# Supplementary material for: Epithelial Yap/Taz are required for functional alveolar regeneration following acute lung injury
Source: JCI Insight. 2023 Sep 7;8(19):e173374. doi: 10.1172/jci.insight.173374 (PMC10629815; doi:10.1172/jci.insight.173374)
Supplement: Supplemental GSEA [file jciinsight-8-173374-s056.zip]

Archive with 237 entries (210 files):
- GSEA/
- GSEA/.DS_Store
- __MACOSX/
- __MACOSX/GSEA/
- __MACOSX/GSEA/._.DS_Store
- GSEA/Factor 3/
- GSEA/Factor 3/gseapy.gene_set.prerank.report.csv
- __MACOSX/GSEA/Factor 3/
- __MACOSX/GSEA/Factor 3/._gseapy.gene_set.prerank.report.csv
- GSEA/Factor 3/gene_sets.gmt
- __MACOSX/GSEA/Factor 3/._gene_sets.gmt
- GSEA/Factor 3/prerank/
- GSEA/Factor 3/prerank/GOBP_MORPHOGENESIS_OF_A_BRANCHING_STRUCTURE.png
- __MACOSX/GSEA/Factor 3/prerank/
- __MACOSX/GSEA/Factor 3/prerank/._GOBP_MORPHOGENESIS_OF_A_BRANCHING_STRUCTURE.png
- GSEA/Factor 3/prerank/GOBP_POSITIVE_REGULATION_OF_EPITHELIAL_CELL_PROLIFERATION.png
- __MACOSX/GSEA/Factor 3/prerank/._GOBP_POSITIVE_REGULATION_OF_EPITHELIAL_CELL_PROLIFERATION.png
- GSEA/Factor 3/prerank/GOBP_RESPIRATORY_SYSTEM_DEVELOPMENT.png
- __MACOSX/GSEA/Factor 3/prerank/._GOBP_RESPIRATORY_SYSTEM_DEVELOPMENT.png
- GSEA/Factor 3/prerank/GOBP_NEGATIVE_REGULATION_OF_CELL_ADHESION.png
- __MACOSX/GSEA/Factor 3/prerank/._GOBP_NEGATIVE_REGULATION_OF_CELL_ADHESION.png
- GSEA/Factor 3/prerank/GOBP_POSITIVE_REGULATION_OF_TRANSFERASE_ACTIVITY.png
- __MACOSX/GSEA/Factor 3/prerank/._GOBP_POSITIVE_REGULATION_OF_TRANSFERASE_ACTIVITY.png
- GSEA/Factor 3/prerank/GOBP_POSITIVE_REGULATION_OF_KINASE_ACTIVITY.png
- __MACOSX/GSEA/Factor 3/prerank/._GOBP_POSITIVE_REGULATION_OF_KINASE_ACTIVITY.png
- GSEA/Factor 3/prerank/GOBP_REGULATION_OF_KINASE_ACTIVITY.png
- __MACOSX/GSEA/Factor 3/prerank/._GOBP_REGULATION_OF_KINASE_ACTIVITY.png
- GSEA/Factor 3/prerank/GOBP_REGULATION_OF_HORMONE_SECRETION.png
- __MACOSX/GSEA/Factor 3/prerank/._GOBP_REGULATION_OF_HORMONE_SECRETION.png
- GSEA/Factor 3/prerank/HALLMARK_EPITHELIAL_MESENCHYMAL_TRANSITION.png
- __MACOSX/GSEA/Factor 3/prerank/._HALLMARK_EPITHELIAL_MESENCHYMAL_TRANSITION.png
- GSEA/Factor 3/prerank/GOBP_EPIDERMIS_DEVELOPMENT.png
- __MACOSX/GSEA/Factor 3/prerank/._GOBP_EPIDERMIS_DEVELOPMENT.png
- GSEA/Factor 3/prerank/GOBP_AMIDE_TRANSPORT.png
- __MACOSX/GSEA/Factor 3/prerank/._GOBP_AMIDE_TRANSPORT.png
- GSEA/Factor 3/prerank/GOBP_HORMONE_TRANSPORT.png
- __MACOSX/GSEA/Factor 3/prerank/._GOBP_HORMONE_TRANSPORT.png
- GSEA/Factor 3/prerank/GOBP_BRANCHING_MORPHOGENESIS_OF_AN_EPITHELIAL_TUBE.png
- __MACOSX/GSEA/Factor 3/prerank/._GOBP_BRANCHING_MORPHOGENESIS_OF_AN_EPITHELIAL_TUBE.png
- GSEA/Factor 3/prerank/GOMF_GLYCOSAMINOGLYCAN_BINDING.png
- __MACOSX/GSEA/Factor 3/prerank/._GOMF_GLYCOSAMINOGLYCAN_BINDING.png
- GSEA/Factor 3/prerank/GOBP_REGULATION_OF_BLOOD_PRESSURE.png
- __MACOSX/GSEA/Factor 3/prerank/._GOBP_REGULATION_OF_BLOOD_PRESSURE.png
- GSEA/Factor 3/prerank/REACTOME_INTEGRIN_CELL_SURFACE_INTERACTIONS.png
- __MACOSX/GSEA/Factor 3/prerank/._REACTOME_INTEGRIN_CELL_SURFACE_INTERACTIONS.png
- GSEA/Factor 3/prerank/GOBP_GLAND_MORPHOGENESIS.png
- __MACOSX/GSEA/Factor 3/prerank/._GOBP_GLAND_MORPHOGENESIS.png
- GSEA/Factor 3/prerank/GOBP_REGULATION_OF_CELL_ADHESION.png
- __MACOSX/GSEA/Factor 3/prerank/._GOBP_REGULATION_OF_CELL_ADHESION.png
- GSEA/Factor 3/prerank/GOBP_REGULATION_OF_ANATOMICAL_STRUCTURE_SIZE.png
- __MACOSX/GSEA/Factor 3/prerank/._GOBP_REGULATION_OF_ANATOMICAL_STRUCTURE_SIZE.png
- GSEA/Factor 3/prerank/GOBP_POSITIVE_REGULATION_OF_TRANSCRIPTION_BY_RNA_POLYMERASE_II.png
- __MACOSX/GSEA/Factor 3/prerank/._GOBP_POSITIVE_REGULATION_OF_TRANSCRIPTION_BY_RNA_POLYMERASE_II.png
- __MACOSX/GSEA/Factor 3/._prerank
- __MACOSX/GSEA/._Factor 3
- GSEA/Factor 4/
- GSEA/Factor 4/gseapy.gene_set.prerank.report.csv
- __MACOSX/GSEA/Factor 4/
- __MACOSX/GSEA/Factor 4/._gseapy.gene_set.prerank.report.csv
- GSEA/Factor 4/gene_sets.gmt
- __MACOSX/GSEA/Factor 4/._gene_sets.gmt
- GSEA/Factor 4/prerank/
- GSEA/Factor 4/prerank/GOMF_HEPARIN_BINDING.png
- __MACOSX/GSEA/Factor 4/prerank/
- __MACOSX/GSEA/Factor 4/prerank/._GOMF_HEPARIN_BINDING.png
- GSEA/Factor 4/prerank/GOBP_POSITIVE_REGULATION_OF_EPITHELIAL_CELL_PROLIFERATION.png
- __MACOSX/GSEA/Factor 4/prerank/._GOBP_POSITIVE_REGULATION_OF_EPITHELIAL_CELL_PROLIFERATION.png
- GSEA/Factor 4/prerank/GOBP_CELL_DIVISION.png
- __MACOSX/GSEA/Factor 4/prerank/._GOBP_CELL_DIVISION.png
- GSEA/Factor 4/prerank/GOBP_AMEBOIDAL_TYPE_CELL_MIGRATION.png
- __MACOSX/GSEA/Factor 4/prerank/._GOBP_AMEBOIDAL_TYPE_CELL_MIGRATION.png
- GSEA/Factor 4/prerank/GOBP_REGULATION_OF_CHEMOTAXIS.png
- __MACOSX/GSEA/Factor 4/prerank/._GOBP_REGULATION_OF_CHEMOTAXIS.png
- GSEA/Factor 4/prerank/GOBP_LEUKOCYTE_MEDIATED_IMMUNITY.png
- __MACOSX/GSEA/Factor 4/prerank/._GOBP_LEUKOCYTE_MEDIATED_IMMUNITY.png
- GSEA/Factor 4/prerank/GOBP_EPIDERMIS_DEVELOPMENT.png
- __MACOSX/GSEA/Factor 4/prerank/._GOBP_EPIDERMIS_DEVELOPMENT.png
- GSEA/Factor 4/prerank/GOBP_STRIATED_MUSCLE_TISSUE_DEVELOPMENT.png
- __MACOSX/GSEA/Factor 4/prerank/._GOBP_STRIATED_MUSCLE_TISSUE_DEVELOPMENT.png
- GSEA/Factor 4/prerank/GOBP_GLAND_DEVELOPMENT.png
- __MACOSX/GSEA/Factor 4/prerank/._GOBP_GLAND_DEVELOPMENT.png
- GSEA/Factor 4/prerank/GOBP_EAR_DEVELOPMENT.png
- __MACOSX/GSEA/Factor 4/prerank/._GOBP_EAR_DEVELOPMENT.png
- GSEA/Factor 4/prerank/GOCC_PLASMA_MEMBRANE_REGION.png
- __MACOSX/GSEA/Factor 4/prerank/._GOCC_PLASMA_MEMBRANE_REGION.png
- GSEA/Factor 4/prerank/GOMF_GLYCOSAMINOGLYCAN_BINDING.png
- __MACOSX/GSEA/Factor 4/prerank/._GOMF_GLYCOSAMINOGLYCAN_BINDING.png
- GSEA/Factor 4/prerank/GOCC_SYNAPTIC_MEMBRANE.png
- __MACOSX/GSEA/Factor 4/prerank/._GOCC_SYNAPTIC_MEMBRANE.png
- GSEA/Factor 4/prerank/GOBP_POSITIVE_REGULATION_OF_GROWTH.png
- __MACOSX/GSEA/Factor 4/prerank/._GOBP_POSITIVE_REGULATION_OF_GROWTH.png
- GSEA/Factor 4/prerank/GOBP_TISSUE_MIGRATION.png
- __MACOSX/GSEA/Factor 4/prerank/._GOBP_TISSUE_MIGRATION.png
- GSEA/Factor 4/prerank/GOBP_EMBRYONIC_ORGAN_DEVELOPMENT.png
- __MACOSX/GSEA/Factor 4/prerank/._GOBP_EMBRYONIC_ORGAN_DEVELOPMENT.png
- GSEA/Factor 4/prerank/GOBP_POSITIVE_REGULATION_OF_CHEMOTAXIS.png
- __MACOSX/GSEA/Factor 4/prerank/._GOBP_POSITIVE_REGULATION_OF_CHEMOTAXIS.png
- GSEA/Factor 4/prerank/GOMF_SULFUR_COMPOUND_BINDING.png
- __MACOSX/GSEA/Factor 4/prerank/._GOMF_SULFUR_COMPOUND_BINDING.png
- GSEA/Factor 4/prerank/GOBP_ORGAN_GROWTH.png
- __MACOSX/GSEA/Factor 4/prerank/._GOBP_ORGAN_GROWTH.png
- GSEA/Factor 4/prerank/GOBP_MUSCLE_TISSUE_DEVELOPMENT.png
- __MACOSX/GSEA/Factor 4/prerank/._GOBP_MUSCLE_TISSUE_DEVELOPMENT.png
- __MACOSX/GSEA/Factor 4/._prerank
- __MACOSX/GSEA/._Factor 4
- GSEA/Factor 5/
- GSEA/Factor 5/gseapy.gene_set.prerank.report.csv
- __MACOSX/GSEA/Factor 5/
- __MACOSX/GSEA/Factor 5/._gseapy.gene_set.prerank.report.csv
- GSEA/Factor 5/gene_sets.gmt
- __MACOSX/GSEA/Factor 5/._gene_sets.gmt
- GSEA/Factor 5/prerank/
- GSEA/Factor 5/prerank/GOBP_POSITIVE_REGULATION_OF_NEUROGENESIS.png
- __MACOSX/GSEA/Factor 5/prerank/
- __MACOSX/GSEA/Factor 5/prerank/._GOBP_POSITIVE_REGULATION_OF_NEUROGENESIS.png
- GSEA/Factor 5/prerank/GOBP_POSITIVE_REGULATION_OF_CYTOKINE_PRODUCTION.png
- __MACOSX/GSEA/Factor 5/prerank/._GOBP_POSITIVE_REGULATION_OF_CYTOKINE_PRODUCTION.png
- GSEA/Factor 5/prerank/GOBP_REGULATION_OF_CELL_CELL_ADHESION.png
- __MACOSX/GSEA/Factor 5/prerank/._GOBP_REGULATION_OF_CELL_CELL_ADHESION.png
- GSEA/Factor 5/prerank/HALLMARK_EPITHELIAL_MESENCHYMAL_TRANSITION.png
- __MACOSX/GSEA/Factor 5/prerank/._HALLMARK_EPITHELIAL_MESENCHYMAL_TRANSITION.png
- GSEA/Factor 5/prerank/GOBP_EPIDERMIS_DEVELOPMENT.png
- __MACOSX/GSEA/Factor 5/prerank/._GOBP_EPIDERMIS_DEVELOPMENT.png
- GSEA/Factor 5/prerank/GOBP_STRIATED_MUSCLE_TISSUE_DEVELOPMENT.png
- __MACOSX/GSEA/Factor 5/prerank/._GOBP_STRIATED_MUSCLE_TISSUE_DEVELOPMENT.png
- GSEA/Factor 5/prerank/GOBP_CELL_FATE_COMMITMENT.png
- __MACOSX/GSEA/Factor 5/prerank/._GOBP_CELL_FATE_COMMITMENT.png
- GSEA/Factor 5/prerank/GOBP_PATTERN_SPECIFICATION_PROCESS.png
- __MACOSX/GSEA/Factor 5/prerank/._GOBP_PATTERN_SPECIFICATION_PROCESS.png
- GSEA/Factor 5/prerank/MIR_6951_3P.png
- __MACOSX/GSEA/Factor 5/prerank/._MIR_6951_3P.png
- GSEA/Factor 5/prerank/GOBP_EAR_DEVELOPMENT.png
- __MACOSX/GSEA/Factor 5/prerank/._GOBP_EAR_DEVELOPMENT.png
- GSEA/Factor 5/prerank/GOBP_FOREBRAIN_DEVELOPMENT.png
- __MACOSX/GSEA/Factor 5/prerank/._GOBP_FOREBRAIN_DEVELOPMENT.png
- GSEA/Factor 5/prerank/GOBP_GLIOGENESIS.png
- __MACOSX/GSEA/Factor 5/prerank/._GOBP_GLIOGENESIS.png
- GSEA/Factor 5/prerank/GOBP_POSITIVE_REGULATION_OF_GENE_EXPRESSION.png
- __MACOSX/GSEA/Factor 5/prerank/._GOBP_POSITIVE_REGULATION_OF_GENE_EXPRESSION.png
- GSEA/Factor 5/prerank/GOBP_MESENCHYME_DEVELOPMENT.png
- __MACOSX/GSEA/Factor 5/prerank/._GOBP_MESENCHYME_DEVELOPMENT.png
- GSEA/Factor 5/prerank/GOBP_CENTRAL_NERVOUS_SYSTEM_DEVELOPMENT.png
- __MACOSX/GSEA/Factor 5/prerank/._GOBP_CENTRAL_NERVOUS_SYSTEM_DEVELOPMENT.png
- GSEA/Factor 5/prerank/GOBP_POSITIVE_REGULATION_OF_LEUKOCYTE_MIGRATION.png
- __MACOSX/GSEA/Factor 5/prerank/._GOBP_POSITIVE_REGULATION_OF_LEUKOCYTE_MIGRATION.png
- GSEA/Factor 5/prerank/GOBP_REGULATION_OF_LEUKOCYTE_PROLIFERATION.png
- __MACOSX/GSEA/Factor 5/prerank/._GOBP_REGULATION_OF_LEUKOCYTE_PROLIFERATION.png
- GSEA/Factor 5/prerank/GOBP_MESENCHYMAL_CELL_DIFFERENTIATION.png
- __MACOSX/GSEA/Factor 5/prerank/._GOBP_MESENCHYMAL_CELL_DIFFERENTIATION.png
- GSEA/Factor 5/prerank/GOBP_NEGATIVE_REGULATION_OF_CELL_POPULATION_PROLIFERATION.png
- __MACOSX/GSEA/Factor 5/prerank/._GOBP_NEGATIVE_REGULATION_OF_CELL_POPULATION_PROLIFERATION.png
- GSEA/Factor 5/prerank/GOBP_LEUKOCYTE_PROLIFERATION.png
- __MACOSX/GSEA/Factor 5/prerank/._GOBP_LEUKOCYTE_PROLIFERATION.png
- __MACOSX/GSEA/Factor 5/._prerank
- __MACOSX/GSEA/._Factor 5
- GSEA/Factor 2/
- GSEA/Factor 2/gseapy.gene_set.prerank.report.csv
- __MACOSX/GSEA/Factor 2/
- __MACOSX/GSEA/Factor 2/._gseapy.gene_set.prerank.report.csv
- GSEA/Factor 2/gene_sets.gmt
- __MACOSX/GSEA/Factor 2/._gene_sets.gmt
- GSEA/Factor 2/prerank/
- GSEA/Factor 2/prerank/REACTOME_INTEGRIN_CELL_SURFACE_INTERACTIONS.png
- __MACOSX/GSEA/Factor 2/prerank/
- __MACOSX/GSEA/Factor 2/prerank/._REACTOME_INTEGRIN_CELL_SURFACE_INTERACTIONS.png
- GSEA/Factor 2/prerank/WP_WNT_SIGNALING_PATHWAY_WP403.png
- __MACOSX/GSEA/Factor 2/prerank/._WP_WNT_SIGNALING_PATHWAY_WP403.png
- GSEA/Factor 2/prerank/GOBP_NON_CANONICAL_WNT_SIGNALING_PATHWAY.png
- __MACOSX/GSEA/Factor 2/prerank/._GOBP_NON_CANONICAL_WNT_SIGNALING_PATHWAY.png
- __MACOSX/GSEA/Factor 2/._prerank
- __MACOSX/GSEA/._Factor 2
- GSEA/Factor 1/
- GSEA/Factor 1/.DS_Store
- __MACOSX/GSEA/Factor 1/
- __MACOSX/GSEA/Factor 1/._.DS_Store
- GSEA/Factor 1/gseapy.gene_set.prerank.report.csv
- __MACOSX/GSEA/Factor 1/._gseapy.gene_set.prerank.report.csv
- GSEA/Factor 1/gene_sets.gmt
- __MACOSX/GSEA/Factor 1/._gene_sets.gmt
- GSEA/Factor 1/prerank/
- GSEA/Factor 1/prerank/GOCC_COLLAGEN_CONTAINING_EXTRACELLULAR_MATRIX.png
- __MACOSX/GSEA/Factor 1/prerank/
- __MACOSX/GSEA/Factor 1/prerank/._GOCC_COLLAGEN_CONTAINING_EXTRACELLULAR_MATRIX.png
- GSEA/Factor 1/prerank/GOBP_NEGATIVE_REGULATION_OF_CELL_ADHESION.png
- __MACOSX/GSEA/Factor 1/prerank/._GOBP_NEGATIVE_REGULATION_OF_CELL_ADHESION.png
- GSEA/Factor 1/prerank/REACTOME_EXTRACELLULAR_MATRIX_ORGANIZATION.png
- __MACOSX/GSEA/Factor 1/prerank/._REACTOME_EXTRACELLULAR_MATRIX_ORGANIZATION.png
- GSEA/Factor 1/prerank/GOBP_REGULATION_OF_NEURON_PROJECTION_DEVELOPMENT.png
- __MACOSX/GSEA/Factor 1/prerank/._GOBP_REGULATION_OF_NEURON_PROJECTION_DEVELOPMENT.png
- GSEA/Factor 1/prerank/HALLMARK_EPITHELIAL_MESENCHYMAL_TRANSITION.png
- __MACOSX/GSEA/Factor 1/prerank/._HALLMARK_EPITHELIAL_MESENCHYMAL_TRANSITION.png
- GSEA/Factor 1/prerank/GOBP_SEMAPHORIN_PLEXIN_SIGNALING_PATHWAY.png
- __MACOSX/GSEA/Factor 1/prerank/._GOBP_SEMAPHORIN_PLEXIN_SIGNALING_PATHWAY.png
- GSEA/Factor 1/prerank/GOBP_CELL_SUBSTRATE_ADHESION.png
- __MACOSX/GSEA/Factor 1/prerank/._GOBP_CELL_SUBSTRATE_ADHESION.png
- GSEA/Factor 1/prerank/GOBP_POSITIVE_REGULATION_OF_CELLULAR_COMPONENT_ORGANIZATION.png
- __MACOSX/GSEA/Factor 1/prerank/._GOBP_POSITIVE_REGULATION_OF_CELLULAR_COMPONENT_ORGANIZATION.png
- GSEA/Factor 1/prerank/GOBP_CELL_JUNCTION_ORGANIZATION.png
- __MACOSX/GSEA/Factor 1/prerank/._GOBP_CELL_JUNCTION_ORGANIZATION.png
- GSEA/Factor 1/prerank/REACTOME_INTEGRIN_CELL_SURFACE_INTERACTIONS.png
- __MACOSX/GSEA/Factor 1/prerank/._REACTOME_INTEGRIN_CELL_SURFACE_INTERACTIONS.png
- GSEA/Factor 1/prerank/REACTOME_CLASS_B_2_SECRETIN_FAMILY_RECEPTORS.png
- __MACOSX/GSEA/Factor 1/prerank/._REACTOME_CLASS_B_2_SECRETIN_FAMILY_RECEPTORS.png
- GSEA/Factor 1/prerank/GOBP_CELL_MORPHOGENESIS_INVOLVED_IN_DIFFERENTIATION.png
- __MACOSX/GSEA/Factor 1/prerank/._GOBP_CELL_MORPHOGENESIS_INVOLVED_IN_DIFFERENTIATION.png
- GSEA/Factor 1/prerank/GOBP_REGULATION_OF_CELL_PROJECTION_ORGANIZATION.png
- __MACOSX/GSEA/Factor 1/prerank/._GOBP_REGULATION_OF_CELL_PROJECTION_ORGANIZATION.png
- GSEA/Factor 1/prerank/GOCC_EXTERNAL_ENCAPSULATING_STRUCTURE.png
- __MACOSX/GSEA/Factor 1/prerank/._GOCC_EXTERNAL_ENCAPSULATING_STRUCTURE.png
- GSEA/Factor 1/prerank/GOBP_CALCIUM_ION_TRANSPORT.png
- __MACOSX/GSEA/Factor 1/prerank/._GOBP_CALCIUM_ION_TRANSPORT.png
- GSEA/Factor 1/prerank/GOBP_MONOATOMIC_CATION_TRANSPORT.png
- __MACOSX/GSEA/Factor 1/prerank/._GOBP_MONOATOMIC_CATION_TRANSPORT.png
- GSEA/Factor 1/prerank/GOBP_REGULATION_OF_NEUROGENESIS.png
- __MACOSX/GSEA/Factor 1/prerank/._GOBP_REGULATION_OF_NEUROGENESIS.png
- GSEA/Factor 1/prerank/REACTOME_HEMOSTASIS.png
- __MACOSX/GSEA/Factor 1/prerank/._REACTOME_HEMOSTASIS.png
- GSEA/Factor 1/prerank/GOBP_REGULATION_OF_LOCOMOTION.png
- __MACOSX/GSEA/Factor 1/prerank/._GOBP_REGULATION_OF_LOCOMOTION.png
- GSEA/Factor 1/prerank/GOBP_REGULATION_OF_AXONOGENESIS.png
- __MACOSX/GSEA/Factor 1/prerank/._GOBP_REGULATION_OF_AXONOGENESIS.png
- __MACOSX/GSEA/Factor 1/._prerank
- __MACOSX/GSEA/._Factor 1
- GSEA/Factor 6/
- GSEA/Factor 6/gseapy.gene_set.prerank.report.csv
- __MACOSX/GSEA/Factor 6/
- __MACOSX/GSEA/Factor 6/._gseapy.gene_set.prerank.report.csv
- GSEA/Factor 6/gene_sets.gmt
- __MACOSX/GSEA/Factor 6/._gene_sets.gmt
- GSEA/Factor 6/prerank/
- GSEA/Factor 6/prerank/GOBP_SECOND_MESSENGER_MEDIATED_SIGNALING.png
- __MACOSX/GSEA/Factor 6/prerank/
- __MACOSX/GSEA/Factor 6/prerank/._GOBP_SECOND_MESSENGER_MEDIATED_SIGNALING.png
- GSEA/Factor 6/prerank/GOBP_LEUKOCYTE_MEDIATED_IMMUNITY.png
- __MACOSX/GSEA/Factor 6/prerank/._GOBP_LEUKOCYTE_MEDIATED_IMMUNITY.png
- __MACOSX/GSEA/Factor 6/._prerank
- __MACOSX/GSEA/._Factor 6
