# Supplementary material for: Epithelial Yap/Taz are required for functional alveolar regeneration following acute lung injury
Source: JCI Insight. 2023 Sep 7;8(19):e173374. doi: 10.1172/jci.insight.173374 (PMC10629815; doi:10.1172/jci.insight.173374)
Supplement: Supplemental GSEA [file jciinsight-8-173374-s056.zip › GSEA/Factor 3/gseapy.gene_set.prerank.report.csv]

Name	Term	ES	NES	NOM p-val	FDR q-val	FWER p-val	Tag %	Gene %	Lead_genes
prerank	GOBP_AMIDE_TRANSPORT	0.8036220020730556	1.4982006524195477	0.0	0.04081752493474539	0.035035035035035036	2/16	6.65%	Efna5^Epha5;Bdnf^Ntrk2
prerank	GOBP_REGULATION_OF_BLOOD_PRESSURE	-0.5489882854100107	-1.4123287671232876	0.0	0.0	0.0	17/17	45.38%	Edn2^Ednra;Npy^Npy1r;Ucn^Crhr2;Pomc^Oprl1;Avp^Avpr2;Tac1^Tacr1;Crh^Crhr2;Agt^Agtr1a;Avp^Avpr1b;Edn3^Ednra;Avp^Avpr1a;Tac2^Tacr3;Edn2^Ednrb;Edn1^Ednra;Oxt^Oxtr;Edn1^Ednrb;Edn3^Ednrb
prerank	GOBP_REGULATION_OF_ANATOMICAL_STRUCTURE_SIZE	0.7549027328709381	1.4055442041039417	0.006012024048096192	0.18950993719703219	0.23523523523523523	3/16	8.03%	Efna5^Epha7;Sema5a^Plxna3;Sema6a^Plxna4
prerank	GOBP_MORPHOGENESIS_OF_A_BRANCHING_STRUCTURE	0.7167050750295649	1.3926003657003752	0.001001001001001001	0.15743902474830365	0.2752752752752753	15/26	15.56%	Lama5^Cd44;Lama5^Dag1;Sema5a^Plxna1;Fgf1^Fgfr2;Fgf1^Fgfr1;Pdgfa^Pdgfra;Fgf7^Fgfr1;Fgf7^Fgfr2;Fgf2^Fgfr2;Fgf10^Fgfr1;Fgf10^Fgfr2;Fgf2^Fgfr1;Col4a1^Cd44;Angpt1^Tek;Sema3e^Plxnd1
prerank	GOBP_POSITIVE_REGULATION_OF_EPITHELIAL_CELL_PROLIFERATION	0.7237358281877223	1.3860658533424697	0.001001001001001001	0.13314287895381235	0.3073073073073073	15/24	17.07%	Fgf1^Fgfr2;Fgf1^Fgfr1;Fgf1^Fgfr3;Fgf7^Fgfr1;Fgf7^Fgfr2;Sema5a^Plxnb3;Fgf2^Fgfr2;Fgf10^Fgfr1;Fgf18^Fgfr2;Fgf10^Fgfr2;Fgf2^Fgfr1;Fgf2^Fgfr3;Fgf18^Fgfr1;Fgf18^Fgfr3;Wnt5a^Fzd7
prerank	GOBP_HORMONE_TRANSPORT	0.7210674172897774	1.378177876316689	0.0	0.1041494783057194	0.34734734734734735	1/21	1.19%	Efna5^Epha5
prerank	GOBP_REGULATION_OF_HORMONE_SECRETION	0.7210674172897774	1.378177876316689	0.0	0.1041494783057194	0.34734734734734735	1/21	1.19%	Efna5^Epha5
prerank	GOBP_GLAND_MORPHOGENESIS	0.7313897540407897	1.3768916316722597	0.007007007007007007	0.09177001354376431	0.35535535535535534	11/17	15.74%	Lama5^Cd44;Lama5^Dag1;Fgf1^Fgfr2;Fgf1^Fgfr1;Fgf7^Fgfr1;Fgf7^Fgfr2;Fgf10^Fgfr1;Fgf18^Fgfr2;Fgf10^Fgfr2;Fgf18^Fgfr1;Igf1^Igf1r
prerank	GOBP_REGULATION_OF_CELL_ADHESION	0.6594681350465269	1.3686212884109281	0.0	0.09341868057981907	0.38538538538538536	55/102	24.07%	Lamb2^Cd44;Efna5^Epha3;Lama5^Cd44;Lama3^Cd44;Efna5^Epha7;Efna5^Epha5;Lama5^Dag1;Efna5^Ephb2;Sema5a^Plxna1;Lamb2^Dag1;Efna5^Epha4;Efna5^Epha2;Efna5^Epha1;Hspg2^Dag1;Sema5a^Plxna3;Lamb1^Cd44;Efna1^Epha3;Lama2^Cd44;Lama3^Dag1;Col1a1^Cd44;Sema5a^Plxnb3;Sema6a^Plxna2;Efna5^Epha8;Sema6a^Plxna4;Fn1^Cd44;Lama4^Cd44;Efna1^Epha7;Wnt5a^Fzd4;Icam1^Spn;Lamc1^Cd44;Lama2^Dag1;Lamb1^Dag1;Efnb1^Ephb3;Efna1^Epha2;…
prerank	GOBP_EPIDERMIS_DEVELOPMENT	0.7377767109716403	1.3580840026846326	0.014056224899598393	0.10312364103884088	0.44244244244244246	9/15	15.66%	Fgf7^Fgfr1;Fgf7^Fgfr2;Fgf2^Fgfr2;Fgf10^Fgfr1;Fgf10^Fgfr2;Fgf2^Fgfr1;Fgf2^Fgfr3;Wnt5a^Fzd3;Wnt5a^Fzd6
prerank	GOBP_POSITIVE_REGULATION_OF_KINASE_ACTIVITY	0.6811203149821884	1.3541456776599112	0.0	0.10078041275554993	0.47147147147147145	31/41	25.21%	Agrn^Dag1;Fgf1^Fgfr2;Fgf1^Fgfr1;Fgf1^Fgfr4;Pdgfa^Pdgfra;Fgf1^Fgfr3;Gas6^Mertk;Gas6^Tyro3;Fgf2^Fgfr2;Gas6^Axl;Fgf18^Fgfr2;Fgf2^Fgfr1;Wnt5a^Fzd4;Fgf2^Fgfr3;Fgf18^Fgfr1;Efna1^Epha2;Efna1^Epha4;Fgf2^Fgfr4;Angpt1^Tek;Fgf18^Fgfr3;Igf1^Igf1r;Efna1^Epha1;Efna1^Epha5;Fgf18^Fgfr4;Pdgfa^Pdgfrb;Wnt5a^Fzd8;Kitl^Kit;Thbs1^Sdc4;Ntf3^Ntrk2;Efna1^Epha8;Wnt5a^Fzd5
prerank	GOBP_BRANCHING_MORPHOGENESIS_OF_AN_EPITHELIAL_TUBE	0.7206337095589637	1.3415158538129317	0.01805416248746239	0.11441275928678633	0.5475475475475475	8/16	15.56%	Lama5^Cd44;Lama5^Dag1;Fgf1^Fgfr2;Fgf2^Fgfr2;Fgf10^Fgfr2;Col4a1^Cd44;Angpt1^Tek;Sema3e^Plxnd1
prerank	GOBP_NEGATIVE_REGULATION_OF_CELL_ADHESION	0.6895632181671048	1.3325128622897364	0.005005005005005005	0.12391034355190565	0.5985985985985987	15/24	27.30%	Efna5^Epha5;Efna5^Ephb2;Sema5a^Plxna1;Efna5^Epha4;Sema5a^Plxna3;Lamb1^Cd44;Col1a1^Cd44;Sema5a^Plxnb3;Sema6a^Plxna2;Sema6a^Plxna4;Sema3e^Plxnd1;Mdk^Lrp1;Thbs1^Sdc4;Tnc^Sdc4;Jag1^Notch1
prerank	REACTOME_INTEGRIN_CELL_SURFACE_INTERACTIONS	0.6989653436247961	1.3323998163508277	0.006006006006006006	0.11467780814999898	0.5995995995995996	14/20	14.02%	Col4a6^Cd44;Col4a4^Cd44;Col4a5^Cd44;Col6a1^Cd44;Col1a2^Cd44;Col1a1^Cd44;Col6a2^Cd44;Col6a5^Cd44;Fn1^Cd44;Col6a3^Cd44;Col6a6^Cd44;Col4a2^Cd44;Col4a1^Cd44;Thbs1^Cd47
prerank	HALLMARK_EPITHELIAL_MESENCHYMAL_TRANSITION	0.6825436338468746	1.328403848367547	0.003003003003003003	0.11488606082823746	0.6206206206206206	23/27	25.58%	Lama3^Cd44;Lamc2^Cd44;Lama2^Cd44;Col1a2^Cd44;Col1a1^Cd44;Col6a2^Cd44;Fn1^Cd44;Col6a3^Cd44;Col4a2^Cd44;Lamc1^Cd44;Col4a1^Cd44;Col1a2^Sdc1;Col6a2^Sdc1;Col4a2^Sdc1;Col1a1^Sdc1;Col6a3^Sdc1;Wnt5a^Fzd8;Thbs1^Sdc4;Thbs1^Sdc1;Spp1^Cd44;Col4a1^Sdc1;Tnc^Sdc1;Tnc^Sdc4
prerank	GOBP_RESPIRATORY_SYSTEM_DEVELOPMENT	0.6844173430098918	1.3272462334920627	0.003003003003003003	0.10910589204779562	0.6246246246246246	19/28	19.48%	Lama5^Dag1;Fgf1^Fgfr2;Fgf1^Fgfr1;Fgf1^Fgfr4;Pdgfa^Pdgfra;Fgf1^Fgfr3;Fgf7^Fgfr1;Fgf7^Fgfr2;Fgf2^Fgfr2;Fgf10^Fgfr1;Fgf18^Fgfr2;Fgf10^Fgfr2;Fgf2^Fgfr1;Fgf2^Fgfr3;Fgf18^Fgfr1;Fgf2^Fgfr4;Fgf18^Fgfr3;Fgf18^Fgfr4;Pdgfa^Pdgfrb
prerank	GOBP_REGULATION_OF_KINASE_ACTIVITY	0.6664642813059972	1.327138289388794	0.001001001001001001	0.10240825452378086	0.6246246246246246	31/42	25.21%	Agrn^Dag1;Fgf1^Fgfr2;Fgf1^Fgfr1;Fgf1^Fgfr4;Pdgfa^Pdgfra;Fgf1^Fgfr3;Gas6^Mertk;Gas6^Tyro3;Fgf2^Fgfr2;Gas6^Axl;Fgf18^Fgfr2;Fgf2^Fgfr1;Wnt5a^Fzd4;Fgf2^Fgfr3;Fgf18^Fgfr1;Efna1^Epha2;Efna1^Epha4;Fgf2^Fgfr4;Angpt1^Tek;Fgf18^Fgfr3;Igf1^Igf1r;Efna1^Epha1;Efna1^Epha5;Fgf18^Fgfr4;Pdgfa^Pdgfrb;Wnt5a^Fzd8;Kitl^Kit;Thbs1^Sdc4;Ntf3^Ntrk2;Efna1^Epha8;Wnt5a^Fzd5
prerank	GOBP_POSITIVE_REGULATION_OF_TRANSFERASE_ACTIVITY	0.6663526128317874	1.3267872688162587	0.0	0.09712741577609584	0.6276276276276276	31/42	25.21%	Agrn^Dag1;Fgf1^Fgfr2;Fgf1^Fgfr1;Fgf1^Fgfr4;Pdgfa^Pdgfra;Fgf1^Fgfr3;Gas6^Mertk;Gas6^Tyro3;Fgf2^Fgfr2;Gas6^Axl;Fgf18^Fgfr2;Fgf2^Fgfr1;Wnt5a^Fzd4;Fgf2^Fgfr3;Fgf18^Fgfr1;Efna1^Epha2;Efna1^Epha4;Fgf2^Fgfr4;Angpt1^Tek;Fgf18^Fgfr3;Igf1^Igf1r;Efna1^Epha1;Efna1^Epha5;Fgf18^Fgfr4;Pdgfa^Pdgfrb;Wnt5a^Fzd8;Kitl^Kit;Thbs1^Sdc4;Ntf3^Ntrk2;Efna1^Epha8;Wnt5a^Fzd5
prerank	GOBP_POSITIVE_REGULATION_OF_TRANSCRIPTION_BY_RNA_POLYMERASE_II	0.7031104649014152	1.3227582313036792	0.016016016016016016	0.09826441187994263	0.6526526526526526	6/18	9.73%	Fgf1^Fgfr2;Fgf1^Fgfr1;Fgf2^Fgfr2;Fgf10^Fgfr1;Fgf10^Fgfr2;Fgf2^Fgfr1
prerank	GOMF_GLYCOSAMINOGLYCAN_BINDING	0.6998825368029022	1.3190221989006747	0.016016016016016016	0.09923057440276449	0.6686686686686687	12/18	13.33%	Fgf1^Fgfr2;Fgf1^Fgfr1;Fgf1^Fgfr4;Lamc2^Cd44;Fgf7^Fgfr1;Fgf7^Fgfr2;Fgf2^Fgfr2;Fn1^Cd44;Fgf10^Fgfr1;Fgf10^Fgfr2;Fgf2^Fgfr1;Fgf2^Fgfr4
prerank	GOCC_EXTERNAL_ENCAPSULATING_STRUCTURE	0.7007418789969554	1.318064079680577	0.01701701701701702	0.09572681443029574	0.6696696696696697	15/17	28.33%	Agrn^Dag1;Lama5^Dag1;Fgf1^Fgfr2;Lamb2^Dag1;Hspg2^Dag1;Lama3^Dag1;Fgf10^Fgfr2;Lamc2^Dag1;Lama2^Dag1;Lamb1^Dag1;Lama4^Dag1;Lamc1^Dag1;Fgf9^Fgfr2;Lamc3^Dag1;Lamb3^Dag1
prerank	GOBP_FOREBRAIN_DEVELOPMENT	0.7089983570031155	1.3143841099128237	0.026026026026026026	0.09667552107560447	0.6876876876876877	7/15	10.42%	Sema5a^Plxna1;Sema5a^Plxna3;Fgf2^Fgfr2;Fgf10^Fgfr1;Fgf10^Fgfr2;Fgf2^Fgfr1;Fgf2^Fgfr3
prerank	GOBP_PEPTIDYL_TYROSINE_MODIFICATION	0.6702807794676913	1.3100492842786933	0.005005005005005005	0.10076274283133577	0.7117117117117117	18/32	20.94%	Efna5^Epha3;Efna5^Epha7;Efna5^Ephb2;Efna5^Epha4;Pdgfa^Pdgfra;Efna5^Epha1;Fgf7^Fgfr1;Efna1^Epha3;Fgf7^Fgfr2;Fgf10^Fgfr1;Fgf10^Fgfr2;Efna1^Epha7;Efna1^Epha4;Angpt1^Tek;Igf1^Igf1r;Efna1^Epha1;Pdgfa^Pdgfrb;Kitl^Kit
prerank	REACTOME_EXTRACELLULAR_MATRIX_ORGANIZATION	0.6506018290882748	1.3095648329883045	0.002002002002002002	0.09731134567776256	0.7157157157157157	32/46	25.58%	Col4a6^Cd44;Col4a4^Cd44;Col4a6^Sdc1;Col4a5^Sdc1;Col4a5^Cd44;Col4a4^Sdc1;Tnxb^Sdc1;Col6a1^Cd44;Col1a2^Cd44;Col1a1^Cd44;Col6a2^Cd44;Col6a5^Cd44;Fn1^Cd44;Lama4^Cd44;Col6a3^Cd44;Col6a6^Cd44;Col4a2^Cd44;Col4a1^Cd44;Thbs1^Cd47;Col1a2^Sdc1;Col6a2^Sdc1;Col6a1^Sdc1;Col4a2^Sdc1;Col1a1^Sdc1;Col6a3^Sdc1;Thbs1^Sdc4;Thbs1^Sdc1;Spp1^Cd44;Col4a1^Sdc1;Tnc^Sdc1;Col9a3^Cd44;Tnc^Sdc4
prerank	GOBP_REGULATION_OF_TRANSFERASE_ACTIVITY	0.6565955527910856	1.3093673875574146	0.0	0.09349966773246737	0.7157157157157157	35/43	31.38%	Agrn^Dag1;Fgf1^Fgfr2;Fgf1^Fgfr1;Fgf1^Fgfr4;Pdgfa^Pdgfra;Fgf1^Fgfr3;Gas6^Mertk;Gas6^Tyro3;Fgf2^Fgfr2;Gas6^Axl;Fgf18^Fgfr2;Fgf2^Fgfr1;Wnt5a^Fzd4;Fgf2^Fgfr3;Fgf18^Fgfr1;Efna1^Epha2;Efna1^Epha4;Fgf2^Fgfr4;Angpt1^Tek;Fgf18^Fgfr3;Igf1^Igf1r;Efna1^Epha1;Efna1^Epha5;Fgf18^Fgfr4;Pdgfa^Pdgfrb;Wnt5a^Fzd8;Kitl^Kit;Thbs1^Sdc4;Ntf3^Ntrk2;Efna1^Epha8;Wnt5a^Fzd5;Wnt5a^Fzd10;Ntf3^Ntrk1;Igf2^Igf1r;Hgf^Met
prerank	GOCC_COLLAGEN_CONTAINING_EXTRACELLULAR_MATRIX	0.6987501626967447	1.309022250465465	0.022022022022022022	0.09042053618877885	0.7177177177177178	14/16	28.33%	Agrn^Dag1;Lama5^Dag1;Lamb2^Dag1;Hspg2^Dag1;Lama3^Dag1;Fgf10^Fgfr2;Lamc2^Dag1;Lama2^Dag1;Lamb1^Dag1;Lama4^Dag1;Lamc1^Dag1;Fgf9^Fgfr2;Lamc3^Dag1;Lamb3^Dag1
prerank	MIR_6951_3P	0.7032996274614159	1.3082221452173015	0.017034068136272545	0.08817631989108461	0.7197197197197197	15/15	29.95%	Col4a4^Cd44;Efna5^Epha4;Fgf7^Fgfr1;Bdnf^Ntrk2;Col1a2^Cd44;Sema6a^Plxna2;Sema6a^Plxna4;Fgf18^Fgfr1;Wnt5a^Fzd3;Col4a1^Cd44;Efnb1^Epha4;Ncam1^Fgfr1;Efna2^Epha4;Col2a1^Cd44;Nrxn1^Nlgn1
prerank	GOBP_HEAD_DEVELOPMENT	0.6676190117066765	1.2984789922185782	0.013013013013013013	0.10161188085607255	0.7737737737737738	17/28	25.95%	Efna5^Epha7;Efna5^Epha5;Efna5^Ephb2;Sema5a^Plxna1;Sema5a^Plxna3;Fgf2^Fgfr2;Fgf10^Fgfr1;Fgf10^Fgfr2;Fgf2^Fgfr1;Wnt5a^Fzd4;Fgf2^Fgfr3;Wnt5a^Fzd3;Wnt5a^Fzd6;Igf1^Igf1r;Ncam1^Fgfr1;Ntf3^Ntrk2;Sema4c^Plxnb2
prerank	GOBP_AMEBOIDAL_TYPE_CELL_MIGRATION	0.6638639408445005	1.2923337393613297	0.007007007007007007	0.1099921228896328	0.8098098098098098	12/26	23.88%	Fgf1^Fgfr1;Fgf7^Fgfr1;Fgf10^Fgfr1;Fgf2^Fgfr1;Fgf18^Fgfr1;Efna1^Epha2;Efnb1^Ephb4;Angpt1^Tek;Sema3e^Plxnd1;Kitl^Kit;Thbs1^Sdc4;Efnb2^Ephb4
prerank	GOBP_RENAL_SYSTEM_DEVELOPMENT	0.6679655159746573	1.2905441441251702	0.011011011011011011	0.10971804321539935	0.8228228228228228	19/26	27.30%	Col4a4^Cd44;Lamb2^Cd44;Lama5^Cd44;Col4a3^Cd44;Fgf1^Fgfr2;Fgf1^Fgfr1;Pdgfa^Pdgfra;Fgf2^Fgfr2;Fgf10^Fgfr1;Fgf10^Fgfr2;Fgf2^Fgfr1;Col4a1^Cd44;Angpt1^Tek;Pdgfa^Pdgfrb;Efnb2^Epha4;Jag1^Notch2;Spp1^Cd44;Dll1^Notch2;Jag1^Notch1
prerank	GOBP_GLAND_DEVELOPMENT	0.6603958682134017	1.2880078927611849	0.01001001001001001	0.11033689676804986	0.8318318318318318	15/28	19.48%	Lama5^Cd44;Lama5^Dag1;Fgf1^Fgfr2;Fgf1^Fgfr1;Pdgfa^Pdgfra;Fgf7^Fgfr1;Fgf7^Fgfr2;Fgf2^Fgfr2;Fgf10^Fgfr1;Fgf18^Fgfr2;Fgf10^Fgfr2;Fgf2^Fgfr1;Fgf18^Fgfr1;Igf1^Igf1r;Pdgfa^Pdgfrb
prerank	GOBP_LIPID_METABOLIC_PROCESS	0.6613311636644243	1.284949344575978	0.008008008008008008	0.11245196769656815	0.8458458458458459	10/27	19.48%	Fgf1^Fgfr1;Fgf1^Fgfr4;Pdgfa^Pdgfra;Fgf1^Fgfr3;Fgf7^Fgfr1;Fgf2^Fgfr1;Fgf2^Fgfr3;Fgf2^Fgfr4;Igf1^Igf1r;Pdgfa^Pdgfrb
prerank	GOBP_REGULATION_OF_AXONOGENESIS	0.6601517672317692	1.2848870796962237	0.009009009009009009	0.10905932443502286	0.8458458458458459	12/28	15.56%	Efna5^Epha7;Efna5^Ephb2;Sema5a^Plxna1;Efna5^Epha4;Sema5a^Plxna3;Bdnf^Ntrk2;Sema5a^Plxnb3;Sema6a^Plxna2;Sema6a^Plxna4;Efna1^Epha7;Efna1^Epha4;Sema3e^Plxnd1
prerank	GOBP_ORGAN_GROWTH	0.679454243103637	1.2824221875324395	0.03003003003003003	0.11034867671752598	0.8548548548548549	8/18	9.73%	Fgf1^Fgfr2;Fgf1^Fgfr1;Fgf7^Fgfr1;Fgf7^Fgfr2;Fgf2^Fgfr2;Fgf10^Fgfr1;Fgf10^Fgfr2;Fgf2^Fgfr1
prerank	GOBP_CELL_SUBSTRATE_ADHESION	0.6581807266466272	1.2704174764031497	0.016016016016016016	0.13102768508464488	0.9029029029029029	19/25	28.33%	Efna5^Epha3;Lama5^Dag1;Lamb2^Dag1;Efna5^Epha1;Gas6^Mertk;Efna1^Epha3;Gas6^Tyro3;Gas6^Axl;Lamc2^Dag1;Lamb1^Dag1;Angpt1^Tek;Efna1^Epha1;Thbs1^Cd36;Mdk^Lrp1;Thbs1^Sdc4;Lamc1^Dag1;Lamc3^Dag1;Jag1^Notch1;Lamb3^Dag1
prerank	GOBP_POSITIVE_REGULATION_OF_CELL_ADHESION	0.6336847865743973	1.2699938780310045	0.003003003003003003	0.1282003487236187	0.9029029029029029	19/45	23.88%	Lamb2^Cd44;Lamb2^Dag1;Lamb1^Cd44;Lama2^Cd44;Fn1^Cd44;Icam1^Spn;Lamc1^Cd44;Lama2^Dag1;Lamb1^Dag1;Efnb1^Ephb4;Efnb1^Epha4;Thbs1^Cd47;Angpt1^Tek;Thbs1^Cd36;Efnb2^Epha4;Thbs1^Sdc4;Spp1^Cd44;Lamc1^Dag1;Efnb2^Ephb4
prerank	GOBP_REGULATION_OF_EPITHELIAL_CELL_PROLIFERATION	0.6429832440778794	1.252540583536736	0.016016016016016016	0.16439954219213093	0.94994994994995	16/30	20.33%	Fgf1^Fgfr2;Fgf1^Fgfr1;Fgf1^Fgfr3;Fgf7^Fgfr1;Fgf7^Fgfr2;Sema5a^Plxnb3;Fgf2^Fgfr2;Fgf10^Fgfr1;Fgf18^Fgfr2;Fgf10^Fgfr2;Fgf2^Fgfr1;Fgf2^Fgfr3;Fgf18^Fgfr1;Fgf18^Fgfr3;Wnt5a^Fzd7;Jag1^Notch2
prerank	GOBP_EPITHELIAL_CELL_PROLIFERATION	0.6429832440778794	1.252540583536736	0.016016016016016016	0.16439954219213093	0.94994994994995	16/30	20.33%	Fgf1^Fgfr2;Fgf1^Fgfr1;Fgf1^Fgfr3;Fgf7^Fgfr1;Fgf7^Fgfr2;Sema5a^Plxnb3;Fgf2^Fgfr2;Fgf10^Fgfr1;Fgf18^Fgfr2;Fgf10^Fgfr2;Fgf2^Fgfr1;Fgf2^Fgfr3;Fgf18^Fgfr1;Fgf18^Fgfr3;Wnt5a^Fzd7;Jag1^Notch2
prerank	GOMF_HEPARIN_BINDING	0.6710164150469136	1.2498102654783936	0.05205205205205205	0.16702960861455024	0.9569569569569569	10/16	13.33%	Fgf1^Fgfr2;Fgf1^Fgfr1;Fgf1^Fgfr4;Fgf7^Fgfr1;Fgf7^Fgfr2;Fgf2^Fgfr2;Fgf10^Fgfr1;Fgf10^Fgfr2;Fgf2^Fgfr1;Fgf2^Fgfr4
prerank	LIU_OVARIAN_CANCER_TUMORS_AND_XENOGRAFTS_XDGS_DN	0.6200201356481474	1.2493186533719833	0.007007007007007007	0.1638930778362762	0.9579579579579579	25/45	32.65%	Rarres2^Cmklr1;Lamb1^Cd44;Angptl2^Tlr4;Col6a1^Cd44;Lama2^Cd44;Col1a2^Cd44;Col1a1^Cd44;Col6a2^Cd44;Fn1^Cd44;Gas6^Axl;Lama4^Cd44;Col6a3^Cd44;Icam1^Spn;C3^C3ar1;Col6a6^Cd44;Angptl2^Pirb;Col4a1^Cd44;Thbs1^Cd36;Wnt5a^Fzd1;Spp1^Cd44;Thbs2^Cd36;Col2a1^Cd44;Il16^Cd4;Cd34^Selp;Adm^Calcrl
prerank	GOBP_REGULATION_OF_CATALYTIC_ACTIVITY	0.6057020242343911	1.2469158998603906	0.001001001001001001	0.16638000640067646	0.9629629629629629	42/86	25.21%	Efna5^Epha3;Col4a3^Cd44;Agrn^Dag1;Efna5^Epha7;Efna5^Epha5;Efna5^Ephb2;Fgf1^Fgfr2;Fgf1^Fgfr1;Fgf1^Fgfr4;Efna5^Epha4;Pdgfa^Pdgfra;Fgf1^Fgfr3;Efna5^Epha2;Efna5^Epha1;Gas6^Mertk;Efna1^Epha3;Gas6^Tyro3;Fgf2^Fgfr2;Efna5^Epha8;Gas6^Axl;Fgf18^Fgfr2;Fgf2^Fgfr1;Efna1^Epha7;Wnt5a^Fzd4;Fgf2^Fgfr3;Fgf18^Fgfr1;Efna1^Epha2;Efna1^Epha4;Fgf2^Fgfr4;Angpt1^Tek;Fgf18^Fgfr3;Igf1^Igf1r;Efna1^Epha1;Efna1^Epha5;Fgf18^Fg…
prerank	GOBP_TISSUE_MIGRATION	0.665802606876567	1.2449950648421058	0.052104208416833664	0.16739451863482696	0.9629629629629629	9/16	23.88%	Fgf1^Fgfr1;Fgf7^Fgfr1;Fgf10^Fgfr1;Fgf2^Fgfr1;Fgf18^Fgfr1;Efna1^Epha2;Angpt1^Tek;Kitl^Kit;Efnb2^Ephb4
prerank	GOBP_POSITIVE_REGULATION_OF_PROTEIN_KINASE_ACTIVITY	0.6593095729577388	1.244771404735764	0.043043043043043044	0.1638023010278133	0.9629629629629629	12/18	27.27%	Agrn^Dag1;Fgf1^Fgfr1;Fgf2^Fgfr1;Wnt5a^Fzd4;Fgf18^Fgfr1;Efna1^Epha4;Pdgfa^Pdgfrb;Wnt5a^Fzd8;Kitl^Kit;Thbs1^Sdc4;Wnt5a^Fzd5;Wnt5a^Fzd10
prerank	GOBP_CELL_ADHESION	0.591585856178387	1.244490567488263	0.0	0.16071617929732807	0.964964964964965	92/155	31.51%	Lamb2^Cd44;Efna5^Epha3;Lama5^Cd44;Lama3^Cd44;Col4a3^Cd44;Efna5^Epha7;Efna5^Epha5;Lama5^Dag1;Efna5^Ephb2;Sema5a^Plxna1;Lamc2^Cd44;Lamb2^Dag1;Efna5^Epha4;Efna5^Epha2;Efna5^Epha1;Hspg2^Dag1;Sema5a^Plxna3;Lamb1^Cd44;Gas6^Mertk;Efna1^Epha3;Col6a1^Cd44;Lama2^Cd44;Gas6^Tyro3;Cd200^Cd200r1;Lama3^Dag1;Col1a1^Cd44;Sema5a^Plxnb3;Lamc3^Cd44;Sema6a^Plxna2;Col6a2^Cd44;Efna5^Epha8;Sema6a^Plxna4;Col6a5^Cd44;Fn1^…
prerank	GOBP_MESENCHYMAL_CELL_DIFFERENTIATION	0.6623923425252285	1.238063595812814	0.05622489959839357	0.17444632680444758	0.973973973973974	6/16	13.15%	Lama5^Dag1;Efna1^Epha3;Fgf10^Fgfr1;Fgf10^Fgfr2;Efna1^Epha4;Efnb1^Epha4
prerank	GOBP_CELL_DIVISION	0.6561089775999273	1.2352169724089104	0.057057057057057055	0.17843089471474416	0.9769769769769769	6/18	9.73%	Fgf1^Fgfr2;Fgf1^Fgfr1;Fgf7^Fgfr1;Fgf7^Fgfr2;Fgf2^Fgfr2;Fgf2^Fgfr1
prerank	GOBP_FIBROBLAST_GROWTH_FACTOR_RECEPTOR_SIGNALING_PATHWAY	0.6069320255047893	1.2292142743809107	0.008008008008008008	0.1877316661005843	0.9819819819819819	16/56	17.41%	Fgf1^Fgfr2;Fgf1^Fgfr1;Fgf1^Fgfr4;Fgf1^Fgfr3;Fgf7^Fgfr1;Fgf7^Fgfr2;Fgf2^Fgfr2;Fgf10^Fgfr1;Fgf18^Fgfr2;Fgf10^Fgfr2;Fgf2^Fgfr1;Fgf2^Fgfr3;Fgf18^Fgfr1;Fgf2^Fgfr4;Fgf18^Fgfr3;Fgf18^Fgfr4
prerank	GOBP_RESPONSE_TO_FIBROBLAST_GROWTH_FACTOR	0.6069320255047893	1.2292142743809107	0.008008008008008008	0.1877316661005843	0.9819819819819819	16/56	17.41%	Fgf1^Fgfr2;Fgf1^Fgfr1;Fgf1^Fgfr4;Fgf1^Fgfr3;Fgf7^Fgfr1;Fgf7^Fgfr2;Fgf2^Fgfr2;Fgf10^Fgfr1;Fgf18^Fgfr2;Fgf10^Fgfr2;Fgf2^Fgfr1;Fgf2^Fgfr3;Fgf18^Fgfr1;Fgf2^Fgfr4;Fgf18^Fgfr3;Fgf18^Fgfr4
prerank	GOBP_ERK1_AND_ERK2_CASCADE	0.6145039859553244	1.2289604393600702	0.009009009009009009	0.18444824015651315	0.9819819819819819	14/43	19.48%	Fgf1^Fgfr2;Fgf1^Fgfr4;Pdgfa^Pdgfra;Fgf1^Fgfr3;Fgf2^Fgfr2;Fn1^Cd44;Fgf18^Fgfr2;Fgf10^Fgfr2;Fgf2^Fgfr3;Fgf2^Fgfr4;Angpt1^Tek;Fgf18^Fgfr3;Fgf18^Fgfr4;Pdgfa^Pdgfrb
prerank	WP_REGULATION_OF_ACTIN_CYTOSKELETON	0.6051191440855038	1.227711733359284	0.007007007007007007	0.18413503473963863	0.9819819819819819	18/59	19.48%	Fgf1^Fgfr2;Fgf1^Fgfr1;Fgf1^Fgfr4;Pdgfa^Pdgfra;Fgf1^Fgfr3;Fgf7^Fgfr1;Fgf7^Fgfr2;Fgf2^Fgfr2;Fgf10^Fgfr1;Fgf18^Fgfr2;Fgf10^Fgfr2;Fgf2^Fgfr1;Fgf2^Fgfr3;Fgf18^Fgfr1;Fgf2^Fgfr4;Fgf18^Fgfr3;Fgf18^Fgfr4;Pdgfa^Pdgfrb
prerank	GOBP_REGULATION_OF_CHEMOTAXIS	0.6358895464808031	1.2274264660495597	0.042042042042042045	0.18163798595961703	0.9819819819819819	7/24	11.61%	Fgf1^Fgfr1;Rarres2^Cmklr1;Sema5a^Plxna3;Sema6a^Plxna4;Fgf10^Fgfr1;Fgf2^Fgfr1;Fgf18^Fgfr1
prerank	GOBP_WOUND_HEALING	0.6365659900344828	1.2239233420852351	0.028028028028028028	0.18834753335902124	0.984984984984985	15/26	32.04%	Pdgfa^Pdgfra;Gas6^Mertk;Gas6^Tyro3;Col1a1^Cd44;Fn1^Cd44;Gas6^Axl;Wnt5a^Fzd6;Wnt5a^Fzd7;Col1a1^Sdc1;Thbs1^Cd36;Thbs1^Sdc4;Thbs1^Sdc1;Fn1^Sdc1;Col1a1^Gp6;Cd34^Selp
prerank	GOBP_EPHRIN_RECEPTOR_SIGNALING_PATHWAY	0.6064388730540726	1.2158149813483374	0.006006006006006006	0.20958229149186577	0.990990990990991	31/51	28.68%	Efna5^Epha3;Efna5^Epha7;Efna5^Epha5;Efna5^Ephb2;Efna5^Epha4;Efna5^Epha2;Efna5^Epha1;Efna1^Epha3;Efna5^Epha8;Efna1^Epha7;Efnb1^Ephb3;Efna1^Epha2;Efnb1^Ephb4;Efna1^Epha4;Efnb1^Epha4;Efnb1^Ephb2;Efna1^Epha1;Efna1^Epha5;Efna2^Epha3;Efnb2^Ephb3;Efnb1^Ephb1;Efnb2^Epha4;Efna2^Epha5;Efnb2^Ephb4;Efnb2^Ephb2;Efna1^Epha8;Efna2^Epha7;Efna2^Epha4;Efna2^Epha2;Efnb2^Ephb1;Efna2^Epha1
prerank	GOBP_CELLULAR_RESPONSE_TO_HORMONE_STIMULUS	0.6507287009163332	1.215401574492006	0.08216432865731463	0.20692981531383728	0.990990990990991	5/17	15.74%	Efna5^Epha3;Efna5^Epha5;Bdnf^Ntrk2;Efna5^Epha8;Igf1^Igf1r
prerank	GOBP_REGULATION_OF_HYDROLASE_ACTIVITY	0.6120796107628903	1.2127145280242282	0.022022022022022022	0.21164642558756872	0.991991991991992	16/41	16.35%	Efna5^Epha3;Col4a3^Cd44;Efna5^Epha7;Efna5^Epha5;Efna5^Epha4;Efna5^Epha2;Efna5^Epha1;Efna1^Epha3;Fgf2^Fgfr2;Fgf2^Fgfr1;Efna1^Epha7;Fgf2^Fgfr3;Efna1^Epha2;Efna1^Epha4;Efna1^Epha1;Efna1^Epha5
prerank	GOBP_POSITIVE_REGULATION_OF_ERK1_AND_ERK2_CASCADE	0.6103979030197629	1.2108883309125749	0.026026026026026026	0.21355870405252506	0.992992992992993	13/38	19.48%	Fgf1^Fgfr2;Fgf1^Fgfr4;Pdgfa^Pdgfra;Fgf1^Fgfr3;Fgf2^Fgfr2;Fgf18^Fgfr2;Fgf10^Fgfr2;Fgf2^Fgfr3;Fgf2^Fgfr4;Angpt1^Tek;Fgf18^Fgfr3;Fgf18^Fgfr4;Pdgfa^Pdgfrb
prerank	GOBP_REGULATION_OF_ANATOMICAL_STRUCTURE_MORPHOGENESIS	0.5861555133321352	1.2108548203616614	0.002002002002002002	0.20984928210499204	0.992992992992993	42/97	20.06%	Col4a3^Cd44;Efna5^Epha7;Efna5^Ephb2;Sema5a^Plxna1;Fgf1^Fgfr2;Fgf1^Fgfr1;Fgf1^Fgfr4;Efna5^Epha4;Pdgfa^Pdgfra;Efna5^Epha2;Efna5^Epha1;Sema5a^Plxna3;Fgf7^Fgfr1;Fgf7^Fgfr2;Bdnf^Ntrk2;Sema5a^Plxnb3;Fgf2^Fgfr2;Sema6a^Plxna2;Sema6a^Plxna4;Fn1^Cd44;Fgf10^Fgfr1;Fgf18^Fgfr2;Fgf10^Fgfr2;Fgf2^Fgfr1;Efna1^Epha7;Wnt5a^Fzd4;C3^C3ar1;Col4a2^Cd44;Fgf18^Fgfr1;Efna1^Epha2;Wnt5a^Fzd3;Efna1^Epha4;Fgf2^Fgfr4;Wnt5a^Fzd…
prerank	GOBP_CELL_JUNCTION_ORGANIZATION	0.5975072399874591	1.2095786351012643	0.016016016016016016	0.21039609761685804	0.992992992992993	31/52	25.58%	Efna5^Epha3;Agrn^Dag1;Efna5^Epha7;Efna5^Epha5;Lama5^Dag1;Efna5^Ephb2;Lamb2^Dag1;Efna5^Epha4;Efna5^Epha2;Efna1^Epha3;Bdnf^Ntrk2;Lama3^Dag1;Efna1^Epha7;Efnb1^Ephb3;Efna1^Epha2;Efna1^Epha4;Efnb1^Epha4;Sema3e^Plxnd1;Efnb1^Ephb2;Efna1^Epha5;Efnb2^Ephb3;Efnb1^Ephb1;Wnt5a^Fzd1;Efnb2^Epha4;Nrxn2^Nlgn1;Nrxn2^Nlgn3;Lamc1^Dag1;Nrxn2^Nlgn2;Efnb2^Ephb2;Wnt5a^Fzd5;Tnc^Sdc4
prerank	REACTOME_IRS_MEDIATED_SIGNALLING	0.6069670312167562	1.2077477481802426	0.026026026026026026	0.20916098935488178	0.993993993993994	11/41	17.41%	Fgf1^Fgfr1;Fgf1^Fgfr4;Fgf1^Fgfr3;Fgf7^Fgfr1;Fgf10^Fgfr1;Fgf2^Fgfr1;Fgf2^Fgfr3;Fgf18^Fgfr1;Fgf2^Fgfr4;Fgf18^Fgfr3;Fgf18^Fgfr4
prerank	REACTOME_SIGNALING_BY_FGFR	0.6069670312167562	1.2077477481802426	0.026026026026026026	0.20916098935488178	0.993993993993994	11/41	17.41%	Fgf1^Fgfr1;Fgf1^Fgfr4;Fgf1^Fgfr3;Fgf7^Fgfr1;Fgf10^Fgfr1;Fgf2^Fgfr1;Fgf2^Fgfr3;Fgf18^Fgfr1;Fgf2^Fgfr4;Fgf18^Fgfr3;Fgf18^Fgfr4
prerank	GOBP_REGULATION_OF_ANIMAL_ORGAN_MORPHOGENESIS	0.6360925556741479	1.2060706195621642	0.07214428857715431	0.21082575577406593	0.993993993993994	10/18	19.67%	Fgf1^Fgfr1;Fgf1^Fgfr4;Fgf7^Fgfr1;Fgf10^Fgfr1;Fgf2^Fgfr1;Wnt5a^Fzd3;Fgf2^Fgfr4;Wnt5a^Fzd2;Wnt5a^Fzd6;Wnt5a^Fzd1
prerank	GOMF_SULFUR_COMPOUND_BINDING	0.6432648108580804	1.2057857514599601	0.0970970970970971	0.20822991838295177	0.994994994994995	10/17	13.33%	Fgf1^Fgfr2;Fgf1^Fgfr1;Fgf1^Fgfr4;Fgf7^Fgfr1;Fgf7^Fgfr2;Fgf2^Fgfr2;Fgf10^Fgfr1;Fgf10^Fgfr2;Fgf2^Fgfr1;Fgf2^Fgfr4
prerank	GOBP_NEURON_PROJECTION_GUIDANCE	0.5881225916125155	1.202901387498289	0.007007007007007007	0.2133671848739456	0.995995995995996	37/70	28.94%	Efna5^Epha3;Agrn^Dag1;Efna5^Epha7;Efna5^Epha5;Lama5^Dag1;Efna5^Ephb2;Sema5a^Plxna1;Lamb2^Dag1;Efna5^Epha4;Sema5a^Plxna3;Efna1^Epha3;Lama3^Dag1;Sema5a^Plxnb3;Sema6a^Plxna2;Efna5^Epha8;Sema6a^Plxna4;Efna1^Epha7;Lama2^Dag1;Efnb1^Ephb3;Wnt5a^Fzd3;Efna1^Epha4;Efnb1^Epha4;Sema3e^Plxnd1;Efnb1^Ephb2;Efna1^Epha5;Efna2^Epha3;Efnb2^Ephb3;Efnb1^Ephb1;Efnb2^Epha4;Efna2^Epha5;Efnb2^Ephb2;Efna1^Epha8;Efna2^Epha…
prerank	GOBP_POSITIVE_REGULATION_OF_CELL_DIFFERENTIATION	0.5959274093590475	1.202771787022113	0.01001001001001001	0.2103814833938238	0.995995995995996	26/50	27.30%	Efna5^Ephb2;Sema5a^Plxna1;Lamb2^Dag1;Rarres2^Cmklr1;Efna5^Epha4;Sema5a^Plxna3;Bdnf^Ntrk2;Sema5a^Plxnb3;Gas6^Axl;Fgf2^Fgfr1;Wnt5a^Fzd4;Fgf2^Fgfr3;Lama2^Dag1;Lamb1^Dag1;Fgf18^Fgfr1;Wnt5a^Fzd3;Fgf18^Fgfr3;Efnb2^Epha4;Mdk^Lrp1;Jag1^Notch2;Kitl^Kit;Lamc1^Dag1;Ntf3^Ntrk2;Efnb2^Ephb2;Cx3cl1^Cx3cr1;Jag1^Notch1
prerank	GOBP_FEEDING_BEHAVIOR	0.629260905494835	1.201898182804673	0.07907907907907907	0.2101920313045929	0.995995995995996	1/22	6.65%	Bdnf^Ntrk2
prerank	GOBP_CENTRAL_NERVOUS_SYSTEM_DEVELOPMENT	0.5966346826826622	1.19881192798968	0.03203203203203203	0.2164375424744961	0.995995995995996	23/45	26.53%	Efna5^Epha7;Efna5^Epha5;Efna5^Ephb2;Sema5a^Plxna1;Lamb2^Dag1;Efna5^Epha4;Hspg2^Dag1;Sema5a^Plxna3;Fgf2^Fgfr2;Fgf10^Fgfr1;Fgf10^Fgfr2;Fgf2^Fgfr1;Wnt5a^Fzd4;Fgf2^Fgfr3;Lamb1^Dag1;Wnt5a^Fzd3;Wnt5a^Fzd6;Igf1^Igf1r;Mdk^Lrp1;Ncam1^Fgfr1;Ntf3^Ntrk2;Sema4c^Plxnb2;Lamc3^Dag1
prerank	GOBP_SYNAPSE_ORGANIZATION	0.5983824191605849	1.1983189714973594	0.02902902902902903	0.21471902907592258	0.995995995995996	26/44	25.21%	Efna5^Epha3;Agrn^Dag1;Efna5^Epha7;Efna5^Epha5;Lama5^Dag1;Efna5^Ephb2;Lamb2^Dag1;Efna5^Epha4;Efna1^Epha3;Bdnf^Ntrk2;Efna1^Epha7;Efnb1^Ephb3;Efna1^Epha4;Efnb1^Epha4;Sema3e^Plxnd1;Efnb1^Ephb2;Efna1^Epha5;Efnb2^Ephb3;Efnb1^Ephb1;Wnt5a^Fzd1;Efnb2^Epha4;Nrxn2^Nlgn1;Nrxn2^Nlgn3;Nrxn2^Nlgn2;Efnb2^Ephb2;Wnt5a^Fzd5
prerank	REACTOME_INSULIN_RECEPTOR_SIGNALLING_CASCADE	0.6003539098866547	1.197460944896317	0.028028028028028028	0.2112335499074009	0.995995995995996	11/42	17.41%	Fgf1^Fgfr1;Fgf1^Fgfr4;Fgf1^Fgfr3;Fgf7^Fgfr1;Fgf10^Fgfr1;Fgf2^Fgfr1;Fgf2^Fgfr3;Fgf18^Fgfr1;Fgf2^Fgfr4;Fgf18^Fgfr3;Fgf18^Fgfr4
prerank	REACTOME_SIGNALING_BY_INSULIN_RECEPTOR	0.6003539098866547	1.197460944896317	0.028028028028028028	0.2112335499074009	0.995995995995996	11/42	17.41%	Fgf1^Fgfr1;Fgf1^Fgfr4;Fgf1^Fgfr3;Fgf7^Fgfr1;Fgf10^Fgfr1;Fgf2^Fgfr1;Fgf2^Fgfr3;Fgf18^Fgfr1;Fgf2^Fgfr4;Fgf18^Fgfr3;Fgf18^Fgfr4
prerank	GOBP_REGULATION_OF_PHOSPHORYLATION	0.5735876021500735	1.1964541824928092	0.0	0.2113271718843754	0.995995995995996	52/118	27.27%	Agrn^Dag1;Efna5^Epha7;Efna5^Epha5;Efna5^Ephb2;Fgf1^Fgfr2;Fgf1^Fgfr1;Fgf1^Fgfr4;Efna5^Epha4;Pdgfa^Pdgfra;Fgf1^Fgfr3;Efna5^Epha2;Efna5^Epha1;Fgf7^Fgfr1;Gas6^Mertk;Fgf7^Fgfr2;Bdnf^Ntrk2;Gas6^Tyro3;Fgf2^Fgfr2;Efna5^Epha8;Fn1^Cd44;Fgf10^Fgfr1;Gas6^Axl;Fgf18^Fgfr2;Fgf10^Fgfr2;Fgf2^Fgfr1;Efna1^Epha7;Wnt5a^Fzd4;Fgf2^Fgfr3;Icam1^Spn;Fgf18^Fgfr1;Efna1^Epha2;Efna1^Epha4;Fgf2^Fgfr4;Angpt1^Tek;Fgf18^Fgfr3;Igf…
prerank	REACTOME_NERVOUS_SYSTEM_DEVELOPMENT	0.5920337438894787	1.1943024993586202	0.014014014014014014	0.21518055066789762	0.995995995995996	29/53	28.68%	Efna5^Epha7;Efna5^Ephb2;Sema5a^Plxna1;Efna5^Epha4;Efna5^Epha2;Efna5^Epha1;Sema5a^Plxna3;Sema5a^Plxnb3;Efna5^Epha8;Efna1^Epha7;Efnb1^Ephb3;Efna1^Epha2;Efnb1^Ephb4;Efna1^Epha4;Efnb1^Epha4;Sema3e^Plxnd1;Efnb1^Ephb2;Efna1^Epha1;Efnb2^Ephb3;Efnb1^Ephb1;Efnb2^Epha4;Efnb2^Ephb4;Efnb2^Ephb2;Efna1^Epha8;Efna2^Epha7;Efna2^Epha4;Efna2^Epha2;Efnb2^Ephb1;Efna2^Epha1
prerank	GOBP_POSITIVE_REGULATION_OF_MOLECULAR_FUNCTION	0.5800170062400404	1.190736587424887	0.009009009009009009	0.22370248491232195	0.995995995995996	39/81	27.27%	Agrn^Dag1;Fgf1^Fgfr2;Fgf1^Fgfr1;Fgf1^Fgfr4;Pdgfa^Pdgfra;Fgf1^Fgfr3;Gas6^Mertk;Bdnf^Ntrk2;Gas6^Tyro3;Fgf2^Fgfr2;Fgf10^Fgfr1;Gas6^Axl;Fgf18^Fgfr2;Fgf10^Fgfr2;Fgf2^Fgfr1;Wnt5a^Fzd4;Fgf2^Fgfr3;Fgf18^Fgfr1;Efna1^Epha2;Efna1^Epha4;Fgf2^Fgfr4;Angpt1^Tek;Wnt5a^Fzd2;Fgf18^Fgfr3;Igf1^Igf1r;Efna1^Epha1;Efna1^Epha5;Fgf18^Fgfr4;Thbs1^Cd36;Pdgfa^Pdgfrb;Wnt5a^Fzd1;Wnt5a^Fzd8;Kitl^Kit;Thbs1^Sdc4;Ntf3^Ntrk2;Efna1…
prerank	GOBP_REGULATION_OF_PHOSPHORUS_METABOLIC_PROCESS	0.5702327264722237	1.1900841911030797	0.001001001001001001	0.2227821590767106	0.995995995995996	52/123	27.27%	Agrn^Dag1;Efna5^Epha7;Efna5^Epha5;Efna5^Ephb2;Fgf1^Fgfr2;Fgf1^Fgfr1;Fgf1^Fgfr4;Efna5^Epha4;Pdgfa^Pdgfra;Fgf1^Fgfr3;Efna5^Epha2;Efna5^Epha1;Fgf7^Fgfr1;Gas6^Mertk;Fgf7^Fgfr2;Bdnf^Ntrk2;Gas6^Tyro3;Fgf2^Fgfr2;Efna5^Epha8;Fn1^Cd44;Fgf10^Fgfr1;Gas6^Axl;Fgf18^Fgfr2;Fgf10^Fgfr2;Fgf2^Fgfr1;Efna1^Epha7;Wnt5a^Fzd4;Fgf2^Fgfr3;Icam1^Spn;Fgf18^Fgfr1;Efna1^Epha2;Efna1^Epha4;Fgf2^Fgfr4;Angpt1^Tek;Fgf18^Fgfr3;Igf…
prerank	GOBP_CELL_MOTILITY	0.5619304508365431	1.1886768285161773	0.0	0.2242035020959058	0.995995995995996	89/186	34.30%	Lamb2^Cd44;Lama5^Cd44;Lama3^Cd44;Lama5^Dag1;Sema5a^Plxna1;Fgf1^Fgfr1;Fgf1^Fgfr4;Lamc2^Cd44;Lamb2^Dag1;Rarres2^Cmklr1;Pdgfa^Pdgfra;Sema5a^Plxna3;Lamb1^Cd44;Fgf7^Fgfr1;Gas6^Mertk;Efna1^Epha3;Lama2^Cd44;Gas6^Tyro3;Cd200^Cd200r1;Lama3^Dag1;Col1a1^Cd44;Sema5a^Plxnb3;Sema6a^Plxna2;Sema6a^Plxna4;Fn1^Cd44;Fgf10^Fgfr1;Gas6^Axl;Lama4^Cd44;Lamb3^Cd44;Fgf2^Fgfr1;Wnt5a^Fzd4;Lamc2^Dag1;Icam1^Spn;Lamc1^Cd44;Lam…
prerank	GOBP_IMMUNE_EFFECTOR_PROCESS	0.6122250960757836	1.1880178586205705	0.07107107107107107	0.22356394046466246	0.995995995995996	8/27	26.13%	Icam1^Spn;Angpt1^Tek;C4b^Cr2;Mdk^Lrp1;Jag1^Notch2;C3^Cr2;Wnt5a^Fzd5;Dll1^Notch2
prerank	REACTOME_MAPK_FAMILY_SIGNALING_CASCADES	0.5920952693823971	1.1875646311682047	0.024024024024024024	0.22213804125598105	0.996996996996997	15/47	20.94%	Fgf1^Fgfr1;Fgf1^Fgfr4;Pdgfa^Pdgfra;Fgf1^Fgfr3;Fgf7^Fgfr1;Fgf10^Fgfr1;Fgf2^Fgfr1;Fgf2^Fgfr3;Fgf18^Fgfr1;Fgf2^Fgfr4;Angpt1^Tek;Fgf18^Fgfr3;Fgf18^Fgfr4;Pdgfa^Pdgfrb;Kitl^Kit
prerank	GOBP_MUSCLE_STRUCTURE_DEVELOPMENT	0.6219583407209507	1.1874913839101797	0.08208208208208208	0.2194069839694115	0.996996996996997	11/20	28.41%	Lama5^Dag1;Lamb2^Dag1;Fgf10^Fgfr2;Lama2^Dag1;Lamb1^Dag1;Wnt5a^Fzd2;Wnt5a^Fzd7;Wnt5a^Fzd1;Lamc1^Dag1;Fgf9^Fgfr2;Efnb2^Ephb1
prerank	GOBP_RESPONSE_TO_WOUNDING	0.5970616068777154	1.1852868226710187	0.03303303303303303	0.22414298865681617	0.996996996996997	22/39	32.04%	Lamb2^Cd44;Pdgfa^Pdgfra;Fgf1^Fgfr3;Gas6^Mertk;Gas6^Tyro3;Col1a1^Cd44;Fn1^Cd44;Gas6^Axl;Fgf2^Fgfr3;Wnt5a^Fzd6;Igf1^Igf1r;Wnt5a^Fzd7;Col1a1^Sdc1;Thbs1^Cd36;Mdk^Lrp1;Thbs1^Sdc4;Thbs1^Sdc1;Tnc^Sdc1;Tnc^Sdc4;Fn1^Sdc1;Col1a1^Gp6;Cd34^Selp
prerank	REACTOME_SIGNALING_BY_TYPE_1_INSULIN_LIKE_GROWTH_FACTOR_1_RECEPTOR_IGF1R	0.5935867605670627	1.1848696810037267	0.03203203203203203	0.22278942715451233	0.996996996996997	12/43	17.41%	Fgf1^Fgfr1;Fgf1^Fgfr4;Fgf1^Fgfr3;Fgf7^Fgfr1;Fgf10^Fgfr1;Fgf2^Fgfr1;Fgf2^Fgfr3;Fgf18^Fgfr1;Fgf2^Fgfr4;Fgf18^Fgfr3;Igf1^Igf1r;Fgf18^Fgfr4
prerank	GOBP_POSITIVE_REGULATION_OF_PHOSPHORYLATION	0.5677504181800497	1.1829110373227294	0.002002002002002002	0.2266246064942374	0.996996996996997	50/115	27.27%	Agrn^Dag1;Efna5^Epha7;Efna5^Epha5;Fgf1^Fgfr2;Fgf1^Fgfr1;Fgf1^Fgfr4;Efna5^Epha4;Pdgfa^Pdgfra;Fgf1^Fgfr3;Efna5^Epha2;Efna5^Epha1;Fgf7^Fgfr1;Gas6^Mertk;Fgf7^Fgfr2;Bdnf^Ntrk2;Gas6^Tyro3;Fgf2^Fgfr2;Efna5^Epha8;Fgf10^Fgfr1;Gas6^Axl;Fgf18^Fgfr2;Fgf10^Fgfr2;Fgf2^Fgfr1;Efna1^Epha7;Wnt5a^Fzd4;Fgf2^Fgfr3;Icam1^Spn;Fgf18^Fgfr1;Efna1^Epha2;Efna1^Epha4;Fgf2^Fgfr4;Angpt1^Tek;Fgf18^Fgfr3;Igf1^Igf1r;Efna1^Epha1;E…
prerank	GOBP_CELLULAR_RESPONSE_TO_OXYGEN_CONTAINING_COMPOUND	0.6120301337895989	1.1828207643883155	0.07707707707707707	0.2239983161523126	0.996996996996997	10/23	31.38%	Efna5^Epha3;Efna5^Epha5;Efna5^Epha4;Gas6^Axl;Igf1^Igf1r;Thbs1^Cd36;Cx3cl1^Cx3cr1;Nrxn1^Nlgn1;Igf2^Igf1r;Hgf^Met
prerank	REACTOME_EPH_EPHRIN_SIGNALING	0.5940703438397362	1.1805855626870674	0.021021021021021023	0.22527860451789794	0.996996996996997	25/42	28.68%	Efna5^Epha7;Efna5^Ephb2;Efna5^Epha4;Efna5^Epha2;Efna5^Epha1;Efna5^Epha8;Efna1^Epha7;Efnb1^Ephb3;Efna1^Epha2;Efnb1^Ephb4;Efna1^Epha4;Efnb1^Epha4;Efnb1^Ephb2;Efna1^Epha1;Efnb2^Ephb3;Efnb1^Ephb1;Efnb2^Epha4;Efnb2^Ephb4;Efnb2^Ephb2;Efna1^Epha8;Efna2^Epha7;Efna2^Epha4;Efna2^Epha2;Efnb2^Ephb1;Efna2^Epha1
prerank	REACTOME_EPH_EPHRIN_MEDIATED_REPULSION_OF_CELLS	0.5940703438397362	1.1805855626870674	0.021021021021021023	0.22527860451789794	0.996996996996997	25/42	28.68%	Efna5^Epha7;Efna5^Ephb2;Efna5^Epha4;Efna5^Epha2;Efna5^Epha1;Efna5^Epha8;Efna1^Epha7;Efnb1^Ephb3;Efna1^Epha2;Efnb1^Ephb4;Efna1^Epha4;Efnb1^Epha4;Efnb1^Ephb2;Efna1^Epha1;Efnb2^Ephb3;Efnb1^Ephb1;Efnb2^Epha4;Efnb2^Ephb4;Efnb2^Ephb2;Efna1^Epha8;Efna2^Epha7;Efna2^Epha4;Efna2^Epha2;Efnb2^Ephb1;Efna2^Epha1
prerank	GOBP_POSITIVE_REGULATION_OF_PHOSPHORUS_METABOLIC_PROCESS	0.5664612646947758	1.1801222204567978	0.003003003003003003	0.2239577737885471	0.996996996996997	50/117	27.27%	Agrn^Dag1;Efna5^Epha7;Efna5^Epha5;Fgf1^Fgfr2;Fgf1^Fgfr1;Fgf1^Fgfr4;Efna5^Epha4;Pdgfa^Pdgfra;Fgf1^Fgfr3;Efna5^Epha2;Efna5^Epha1;Fgf7^Fgfr1;Gas6^Mertk;Fgf7^Fgfr2;Bdnf^Ntrk2;Gas6^Tyro3;Fgf2^Fgfr2;Efna5^Epha8;Fgf10^Fgfr1;Gas6^Axl;Fgf18^Fgfr2;Fgf10^Fgfr2;Fgf2^Fgfr1;Efna1^Epha7;Wnt5a^Fzd4;Fgf2^Fgfr3;Icam1^Spn;Fgf18^Fgfr1;Efna1^Epha2;Efna1^Epha4;Fgf2^Fgfr4;Angpt1^Tek;Fgf18^Fgfr3;Igf1^Igf1r;Efna1^Epha1;E…
prerank	GOBP_POSITIVE_REGULATION_OF_CATALYTIC_ACTIVITY	0.580095842567016	1.1757357815735758	0.024024024024024024	0.23615853712245552	0.998998998998999	31/63	25.21%	Agrn^Dag1;Fgf1^Fgfr2;Fgf1^Fgfr1;Fgf1^Fgfr4;Pdgfa^Pdgfra;Fgf1^Fgfr3;Gas6^Mertk;Gas6^Tyro3;Fgf2^Fgfr2;Gas6^Axl;Fgf18^Fgfr2;Fgf2^Fgfr1;Wnt5a^Fzd4;Fgf2^Fgfr3;Fgf18^Fgfr1;Efna1^Epha2;Efna1^Epha4;Fgf2^Fgfr4;Angpt1^Tek;Fgf18^Fgfr3;Igf1^Igf1r;Efna1^Epha1;Efna1^Epha5;Fgf18^Fgfr4;Pdgfa^Pdgfrb;Wnt5a^Fzd8;Kitl^Kit;Thbs1^Sdc4;Ntf3^Ntrk2;Efna1^Epha8;Wnt5a^Fzd5
prerank	GOBP_POSITIVE_REGULATION_OF_NEUROGENESIS	0.6104087425360172	1.1756185260022403	0.09509509509509509	0.23376893972431492	0.998998998998999	11/22	26.27%	Efna5^Ephb2;Sema5a^Plxna1;Efna5^Epha4;Sema5a^Plxna3;Bdnf^Ntrk2;Sema5a^Plxnb3;Wnt5a^Fzd4;Wnt5a^Fzd3;Mdk^Lrp1;Ntf3^Ntrk2;Cx3cl1^Cx3cr1
prerank	GOBP_EPITHELIUM_DEVELOPMENT	0.5701213240341864	1.1747273409321781	0.014014014014014014	0.23395493320155977	0.998998998998999	40/77	27.51%	Lamb2^Cd44;Lama5^Cd44;Lama3^Cd44;Lama5^Dag1;Sema5a^Plxna1;Fgf1^Fgfr2;Fgf1^Fgfr1;Fgf1^Fgfr4;Lamb2^Dag1;Pdgfa^Pdgfra;Fgf1^Fgfr3;Fgf7^Fgfr1;Fgf7^Fgfr2;Lama3^Dag1;Fgf2^Fgfr2;Fgf10^Fgfr1;Fgf10^Fgfr2;Fgf2^Fgfr1;Wnt5a^Fzd4;Fgf2^Fgfr3;Lamc1^Cd44;Wnt5a^Fzd3;Col4a1^Cd44;Fgf2^Fgfr4;Angpt1^Tek;Wnt5a^Fzd2;Sema3e^Plxnd1;Wnt5a^Fzd6;Igf1^Igf1r;Wnt5a^Fzd7;Wnt5a^Fzd1;Efnb2^Epha4;Jag1^Notch2;Lamc1^Dag1;Wnt5a^Fzd5;T…
prerank	GOBP_MORPHOGENESIS_OF_AN_EPITHELIUM	0.5786575535603823	1.1732647224039916	0.026026026026026026	0.23599097749628664	0.998998998998999	33/56	27.30%	Lama5^Cd44;Lama3^Cd44;Lama5^Dag1;Sema5a^Plxna1;Fgf1^Fgfr2;Fgf1^Fgfr1;Pdgfa^Pdgfra;Fgf1^Fgfr3;Fgf7^Fgfr1;Fgf7^Fgfr2;Lama3^Dag1;Fgf2^Fgfr2;Fgf10^Fgfr1;Fgf10^Fgfr2;Fgf2^Fgfr1;Fgf2^Fgfr3;Lamc1^Cd44;Wnt5a^Fzd3;Col4a1^Cd44;Angpt1^Tek;Wnt5a^Fzd2;Sema3e^Plxnd1;Wnt5a^Fzd6;Igf1^Igf1r;Wnt5a^Fzd1;Efnb2^Epha4;Jag1^Notch2;Lamc1^Dag1;Wnt5a^Fzd5;Tnc^Sdc4;Sema4c^Plxnb2;Dll1^Notch2;Jag1^Notch1
prerank	REACTOME_DEVELOPMENTAL_BIOLOGY	0.5798389986049727	1.1723778283448016	0.023023023023023025	0.23616958082508938	0.998998998998999	31/54	31.75%	Efna5^Epha7;Efna5^Ephb2;Sema5a^Plxna1;Efna5^Epha4;Efna5^Epha2;Efna5^Epha1;Sema5a^Plxna3;Sema5a^Plxnb3;Efna5^Epha8;Efna1^Epha7;Efnb1^Ephb3;Efna1^Epha2;Efnb1^Ephb4;Efna1^Epha4;Efnb1^Epha4;Sema3e^Plxnd1;Efnb1^Ephb2;Efna1^Epha1;Efnb2^Ephb3;Efnb1^Ephb1;Efnb2^Epha4;Efnb2^Ephb4;Efnb2^Ephb2;Efna1^Epha8;Efna2^Epha7;Efna2^Epha4;Efna2^Epha2;Efnb2^Ephb1;Efna2^Epha1;Dsg2^Dsc3;Sema7a^Plxnc1
prerank	GOBP_PEPTIDYL_AMINO_ACID_MODIFICATION	0.592016458107641	1.170174378651692	0.04904904904904905	0.24133443514788872	0.998998998998999	20/39	23.51%	Efna5^Epha3;Efna5^Epha7;Efna5^Ephb2;Efna5^Epha4;Pdgfa^Pdgfra;Efna5^Epha1;Fgf7^Fgfr1;Efna1^Epha3;Fgf7^Fgfr2;Bdnf^Ntrk2;Fgf10^Fgfr1;Fgf10^Fgfr2;Efna1^Epha7;Efna1^Epha4;Angpt1^Tek;Igf1^Igf1r;Efna1^Epha1;Pdgfa^Pdgfrb;Kitl^Kit;Ntf3^Ntrk2
prerank	GOBP_PATTERN_SPECIFICATION_PROCESS	0.6159552614144571	1.1699696226668816	0.1061061061061061	0.23945201466348653	0.998998998998999	8/20	13.33%	Fgf1^Fgfr2;Fgf1^Fgfr1;Fgf1^Fgfr4;Fgf2^Fgfr2;Fgf10^Fgfr1;Fgf10^Fgfr2;Fgf2^Fgfr1;Fgf2^Fgfr4
prerank	GOBP_RESPONSE_TO_HORMONE	0.6070946007673472	1.1672648080344306	0.1021021021021021	0.24585563619120196	0.998998998998999	5/23	15.74%	Efna5^Epha3;Efna5^Epha5;Bdnf^Ntrk2;Efna5^Epha8;Igf1^Igf1r
prerank	GOBP_CELL_CYCLE	0.6216591448640135	1.1667819884349524	0.12612612612612611	0.24497909440002083	0.998998998998999	7/17	15.74%	Fgf2^Fgfr2;Fgf10^Fgfr1;Fgf10^Fgfr2;Fgf2^Fgfr1;Fgf2^Fgfr3;Wnt5a^Fzd3;Igf1^Igf1r
prerank	GOBP_POSITIVE_REGULATION_OF_CELL_DEVELOPMENT	0.5927245025638959	1.165541230874894	0.07707707707707707	0.24657714243734058	0.998998998998999	13/30	26.27%	Efna5^Ephb2;Sema5a^Plxna1;Efna5^Epha4;Sema5a^Plxna3;Bdnf^Ntrk2;Sema5a^Plxnb3;Gas6^Axl;Wnt5a^Fzd4;Wnt5a^Fzd3;Mdk^Lrp1;Kitl^Kit;Ntf3^Ntrk2;Cx3cl1^Cx3cr1
prerank	GOBP_TISSUE_MORPHOGENESIS	0.5728426381865965	1.1632405809508908	0.03003003003003003	0.25218365456137526	0.998998998998999	33/57	27.30%	Lama5^Cd44;Lama3^Cd44;Lama5^Dag1;Sema5a^Plxna1;Fgf1^Fgfr2;Fgf1^Fgfr1;Pdgfa^Pdgfra;Fgf1^Fgfr3;Fgf7^Fgfr1;Fgf7^Fgfr2;Lama3^Dag1;Fgf2^Fgfr2;Fgf10^Fgfr1;Fgf10^Fgfr2;Fgf2^Fgfr1;Fgf2^Fgfr3;Lamc1^Cd44;Wnt5a^Fzd3;Col4a1^Cd44;Angpt1^Tek;Wnt5a^Fzd2;Sema3e^Plxnd1;Wnt5a^Fzd6;Igf1^Igf1r;Wnt5a^Fzd1;Efnb2^Epha4;Jag1^Notch2;Lamc1^Dag1;Wnt5a^Fzd5;Tnc^Sdc4;Sema4c^Plxnb2;Dll1^Notch2;Jag1^Notch1
prerank	GOBP_EPITHELIAL_TUBE_MORPHOGENESIS	0.5968021117334694	1.1628489155160404	0.08008008008008008	0.2506339250379103	0.998998998998999	16/28	26.13%	Lama5^Cd44;Lama5^Dag1;Fgf1^Fgfr2;Fgf2^Fgfr2;Fgf10^Fgfr2;Wnt5a^Fzd3;Col4a1^Cd44;Angpt1^Tek;Wnt5a^Fzd2;Sema3e^Plxnd1;Wnt5a^Fzd6;Wnt5a^Fzd1;Efnb2^Epha4;Tnc^Sdc4;Sema4c^Plxnb2;Dll1^Notch2
prerank	GOBP_REGULATION_OF_CELL_CYCLE	0.625189395931481	1.1597438889320344	0.15831663326653306	0.25962456460230166	1.0	7/15	15.74%	Fgf2^Fgfr2;Fgf10^Fgfr1;Fgf10^Fgfr2;Fgf2^Fgfr1;Fgf2^Fgfr3;Wnt5a^Fzd3;Igf1^Igf1r
prerank	REACTOME_NEGATIVE_REGULATION_OF_THE_PI3K_AKT_NETWORK	0.576706042290552	1.1592803683709019	0.04104104104104104	0.25603179270292925	1.0	14/49	20.94%	Fgf1^Fgfr1;Fgf1^Fgfr4;Pdgfa^Pdgfra;Fgf1^Fgfr3;Fgf7^Fgfr1;Fgf10^Fgfr1;Fgf2^Fgfr1;Fgf2^Fgfr3;Fgf18^Fgfr1;Fgf2^Fgfr4;Fgf18^Fgfr3;Fgf18^Fgfr4;Pdgfa^Pdgfrb;Kitl^Kit
prerank	REACTOME_INTRACELLULAR_SIGNALING_BY_SECOND_MESSENGERS	0.576706042290552	1.1592803683709019	0.04104104104104104	0.25603179270292925	1.0	14/49	20.94%	Fgf1^Fgfr1;Fgf1^Fgfr4;Pdgfa^Pdgfra;Fgf1^Fgfr3;Fgf7^Fgfr1;Fgf10^Fgfr1;Fgf2^Fgfr1;Fgf2^Fgfr3;Fgf18^Fgfr1;Fgf2^Fgfr4;Fgf18^Fgfr3;Fgf18^Fgfr4;Pdgfa^Pdgfrb;Kitl^Kit
prerank	REACTOME_HEMOSTASIS	0.6018835432635576	1.1576051742818185	0.1001001001001001	0.2590116391061225	1.0	14/25	31.20%	Gas6^Mertk;Col1a2^Cd44;Col1a1^Cd44;Fn1^Cd44;Thbs1^Cd47;Angpt1^Tek;Col1a2^Sdc1;Col1a1^Sdc1;Thbs1^Cd36;Thbs1^Sdc4;Thbs1^Sdc1;Col1a2^Gp6;Fn1^Sdc1;Col1a1^Gp6
prerank	GOBP_ENZYME_LINKED_RECEPTOR_PROTEIN_SIGNALING_PATHWAY	0.5531951619784985	1.1571378059614938	0.003003003003003003	0.2582194375038536	1.0	67/142	28.94%	Efna5^Epha3;Efna5^Epha7;Efna5^Epha5;Efna5^Ephb2;Fgf1^Fgfr2;Fgf1^Fgfr1;Fgf1^Fgfr4;Efna5^Epha4;Pdgfa^Pdgfra;Fgf1^Fgfr3;Efna5^Epha2;Efna5^Epha1;Fgf7^Fgfr1;Gas6^Mertk;Col4a5^Gp6;Efna1^Epha3;Fgf7^Fgfr2;Bdnf^Ntrk2;Gas6^Tyro3;Fgf2^Fgfr2;Efna5^Epha8;Fgf10^Fgfr1;Gas6^Axl;Col4a6^Gp6;Fgf18^Fgfr2;Fgf10^Fgfr2;Fgf2^Fgfr1;Efna1^Epha7;Wnt5a^Fzd4;Fgf2^Fgfr3;Fgf18^Fgfr1;Efnb1^Ephb3;Efna1^Epha2;Efnb1^Ephb4;Efna1^Ep…
prerank	GOBP_CELL_MORPHOGENESIS_INVOLVED_IN_DIFFERENTIATION	0.5612156445906383	1.1570825844094055	0.016016016016016016	0.2559033653087114	1.0	44/88	28.94%	Efna5^Epha3;Agrn^Dag1;Efna5^Epha7;Efna5^Epha5;Lama5^Dag1;Efna5^Ephb2;Sema5a^Plxna1;Lamb2^Dag1;Efna5^Epha4;Efna5^Epha2;Sema5a^Plxna3;Efna1^Epha3;Bdnf^Ntrk2;Lama3^Dag1;Sema5a^Plxnb3;Sema6a^Plxna2;Efna5^Epha8;Sema6a^Plxna4;Efna1^Epha7;Wnt5a^Fzd4;Lama2^Dag1;Efnb1^Ephb3;Efna1^Epha2;Wnt5a^Fzd3;Efna1^Epha4;Efnb1^Epha4;Sema3e^Plxnd1;Efnb1^Ephb2;Efna1^Epha5;Efna2^Epha3;Efnb2^Ephb3;Efnb1^Ephb1;Efnb2^Epha4;…
prerank	GOBP_PHOSPHORYLATION	0.553405802853207	1.1560855657675737	0.009009009009009009	0.2566625785929439	1.0	54/127	27.27%	Efna5^Epha3;Agrn^Dag1;Efna5^Epha7;Efna5^Epha5;Efna5^Ephb2;Fgf1^Fgfr2;Fgf1^Fgfr1;Fgf1^Fgfr4;Efna5^Epha4;Pdgfa^Pdgfra;Fgf1^Fgfr3;Efna5^Epha2;Efna5^Epha1;Fgf7^Fgfr1;Gas6^Mertk;Efna1^Epha3;Fgf7^Fgfr2;Bdnf^Ntrk2;Gas6^Tyro3;Fgf2^Fgfr2;Efna5^Epha8;Fn1^Cd44;Fgf10^Fgfr1;Gas6^Axl;Fgf18^Fgfr2;Fgf10^Fgfr2;Fgf2^Fgfr1;Efna1^Epha7;Wnt5a^Fzd4;Fgf2^Fgfr3;Icam1^Spn;Fgf18^Fgfr1;Efna1^Epha2;Efna1^Epha4;Fgf2^Fgfr4;An…
prerank	GOBP_CELL_PART_MORPHOGENESIS	0.5570525494108188	1.1546109787430627	0.014014014014014014	0.25738963067825715	1.0	44/94	26.29%	Lamb2^Cd44;Efna5^Epha3;Lama5^Cd44;Lama3^Cd44;Agrn^Dag1;Efna5^Epha7;Efna5^Epha5;Lama5^Dag1;Efna5^Ephb2;Sema5a^Plxna1;Lamb2^Dag1;Efna5^Epha4;Sema5a^Plxna3;Efna1^Epha3;Bdnf^Ntrk2;Lama2^Cd44;Lama3^Dag1;Sema5a^Plxnb3;Sema6a^Plxna2;Efna5^Epha8;Sema6a^Plxna4;Fn1^Cd44;Efna1^Epha7;Wnt5a^Fzd4;Lama2^Dag1;Efnb1^Ephb3;Wnt5a^Fzd3;Efna1^Epha4;Efnb1^Epha4;Sema3e^Plxnd1;Efnb1^Ephb2;Efna1^Epha5;Efna2^Epha3;Efnb2^E…
prerank	GOBP_CELLULAR_COMPONENT_MORPHOGENESIS	0.5570525494108188	1.1546109787430627	0.014014014014014014	0.25738963067825715	1.0	44/94	26.29%	Lamb2^Cd44;Efna5^Epha3;Lama5^Cd44;Lama3^Cd44;Agrn^Dag1;Efna5^Epha7;Efna5^Epha5;Lama5^Dag1;Efna5^Ephb2;Sema5a^Plxna1;Lamb2^Dag1;Efna5^Epha4;Sema5a^Plxna3;Efna1^Epha3;Bdnf^Ntrk2;Lama2^Cd44;Lama3^Dag1;Sema5a^Plxnb3;Sema6a^Plxna2;Efna5^Epha8;Sema6a^Plxna4;Fn1^Cd44;Efna1^Epha7;Wnt5a^Fzd4;Lama2^Dag1;Efnb1^Ephb3;Wnt5a^Fzd3;Efna1^Epha4;Efnb1^Epha4;Sema3e^Plxnd1;Efnb1^Ephb2;Efna1^Epha5;Efna2^Epha3;Efnb2^E…
prerank	GOBP_CELL_MORPHOGENESIS	0.5553886554478272	1.1535947806611155	0.013013013013013013	0.2584184345075037	1.0	55/102	31.75%	Lamb2^Cd44;Efna5^Epha3;Lama5^Cd44;Lama3^Cd44;Agrn^Dag1;Efna5^Epha7;Efna5^Epha5;Lama5^Dag1;Efna5^Ephb2;Sema5a^Plxna1;Lamb2^Dag1;Efna5^Epha4;Efna5^Epha2;Sema5a^Plxna3;Efna1^Epha3;Bdnf^Ntrk2;Lama2^Cd44;Lama3^Dag1;Sema5a^Plxnb3;Lamc3^Cd44;Sema6a^Plxna2;Efna5^Epha8;Sema6a^Plxna4;Fn1^Cd44;Efna1^Epha7;Wnt5a^Fzd4;Lama2^Dag1;Efnb1^Ephb3;Efna1^Epha2;Wnt5a^Fzd3;Efna1^Epha4;Efnb1^Epha4;Sema3e^Plxnd1;Efnb1^Ep…
prerank	GOBP_REGULATION_OF_BODY_FLUID_LEVELS	0.6066023268860964	1.1523750663080323	0.11311311311311312	0.26069306019643995	1.0	5/21	18.55%	Pdgfa^Pdgfra;Gas6^Mertk;Gas6^Tyro3;Gas6^Axl;Thbs1^Cd36
prerank	REACTOME_EPHA_MEDIATED_GROWTH_CONE_COLLAPSE	0.5996332203007282	1.1502206811009568	0.11811811811811812	0.26633117126424993	1.0	14/25	28.68%	Efna5^Epha7;Efna5^Epha4;Efna5^Epha2;Efna5^Epha1;Efna5^Epha8;Efna1^Epha7;Efna1^Epha2;Efna1^Epha4;Efna1^Epha1;Efna1^Epha8;Efna2^Epha7;Efna2^Epha4;Efna2^Epha2;Efna2^Epha1
prerank	GOBP_ANIMAL_ORGAN_MORPHOGENESIS	0.5529097751342098	1.1497915460021997	0.008008008008008008	0.26547588638114167	1.0	51/103	34.30%	Lama5^Cd44;Lama5^Dag1;Fgf1^Fgfr2;Fgf1^Fgfr1;Fgf1^Fgfr4;Pdgfa^Pdgfra;Fgf1^Fgfr3;Hspg2^Dag1;Lamb1^Cd44;Fgf7^Fgfr1;Fgf7^Fgfr2;Bdnf^Ntrk2;Col1a2^Cd44;Col1a1^Cd44;Fgf2^Fgfr2;Fgf10^Fgfr1;Fgf18^Fgfr2;Fgf10^Fgfr2;Fgf2^Fgfr1;Fgf2^Fgfr3;Lamb1^Dag1;Fgf18^Fgfr1;Efna1^Epha2;Wnt5a^Fzd3;Fgf2^Fgfr4;Angpt1^Tek;Wnt5a^Fzd2;Wnt5a^Fzd6;Fgf18^Fgfr3;Igf1^Igf1r;Fgf18^Fgfr4;Pdgfa^Pdgfrb;Wnt5a^Fzd1;Jag1^Notch2;Efnb2^Ephb4…
prerank	GOBP_REGULATION_OF_CELLULAR_LOCALIZATION	0.6098128887751963	1.1497024078327223	0.15015015015015015	0.2632899762610379	1.0	9/18	35.38%	Efna5^Epha3;Efna5^Epha5;Efna5^Ephb2;Efna5^Epha2;Angpt1^Tek;Nrxn1^Nlgn1;Wnt5a^Fzd9;Nrxn1^Nlgn2;Nrxn1^Nlgn3
prerank	GOBP_AXON_DEVELOPMENT	0.5590156423412229	1.1485096056386348	0.026026026026026026	0.26504886321263244	1.0	37/80	26.29%	Efna5^Epha3;Agrn^Dag1;Efna5^Epha7;Efna5^Epha5;Lama5^Dag1;Efna5^Ephb2;Sema5a^Plxna1;Lamb2^Dag1;Efna5^Epha4;Sema5a^Plxna3;Efna1^Epha3;Bdnf^Ntrk2;Lama3^Dag1;Sema5a^Plxnb3;Sema6a^Plxna2;Efna5^Epha8;Sema6a^Plxna4;Efna1^Epha7;Lama2^Dag1;Efnb1^Ephb3;Wnt5a^Fzd3;Efna1^Epha4;Efnb1^Epha4;Sema3e^Plxnd1;Efnb1^Ephb2;Efna1^Epha5;Efna2^Epha3;Efnb2^Ephb3;Efnb1^Ephb1;Efnb2^Epha4;Efna2^Epha5;Ntf3^Ntrk2;Efnb2^Ephb2;…
prerank	GOBP_REGULATION_OF_CELL_ACTIVATION	0.5724056166080531	1.1460576767931383	0.05905905905905906	0.27164404303419365	1.0	15/45	28.92%	Pdgfa^Pdgfra;Gas6^Mertk;Gas6^Tyro3;Fn1^Cd44;Fgf10^Fgfr1;Gas6^Axl;Efnb1^Ephb4;Thbs1^Cd47;Efnb1^Ephb2;Pdgfa^Pdgfrb;Thbs1^Sdc4;Efnb2^Ephb4;Efnb2^Ephb2;Tnfsf13b^Tnfrsf13b;Il16^Cd4
prerank	GOBP_REGULATION_OF_LOCOMOTION	0.5492240187129185	1.144486426245523	0.02002002002002002	0.274563801867605	1.0	50/104	34.30%	Agrn^Dag1;Lama5^Dag1;Sema5a^Plxna1;Fgf1^Fgfr1;Rarres2^Cmklr1;Pdgfa^Pdgfra;Sema5a^Plxna3;Fgf7^Fgfr1;Efna1^Epha3;Cd200^Cd200r1;Lama3^Dag1;Sema5a^Plxnb3;Sema6a^Plxna2;Sema6a^Plxna4;Fgf10^Fgfr1;Fgf2^Fgfr1;Wnt5a^Fzd4;Lamc2^Dag1;Icam1^Spn;Lama2^Dag1;Lamb1^Dag1;Fgf18^Fgfr1;Efna1^Epha2;Efna1^Epha4;Thbs1^Cd47;Lama4^Dag1;Angpt1^Tek;Sema3e^Plxnd1;Igf1^Igf1r;Efna1^Epha1;Wnt5a^Mcam;Pdgfa^Pdgfrb;Efnb2^Epha4;Md…
prerank	GOBP_TUBE_DEVELOPMENT	0.5476580244995813	1.1435456296140076	0.009009009009009009	0.27553119391791786	1.0	70/127	34.30%	Lama5^Cd44;Col4a3^Cd44;Lama5^Dag1;Fgf1^Fgfr2;Fgf1^Fgfr1;Fgf1^Fgfr4;Pdgfa^Pdgfra;Fgf1^Fgfr3;Hspg2^Dag1;Fgf7^Fgfr1;Fgf7^Fgfr2;Bdnf^Ntrk2;Fgf2^Fgfr2;Sema6a^Plxna2;Sema6a^Plxna4;Fn1^Cd44;Fgf10^Fgfr1;Fgf18^Fgfr2;Fgf10^Fgfr2;Fgf2^Fgfr1;Efna1^Epha7;Wnt5a^Fzd4;Fgf2^Fgfr3;C3^C3ar1;Col4a2^Cd44;Fgf18^Fgfr1;Efna1^Epha2;Wnt5a^Fzd3;Efna1^Epha4;Col4a1^Cd44;Fgf2^Fgfr4;Angpt1^Tek;Wnt5a^Fzd2;Sema3e^Plxnd1;Wnt5a^Fz…
prerank	GOMF_PROTEIN_CONTAINING_COMPLEX_BINDING	0.5868005634054849	1.1414891626047092	0.12912912912912913	0.2811191942874194	1.0	12/26	31.38%	Fgf1^Fgfr1;Pdgfa^Pdgfra;Fgf2^Fgfr1;Igf1^Igf1r;Col4a3^Gp6;Thbs1^Cd36;Col6a2^Gp6;Nrxn1^Nlgn1;Col6a1^Gp6;Igf2^Igf2r;Igf2^Igf1r;Hgf^Met
prerank	GOBP_CELLULAR_HOMEOSTASIS	0.5997762385720675	1.139614221906339	0.16416416416416416	0.2861029620426098	1.0	3/19	15.74%	Efna5^Epha5;Gas6^Tyro3;Igf1^Igf1r
prerank	GOBP_GROWTH	0.5609303478028206	1.1383415636621774	0.06406406406406406	0.2889314413843523	1.0	28/55	34.30%	Lamb2^Cd44;Efna5^Epha7;Sema5a^Plxna1;Fgf1^Fgfr2;Fgf1^Fgfr1;Fgf1^Fgfr3;Sema5a^Plxna3;Fgf7^Fgfr1;Fgf7^Fgfr2;Fgf2^Fgfr2;Sema6a^Plxna4;Fn1^Cd44;Fgf10^Fgfr1;Fgf10^Fgfr2;Fgf2^Fgfr1;Fgf2^Fgfr3;Igf1^Igf1r;Wnt5a^Fzd7;Mdk^Lrp1;Ncam1^Fgfr1;Dll1^Notch2;Fgf9^Fgfr2;Igf2^Igf1r;Col9a1^Cd44;Wnt5a^Fzd9;Fgf9^Fgfr3;Sema5b^Plxna1;Fgf9^Fgfr1
prerank	GOBP_TRANSMEMBRANE_RECEPTOR_PROTEIN_TYROSINE_KINASE_SIGNALING_PATHWAY	0.5445797367389494	1.1376437210992507	0.009009009009009009	0.28930272200900436	1.0	61/134	28.94%	Efna5^Epha3;Efna5^Epha7;Efna5^Epha5;Efna5^Ephb2;Fgf1^Fgfr2;Fgf1^Fgfr1;Fgf1^Fgfr4;Efna5^Epha4;Pdgfa^Pdgfra;Fgf1^Fgfr3;Efna5^Epha2;Efna5^Epha1;Fgf7^Fgfr1;Col4a5^Gp6;Efna1^Epha3;Fgf7^Fgfr2;Bdnf^Ntrk2;Fgf2^Fgfr2;Efna5^Epha8;Fgf10^Fgfr1;Col4a6^Gp6;Fgf18^Fgfr2;Fgf10^Fgfr2;Fgf2^Fgfr1;Efna1^Epha7;Wnt5a^Fzd4;Fgf2^Fgfr3;Fgf18^Fgfr1;Efnb1^Ephb3;Efna1^Epha2;Efnb1^Ephb4;Efna1^Epha4;Efnb1^Epha4;Fgf2^Fgfr4;Angp…
prerank	GOBP_MAPK_CASCADE	0.5508495732568379	1.1367780893814767	0.03003003003003003	0.2901701046208535	1.0	38/82	34.30%	Fgf1^Fgfr2;Fgf1^Fgfr1;Fgf1^Fgfr4;Pdgfa^Pdgfra;Fgf1^Fgfr3;Fgf2^Fgfr2;Fn1^Cd44;Fgf10^Fgfr1;Fgf18^Fgfr2;Fgf10^Fgfr2;Fgf2^Fgfr1;Efna1^Epha7;Wnt5a^Fzd4;Fgf2^Fgfr3;Fgf18^Fgfr1;Efna1^Epha2;Efna1^Epha4;Fgf2^Fgfr4;Angpt1^Tek;Fgf18^Fgfr3;Igf1^Igf1r;Fgf18^Fgfr4;Thbs1^Cd36;Pdgfa^Pdgfrb;Wnt5a^Fzd8;Kitl^Kit;Ntf3^Ntrk2;Efna1^Epha8;Wnt5a^Fzd5;Fgf9^Fgfr2;Wnt5a^Fzd10;Ntf3^Ntrk1;Cxcl12^Ackr3;Igf2^Igf1r;Hgf^Met;Fgf9…
prerank	GOBP_RESPONSE_TO_ENDOGENOUS_STIMULUS	0.5433333336519247	1.1348421222071026	0.018018018018018018	0.295228796796928	1.0	33/111	19.67%	Col4a6^Cd44;Efna5^Epha3;Efna5^Epha5;Fgf1^Fgfr2;Fgf1^Fgfr1;Fgf1^Fgfr4;Efna5^Epha4;Fgf1^Fgfr3;Efna5^Epha2;Fgf7^Fgfr1;Col6a1^Cd44;Fgf7^Fgfr2;Bdnf^Ntrk2;Col1a2^Cd44;Col1a1^Cd44;Fgf2^Fgfr2;Efna5^Epha8;Fgf10^Fgfr1;Fgf18^Fgfr2;Fgf10^Fgfr2;Fgf2^Fgfr1;Wnt5a^Fzd4;Fgf2^Fgfr3;Col4a2^Cd44;Fgf18^Fgfr1;Col4a1^Cd44;Fgf2^Fgfr4;Angpt1^Tek;Fgf18^Fgfr3;Igf1^Igf1r;Fgf18^Fgfr4;Thbs1^Cd36;Wnt5a^Fzd1
prerank	GOBP_NEURON_DEVELOPMENT	0.5428425285557055	1.1341523223173677	0.016016016016016016	0.29550592258313296	1.0	52/113	26.29%	Lamb2^Cd44;Efna5^Epha3;Lama5^Cd44;Lama3^Cd44;Agrn^Dag1;Efna5^Epha7;Efna5^Epha5;Lama5^Dag1;Efna5^Ephb2;Sema5a^Plxna1;Lamb2^Dag1;Efna5^Epha4;Sema5a^Plxna3;Lamb1^Cd44;Efna1^Epha3;Bdnf^Ntrk2;Lama2^Cd44;Lama3^Dag1;Sema5a^Plxnb3;Sema6a^Plxna2;Efna5^Epha8;Sema6a^Plxna4;Fn1^Cd44;Efna1^Epha7;Wnt5a^Fzd4;Lamc1^Cd44;Lama2^Dag1;Lamb1^Dag1;Efnb1^Ephb3;Wnt5a^Fzd3;Efna1^Epha4;Efnb1^Epha4;Wnt5a^Fzd2;Sema3e^Plxnd1…
prerank	GOBP_REGULATION_OF_NEUROGENESIS	0.5662430887417966	1.133505239684146	0.11411411411411411	0.29554554604955263	1.0	17/40	26.27%	Efna5^Epha7;Efna5^Ephb2;Sema5a^Plxna1;Efna5^Epha4;Sema5a^Plxna3;Bdnf^Ntrk2;Sema5a^Plxnb3;Sema6a^Plxna2;Sema6a^Plxna4;Wnt5a^Fzd4;Fgf2^Fgfr3;Wnt5a^Fzd3;Sema3e^Plxnd1;Mdk^Lrp1;Ntf3^Ntrk2;Sema4c^Plxnb2;Cx3cl1^Cx3cr1
prerank	GOBP_CELL_PROJECTION_ORGANIZATION	0.5420954549077575	1.133415425972906	0.012012012012012012	0.29352133904577743	1.0	55/117	26.69%	Lamb2^Cd44;Efna5^Epha3;Lama5^Cd44;Lama3^Cd44;Agrn^Dag1;Efna5^Epha7;Efna5^Epha5;Lama5^Dag1;Efna5^Ephb2;Sema5a^Plxna1;Lamb2^Dag1;Efna5^Epha4;Efna5^Epha2;Sema5a^Plxna3;Lamb1^Cd44;Efna1^Epha3;Bdnf^Ntrk2;Lama2^Cd44;Lama3^Dag1;Sema5a^Plxnb3;Sema6a^Plxna2;Efna5^Epha8;Sema6a^Plxna4;Fn1^Cd44;Efna1^Epha7;Wnt5a^Fzd4;Lamc1^Cd44;Lama2^Dag1;Lamb1^Dag1;Efnb1^Ephb3;Efna1^Epha2;Wnt5a^Fzd3;Efna1^Epha4;Efnb1^Epha4;…
prerank	GOBP_CALCIUM_ION_HOMEOSTASIS	0.6045197968947589	1.1328101749953152	0.17452357071213642	0.29360805779619414	1.0	2/17	10.42%	Fgf2^Fgfr1;Fgf2^Fgfr3
prerank	GOBP_CELL_JUNCTION_ASSEMBLY	0.5785169151802589	1.1318061315448738	0.12212212212212212	0.2952295212686107	1.0	17/29	29.95%	Efna5^Epha3;Efna5^Epha7;Efna5^Ephb2;Efna5^Epha2;Bdnf^Ntrk2;Efnb1^Ephb3;Efnb1^Ephb2;Efnb2^Ephb3;Efnb1^Ephb1;Wnt5a^Fzd1;Nrxn2^Nlgn1;Nrxn2^Nlgn3;Nrxn2^Nlgn2;Efnb2^Ephb2;Wnt5a^Fzd5;Efnb2^Ephb1;Nrxn1^Nlgn1
prerank	WP_FOCAL_ADHESION_PI3KAKTMTOR_SIGNALING_PATHWAY	0.554299583237311	1.1309473301588486	0.05805805805805806	0.29613308709324143	1.0	23/67	20.94%	Fgf1^Fgfr2;Fgf1^Fgfr1;Fgf1^Fgfr4;Pdgfa^Pdgfra;Fgf1^Fgfr3;Efna5^Epha2;Fgf7^Fgfr1;Fgf7^Fgfr2;Fgf2^Fgfr2;Fgf10^Fgfr1;Fgf18^Fgfr2;Fgf10^Fgfr2;Fgf2^Fgfr1;Fgf2^Fgfr3;Fgf18^Fgfr1;Efna1^Epha2;Fgf2^Fgfr4;Angpt1^Tek;Fgf18^Fgfr3;Igf1^Igf1r;Fgf18^Fgfr4;Pdgfa^Pdgfrb;Kitl^Kit
prerank	GOBP_CHEMICAL_HOMEOSTASIS	0.5700462090870202	1.129970771918783	0.1091091091091091	0.2976007902649691	1.0	6/37	15.74%	Efna5^Epha5;Fgf7^Fgfr1;Fgf2^Fgfr1;Fgf2^Fgfr3;Fgf2^Fgfr4;Igf1^Igf1r
prerank	GOCC_SYNAPSE	0.5556578915522337	1.1296794541515645	0.06406406406406406	0.2964665449984826	1.0	35/59	35.62%	Efna5^Epha3;Agrn^Dag1;Efna5^Epha7;Lama5^Dag1;Efna5^Ephb2;Lamb2^Dag1;Efna5^Epha4;Bdnf^Ntrk2;Wnt5a^Fzd4;Lama2^Dag1;Wnt5a^Fzd3;Efnb1^Epha4;Lama4^Dag1;Igf1^Igf1r;Efnb1^Ephb2;Efna2^Epha3;Efnb1^Ephb1;Efnb2^Epha4;Nrxn2^Nlgn1;Nrxn2^Nlgn3;Lamc1^Dag1;Nrxn2^Nlgn2;Ntf3^Ntrk2;Efnb2^Ephb2;Efna2^Epha7;Wnt5a^Fzd5;Efna2^Epha4;Efnb2^Ephb1;Nrxn1^Nlgn1;Wnt5a^Fzd9;Nrxn1^Nlgn2;Cntn1^Nrcam;Nrxn1^Nlgn3;Ntf5^Ntrk2;Lrrc4b…
prerank	GOBP_REGULATION_OF_CELL_PROJECTION_ORGANIZATION	0.5584993684256492	1.128285932687098	0.08008008008008008	0.2993740714614976	1.0	22/52	20.06%	Efna5^Epha3;Efna5^Epha7;Efna5^Ephb2;Sema5a^Plxna1;Efna5^Epha4;Efna5^Epha2;Sema5a^Plxna3;Efna1^Epha3;Bdnf^Ntrk2;Sema5a^Plxnb3;Sema6a^Plxna2;Sema6a^Plxna4;Fn1^Cd44;Efna1^Epha7;Wnt5a^Fzd4;Efna1^Epha2;Efna1^Epha4;Sema3e^Plxnd1;Efnb2^Ephb3;Wnt5a^Fzd1;Efnb2^Epha4;Mdk^Lrp1
prerank	GOBP_POSITIVE_REGULATION_OF_LOCOMOTION	0.5581360191414421	1.1280678004411007	0.0960960960960961	0.2978745142847727	1.0	23/47	34.30%	Fgf1^Fgfr1;Rarres2^Cmklr1;Pdgfa^Pdgfra;Fgf7^Fgfr1;Fgf10^Fgfr1;Fgf2^Fgfr1;Wnt5a^Fzd4;Icam1^Spn;Fgf18^Fgfr1;Thbs1^Cd47;Angpt1^Tek;Igf1^Igf1r;Wnt5a^Mcam;Pdgfa^Pdgfrb;Mdk^Lrp1;Kitl^Kit;Cx3cl1^Cx3cr1;Cxcl12^Ackr3;Igf2^Igf1r;Hgf^Met;Wnt5b^Fzd4;Wnt11^Fzd4;Fgf9^Fgfr1
prerank	REACTOME_CELL_SURFACE_INTERACTIONS_AT_THE_VASCULAR_WALL	0.604619897957559	1.1268332413331583	0.19739478957915832	0.3006591974039543	1.0	10/16	31.20%	Gas6^Mertk;Col1a2^Cd44;Col1a1^Cd44;Fn1^Cd44;Angpt1^Tek;Col1a2^Sdc1;Col1a1^Sdc1;Col1a2^Gp6;Fn1^Sdc1;Col1a1^Gp6
prerank	GOBP_OSSIFICATION	0.587276216603428	1.12651469425776	0.1831831831831832	0.29964010034794014	1.0	12/22	34.30%	Fgf2^Fgfr2;Fgf18^Fgfr2;Fgf2^Fgfr1;Fgf2^Fgfr3;Fgf18^Fgfr1;Fgf18^Fgfr3;Wnt5a^Fzd1;Fgf9^Fgfr2;Jag1^Notch1;Wnt5a^Fzd9;Fgf9^Fgfr3;Fgf9^Fgfr1
prerank	GOBP_REGULATION_OF_PROTEIN_MODIFICATION_PROCESS	0.5478893464423454	1.1262862893148837	0.04904904904904905	0.29829777060897267	1.0	32/77	27.27%	Agrn^Dag1;Efna5^Epha7;Efna5^Ephb2;Fgf1^Fgfr1;Efna5^Epha4;Pdgfa^Pdgfra;Fgf1^Fgfr3;Efna5^Epha1;Fgf7^Fgfr1;Bdnf^Ntrk2;Fn1^Cd44;Fgf10^Fgfr1;Fgf2^Fgfr1;Efna1^Epha7;Wnt5a^Fzd4;Fgf2^Fgfr3;Icam1^Spn;Fgf18^Fgfr1;Efna1^Epha4;Angpt1^Tek;Fgf18^Fgfr3;Efna1^Epha1;Thbs1^Cd36;Pdgfa^Pdgfrb;Wnt5a^Fzd1;Wnt5a^Fzd8;Kitl^Kit;Thbs1^Sdc4;Ntf3^Ntrk2;Wnt5a^Fzd5;Cx3cl1^Cx3cr1;Wnt5a^Fzd10
prerank	GOBP_NEUROGENESIS	0.5325001105633899	1.1243508928879682	0.014014014014014014	0.30372009020993423	1.0	82/159	35.52%	Lamb2^Cd44;Efna5^Epha3;Lama5^Cd44;Lama3^Cd44;Agrn^Dag1;Efna5^Epha7;Efna5^Epha5;Lama5^Dag1;Efna5^Ephb2;Sema5a^Plxna1;Lamb2^Dag1;Efna5^Epha4;Efna5^Epha2;Sema5a^Plxna3;Lamb1^Cd44;Efna1^Epha3;Bdnf^Ntrk2;Lama2^Cd44;Gas6^Tyro3;Lama3^Dag1;Sema5a^Plxnb3;Fgf2^Fgfr2;Lamc3^Cd44;Sema6a^Plxna2;Efna5^Epha8;Sema6a^Plxna4;Fn1^Cd44;Fgf10^Fgfr1;Gas6^Axl;Fgf10^Fgfr2;Fgf2^Fgfr1;Efna1^Epha7;Wnt5a^Fzd4;Fgf2^Fgfr3;Lamc…
prerank	GOBP_REGULATION_OF_MULTICELLULAR_ORGANISMAL_DEVELOPMENT	0.5365477176530532	1.1241782715917532	0.023023023023023025	0.3020699917434516	1.0	68/135	35.62%	Lama5^Cd44;Lama3^Cd44;Col4a3^Cd44;Agrn^Dag1;Efna5^Epha7;Lama5^Dag1;Efna5^Ephb2;Sema5a^Plxna1;Fgf1^Fgfr2;Fgf1^Fgfr1;Efna5^Epha4;Fgf1^Fgfr3;Efna5^Epha2;Efna5^Epha1;Sema5a^Plxna3;Bdnf^Ntrk2;Lama2^Cd44;Lama3^Dag1;Sema5a^Plxnb3;Fgf2^Fgfr2;Sema6a^Plxna2;Sema6a^Plxna4;Fn1^Cd44;Fgf10^Fgfr1;Gas6^Axl;Lama4^Cd44;Fgf18^Fgfr2;Fgf10^Fgfr2;Fgf2^Fgfr1;Efna1^Epha7;Wnt5a^Fzd4;Fgf2^Fgfr3;C3^C3ar1;Col4a2^Cd44;Lama2^…
prerank	GOBP_SENSORY_ORGAN_MORPHOGENESIS	0.5935937566753547	1.1240900829271507	0.17517517517517517	0.3001275894275962	1.0	14/21	27.30%	Bdnf^Ntrk2;Fgf2^Fgfr2;Fgf10^Fgfr1;Fgf10^Fgfr2;Fgf2^Fgfr1;Fgf2^Fgfr3;Wnt5a^Fzd3;Wnt5a^Fzd2;Wnt5a^Fzd6;Jag1^Notch2;Wnt5a^Fzd5;Dll1^Notch2;Fgf9^Fgfr2;Jag1^Notch1
prerank	GOBP_EMBRYO_DEVELOPMENT	0.5571002031548591	1.121271346156113	0.0940940940940941	0.30928993596387433	1.0	25/48	27.30%	Lama5^Dag1;Pdgfa^Pdgfra;Hspg2^Dag1;Lama3^Dag1;Fgf2^Fgfr2;Fgf10^Fgfr1;Fgf10^Fgfr2;Fgf2^Fgfr1;Lama2^Dag1;Efna1^Epha2;Wnt5a^Fzd3;Lama4^Dag1;Wnt5a^Fzd2;Wnt5a^Fzd6;Efnb1^Ephb2;Wnt5a^Fzd7;Pdgfa^Pdgfrb;Wnt5a^Fzd1;Jag1^Notch2;Kitl^Kit;Wnt5a^Fzd5;Sema4c^Plxnb2;Dll1^Notch2;Fgf9^Fgfr2;Jag1^Notch1
prerank	GOBP_POSITIVE_REGULATION_OF_MAPK_CASCADE	0.544694389681962	1.1210564839944164	0.06806806806806807	0.30795453466582673	1.0	35/75	34.30%	Fgf1^Fgfr2;Fgf1^Fgfr1;Fgf1^Fgfr4;Pdgfa^Pdgfra;Fgf1^Fgfr3;Fgf2^Fgfr2;Fgf10^Fgfr1;Fgf18^Fgfr2;Fgf10^Fgfr2;Fgf2^Fgfr1;Wnt5a^Fzd4;Fgf2^Fgfr3;Fgf18^Fgfr1;Efna1^Epha4;Fgf2^Fgfr4;Angpt1^Tek;Fgf18^Fgfr3;Igf1^Igf1r;Fgf18^Fgfr4;Thbs1^Cd36;Pdgfa^Pdgfrb;Wnt5a^Fzd8;Kitl^Kit;Ntf3^Ntrk2;Efna1^Epha8;Wnt5a^Fzd5;Fgf9^Fgfr2;Wnt5a^Fzd10;Ntf3^Ntrk1;Cxcl12^Ackr3;Igf2^Igf1r;Hgf^Met;Fgf9^Fgfr3;Fgf9^Fgfr4;Fgf9^Fgfr1
prerank	GOBP_DEVELOPMENTAL_GROWTH	0.5548475517218279	1.1186652364934282	0.10710710710710711	0.3157794717173884	1.0	25/49	34.30%	Efna5^Epha7;Sema5a^Plxna1;Fgf1^Fgfr2;Fgf1^Fgfr1;Fgf1^Fgfr3;Sema5a^Plxna3;Fgf7^Fgfr1;Fgf7^Fgfr2;Fgf2^Fgfr2;Sema6a^Plxna4;Fgf10^Fgfr1;Fgf10^Fgfr2;Fgf2^Fgfr1;Fgf2^Fgfr3;Igf1^Igf1r;Wnt5a^Fzd7;Mdk^Lrp1;Ncam1^Fgfr1;Dll1^Notch2;Fgf9^Fgfr2;Igf2^Igf1r;Wnt5a^Fzd9;Fgf9^Fgfr3;Sema5b^Plxna1;Fgf9^Fgfr1
prerank	GOBP_TAXIS	0.5334375210759789	1.1177489293852316	0.01901901901901902	0.31765375305931615	1.0	50/136	26.69%	Efna5^Epha3;Agrn^Dag1;Efna5^Epha7;Efna5^Epha5;Lama5^Dag1;Efna5^Ephb2;Sema5a^Plxna1;Fgf1^Fgfr1;Lamb2^Dag1;Rarres2^Cmklr1;Efna5^Epha4;Pdgfa^Pdgfra;Efna5^Epha2;Sema5a^Plxna3;Fgf7^Fgfr1;Efna1^Epha3;Lama3^Dag1;Sema5a^Plxnb3;Sema6a^Plxna2;Efna5^Epha8;Sema6a^Plxna4;Fgf10^Fgfr1;Fgf2^Fgfr1;Efna1^Epha7;Lama2^Dag1;Fgf18^Fgfr1;Efnb1^Ephb3;Efna1^Epha2;Wnt5a^Fzd3;Efna1^Epha4;Efnb1^Epha4;Sema3e^Plxnd1;Efnb1^Eph…
prerank	GOBP_GENERATION_OF_NEURONS	0.5300350434704297	1.116114811480466	0.023023023023023025	0.3223890294250758	1.0	77/145	35.52%	Lamb2^Cd44;Efna5^Epha3;Lama5^Cd44;Lama3^Cd44;Agrn^Dag1;Efna5^Epha7;Efna5^Epha5;Lama5^Dag1;Efna5^Ephb2;Sema5a^Plxna1;Lamb2^Dag1;Efna5^Epha4;Efna5^Epha2;Sema5a^Plxna3;Lamb1^Cd44;Efna1^Epha3;Bdnf^Ntrk2;Lama2^Cd44;Gas6^Tyro3;Lama3^Dag1;Sema5a^Plxnb3;Fgf2^Fgfr2;Sema6a^Plxna2;Efna5^Epha8;Sema6a^Plxna4;Fn1^Cd44;Gas6^Axl;Fgf2^Fgfr1;Efna1^Epha7;Wnt5a^Fzd4;Fgf2^Fgfr3;Lamc1^Cd44;Lama2^Dag1;Lamb1^Dag1;Efnb1^…
prerank	GOBP_REGULATION_OF_SECRETION	0.5554385613834385	1.1146554708344933	0.11311311311311312	0.32614043310744384	1.0	2/44	8.24%	Efna5^Epha5;Fgf10^Fgfr1
prerank	GOBP_SEMAPHORIN_PLEXIN_SIGNALING_PATHWAY	0.5828338000244727	1.1112313049085139	0.1991991991991992	0.3387224922988631	1.0	6/20	15.56%	Sema5a^Plxna1;Sema5a^Plxna3;Sema5a^Plxnb3;Sema6a^Plxna2;Sema6a^Plxna4;Sema3e^Plxnd1
prerank	GOBP_POSITIVE_REGULATION_OF_DEVELOPMENTAL_PROCESS	0.532359599086333	1.1102012239921517	0.044044044044044044	0.3409411877125162	1.0	65/118	35.62%	Agrn^Dag1;Efna5^Ephb2;Sema5a^Plxna1;Fgf1^Fgfr2;Fgf1^Fgfr1;Fgf1^Fgfr4;Lamb2^Dag1;Rarres2^Cmklr1;Efna5^Epha4;Fgf1^Fgfr3;Efna5^Epha1;Sema5a^Plxna3;Bdnf^Ntrk2;Sema5a^Plxnb3;Fgf2^Fgfr2;Fgf10^Fgfr1;Gas6^Axl;Fgf18^Fgfr2;Fgf10^Fgfr2;Fgf2^Fgfr1;Wnt5a^Fzd4;Fgf2^Fgfr3;C3^C3ar1;Lama2^Dag1;Lamb1^Dag1;Fgf18^Fgfr1;Wnt5a^Fzd3;Fgf2^Fgfr4;Fgf18^Fgfr3;Igf1^Igf1r;Fgf18^Fgfr4;Thbs1^Cd36;Efnb2^Ephb3;Efnb2^Epha4;Mdk^Lr…
prerank	GOBP_REGULATION_OF_RESPONSE_TO_EXTERNAL_STIMULUS	0.5445517913637874	1.1101473266643878	0.0940940940940941	0.33882999989234336	1.0	20/63	20.06%	Fgf1^Fgfr1;Rarres2^Cmklr1;Pdgfa^Pdgfra;Sema5a^Plxna3;Gas6^Tyro3;Cd200^Cd200r1;Sema6a^Plxna4;Fn1^Cd44;Fgf10^Fgfr1;Cd200^Cd200r4;Fgf2^Fgfr1;C3^C3ar1;Fgf18^Fgfr1;Thbs1^Cd47;Cd200^Cd200r2;Igf1^Igf1r;Thbs1^Cd36;Pdgfa^Pdgfrb;Efnb2^Epha4;Mdk^Lrp1
prerank	GOBP_POSITIVE_REGULATION_OF_NERVOUS_SYSTEM_DEVELOPMENT	0.5613321822654223	1.1091297167555274	0.15815815815815815	0.34107767264437744	1.0	20/33	39.25%	Agrn^Dag1;Efna5^Ephb2;Sema5a^Plxna1;Efna5^Epha4;Sema5a^Plxna3;Bdnf^Ntrk2;Sema5a^Plxnb3;Wnt5a^Fzd4;Wnt5a^Fzd3;Mdk^Lrp1;Ntf3^Ntrk2;Cx3cl1^Cx3cr1;Ntf3^Ntrk1;Nrxn1^Nlgn1;Sema7a^Plxnc1;Nrxn1^Nlgn2;Nrxn1^Nlgn3;Lrrc4b^Ptprf;Ngf^Ntrk1;Ntf3^Ntrk3
prerank	GOBP_REGULATION_OF_INTRACELLULAR_SIGNAL_TRANSDUCTION	0.5323503422094595	1.1089990958476903	0.04604604604604605	0.3392341035957974	1.0	43/111	34.30%	Fgf1^Fgfr2;Fgf1^Fgfr1;Fgf1^Fgfr4;Pdgfa^Pdgfra;Fgf1^Fgfr3;Fgf2^Fgfr2;Fn1^Cd44;Fgf10^Fgfr1;Gas6^Axl;Fgf18^Fgfr2;Fgf10^Fgfr2;Fgf2^Fgfr1;Efna1^Epha7;Wnt5a^Fzd4;Fgf2^Fgfr3;Fgf18^Fgfr1;Efna1^Epha2;Efna1^Epha4;Fgf2^Fgfr4;Angpt1^Tek;Fgf18^Fgfr3;Igf1^Igf1r;Fgf18^Fgfr4;Thbs1^Cd36;Pdgfa^Pdgfrb;Wnt5a^Fzd8;Kitl^Kit;Ncam1^Fgfr1;Ntf3^Ntrk2;Efna1^Epha8;Wnt5a^Fzd5;Cx3cl1^Cx3cr1;Fgf9^Fgfr2;Wnt5a^Fzd10;Ntf3^Ntrk1;N…
prerank	GOBP_SYNAPSE_ASSEMBLY	0.5707455153711309	1.1088399966591507	0.1881881881881882	0.3376602313762854	1.0	17/26	35.38%	Efna5^Epha7;Efna5^Ephb2;Bdnf^Ntrk2;Efnb1^Ephb3;Efnb1^Ephb2;Efnb2^Ephb3;Efnb1^Ephb1;Wnt5a^Fzd1;Nrxn2^Nlgn1;Nrxn2^Nlgn3;Nrxn2^Nlgn2;Efnb2^Ephb2;Wnt5a^Fzd5;Efnb2^Ephb1;Nrxn1^Nlgn1;Nrxn1^Nlgn2;Nrxn1^Nlgn3
prerank	GOBP_INORGANIC_ION_HOMEOSTASIS	0.5724974061392736	1.1080497520909205	0.16916916916916916	0.3388261694189073	1.0	3/25	13.33%	Fgf2^Fgfr1;Fgf2^Fgfr3;Fgf2^Fgfr4
prerank	GOBP_REGULATION_OF_CELL_DIFFERENTIATION	0.528443904765297	1.1061910645628041	0.044044044044044044	0.3445813106907317	1.0	48/122	27.30%	Lamb2^Cd44;Efna5^Epha3;Efna5^Epha7;Efna5^Ephb2;Sema5a^Plxna1;Lamb2^Dag1;Rarres2^Cmklr1;Efna5^Epha4;Sema5a^Plxna3;Lamb1^Cd44;Efna1^Epha3;Bdnf^Ntrk2;Lama2^Cd44;Col1a1^Cd44;Sema5a^Plxnb3;Fgf2^Fgfr2;Sema6a^Plxna2;Sema6a^Plxna4;Fn1^Cd44;Fgf10^Fgfr1;Gas6^Axl;Fgf18^Fgfr2;Fgf10^Fgfr2;Fgf2^Fgfr1;Efna1^Epha7;Wnt5a^Fzd4;Fgf2^Fgfr3;Lamc1^Cd44;Lama2^Dag1;Lamb1^Dag1;Fgf18^Fgfr1;Wnt5a^Fzd3;Efna1^Epha4;Sema3e^Pl…
prerank	LAZARO_GENETIC_MOUSE_MODEL_HIGH_GRADE_SMALL_CELL_NEUROENDOCRINE_LUNG_CARCINOMA_DN	0.5624950774266032	1.1039545645741622	0.16716716716716717	0.3522163663535816	1.0	13/32	28.92%	Rarres2^Cmklr1;Angptl2^Tlr4;Sema6a^Plxna2;Efna1^Epha7;Icam1^Spn;Efna1^Epha2;Efnb1^Ephb4;Angpt1^Tek;Efna1^Epha1;Jag1^Notch2;Efnb2^Ephb4;Tnfsf13b^Tnfrsf13b;Il16^Cd4
prerank	GOBP_TUBE_MORPHOGENESIS	0.5302243223385119	1.1036939240211376	0.06406406406406406	0.3511967649186774	1.0	59/110	34.30%	Lama5^Cd44;Col4a3^Cd44;Lama5^Dag1;Fgf1^Fgfr2;Fgf1^Fgfr1;Pdgfa^Pdgfra;Fgf1^Fgfr3;Hspg2^Dag1;Fgf2^Fgfr2;Fn1^Cd44;Fgf10^Fgfr1;Fgf18^Fgfr2;Fgf10^Fgfr2;Fgf2^Fgfr1;Efna1^Epha7;Wnt5a^Fzd4;Fgf2^Fgfr3;C3^C3ar1;Col4a2^Cd44;Fgf18^Fgfr1;Efna1^Epha2;Wnt5a^Fzd3;Efna1^Epha4;Col4a1^Cd44;Angpt1^Tek;Wnt5a^Fzd2;Sema3e^Plxnd1;Wnt5a^Fzd6;Fgf18^Fgfr3;Efna1^Epha1;Efna1^Epha5;Wnt5a^Mcam;Efnb2^Ephb3;Pdgfa^Pdgfrb;Wnt5a^Fz…
prerank	GOBP_POSITIVE_REGULATION_OF_CELL_PROJECTION_ORGANIZATION	0.5715655879426773	1.1034981914106863	0.20520520520520522	0.3497558061568574	1.0	8/23	9.89%	Efna5^Epha3;Efna5^Ephb2;Sema5a^Plxna1;Efna5^Epha4;Sema5a^Plxna3;Bdnf^Ntrk2;Sema5a^Plxnb3;Wnt5a^Fzd4
prerank	GOBP_POSITIVE_REGULATION_OF_INTRACELLULAR_SIGNAL_TRANSDUCTION	0.5306246192927916	1.1034241462089258	0.06606606606606606	0.3477429536379663	1.0	41/103	34.30%	Fgf1^Fgfr2;Fgf1^Fgfr1;Fgf1^Fgfr4;Pdgfa^Pdgfra;Fgf1^Fgfr3;Fgf2^Fgfr2;Fn1^Cd44;Fgf10^Fgfr1;Gas6^Axl;Fgf18^Fgfr2;Fgf10^Fgfr2;Fgf2^Fgfr1;Wnt5a^Fzd4;Fgf2^Fgfr3;Fgf18^Fgfr1;Efna1^Epha4;Fgf2^Fgfr4;Angpt1^Tek;Fgf18^Fgfr3;Igf1^Igf1r;Fgf18^Fgfr4;Thbs1^Cd36;Pdgfa^Pdgfrb;Wnt5a^Fzd8;Kitl^Kit;Ncam1^Fgfr1;Ntf3^Ntrk2;Efna1^Epha8;Wnt5a^Fzd5;Cx3cl1^Cx3cr1;Fgf9^Fgfr2;Wnt5a^Fzd10;Ntf3^Ntrk1;Nrxn1^Nlgn1;Cxcl12^Ackr3;…
prerank	GOBP_LEUKOCYTE_MEDIATED_IMMUNITY	0.5908252184269023	1.1008003029833124	0.24124124124124124	0.3573679065444801	1.0	3/16	22.79%	Icam1^Spn;C4b^Cr2;C3^Cr2
prerank	GOCC_GLUTAMATERGIC_SYNAPSE	0.5736532565916088	1.0982544886050687	0.2182182182182182	0.36675580699431604	1.0	16/22	31.27%	Agrn^Dag1;Lama5^Dag1;Bdnf^Ntrk2;Wnt5a^Fzd4;Efnb1^Epha4;Igf1^Igf1r;Efnb1^Ephb2;Efnb1^Ephb1;Efnb2^Epha4;Nrxn2^Nlgn1;Nrxn2^Nlgn3;Efnb2^Ephb2;Wnt5a^Fzd5;Efnb2^Ephb1;Nrxn1^Nlgn1;Wnt5a^Fzd9
prerank	GOBP_POSITIVE_REGULATION_OF_CELLULAR_BIOSYNTHETIC_PROCESS	0.5432557785263469	1.0946100640080687	0.13613613613613615	0.3813560422589193	1.0	25/50	35.89%	Fgf1^Fgfr2;Fgf1^Fgfr1;Fgf1^Fgfr4;Fgf7^Fgfr1;Fgf7^Fgfr2;Fgf2^Fgfr2;Fgf10^Fgfr1;Fgf10^Fgfr2;Fgf2^Fgfr1;Wnt5a^Fzd4;Fgf2^Fgfr4;Wnt5a^Fzd2;Igf1^Igf1r;Wnt5a^Fzd7;Thbs1^Cd36;Wnt5a^Fzd1;Wnt5a^Fzd5;Fgf9^Fgfr2;Jag1^Notch1;Igf2^Igf1r;Hgf^Met;Fgf9^Fgfr4;Wnt11^Fzd4;Fgf9^Fgfr1;Nampt^Insr
prerank	GOBP_POSITIVE_REGULATION_OF_CHEMOTAXIS	0.5847244142001787	1.0936276416458988	0.24849699398797595	0.38368102032610313	1.0	4/17	11.61%	Rarres2^Cmklr1;Fgf10^Fgfr1;Fgf2^Fgfr1;Fgf18^Fgfr1
prerank	GOBP_ADAPTIVE_IMMUNE_RESPONSE_BASED_ON_SOMATIC_RECOMBINATION_OF_IMMUNE_RECEPTORS_BUILT_FROM_IMMUNOGLOBULIN_SUPERFAMILY_DOMAINS	0.5653607776611875	1.0919156638859173	0.23823823823823823	0.389654820236767	1.0	5/24	27.30%	Icam1^Spn;C3^C3ar1;C4b^Cr2;C3^Cr2;Jag1^Notch1
prerank	WP_ESC_PLURIPOTENCY_PATHWAYS	0.5322299076237295	1.0910893039642406	0.12512512512512514	0.39161719677958556	1.0	25/76	20.28%	Fgf1^Fgfr2;Fgf1^Fgfr1;Fgf1^Fgfr4;Pdgfa^Pdgfra;Fgf1^Fgfr3;Fgf7^Fgfr1;Fgf7^Fgfr2;Fgf2^Fgfr2;Fgf10^Fgfr1;Fgf18^Fgfr2;Fgf10^Fgfr2;Fgf2^Fgfr1;Wnt5a^Fzd4;Fgf2^Fgfr3;Fgf18^Fgfr1;Wnt5a^Fzd3;Fgf2^Fgfr4;Wnt5a^Fzd2;Wnt5a^Fzd6;Fgf18^Fgfr3;Wnt5a^Fzd7;Fgf18^Fgfr4;Pdgfa^Pdgfrb;Wnt5a^Fzd1;Wnt5a^Fzd8
prerank	GOBP_REGULATION_OF_CELL_DEVELOPMENT	0.5333732005478404	1.0910653659372989	0.15115115115115116	0.38927892195578834	1.0	23/62	27.30%	Efna5^Epha7;Efna5^Ephb2;Sema5a^Plxna1;Efna5^Epha4;Sema5a^Plxna3;Bdnf^Ntrk2;Sema5a^Plxnb3;Sema6a^Plxna2;Sema6a^Plxna4;Fn1^Cd44;Gas6^Axl;Wnt5a^Fzd4;Fgf2^Fgfr3;Wnt5a^Fzd3;Sema3e^Plxnd1;Mdk^Lrp1;Jag1^Notch2;Kitl^Kit;Ntf3^Ntrk2;Sema4c^Plxnb2;Dll1^Notch2;Cx3cl1^Cx3cr1;Jag1^Notch1
prerank	GOBP_LOCOMOTION	0.5156899282200763	1.090390493285835	0.03403403403403404	0.3901327202096317	1.0	80/188	34.30%	Efna5^Epha3;Agrn^Dag1;Efna5^Epha7;Efna5^Epha5;Lama5^Dag1;Efna5^Ephb2;Sema5a^Plxna1;Fgf1^Fgfr1;Lamb2^Dag1;Rarres2^Cmklr1;Efna5^Epha4;Pdgfa^Pdgfra;Efna5^Epha2;Efna5^Epha1;Sema5a^Plxna3;Fgf7^Fgfr1;Efna1^Epha3;Cd200^Cd200r1;Lama3^Dag1;Sema5a^Plxnb3;Sema6a^Plxna2;Efna5^Epha8;Sema6a^Plxna4;Fgf10^Fgfr1;Fgf2^Fgfr1;Efna1^Epha7;Wnt5a^Fzd4;Lamc2^Dag1;Icam1^Spn;Lama2^Dag1;Lamb1^Dag1;Fgf18^Fgfr1;Efnb1^Ephb3;E…
prerank	GOBP_ANATOMICAL_STRUCTURE_FORMATION_INVOLVED_IN_MORPHOGENESIS	0.5240758320269472	1.0887703155960127	0.1021021021021021	0.3951573144402821	1.0	56/107	34.30%	Col4a3^Cd44;Sema5a^Plxna1;Fgf1^Fgfr2;Fgf1^Fgfr1;Fgf1^Fgfr4;Pdgfa^Pdgfra;Hspg2^Dag1;Sema5a^Plxna3;Col1a1^Cd44;Fgf2^Fgfr2;Sema6a^Plxna2;Fn1^Cd44;Fgf10^Fgfr1;Fgf18^Fgfr2;Fgf10^Fgfr2;Fgf2^Fgfr1;Wnt5a^Fzd4;C3^C3ar1;Col4a2^Cd44;Fgf18^Fgfr1;Efna1^Epha2;Wnt5a^Fzd3;Col4a1^Cd44;Fgf2^Fgfr4;Angpt1^Tek;Wnt5a^Fzd2;Sema3e^Plxnd1;Wnt5a^Fzd6;Efna1^Epha1;Efna1^Epha5;Wnt5a^Mcam;Wnt5a^Fzd7;Fgf18^Fgfr4;Thbs1^Cd36;Efn…
prerank	GOBP_POSITIVE_REGULATION_OF_CELL_ACTIVATION	0.5589278389629692	1.0884889958383783	0.2122122122122122	0.3940924281531991	1.0	8/28	28.92%	Fgf10^Fgfr1;Gas6^Axl;Efnb1^Ephb4;Thbs1^Cd47;Efnb1^Ephb2;Efnb2^Ephb4;Efnb2^Ephb2;Il16^Cd4
prerank	GOBP_POSITIVE_REGULATION_OF_SIGNAL_TRANSDUCTION	0.5198273468568216	1.086536270632776	0.06306306306306306	0.40109381173174247	1.0	55/129	35.38%	Lamb2^Cd44;Fgf1^Fgfr2;Fgf1^Fgfr1;Fgf1^Fgfr4;Pdgfa^Pdgfra;Fgf1^Fgfr3;Lamb1^Cd44;Bdnf^Ntrk2;Lama2^Cd44;Col1a1^Cd44;Fgf2^Fgfr2;Fn1^Cd44;Fgf10^Fgfr1;Gas6^Axl;Fgf18^Fgfr2;Fgf10^Fgfr2;Fgf2^Fgfr1;Wnt5a^Fzd4;Fgf2^Fgfr3;Lamc1^Cd44;Fgf18^Fgfr1;Efna1^Epha4;Fgf2^Fgfr4;Angpt1^Tek;Fgf18^Fgfr3;Igf1^Igf1r;Fgf18^Fgfr4;Thbs1^Cd36;Pdgfa^Pdgfrb;Wnt5a^Fzd8;Jag1^Notch2;Kitl^Kit;Ncam1^Fgfr1;Ntf3^Ntrk2;Efna1^Epha8;Wnt5a…
prerank	GOBP_POSITIVE_REGULATION_OF_NUCLEOBASE_CONTAINING_COMPOUND_METABOLIC_PROCESS	0.5409381331760765	1.0845150355837156	0.1971971971971972	0.40924133477504254	1.0	24/46	35.89%	Fgf1^Fgfr2;Fgf1^Fgfr1;Fgf1^Fgfr4;Fgf7^Fgfr1;Fgf7^Fgfr2;Fgf2^Fgfr2;Fgf10^Fgfr1;Fgf10^Fgfr2;Fgf2^Fgfr1;Wnt5a^Fzd4;Fgf2^Fgfr4;Wnt5a^Fzd2;Igf1^Igf1r;Wnt5a^Fzd7;Wnt5a^Fzd1;Wnt5a^Fzd5;Fgf9^Fgfr2;Jag1^Notch1;Igf2^Igf1r;Hgf^Met;Fgf9^Fgfr4;Wnt11^Fzd4;Fgf9^Fgfr1;Nampt^Insr
prerank	GOBP_CELL_ACTIVATION	0.52827124316586	1.0827950187006228	0.14114114114114115	0.4152533313391503	1.0	26/74	28.92%	Pdgfa^Pdgfra;Gas6^Mertk;Gas6^Tyro3;Fn1^Cd44;Fgf10^Fgfr1;Gas6^Axl;Icam1^Spn;Efnb1^Ephb4;Thbs1^Cd47;Wnt5a^Fzd6;Efnb1^Ephb2;Wnt5a^Fzd7;Efnb1^Ephb1;Pdgfa^Pdgfrb;Mdk^Lrp1;Wnt5a^Fzd8;Kitl^Kit;Thbs1^Sdc4;Efnb2^Ephb4;Efnb2^Ephb2;Wnt5a^Fzd5;Dll1^Notch2;Cx3cl1^Cx3cr1;Efnb2^Ephb1;Tnfsf13b^Tnfrsf13b;Il16^Cd4
prerank	GOBP_MESENCHYME_DEVELOPMENT	0.5683268197224615	1.0818607494399033	0.28284854563691075	0.4174397916480121	1.0	6/20	13.15%	Lama5^Dag1;Efna1^Epha3;Fgf10^Fgfr1;Fgf10^Fgfr2;Efna1^Epha4;Efnb1^Epha4
prerank	GOBP_POSITIVE_REGULATION_OF_RNA_METABOLIC_PROCESS	0.5451263315329203	1.0806178579989385	0.2132132132132132	0.42096543466926833	1.0	20/37	35.89%	Fgf1^Fgfr2;Fgf1^Fgfr1;Fgf7^Fgfr1;Fgf7^Fgfr2;Fgf2^Fgfr2;Fgf10^Fgfr1;Fgf10^Fgfr2;Fgf2^Fgfr1;Wnt5a^Fzd4;Wnt5a^Fzd2;Igf1^Igf1r;Wnt5a^Fzd7;Wnt5a^Fzd1;Wnt5a^Fzd5;Fgf9^Fgfr2;Jag1^Notch1;Igf2^Igf1r;Wnt11^Fzd4;Fgf9^Fgfr1;Nampt^Insr
prerank	GOBP_SMALL_MOLECULE_METABOLIC_PROCESS	0.563436957683493	1.079846911319091	0.25825825825825827	0.4224136533680837	1.0	4/23	13.33%	Fgf1^Fgfr1;Fgf1^Fgfr4;Fgf2^Fgfr1;Fgf2^Fgfr4
prerank	GOBP_REGULATION_OF_CELLULAR_COMPONENT_BIOGENESIS	0.5600440410089444	1.077786706950138	0.26626626626626626	0.43033333431203	1.0	7/24	6.65%	Efna5^Epha3;Agrn^Dag1;Efna5^Epha7;Efna5^Ephb2;Efna5^Epha2;Efna5^Epha1;Bdnf^Ntrk2
prerank	GOBP_POSITIVE_REGULATION_OF_PROTEIN_MODIFICATION_PROCESS	0.5246053985493081	1.0754789192980485	0.16216216216216217	0.43981991362434925	1.0	28/72	27.27%	Agrn^Dag1;Efna5^Epha7;Fgf1^Fgfr1;Efna5^Epha4;Pdgfa^Pdgfra;Fgf1^Fgfr3;Fgf7^Fgfr1;Bdnf^Ntrk2;Fgf10^Fgfr1;Fgf2^Fgfr1;Efna1^Epha7;Wnt5a^Fzd4;Fgf2^Fgfr3;Icam1^Spn;Fgf18^Fgfr1;Efna1^Epha4;Angpt1^Tek;Fgf18^Fgfr3;Thbs1^Cd36;Pdgfa^Pdgfrb;Wnt5a^Fzd1;Wnt5a^Fzd8;Kitl^Kit;Thbs1^Sdc4;Ntf3^Ntrk2;Wnt5a^Fzd5;Cx3cl1^Cx3cr1;Wnt5a^Fzd10
prerank	GOBP_REPRODUCTION	0.5404354789015795	1.073429058260863	0.22722722722722724	0.4481621851120156	1.0	10/36	27.30%	Lamb1^Cd44;Fgf7^Fgfr2;Fgf10^Fgfr2;Wnt5a^Fzd4;Igf1^Igf1r;Kitl^Kit;Wnt5a^Fzd5;Col9a3^Cd44;Fgf9^Fgfr2;Jag1^Notch1
prerank	GOBP_CELL_CELL_ADHESION	0.5261745877686783	1.0703084389856616	0.2012012012012012	0.4620368553307101	1.0	25/57	35.62%	Efna5^Epha3;Lama5^Cd44;Lama3^Cd44;Efna5^Epha7;Lamb1^Cd44;Cd200^Cd200r1;Icam1^Spn;Efnb1^Ephb3;Efnb1^Ephb4;Thbs1^Cd47;Wnt5a^Mcam;Efnb2^Ephb3;Kitl^Kit;Alcam^Cd6;Thbs1^Sdc4;Efnb2^Ephb4;Cx3cl1^Cx3cr1;Jag1^Notch1;Nrxn1^Nlgn1;Dsg2^Dsc3;Cd34^Selp;Nrxn1^Nlgn2;Cntn1^Nrcam;Nrxn1^Nlgn3;Lrrc4b^Ptprf
prerank	GOBP_DEVELOPMENTAL_PROCESS_INVOLVED_IN_REPRODUCTION	0.5612711997628397	1.07030776183313	0.2782782782782783	0.45938147110467153	1.0	8/22	26.48%	Fgf7^Fgfr2;Fgf10^Fgfr2;Wnt5a^Fzd4;Igf1^Igf1r;Kitl^Kit;Wnt5a^Fzd5;Col9a3^Cd44;Fgf9^Fgfr2
prerank	GOBP_CELL_CELL_SIGNALING	0.5122232724248794	1.0678146865444174	0.14714714714714713	0.47009571234370034	1.0	50/115	35.38%	Agrn^Dag1;Efna5^Epha7;Efna5^Epha5;Efna5^Ephb2;Efna5^Epha4;Fgf7^Fgfr1;Fgf7^Fgfr2;Bdnf^Ntrk2;Lama2^Cd44;Col1a1^Cd44;Fgf2^Fgfr2;Fgf10^Fgfr1;Fgf10^Fgfr2;Fgf2^Fgfr1;Wnt5a^Fzd4;Fgf2^Fgfr3;Lama2^Dag1;Wnt5a^Fzd3;Fgf2^Fgfr4;Wnt5a^Fzd2;Wnt5a^Fzd6;Igf1^Igf1r;Wnt5a^Fzd7;Col1a1^Sdc1;Wnt5a^Fzd1;Mdk^Lrp1;Wnt5a^Fzd8;Nrxn2^Nlgn1;Nrxn2^Nlgn3;Ncam1^Fgfr1;Spp1^Cd44;Nrxn2^Nlgn2;Ntf3^Ntrk2;Tnc^Sdc1;Wnt5a^Fzd5;Cx3cl1^C…
prerank	GOBP_REGULATION_OF_NEURON_PROJECTION_DEVELOPMENT	0.5295410888516022	1.0664956978331508	0.22022022022022023	0.47444850885324596	1.0	19/49	20.06%	Efna5^Epha3;Efna5^Epha7;Efna5^Ephb2;Sema5a^Plxna1;Efna5^Epha4;Sema5a^Plxna3;Efna1^Epha3;Bdnf^Ntrk2;Sema5a^Plxnb3;Sema6a^Plxna2;Sema6a^Plxna4;Efna1^Epha7;Wnt5a^Fzd4;Efna1^Epha4;Sema3e^Plxnd1;Efnb2^Ephb3;Wnt5a^Fzd1;Efnb2^Epha4;Mdk^Lrp1
prerank	GOCC_NEURON_PROJECTION	0.5358683101132625	1.0651996504782173	0.2552552552552553	0.478905859545112	1.0	14/39	35.62%	Agrn^Dag1;Bdnf^Ntrk2;Lama2^Dag1;Efnb2^Ephb3;Efnb2^Epha4;Efnb2^Ephb2;Cx3cl1^Cx3cr1;Ncam1^Ncam2;Efnb2^Ephb1;Nrxn1^Nlgn1;Nrxn1^Nlgn2;Cntn1^Nrcam;Nrxn1^Nlgn3;Lrrc4b^Ptprf
prerank	GOBP_NEGATIVE_REGULATION_OF_CELL_POPULATION_PROLIFERATION	0.5570665979309226	1.0633478700562877	0.3046092184368738	0.48652895458267753	1.0	8/21	30.14%	Col4a3^Cd44;Fgf2^Fgfr2;Fgf10^Fgfr2;Fgf2^Fgfr3;Thbs1^Sdc4;Wnt5a^Fzd5;Efnb2^Ephb1;Cxcl12^Ackr3
prerank	GOBP_REGULATION_OF_RESPONSE_TO_STRESS	0.5287823785733868	1.0629962162208093	0.25125125125125125	0.4857546073938196	1.0	15/47	31.38%	Pdgfa^Pdgfra;Cd200^Cd200r1;Fgf10^Fgfr1;Cd200^Cd200r4;Fgf2^Fgfr1;Thbs1^Cd47;Cd200^Cd200r2;Igf1^Igf1r;Thbs1^Cd36;Wnt5a^Fzd1;Mdk^Lrp1;Cx3cl1^Cx3cr1;Cxcl12^Ackr3;Igf2^Igf1r;Hgf^Met
prerank	GOBP_GLIOGENESIS	0.5680885302705229	1.062656430855479	0.3430290872617854	0.48482149061380925	1.0	7/16	26.53%	Lamb2^Dag1;Fgf2^Fgfr3;Lamb1^Dag1;Mdk^Lrp1;Ntf3^Ntrk2;Cx3cl1^Cx3cr1;Lamc3^Dag1
prerank	GOBP_HEART_DEVELOPMENT	0.5383607858215392	1.060721338759987	0.27127127127127126	0.4928224843640629	1.0	15/33	27.30%	Fgf1^Fgfr2;Fgf1^Fgfr1;Efna1^Epha3;Fgf2^Fgfr2;Fgf2^Fgfr1;Angpt1^Tek;Wnt5a^Fzd2;Wnt5a^Fzd7;Wnt5a^Fzd1;Jag1^Notch2;Ncam1^Fgfr1;Efnb2^Ephb4;Dll1^Notch2;Fgf9^Fgfr2;Jag1^Notch1
prerank	GOBP_VESICLE_MEDIATED_TRANSPORT	0.5491929631946751	1.0605769051678147	0.2902902902902903	0.49095301904112526	1.0	13/24	35.38%	Gas6^Mertk;Gas6^Tyro3;Gas6^Axl;Thbs1^Cd47;Thbs1^Cd36;Thbs1^Sdc4;Thbs1^Sdc1;Efnb2^Ephb2;Nrxn1^Nlgn1;Adm^Calcrl;Nrxn1^Nlgn2;Pros1^Axl;Nrxn1^Nlgn3
prerank	GOBP_RESPONSE_TO_GROWTH_FACTOR	0.5158656985998638	1.060218834114025	0.2172172172172172	0.49043164327332855	1.0	27/73	28.94%	Fgf1^Fgfr2;Fgf1^Fgfr1;Fgf1^Fgfr4;Fgf1^Fgfr3;Fgf7^Fgfr1;Fgf7^Fgfr2;Bdnf^Ntrk2;Col1a2^Cd44;Fgf2^Fgfr2;Fgf10^Fgfr1;Fgf18^Fgfr2;Fgf10^Fgfr2;Fgf2^Fgfr1;Wnt5a^Fzd4;Fgf2^Fgfr3;Col4a2^Cd44;Fgf18^Fgfr1;Fgf2^Fgfr4;Angpt1^Tek;Fgf18^Fgfr3;Fgf18^Fgfr4;Wnt5a^Fzd1;Ntf3^Ntrk2;Dll1^Notch2;Fgf9^Fgfr2;Col2a1^Cd44;Ntf3^Ntrk1
prerank	GOBP_POSITIVE_REGULATION_OF_RESPONSE_TO_EXTERNAL_STIMULUS	0.53421432677507	1.052650134723529	0.3013013013013013	0.5313725538379995	1.0	9/33	20.06%	Rarres2^Cmklr1;Gas6^Tyro3;Fgf10^Fgfr1;Fgf2^Fgfr1;C3^C3ar1;Fgf18^Fgfr1;Thbs1^Cd47;Thbs1^Cd36;Mdk^Lrp1
prerank	GOBP_REGULATION_OF_CELL_JUNCTION_ASSEMBLY	0.5695789908034532	1.0520057277383337	0.37612838515546637	0.5323193612210579	1.0	5/15	6.65%	Efna5^Epha3;Efna5^Epha7;Efna5^Ephb2;Efna5^Epha2;Bdnf^Ntrk2
prerank	GOMF_SIGNALING_RECEPTOR_BINDING	0.5037125228851733	1.0510787121865108	0.1831831831831832	0.5345622322771207	1.0	55/126	35.89%	Lamb2^Cd44;Lama5^Cd44;Lama3^Cd44;Col4a3^Cd44;Efna5^Epha7;Efna5^Ephb2;Fgf1^Fgfr1;Efna5^Epha4;Pdgfa^Pdgfra;Lamb1^Cd44;Fgf7^Fgfr1;Angptl2^Tlr4;Bdnf^Ntrk2;Lama2^Cd44;Fn1^Cd44;Fgf10^Fgfr1;Lama4^Cd44;Fgf2^Fgfr1;Efna1^Epha7;Fgf18^Fgfr1;Angptl2^Pirb;Efna1^Epha4;Efnb1^Epha4;Igf1^Igf1r;Efnb1^Ephb2;Wnt5a^Fzd7;Thbs1^Cd36;Pdgfa^Pdgfrb;Wnt5a^Fzd1;Efnb2^Epha4;Mdk^Lrp1;Wnt5a^Fzd8;Nrxn2^Nlgn1;Nrxn2^Nlgn3;Spp1^Cd4…
prerank	GOBP_RESPONSE_TO_OXYGEN_CONTAINING_COMPOUND	0.5284828461489719	1.050782358260183	0.2912912912912913	0.533569346829697	1.0	14/37	32.65%	Efna5^Epha3;Efna5^Epha5;Efna5^Epha4;Bdnf^Ntrk2;Gas6^Axl;Igf1^Igf1r;Thbs1^Cd36;Cx3cl1^Cx3cr1;Jag1^Notch1;Nrxn1^Nlgn1;Igf2^Igf2r;Igf2^Igf1r;Hgf^Met;Adm^Calcrl
prerank	GOBP_NEGATIVE_REGULATION_OF_RESPONSE_TO_STIMULUS	0.5194348884411156	1.0507369041689376	0.2912912912912913	0.5310413755694687	1.0	20/52	32.65%	Pdgfa^Pdgfra;Sema5a^Plxna3;Gas6^Tyro3;Cd200^Cd200r1;Fgf2^Fgfr3;Icam1^Spn;Efna1^Epha2;Efna1^Epha4;Thbs1^Cd47;Wnt5a^Fzd6;Igf1^Igf1r;Wnt5a^Fzd1;Mdk^Lrp1;Cx3cl1^Cx3cr1;Col2a1^Cd44;Cxcl12^Ackr3;Igf2^Igf1r;Hgf^Met;Fgf9^Fgfr3;Adm^Calcrl
prerank	GOBP_POSITIVE_REGULATION_OF_PROTEIN_METABOLIC_PROCESS	0.5080582671685757	1.0504549846485494	0.24124124124124124	0.5300004950962556	1.0	32/93	27.27%	Col4a3^Cd44;Agrn^Dag1;Efna5^Epha7;Fgf1^Fgfr1;Fgf1^Fgfr4;Efna5^Epha4;Pdgfa^Pdgfra;Fgf1^Fgfr3;Fgf7^Fgfr1;Bdnf^Ntrk2;Fgf10^Fgfr1;Fgf2^Fgfr1;Efna1^Epha7;Wnt5a^Fzd4;Fgf2^Fgfr3;Icam1^Spn;Fgf18^Fgfr1;Efna1^Epha4;Fgf2^Fgfr4;Angpt1^Tek;Fgf18^Fgfr3;Fgf18^Fgfr4;Thbs1^Cd36;Pdgfa^Pdgfrb;Wnt5a^Fzd1;Wnt5a^Fzd8;Kitl^Kit;Thbs1^Sdc4;Ntf3^Ntrk2;Wnt5a^Fzd5;Cx3cl1^Cx3cr1;Wnt5a^Fzd10
prerank	GOBP_SENSORY_ORGAN_DEVELOPMENT	0.5340785669336374	1.047357158211359	0.33433433433433435	0.5451645918038889	1.0	19/31	35.52%	Bdnf^Ntrk2;Fgf2^Fgfr2;Fgf10^Fgfr1;Fgf10^Fgfr2;Fgf2^Fgfr1;Wnt5a^Fzd4;Fgf2^Fgfr3;Wnt5a^Fzd3;Wnt5a^Fzd2;Wnt5a^Fzd6;Jag1^Notch2;Wnt5a^Fzd5;Dll1^Notch2;Fgf9^Fgfr2;Jag1^Notch1;Fgf9^Fgfr3;Jag2^Notch2;Fgf9^Fgfr1;Ntf5^Ntrk2
prerank	GOBP_POSITIVE_REGULATION_OF_LEUKOCYTE_MIGRATION	0.5612445126498403	1.0454025084303253	0.3731193580742227	0.554028447085484	1.0	4/15	26.27%	Rarres2^Cmklr1;Icam1^Spn;Thbs1^Cd47;Cx3cl1^Cx3cr1
prerank	GOBP_ANGIOGENESIS	0.5127894078778097	1.0440508778381763	0.3013013013013013	0.5589125872141104	1.0	30/63	35.25%	Fgf1^Fgfr2;Fgf1^Fgfr1;Pdgfa^Pdgfra;Fgf2^Fgfr2;Fgf18^Fgfr2;Fgf2^Fgfr1;Wnt5a^Fzd4;C3^C3ar1;Fgf18^Fgfr1;Efna1^Epha2;Angpt1^Tek;Sema3e^Plxnd1;Efna1^Epha1;Efna1^Epha5;Wnt5a^Mcam;Efnb2^Ephb3;Pdgfa^Pdgfrb;Wnt5a^Fzd8;Efnb2^Ephb4;Efnb2^Ephb2;Wnt5a^Fzd5;Dll1^Notch2;Cx3cl1^Cx3cr1;Fgf9^Fgfr2;Efnb2^Ephb1;Cxcl12^Ackr3;Adm^Calcrl;Hc^C5ar1;Fgf9^Fgfr1;Dll1^Notch4
prerank	GOBP_REGULATION_OF_SYNAPSE_STRUCTURE_OR_ACTIVITY	0.5536607378767051	1.044034445509795	0.3743743743743744	0.5561375183682482	1.0	7/18	12.99%	Agrn^Dag1;Efna5^Epha7;Efna5^Ephb2;Efna5^Epha4;Bdnf^Ntrk2;Efna1^Epha7;Efna1^Epha4
prerank	GOBP_MONOATOMIC_ION_HOMEOSTASIS	0.5409056117480718	1.0431331727495492	0.35235235235235235	0.5584957538537015	1.0	2/24	10.42%	Fgf2^Fgfr1;Fgf2^Fgfr3
prerank	GOBP_EAR_DEVELOPMENT	0.5487382743690105	1.0424200333133715	0.3657314629258517	0.5596785387847343	1.0	12/21	34.30%	Fgf2^Fgfr2;Fgf10^Fgfr1;Fgf10^Fgfr2;Fgf2^Fgfr1;Fgf2^Fgfr3;Wnt5a^Fzd3;Wnt5a^Fzd2;Wnt5a^Fzd6;Fgf9^Fgfr2;Jag1^Notch1;Fgf9^Fgfr3;Fgf9^Fgfr1
prerank	GOBP_CIRCULATORY_SYSTEM_DEVELOPMENT	0.5035606012092672	1.0419784814475885	0.25725725725725723	0.5592724842036854	1.0	43/92	35.25%	Fgf1^Fgfr2;Fgf1^Fgfr1;Pdgfa^Pdgfra;Efna1^Epha3;Fgf2^Fgfr2;Sema6a^Plxna4;Fgf10^Fgfr1;Fgf18^Fgfr2;Fgf10^Fgfr2;Fgf2^Fgfr1;Wnt5a^Fzd4;C3^C3ar1;Fgf18^Fgfr1;Efna1^Epha2;Angpt1^Tek;Wnt5a^Fzd2;Sema3e^Plxnd1;Efna1^Epha1;Efna1^Epha5;Wnt5a^Mcam;Wnt5a^Fzd7;Efnb2^Ephb3;Pdgfa^Pdgfrb;Wnt5a^Fzd1;Mdk^Lrp1;Wnt5a^Fzd8;Jag1^Notch2;Ncam1^Fgfr1;Efnb2^Ephb4;Efnb2^Ephb2;Wnt5a^Fzd5;Dll1^Notch2;Cx3cl1^Cx3cr1;Fgf9^Fgfr2;Ja…
prerank	GOBP_POSITIVE_REGULATION_OF_LYMPHOCYTE_ACTIVATION	0.5370102202204836	1.0398966434398837	0.35835835835835833	0.5685396780462415	1.0	5/25	23.96%	Gas6^Axl;Efnb1^Ephb4;Efnb1^Ephb2;Efnb2^Ephb4;Efnb2^Ephb2
prerank	GOBP_POSITIVE_REGULATION_OF_MULTICELLULAR_ORGANISMAL_PROCESS	0.4934974532110115	1.0397802388673867	0.22622622622622623	0.5664437788713675	1.0	70/176	35.62%	Agrn^Dag1;Efna5^Ephb2;Sema5a^Plxna1;Fgf1^Fgfr2;Fgf1^Fgfr1;Fgf1^Fgfr4;Efna5^Epha4;Fgf1^Fgfr3;Efna5^Epha1;Sema5a^Plxna3;Bdnf^Ntrk2;Sema5a^Plxnb3;Fgf2^Fgfr2;Fgf10^Fgfr1;Gas6^Axl;Fgf18^Fgfr2;Fgf10^Fgfr2;Fgf2^Fgfr1;Wnt5a^Fzd4;Fgf2^Fgfr3;Icam1^Spn;C3^C3ar1;Fgf18^Fgfr1;Efnb1^Ephb3;Wnt5a^Fzd3;Efnb1^Ephb4;Efnb1^Epha4;Fgf2^Fgfr4;Thbs1^Cd47;Fgf18^Fgfr3;Igf1^Igf1r;Efnb1^Ephb2;Fgf18^Fgfr4;Thbs1^Cd36;Efnb2^Eph…
prerank	EED_TARGET_GENES	0.5551599178860247	1.0377175688332154	0.40180360721442887	0.5759431883380389	1.0	9/17	33.47%	Efna5^Epha7;Bdnf^Ntrk2;Efna5^Epha8;Fgf18^Fgfr3;Fgf18^Fgfr4;Nrxn2^Nlgn1;Nrxn1^Nlgn1;Fgf9^Fgfr3;Fgf9^Fgfr4
prerank	GOBP_STRIATED_MUSCLE_TISSUE_DEVELOPMENT	0.5527313391845392	1.036799726743068	0.39039039039039036	0.5787487705122597	1.0	7/16	26.48%	Fgf1^Fgfr2;Fgf1^Fgfr1;Fgf2^Fgfr2;Fgf2^Fgfr1;Wnt5a^Fzd7;Ncam1^Fgfr1;Fgf9^Fgfr2
prerank	GOCC_SOMATODENDRITIC_COMPARTMENT	0.5327171000209904	1.0353562532578902	0.3763763763763764	0.5845048296418427	1.0	11/29	35.38%	Bdnf^Ntrk2;Igf1^Igf1r;Efnb2^Epha4;Efna2^Epha5;Efnb2^Ephb2;Efna2^Epha7;Cx3cl1^Cx3cr1;Efna2^Epha4;Nrxn1^Nlgn1;Nrxn1^Nlgn2;Nrxn1^Nlgn3
prerank	MIR_466L_3P	0.5257650234316452	1.0352357685078744	0.36536536536536535	0.5822751756574058	1.0	16/31	34.11%	Bdnf^Ntrk2;Wnt5a^Fzd4;Lamc1^Cd44;Wnt5a^Fzd3;Wnt5a^Fzd7;Wnt5a^Fzd1;Efnb2^Epha4;Wnt5a^Fzd8;Ntf3^Ntrk2;Wnt5a^Fzd5;Jag1^Notch1;Col2a1^Cd44;Col9a1^Cd44;Fgf9^Fgfr3;Wnt11^Fzd3;Wnt11^Fzd4
prerank	GOCC_SYNAPTIC_MEMBRANE	0.5555538833921915	1.0341663165124582	0.3937875751503006	0.5854916331772804	1.0	12/16	35.62%	Efnb1^Epha4;Efnb1^Ephb2;Efnb2^Epha4;Nrxn2^Nlgn1;Nrxn2^Nlgn3;Nrxn2^Nlgn2;Efnb2^Ephb2;Nrxn1^Nlgn1;Nrxn1^Nlgn2;Cntn1^Nrcam;Nrxn1^Nlgn3;Lrrc4b^Ptprf
prerank	REACTOME_SIGNALING_BY_RECEPTOR_TYROSINE_KINASES	0.5070533396364848	1.031050086826628	0.35135135135135137	0.6006007240398251	1.0	27/60	39.25%	Fgf1^Fgfr1;Fgf1^Fgfr4;Pdgfa^Pdgfra;Fgf1^Fgfr3;Fgf7^Fgfr1;Bdnf^Ntrk2;Fgf10^Fgfr1;Fgf2^Fgfr1;Fgf2^Fgfr3;Fgf18^Fgfr1;Fgf2^Fgfr4;Fgf18^Fgfr3;Igf1^Igf1r;Fgf18^Fgfr4;Pdgfa^Pdgfrb;Kitl^Kit;Ntf3^Ntrk2;Ntf3^Ntrk1;Igf2^Igf1r;Hgf^Met;Fgf9^Fgfr3;Fgf9^Fgfr4;Fgf9^Fgfr1;Ntf5^Ntrk2;Ptn^Alk;Ngf^Ntrk1;Ntf3^Ntrk3
prerank	GOBP_SKELETAL_SYSTEM_DEVELOPMENT	0.528707191153331	1.0300550240970758	0.38538538538538536	0.6035352243806623	1.0	12/30	34.30%	Pdgfa^Pdgfra;Fgf2^Fgfr2;Fgf18^Fgfr2;Fgf2^Fgfr1;Fgf2^Fgfr3;Fgf18^Fgfr1;Fgf18^Fgfr3;Pdgfa^Pdgfrb;Fgf9^Fgfr2;Fgf9^Fgfr3;Jag2^Notch2;Fgf9^Fgfr1
prerank	GOBP_CELL_SURFACE_RECEPTOR_SIGNALING_PATHWAY_INVOLVED_IN_CELL_CELL_SIGNALING	0.5212316690116604	1.0286532663951304	0.3923923923923924	0.6088000835331893	1.0	25/35	37.11%	Col1a1^Cd44;Fgf2^Fgfr2;Fgf10^Fgfr2;Wnt5a^Fzd4;Fgf2^Fgfr3;Wnt5a^Fzd3;Wnt5a^Fzd2;Wnt5a^Fzd6;Wnt5a^Fzd7;Col1a1^Sdc1;Wnt5a^Fzd1;Mdk^Lrp1;Wnt5a^Fzd8;Wnt5a^Fzd5;Fgf9^Fgfr2;Wnt5a^Fzd10;Nrxn1^Nlgn1;Wnt5a^Fzd9;Wnt5b^Fzd4;Fgf9^Fgfr3;Wnt11^Fzd3;Wnt11^Fzd4;Nrxn1^Nlgn2;Nrxn1^Nlgn3;Wnt11^Fzd6
prerank	GOBP_MUSCLE_TISSUE_DEVELOPMENT	0.5451867079328478	1.0276156351941987	0.4074074074074074	0.6118497221699897	1.0	8/17	28.41%	Fgf1^Fgfr2;Fgf1^Fgfr1;Fgf2^Fgfr2;Fgf2^Fgfr1;Wnt5a^Fzd7;Ncam1^Fgfr1;Fgf9^Fgfr2;Efnb2^Ephb1
prerank	GOBP_BLOOD_VESSEL_MORPHOGENESIS	0.5003965770633411	1.026660547561655	0.3563563563563564	0.6146224035646844	1.0	36/74	35.25%	Fgf1^Fgfr2;Fgf1^Fgfr1;Pdgfa^Pdgfra;Fgf2^Fgfr2;Fgf10^Fgfr1;Fgf18^Fgfr2;Fgf10^Fgfr2;Fgf2^Fgfr1;Wnt5a^Fzd4;C3^C3ar1;Fgf18^Fgfr1;Efna1^Epha2;Angpt1^Tek;Sema3e^Plxnd1;Efna1^Epha1;Efna1^Epha5;Wnt5a^Mcam;Efnb2^Ephb3;Pdgfa^Pdgfrb;Mdk^Lrp1;Wnt5a^Fzd8;Jag1^Notch2;Efnb2^Ephb4;Efnb2^Ephb2;Wnt5a^Fzd5;Dll1^Notch2;Cx3cl1^Cx3cr1;Fgf9^Fgfr2;Jag1^Notch1;Efnb2^Ephb1;Cxcl12^Ackr3;Adm^Calcrl;Hc^C5ar1;Wnt11^Fzd4;Fgf9^…
prerank	BMI1_TARGET_GENES	0.5440375544776149	1.0251178471681905	0.42384769539078154	0.6205816883420125	1.0	9/19	39.25%	Wnt5a^Fzd6;Wnt5a^Fzd7;Angptl4^Cdh11;Fgf9^Fgfr2;Nrxn1^Nlgn1;Fgf9^Fgfr3;Fgf9^Fgfr1;Wnt11^Fzd6;Ntf3^Ntrk3
prerank	GOBP_EMBRYONIC_ORGAN_DEVELOPMENT	0.5353551121028233	1.0230533348564987	0.43843843843843844	0.6298856784374519	1.0	17/22	41.72%	Pdgfa^Pdgfra;Fgf10^Fgfr1;Fgf10^Fgfr2;Efna1^Epha2;Wnt5a^Fzd3;Wnt5a^Fzd2;Wnt5a^Fzd6;Pdgfa^Pdgfrb;Kitl^Kit;Wnt5a^Fzd5;Dll1^Notch2;Fgf9^Fgfr2;Wnt11^Fzd3;Fgf9^Fgfr1;Wnt11^Fzd6;Wnt11^Fzd2;Fgf8^Fgfr2
prerank	GOBP_EXPORT_FROM_CELL	0.5054299160916582	1.02121593586469	0.40540540540540543	0.6375078361253719	1.0	7/50	23.46%	Efna5^Epha5;Fgf7^Fgfr1;Bdnf^Ntrk2;Fgf10^Fgfr1;Nrxn2^Nlgn1;Ncam1^Fgfr1;Nrxn2^Nlgn2
prerank	GOBP_CELL_CELL_SIGNALING_BY_WNT	0.5202776793045789	1.0208891469100607	0.42242242242242245	0.6363802368560524	1.0	21/32	34.11%	Col1a1^Cd44;Fgf2^Fgfr2;Fgf10^Fgfr2;Wnt5a^Fzd4;Fgf2^Fgfr3;Wnt5a^Fzd3;Wnt5a^Fzd2;Wnt5a^Fzd6;Wnt5a^Fzd7;Col1a1^Sdc1;Wnt5a^Fzd1;Mdk^Lrp1;Wnt5a^Fzd8;Wnt5a^Fzd5;Fgf9^Fgfr2;Wnt5a^Fzd10;Wnt5a^Fzd9;Wnt5b^Fzd4;Fgf9^Fgfr3;Wnt11^Fzd3;Wnt11^Fzd4
prerank	GOBP_CELL_CHEMOTAXIS	0.5151868296941825	1.020794271614511	0.4124124124124124	0.6339902442133627	1.0	5/35	11.61%	Fgf1^Fgfr1;Rarres2^Cmklr1;Sema5a^Plxnb3;Fgf2^Fgfr1;Fgf18^Fgfr1
prerank	GOBP_VASCULATURE_DEVELOPMENT	0.4973025294243859	1.0206497623574233	0.3923923923923924	0.6320222254888131	1.0	36/76	35.25%	Fgf1^Fgfr2;Fgf1^Fgfr1;Pdgfa^Pdgfra;Fgf2^Fgfr2;Fgf10^Fgfr1;Fgf18^Fgfr2;Fgf10^Fgfr2;Fgf2^Fgfr1;Wnt5a^Fzd4;C3^C3ar1;Fgf18^Fgfr1;Efna1^Epha2;Angpt1^Tek;Sema3e^Plxnd1;Efna1^Epha1;Efna1^Epha5;Wnt5a^Mcam;Efnb2^Ephb3;Pdgfa^Pdgfrb;Mdk^Lrp1;Wnt5a^Fzd8;Jag1^Notch2;Efnb2^Ephb4;Efnb2^Ephb2;Wnt5a^Fzd5;Dll1^Notch2;Cx3cl1^Cx3cr1;Fgf9^Fgfr2;Jag1^Notch1;Efnb2^Ephb1;Cxcl12^Ackr3;Adm^Calcrl;Hc^C5ar1;Wnt11^Fzd4;Fgf9^…
prerank	GOBP_REGULATION_OF_LEUKOCYTE_MIGRATION	0.535813852844975	1.018842034101801	0.4364364364364364	0.6399672605466576	1.0	4/19	14.02%	Rarres2^Cmklr1;Cd200^Cd200r1;Icam1^Spn;Thbs1^Cd47
prerank	GOCC_CELL_SURFACE	0.49167013478695143	1.018057372044903	0.3863863863863864	0.6416837068638066	1.0	31/87	35.57%	Agrn^Dag1;Efna5^Epha5;Efna5^Ephb2;Efna5^Epha4;Pdgfa^Pdgfra;Efna5^Epha2;Cd200^Cd200r1;Cd200^Cd200r4;Fgf10^Fgfr2;Wnt5a^Fzd4;Icam1^Spn;Thbs1^Cd47;Cd200^Cd200r2;Wnt5a^Mcam;Thbs1^Cd36;Pdgfa^Pdgfrb;Wnt5a^Fzd1;Thbs1^Sdc4;Thbs1^Sdc1;C3^Cr2;Wnt5a^Fzd5;Cx3cl1^Cx3cr1;Wnt5a^Fzd10;Nrxn1^Nlgn1;Cxcl12^Ackr3;Wnt5a^Fzd9;Cd34^Selp;Wnt5b^Fzd4;Nrxn1^Nlgn2;Nrxn1^Nlgn3;Ptn^Sdc3
prerank	GOBP_POSITIVE_REGULATION_OF_CELLULAR_COMPONENT_ORGANIZATION	0.49837772761031923	1.0177224235311013	0.3963963963963964	0.6406121095749376	1.0	39/58	44.21%	Efna5^Epha3;Agrn^Dag1;Efna5^Ephb2;Sema5a^Plxna1;Efna5^Epha4;Efna5^Epha2;Efna5^Epha1;Sema5a^Plxna3;Tnxb^Sdc1;Bdnf^Ntrk2;Sema5a^Plxnb3;Wnt5a^Fzd4;Angpt1^Tek;Igf1^Igf1r;Wnt5a^Fzd1;Mdk^Lrp1;Ntf3^Ntrk2;Thbs2^Cd47;Thbs2^Cd36;Ntf3^Ntrk1;Fn1^Sdc1;Nrxn1^Nlgn1;Igf2^Igf1r;Hgf^Met;Sema7a^Plxnc1;Wnt11^Fzd4;Nrxn1^Nlgn2;Nrxn1^Nlgn3;Lrrc4b^Ptprf;Ptn^Alk;Thbs2^Sdc1;Ngf^Ntrk1;Ntf3^Ntrk3;Ptn^Sdc1;Ngf^Ngfr;Ptn^Sdc4;…
prerank	GOCC_EXTRACELLULAR_SPACE	0.5089630088441369	1.0156857357939189	0.4294294294294294	0.6495541143094231	1.0	19/39	36.79%	Agrn^Dag1;Lama5^Dag1;Gas6^Mertk;Gas6^Axl;Lamc2^Dag1;Icam1^Spn;Lamb1^Dag1;Angptl2^Pirb;Thbs1^Cd47;C4b^Cr2;Wnt5a^Mcam;Kitl^Kit;C3^Cr2;Igf2^Igf2r;Hgf^Met;Angptl7^Pirb;Scgb3a2^Marco;Pros1^Axl;Angptl1^Pirb
prerank	GOBP_REGULATION_OF_IMMUNE_SYSTEM_PROCESS	0.48997801414284364	1.0145698280933855	0.4124124124124124	0.6530271471295275	1.0	26/94	28.92%	Rarres2^Cmklr1;Gas6^Mertk;Gas6^Tyro3;Cd200^Cd200r1;Fn1^Cd44;Gas6^Axl;Icam1^Spn;C3^C3ar1;Efnb1^Ephb4;Thbs1^Cd47;Angpt1^Tek;C4b^Cr2;Efnb1^Ephb2;Thbs1^Cd36;Jag1^Notch2;Kitl^Kit;Thbs1^Sdc4;C3^Cr2;Efnb2^Ephb4;Efnb2^Ephb2;Wnt5a^Fzd5;Dll1^Notch2;Anxa1^Fpr1;Cx3cl1^Cx3cr1;Tnfsf13b^Tnfrsf13b;Il16^Cd4
prerank	GOBP_REGULATION_OF_NERVOUS_SYSTEM_DEVELOPMENT	0.4984261499947393	1.0090556411493814	0.44144144144144143	0.6820811620724418	1.0	26/52	35.62%	Agrn^Dag1;Efna5^Epha7;Efna5^Ephb2;Sema5a^Plxna1;Efna5^Epha4;Sema5a^Plxna3;Bdnf^Ntrk2;Sema5a^Plxnb3;Sema6a^Plxna2;Sema6a^Plxna4;Wnt5a^Fzd4;Fgf2^Fgfr3;Wnt5a^Fzd3;Sema3e^Plxnd1;Mdk^Lrp1;Ntf3^Ntrk2;Sema4c^Plxnb2;Cx3cl1^Cx3cr1;Ntf3^Ntrk1;Nrxn1^Nlgn1;Hgf^Met;Sema7a^Plxnc1;Sema5b^Plxna1;Nrxn1^Nlgn2;Nrxn1^Nlgn3;Lrrc4b^Ptprf
prerank	GOBP_REGULATION_OF_SYSTEM_PROCESS	0.505288002882725	1.0088468690162034	0.44744744744744747	0.6802920822457565	1.0	10/41	35.38%	Agrn^Dag1;Fgf10^Fgfr1;Nrxn2^Nlgn1;Nrxn2^Nlgn3;Ncam1^Fgfr1;Nrxn2^Nlgn2;Nrxn1^Nlgn1;Adm^Calcrl;Nrxn1^Nlgn2;Nrxn1^Nlgn3
prerank	GOBP_CYTOKINE_PRODUCTION	0.5077502057001027	1.0079755596536362	0.4644644644644645	0.6825816109395438	1.0	14/39	33.95%	Gas6^Mertk;Cd200^Cd200r1;Gas6^Axl;C3^C3ar1;Thbs1^Cd47;Angpt1^Tek;Thbs1^Cd36;Mdk^Lrp1;Wnt5a^Fzd5;Dll1^Notch2;Cx3cl1^Cx3cr1;Il16^Cd4;Hgf^Met;Hc^C5ar1
prerank	GOBP_POSITIVE_REGULATION_OF_GENE_EXPRESSION	0.49626605963607645	1.0069136520032442	0.45345345345345345	0.6858921804243971	1.0	19/61	33.95%	Fgf1^Fgfr2;Fgf1^Fgfr4;Fgf7^Fgfr2;Fgf2^Fgfr2;Fn1^Cd44;Fgf18^Fgfr2;Fgf10^Fgfr2;C3^C3ar1;Fgf2^Fgfr4;Angpt1^Tek;Fgf18^Fgfr4;Thbs1^Cd36;Mdk^Lrp1;Wnt5a^Fzd5;Fgf9^Fgfr2;Jag1^Notch1;Hgf^Met;Fgf9^Fgfr4;Hc^C5ar1
prerank	GOBP_SECRETION	0.49400318279742406	1.0064400095873076	0.46846846846846846	0.6856762816977143	1.0	7/59	23.46%	Efna5^Epha5;Fgf7^Fgfr1;Bdnf^Ntrk2;Fgf10^Fgfr1;Nrxn2^Nlgn1;Ncam1^Fgfr1;Nrxn2^Nlgn2
prerank	GOBP_NEGATIVE_REGULATION_OF_CELL_DEATH	0.49491129517939647	1.0057426482276621	0.48348348348348347	0.6864859796802989	1.0	23/57	31.38%	Gas6^Mertk;Bdnf^Ntrk2;Gas6^Tyro3;Cd200^Cd200r1;Fgf2^Fgfr2;Fn1^Cd44;Gas6^Axl;Fgf10^Fgfr2;Wnt5a^Fzd3;Angpt1^Tek;Sema3e^Plxnd1;Igf1^Igf1r;Wnt5a^Fzd1;Mdk^Lrp1;Kitl^Kit;Spp1^Cd44;Ntf3^Ntrk2;Cx3cl1^Cx3cr1;Col2a1^Cd44;Ntf3^Ntrk1;Cxcl12^Ackr3;Wnt5a^Fzd9;Hgf^Met
prerank	GOBP_NEGATIVE_REGULATION_OF_MULTICELLULAR_ORGANISMAL_PROCESS	0.4869403292815009	1.0054637504341593	0.45645645645645644	0.6850868083627226	1.0	18/85	17.07%	Col4a3^Cd44;Pdgfa^Pdgfra;Sema5a^Plxna3;Gas6^Mertk;Gas6^Tyro3;Cd200^Cd200r1;Fn1^Cd44;Gas6^Axl;Lama4^Cd44;Fgf2^Fgfr1;Efna1^Epha7;Fgf2^Fgfr3;Col4a2^Cd44;Efna1^Epha2;Efna1^Epha4;Fgf2^Fgfr4;Angpt1^Tek;Wnt5a^Fzd7
prerank	GOBP_BIOLOGICAL_PROCESS_INVOLVED_IN_INTERSPECIES_INTERACTION_BETWEEN_ORGANISMS	0.510443453784708	1.005012549580449	0.4754754754754755	0.6846204352674713	1.0	8/32	33.95%	Gas6^Tyro3;Gas6^Axl;Icam1^Spn;C3^Cr2;Wnt5a^Fzd5;Cx3cl1^Cx3cr1;Igf2^Igf2r;Hc^C5ar1
prerank	GOBP_SYNAPTIC_SIGNALING	0.5092596292899162	1.0045542814077646	0.4854854854854855	0.6841879905363119	1.0	18/33	44.21%	Agrn^Dag1;Bdnf^Ntrk2;Lama2^Dag1;Igf1^Igf1r;Nrxn2^Nlgn1;Nrxn2^Nlgn3;Nrxn2^Nlgn2;Ntf3^Ntrk2;Cx3cl1^Cx3cr1;Ntf3^Ntrk1;Nrxn1^Nlgn1;Nrxn1^Nlgn2;Nrxn1^Nlgn3;Ngf^Ntrk1;Ngf^Ngfr;Efnb3^Ephb2;Efnb3^Ephb1;Efnb3^Epha4
prerank	GOCC_AXON	0.5462995632093305	1.0042386429210584	0.47843530591775324	0.6828129399928182	1.0	5/15	35.62%	Agrn^Dag1;Bdnf^Ntrk2;Ncam1^Ncam2;Cntn1^Nrcam;Lrrc4b^Ptprf
prerank	GOCC_PLASMA_MEMBRANE_REGION	0.5220948319699288	1.0004403770607948	0.4954954954954955	0.7014487434619336	1.0	17/22	44.21%	Fn1^Cd44;Efnb1^Epha4;Efnb1^Ephb2;Efnb2^Epha4;Nrxn2^Nlgn1;Nrxn2^Nlgn3;Nrxn2^Nlgn2;Efnb2^Ephb2;Jag1^Notch1;Nrxn1^Nlgn1;Nrxn1^Nlgn2;Cntn1^Nrcam;Nrxn1^Nlgn3;Lrrc4b^Ptprf;Efnb3^Ephb2;Sele^Cd44;Efnb3^Epha4
prerank	GOBP_POSITIVE_REGULATION_OF_SECRETION	-0.5381130063965884	-1.0	1.0	0.7301587301587301	0.3392857142857143	21/21	46.51%	Ucn^Crhr2;Tac1^Tacr1;Crh^Crhr2;Ghrh^Ghrhr;Ucn^Crhr1;Avp^Avpr1b;Cck^Cckar;Gal^Galr1;Avp^Avpr1a;F2^F2rl1;Gip^Gipr;Edn2^Ednrb;F2^F2rl2;Tac1^Tacr2;Oxt^Oxtr;Crh^Crhr1;Cck^Cckbr;Edn1^Ednrb;Tnfsf11^Tnfrsf11a;Edn3^Ednrb;Retn^Tlr4
prerank	REACTOME_G_ALPHA_Q_SIGNALLING_EVENTS	-0.42451059265218555	-1.0	1.0	0.7301587301587301	0.3392857142857143	44/44	58.07%	Edn2^Ednra;Qrfp^Qrfpr;Grp^Grpr;F2^F2r;Tac1^Tacr1;Nmu^Nmur1;Hcrt^Hcrtr2;Agt^Agtr1a;Pmch^Mchr1;F2^F2rl3;Avp^Avpr1b;Cck^Cckar;Kng2^Bdkrb1;Edn3^Ednra;Prok2^Prokr2;Avp^Avpr1a;Xcl1^Xcr1;Trh^Trhr;Tac2^Tacr3;F2^F2rl1;Edn2^Ednrb;Nmu^Nmur2;Nts^Ntsr2;F2^F2rl2;Tac1^Tacr2;Hcrt^Hcrtr1;Prok1^Prokr2;Edn1^Ednra;Prok2^Prokr1;Nms^Nmur1;Nms^Nmur2;Nts^Ntsr1;Oxt^Oxtr;Nps^Npsr1;Cck^Cckbr;Kng2^Bdkrb2;Prok1^Prokr1;Edn1^E…
prerank	GOBP_ADENYLATE_CYCLASE_MODULATING_G_PROTEIN_COUPLED_RECEPTOR_SIGNALING_PATHWAY	-0.32861719167111586	-1.0	1.0	0.7301587301587301	0.3392857142857143	27/27	67.40%	Psap^Gpr37;Psap^Gpr37l1;Insl3^Rxfp2;Pthlh^Pth1r;Insl3^Rxfp1;Ucn2^Crhr2;Rln1^Rxfp2;Cort^Sstr2;Ghrh^Ghrhr;Cort^Sstr4;Cort^Sstr5;Gip^Gipr;Vip^Vipr1;Ghrh^Vipr1;Rln1^Rxfp1;Edn1^Ednra;Ucn2^Crhr1;Vip^Vipr2;Adcyap1^Adcyap1r1;Iapp^Calcr;Cxcl10^Cxcr3;Ghrh^Vipr2;Iapp^Calcrl;Calca^Calcr;Calca^Calcrl;Adm^Calcr;Adm^Calcrl
prerank	REACTOME_CLASS_B_2_SECRETIN_FAMILY_RECEPTORS	-0.3280042632560618	-1.0	1.0	0.7301587301587301	0.3392857142857143	20/20	67.40%	Pthlh^Pth1r;Ucn2^Crhr2;Ucn^Crhr2;Crh^Crhr2;Ghrh^Ghrhr;Ucn^Crhr1;Gip^Gipr;Vip^Vipr1;Ghrh^Vipr1;Crh^Crhr1;Ucn2^Crhr1;Vip^Vipr2;Adcyap1^Adcyap1r1;Iapp^Calcr;Ghrh^Vipr2;Iapp^Calcrl;Calca^Calcr;Calca^Calcrl;Adm^Calcr;Adm^Calcrl
prerank	REACTOME_G_ALPHA_S_SIGNALLING_EVENTS	-0.3288805770772108	-1.0	1.0	0.7301587301587301	0.3392857142857143	30/30	67.40%	Insl3^Rxfp2;Pthlh^Pth1r;Pomc^Mc2r;Insl3^Rxfp1;Pomc^Mc1r;Rln1^Rxfp2;Cga^Tshr;Pomc^Mc5r;Avp^Avpr2;Crh^Crhr2;Ghrh^Ghrhr;Cga^Fshr;Gip^Gipr;Vip^Vipr1;Ghrh^Vipr1;Rln1^Rxfp1;Tshb^Tshr;Nps^Npsr1;Crh^Crhr1;Cga^Lhcgr;Vip^Vipr2;Adcyap1^Adcyap1r1;Iapp^Calcr;Ghrh^Vipr2;Iapp^Calcrl;Lhb^Lhcgr;Calca^Calcr;Calca^Calcrl;Adm^Calcr;Adm^Calcrl
prerank	GOBP_NEUROPEPTIDE_SIGNALING_PATHWAY	-0.48996521273748994	-1.0	1.0	0.7301587301587301	0.3392857142857143	36/36	51.50%	Pdyn^Oprm1;Pomc^Oprm1;Pomc^Oprd1;Pdyn^Oprd1;Pomc^Oprk1;Pomc^Oprl1;Grp^Grpr;Pdyn^Oprk1;Nmu^Nmur1;Galp^Galr1;Cort^Sstr2;Pdyn^Oprl1;Hcrt^Hcrtr2;Cort^Sstr1;Ucn^Crhr1;Pmch^Mchr1;Gal^Galr1;Cort^Sstr4;Cort^Sstr5;Cort^Sstr3;Gal^Galr3;Pyy^Gpr83;Nmu^Nmur2;Gal^Galr2;Nts^Ntsr2;Npy^Gpr83;Hcrt^Hcrtr1;Galp^Galr2;Nms^Nmur1;Nms^Nmur2;Penk^Oprl1;Nts^Ntsr1;Nps^Npsr1;Penk^Oprk1;Penk^Oprd1;Penk^Oprm1
prerank	GOBP_CIRCULATORY_SYSTEM_PROCESS	-0.5495735607675906	-1.0	1.0	0.7301587301587301	0.3392857142857143	21/21	45.38%	Edn2^Ednra;Npy^Npy1r;Ucn^Crhr2;Pomc^Oprl1;Avp^Avpr2;Tac1^Tacr1;Crh^Crhr2;Agt^Agtr1a;Avp^Avpr1b;Edn3^Ednra;Avp^Avpr1a;Tac2^Tacr3;Edn2^Ednrb;Tac1^Tacr2;Edn1^Ednra;Kng1^Bdkrb1;Oxt^Oxtr;Edn1^Ednrb;Kng1^Bdkrb2;Comp^Cd36;Edn3^Ednrb
prerank	GOBP_REGULATION_OF_BEHAVIOR	-0.30058572949946755	-1.0	1.0	0.7301587301587301	0.3392857142857143	17/17	70.10%	Ucn^Crhr2;Grp^Grpr;Crh^Crhr2;Insl5^Rxfp4;Npy^Npy2r;Ghrh^Ghrhr;Ucn^Crhr1;Pmch^Mchr1;Ghrh^Ghsr;Penk^Oprl1;Nps^Npsr1;Crh^Crhr1;Cck^Cckbr;Penk^Oprk1;Ins2^Insr;Ghrl^Ghsr;Nrxn1^Nlgn1
prerank	GOBP_POSITIVE_REGULATION_OF_IMMUNE_SYSTEM_PROCESS	0.48828995425045535	0.9983819315712873	0.4924924924924925	0.7098849981796878	1.0	18/64	28.92%	Rarres2^Cmklr1;Gas6^Tyro3;Gas6^Axl;Icam1^Spn;C3^C3ar1;Efnb1^Ephb4;Thbs1^Cd47;C4b^Cr2;Efnb1^Ephb2;Thbs1^Cd36;Kitl^Kit;C3^Cr2;Efnb2^Ephb4;Efnb2^Ephb2;Wnt5a^Fzd5;Anxa1^Fpr1;Cx3cl1^Cx3cr1;Il16^Cd4
prerank	GOBP_EMBRYONIC_MORPHOGENESIS	0.5086425722865928	0.9958061842517054	0.4984984984984985	0.7214489154234941	1.0	21/31	42.49%	Lama5^Dag1;Hspg2^Dag1;Fgf10^Fgfr1;Fgf10^Fgfr2;Efna1^Epha2;Wnt5a^Fzd3;Wnt5a^Fzd2;Wnt5a^Fzd6;Wnt5a^Fzd7;Wnt5a^Fzd1;Wnt5a^Fzd5;Sema4c^Plxnb2;Dll1^Notch2;Fgf9^Fgfr2;Jag2^Notch2;Wnt11^Fzd3;Fgf9^Fgfr1;Wnt11^Fzd6;Wnt11^Fzd2;Fgf8^Fgfr2;Dll4^Notch2
prerank	GOBP_RESPONSE_TO_NITROGEN_COMPOUND	0.5290760375013868	0.9942796273614912	0.4909819639278557	0.7272034559368542	1.0	5/17	31.14%	Bdnf^Ntrk2;Igf1^Igf1r;Thbs1^Cd36;Jag1^Notch1;Igf2^Igf1r
prerank	GOBP_NEURON_APOPTOTIC_PROCESS	0.5345956486691339	0.9935800046356856	0.5080160320641283	0.7282032511150305	1.0	9/16	41.88%	Bdnf^Ntrk2;Sema3e^Plxnd1;Mdk^Lrp1;Ntf3^Ntrk2;Cx3cl1^Cx3cr1;Ntf3^Ntrk1;Ntf5^Ntrk2;Ngf^Ntrk1;Ngf^Ngfr
prerank	GOBP_REGULATION_OF_GROWTH	0.5072205851960062	0.9935236571659899	0.5015015015015015	0.725435355010466	1.0	13/29	34.30%	Efna5^Epha7;Sema5a^Plxna3;Fgf2^Fgfr2;Sema6a^Plxna4;Fn1^Cd44;Fgf2^Fgfr1;Fgf2^Fgfr3;Igf1^Igf1r;Ncam1^Fgfr1;Fgf9^Fgfr2;Igf2^Igf1r;Fgf9^Fgfr3;Fgf9^Fgfr1
prerank	GOBP_EMBRYONIC_ORGAN_MORPHOGENESIS	0.5276479838701235	0.9899368987751046	0.5205205205205206	0.7432026278902387	1.0	14/18	41.72%	Fgf10^Fgfr1;Fgf10^Fgfr2;Efna1^Epha2;Wnt5a^Fzd3;Wnt5a^Fzd2;Wnt5a^Fzd6;Wnt5a^Fzd5;Dll1^Notch2;Fgf9^Fgfr2;Wnt11^Fzd3;Fgf9^Fgfr1;Wnt11^Fzd6;Wnt11^Fzd2;Fgf8^Fgfr2
prerank	GOBP_NEURON_DEATH	0.5139579328091016	0.9893257219841958	0.5295295295295295	0.7435645766945331	1.0	13/24	41.88%	Bdnf^Ntrk2;Cd200^Cd200r1;Sema3e^Plxnd1;Wnt5a^Fzd1;Mdk^Lrp1;Ntf3^Ntrk2;Cx3cl1^Cx3cr1;Efnb2^Ephb1;Ntf3^Ntrk1;Wnt5a^Fzd9;Ntf5^Ntrk2;Ngf^Ntrk1;Ngf^Ngfr
prerank	GOCC_CELL_BODY	0.5152099501884633	0.989302158451955	0.5285285285285285	0.740571024131182	1.0	6/24	26.29%	Bdnf^Ntrk2;Igf1^Igf1r;Efna2^Epha5;Efna2^Epha7;Cx3cl1^Cx3cr1;Efna2^Epha4
prerank	GOBP_NEGATIVE_REGULATION_OF_CELLULAR_COMPONENT_ORGANIZATION	0.5249374949634594	0.9860294729040593	0.5285285285285285	0.7557178911732912	1.0	10/18	35.38%	Sema5a^Plxna3;Efna1^Epha3;Sema5a^Plxnb3;Efna1^Epha7;Efna1^Epha4;Efnb2^Epha4;Efnb2^Ephb2;Nrxn1^Nlgn1;Hgf^Met;Nrxn1^Nlgn3
prerank	GOBP_CANONICAL_WNT_SIGNALING_PATHWAY	0.5044217241660526	0.9838903592725939	0.5435435435435435	0.7644012896286532	1.0	19/30	34.11%	Fgf2^Fgfr2;Fgf10^Fgfr2;Wnt5a^Fzd4;Fgf2^Fgfr3;Wnt5a^Fzd3;Wnt5a^Fzd2;Wnt5a^Fzd6;Wnt5a^Fzd7;Col1a1^Sdc1;Wnt5a^Fzd1;Wnt5a^Fzd8;Wnt5a^Fzd5;Fgf9^Fgfr2;Wnt5a^Fzd10;Wnt5a^Fzd9;Wnt5b^Fzd4;Fgf9^Fgfr3;Wnt11^Fzd3;Wnt11^Fzd4
prerank	GOBP_REGULATION_OF_DEVELOPMENTAL_GROWTH	0.5067751069119684	0.9827777199208321	0.5435435435435435	0.7672783330230133	1.0	12/26	34.30%	Efna5^Epha7;Sema5a^Plxna3;Fgf2^Fgfr2;Sema6a^Plxna4;Fgf2^Fgfr1;Fgf2^Fgfr3;Igf1^Igf1r;Ncam1^Fgfr1;Fgf9^Fgfr2;Igf2^Igf1r;Fgf9^Fgfr3;Fgf9^Fgfr1
prerank	GOBP_NEGATIVE_REGULATION_OF_CELL_COMMUNICATION	0.4925044900357833	0.9792256528896487	0.5565565565565566	0.783641059439349	1.0	13/36	32.52%	Gas6^Tyro3;Efna1^Epha2;Efna1^Epha4;Thbs1^Cd47;Wnt5a^Fzd6;Igf1^Igf1r;Wnt5a^Fzd1;Mdk^Lrp1;Cx3cl1^Cx3cr1;Col2a1^Cd44;Cxcl12^Ackr3;Hgf^Met;Fgf9^Fgfr3
prerank	GOBP_EMBRYO_DEVELOPMENT_ENDING_IN_BIRTH_OR_EGG_HATCHING	0.5135174923032773	0.9789302508462949	0.5545545545545546	0.7820399415309671	1.0	12/21	34.30%	Fgf2^Fgfr2;Fgf2^Fgfr1;Wnt5a^Fzd3;Wnt5a^Fzd2;Wnt5a^Fzd6;Wnt5a^Fzd1;Wnt5a^Fzd5;Sema4c^Plxnb2;Dll1^Notch2;Fgf9^Fgfr2;Jag2^Notch2;Fgf9^Fgfr1
prerank	GOBP_POSITIVE_REGULATION_OF_CELL_POPULATION_PROLIFERATION	0.4680828317763288	0.9785003503053161	0.6306306306306306	0.7811449851412181	1.0	33/128	26.48%	Fgf1^Fgfr2;Fgf1^Fgfr1;Fgf1^Fgfr4;Pdgfa^Pdgfra;Fgf1^Fgfr3;Fgf7^Fgfr1;Fgf7^Fgfr2;Sema5a^Plxnb3;Fgf2^Fgfr2;Fgf10^Fgfr1;Fgf18^Fgfr2;Fgf10^Fgfr2;Fgf2^Fgfr1;Fgf2^Fgfr3;Fgf18^Fgfr1;Wnt5a^Fzd3;Efnb1^Epha4;Fgf2^Fgfr4;Thbs1^Cd47;Fgf18^Fgfr3;Igf1^Igf1r;Efnb1^Ephb2;Wnt5a^Fzd7;Fgf18^Fgfr4;Pdgfa^Pdgfrb;Efnb2^Epha4;Kitl^Kit;Ncam1^Fgfr1;Ntf3^Ntrk2;Efnb2^Ephb2;Dll1^Notch2;Cx3cl1^Cx3cr1;Fgf9^Fgfr2
prerank	GOBP_REGULATION_OF_ORGANELLE_ORGANIZATION	0.516838201462426	0.9776109330690042	0.5735735735735735	0.7826452985617173	1.0	9/17	31.38%	Efna5^Epha3;Efna5^Epha5;Efna5^Epha1;Sema5a^Plxna3;Igf1^Igf1r;Mdk^Lrp1;Wnt5a^Fzd10;Igf2^Igf1r;Hgf^Met
prerank	GOBP_REGULATION_OF_CELL_DEATH	0.4724971702540081	0.9768921342810803	0.6106106106106106	0.7831852720372242	1.0	31/86	31.38%	Gas6^Mertk;Bdnf^Ntrk2;Gas6^Tyro3;Cd200^Cd200r1;Fgf2^Fgfr2;Fn1^Cd44;Fgf10^Fgfr1;Gas6^Axl;Fgf10^Fgfr2;Fgf2^Fgfr1;Efna1^Epha7;Fgf2^Fgfr3;Wnt5a^Fzd3;Angpt1^Tek;Sema3e^Plxnd1;Igf1^Igf1r;Thbs1^Cd36;Wnt5a^Fzd1;Mdk^Lrp1;Kitl^Kit;Ncam1^Fgfr1;Spp1^Cd44;Ntf3^Ntrk2;Dll1^Notch2;Cx3cl1^Cx3cr1;Col2a1^Cd44;Efnb2^Ephb1;Ntf3^Ntrk1;Cxcl12^Ackr3;Wnt5a^Fzd9;Hgf^Met
prerank	REACTOME_PCP_CE_PATHWAY	0.5240261573369096	0.9760678469194488	0.559679037111334	0.7781909135651502	1.0	15/16	46.04%	Wnt5a^Fzd4;Wnt5a^Fzd3;Wnt5a^Fzd2;Wnt5a^Fzd6;Wnt5a^Fzd7;Wnt5a^Fzd1;Wnt5a^Fzd8;Wnt5a^Fzd5;Wnt5b^Fzd4;Wnt11^Fzd3;Wnt11^Fzd4;Wnt11^Fzd6;Wnt11^Fzd2;Wnt11^Fzd8;Wnt11^Fzd7
prerank	REACTOME_BETA_CATENIN_INDEPENDENT_WNT_SIGNALING	0.5240261573369096	0.9760678469194488	0.559679037111334	0.7781909135651502	1.0	15/16	46.04%	Wnt5a^Fzd4;Wnt5a^Fzd3;Wnt5a^Fzd2;Wnt5a^Fzd6;Wnt5a^Fzd7;Wnt5a^Fzd1;Wnt5a^Fzd8;Wnt5a^Fzd5;Wnt5b^Fzd4;Wnt11^Fzd3;Wnt11^Fzd4;Wnt11^Fzd6;Wnt11^Fzd2;Wnt11^Fzd8;Wnt11^Fzd7
prerank	REACTOME_SIGNALING_BY_WNT	0.5240261573369096	0.9760678469194488	0.559679037111334	0.7781909135651502	1.0	15/16	46.04%	Wnt5a^Fzd4;Wnt5a^Fzd3;Wnt5a^Fzd2;Wnt5a^Fzd6;Wnt5a^Fzd7;Wnt5a^Fzd1;Wnt5a^Fzd8;Wnt5a^Fzd5;Wnt5b^Fzd4;Wnt11^Fzd3;Wnt11^Fzd4;Wnt11^Fzd6;Wnt11^Fzd2;Wnt11^Fzd8;Wnt11^Fzd7
prerank	GOBP_REGULATION_OF_TRANSPORT	0.47447777904579375	0.975799094425037	0.6226226226226226	0.7763609864088387	1.0	18/80	35.38%	Efna5^Epha3;Efna5^Epha5;Efna5^Ephb2;Gas6^Mertk;Fgf10^Fgfr1;Gas6^Axl;Thbs1^Cd47;Angpt1^Tek;Thbs1^Cd36;Thbs1^Sdc4;Thbs1^Sdc1;Ntf3^Ntrk2;Efnb2^Ephb2;Il16^Cd4;Nrxn1^Nlgn1;Nrxn1^Nlgn2;Pros1^Axl;Nrxn1^Nlgn3
prerank	GOBP_NON_CANONICAL_WNT_SIGNALING_PATHWAY	0.5152071770937797	0.9726443082449469	0.5721442885771543	0.789800909577326	1.0	18/19	47.15%	Wnt5a^Fzd4;Wnt5a^Fzd3;Wnt5a^Fzd2;Wnt5a^Fzd6;Wnt5a^Fzd7;Wnt5a^Fzd1;Wnt5a^Fzd8;Wnt5a^Fzd5;Wnt5a^Fzd10;Wnt5a^Fzd9;Wnt11^Fzd3;Wnt11^Fzd4;Wnt11^Fzd6;Wnt11^Fzd2;Wnt11^Fzd10;Wnt11^Fzd8;Wnt11^Fzd7;Wnt11^Fzd9
prerank	GOBP_REGULATION_OF_TRANS_SYNAPTIC_SIGNALING	0.4981080679712469	0.9708747983050783	0.5965965965965966	0.7957836184533172	1.0	15/28	44.21%	Bdnf^Ntrk2;Igf1^Igf1r;Nrxn2^Nlgn1;Nrxn2^Nlgn3;Nrxn2^Nlgn2;Ntf3^Ntrk2;Ntf3^Ntrk1;Nrxn1^Nlgn1;Nrxn1^Nlgn2;Nrxn1^Nlgn3;Ngf^Ntrk1;Ngf^Ngfr;Efnb3^Ephb2;Efnb3^Ephb1;Efnb3^Epha4
prerank	GOMF_MOLECULAR_FUNCTION_ACTIVATOR_ACTIVITY	0.5058340588728781	0.9695790243660419	0.5745745745745746	0.7993220695554646	1.0	8/20	37.37%	Efna5^Epha7;Efna5^Epha2;Igf1^Igf1r;Jag1^Notch1;Igf2^Igf1r;Hgf^Met;Nampt^Insr;Ptn^Alk
prerank	WP_WNT_SIGNALING_IN_KIDNEY_DISEASE	0.5144565792404132	0.9684662665707124	0.5945945945945946	0.7986933938375153	1.0	17/18	47.15%	Wnt5a^Fzd4;Wnt5a^Fzd3;Wnt5a^Fzd2;Wnt5a^Fzd6;Wnt5a^Fzd7;Wnt5a^Fzd1;Wnt5a^Fzd8;Wnt5a^Fzd5;Wnt5a^Fzd9;Wnt5b^Fzd4;Wnt11^Fzd3;Wnt11^Fzd4;Wnt11^Fzd6;Wnt11^Fzd2;Wnt11^Fzd8;Wnt11^Fzd7;Wnt11^Fzd9
prerank	WP_WNT_SIGNALING_PATHWAY_AND_PLURIPOTENCY	0.5144565792404132	0.9684662665707124	0.5945945945945946	0.7986933938375153	1.0	17/18	47.15%	Wnt5a^Fzd4;Wnt5a^Fzd3;Wnt5a^Fzd2;Wnt5a^Fzd6;Wnt5a^Fzd7;Wnt5a^Fzd1;Wnt5a^Fzd8;Wnt5a^Fzd5;Wnt5a^Fzd9;Wnt5b^Fzd4;Wnt11^Fzd3;Wnt11^Fzd4;Wnt11^Fzd6;Wnt11^Fzd2;Wnt11^Fzd8;Wnt11^Fzd7;Wnt11^Fzd9
prerank	GOBP_INFLAMMATORY_RESPONSE	0.473560569093008	0.9658269397653041	0.6626626626626627	0.8085377693128668	1.0	15/62	29.13%	Rarres2^Cmklr1;Cd200^Cd200r1;Fn1^Cd44;Cd200^Cd200r4;Icam1^Spn;C3^C3ar1;Thbs1^Cd47;Cd200^Cd200r2;Mdk^Lrp1;Thbs1^Sdc1;C3^Cr2;Tnc^Sdc1;Anxa1^Fpr1;Cx3cl1^Cx3cr1;Fn1^Sdc1
prerank	GOBP_ADAPTIVE_IMMUNE_RESPONSE	0.4820988275478086	0.9597552486210196	0.6706706706706707	0.834736157971611	1.0	6/40	28.84%	Icam1^Spn;C3^C3ar1;C4b^Cr2;C3^Cr2;Jag1^Notch1;Tnfsf13b^Tnfrsf13b
prerank	WP_WNT_SIGNALING_PATHWAY_WP403	0.5124720597555651	0.9574867669302629	0.6108324974924775	0.8421307811472333	1.0	16/17	47.15%	Wnt5a^Fzd3;Wnt5a^Fzd2;Wnt5a^Fzd6;Wnt5a^Fzd7;Wnt5a^Fzd1;Wnt5a^Fzd8;Wnt5a^Fzd5;Wnt5a^Fzd10;Wnt5a^Fzd9;Wnt11^Fzd3;Wnt11^Fzd6;Wnt11^Fzd2;Wnt11^Fzd10;Wnt11^Fzd8;Wnt11^Fzd7;Wnt11^Fzd9
prerank	GOBP_REGULATION_OF_LYMPHOCYTE_ACTIVATION	0.4809971046439383	0.9535088681604287	0.6636636636636637	0.8572017943342325	1.0	8/37	28.84%	Gas6^Mertk;Gas6^Tyro3;Gas6^Axl;Efnb1^Ephb4;Efnb1^Ephb2;Efnb2^Ephb4;Efnb2^Ephb2;Tnfsf13b^Tnfrsf13b
prerank	GOBP_EPITHELIAL_CELL_DIFFERENTIATION	0.4833771646136404	0.9486477709027628	0.6816816816816816	0.8758199878626551	1.0	16/31	35.25%	Fgf2^Fgfr2;Fgf10^Fgfr1;Fgf10^Fgfr2;Fgf2^Fgfr1;Wnt5a^Fzd4;Fgf2^Fgfr3;Wnt5a^Fzd2;Wnt5a^Fzd7;Wnt5a^Fzd1;Jag1^Notch2;Wnt5a^Fzd5;Dll1^Notch2;Jag1^Notch1;Jag2^Notch2;Wnt11^Fzd4;Dll1^Notch4
prerank	GOBP_COGNITION	0.5104602662277832	0.9480664162003594	0.6188565697091274	0.8751080742714709	1.0	7/15	38.56%	Bdnf^Ntrk2;Nrxn2^Nlgn3;Ntf3^Ntrk2;Ntf3^Ntrk1;Nrxn1^Nlgn3;Ntf5^Ntrk2;Ngf^Ntrk1
prerank	GOBP_LYMPHOCYTE_ACTIVATION	0.46889402362614674	0.9454918202857223	0.6986986986986987	0.8831333702802548	1.0	13/49	28.84%	Gas6^Mertk;Gas6^Tyro3;Gas6^Axl;Icam1^Spn;Efnb1^Ephb4;Efnb1^Ephb2;Efnb1^Ephb1;Kitl^Kit;Efnb2^Ephb4;Efnb2^Ephb2;Dll1^Notch2;Efnb2^Ephb1;Tnfsf13b^Tnfrsf13b
prerank	GOBP_POSITIVE_REGULATION_OF_CYTOSOLIC_CALCIUM_ION_CONCENTRATION	-0.3692061800745871	-0.9434989788972091	1.0	0.8142857142857143	0.8392857142857143	19/19	63.29%	Edn2^Ednra;Cxcl2^Cxcr2;Tac1^Tacr1;Agt^Agtr1a;Pmch^Mchr1;Avp^Avpr1a;Edn2^Ednrb;Nmu^Nmur2;Cxcl13^Cxcr3;Edn1^Ednra;Oxt^Oxtr;Kng2^Bdkrb2;Adcyap1^Adcyap1r1;Edn1^Ednrb;Kng1^Bdkrb2;Ccl28^Ccr10;Epo^Epor;Cxcl1^Cxcr2;Adm^Calcr
prerank	GOBP_LEUKOCYTE_DIFFERENTIATION	0.4902046408530205	0.9337837327831922	0.6746746746746747	0.9276952082127196	1.0	10/20	44.26%	Gas6^Mertk;Gas6^Tyro3;Gas6^Axl;Kitl^Kit;Dll1^Notch2;Efna2^Epha2;Jag2^Notch2;Flt3l^Flt3;Dll4^Notch2;App^Cd74
prerank	GOBP_POSITIVE_REGULATION_OF_HYDROLASE_ACTIVITY	0.5009289878654739	0.932410322561829	0.6816816816816816	0.9294527386024762	1.0	14/19	47.81%	Fgf2^Fgfr2;Fgf2^Fgfr1;Fgf2^Fgfr3;Efna1^Epha2;Efna1^Epha4;Efna1^Epha1;Wnt5a^Fzd10;Ntf3^Ntrk1;Ngf^Ntrk1;Ntf3^Ntrk3;Ngf^Ngfr;Wnt11^Fzd10;Efna3^Epha2;Efna3^Epha4
prerank	GOBP_LEUKOCYTE_CELL_CELL_ADHESION	0.4746061633307726	0.9306066919724915	0.7137137137137137	0.9330013372505577	1.0	5/30	23.88%	Icam1^Spn;Efnb1^Ephb4;Thbs1^Cd47;Thbs1^Sdc4;Efnb2^Ephb4
prerank	GOBP_HOMEOSTATIC_PROCESS	0.45281530716340024	0.9301547705780048	0.8038038038038038	0.9313498197516611	1.0	17/69	31.27%	Efna5^Epha5;Fgf7^Fgfr1;Gas6^Mertk;Gas6^Tyro3;Gas6^Axl;Lama4^Cd44;Fgf2^Fgfr1;Fgf2^Fgfr3;Fgf2^Fgfr4;Igf1^Igf1r;Kitl^Kit;Spp1^Cd44;Cx3cl1^Cx3cr1;Col2a1^Cd44;Tnfsf13b^Tnfrsf13b;Col9a1^Cd44;Wnt5a^Fzd9
prerank	GOBP_NEGATIVE_REGULATION_OF_GENE_EXPRESSION	0.4745524421644983	0.926465643097377	0.7147147147147147	0.9421226367897174	1.0	7/27	31.38%	Gas6^Mertk;Cd200^Cd200r1;Gas6^Axl;Thbs1^Cd36;Dll1^Notch2;Cx3cl1^Cx3cr1;Hgf^Met
prerank	GOBP_REGULATION_OF_CELL_POPULATION_PROLIFERATION	0.4387229430844723	0.9256498546490375	0.9309309309309309	0.9417294898657343	1.0	57/184	34.30%	Lama5^Cd44;Col4a3^Cd44;Fgf1^Fgfr2;Fgf1^Fgfr1;Fgf1^Fgfr4;Lamc2^Cd44;Pdgfa^Pdgfra;Fgf1^Fgfr3;Fgf7^Fgfr1;Fgf7^Fgfr2;Bdnf^Ntrk2;Sema5a^Plxnb3;Fgf2^Fgfr2;Fn1^Cd44;Fgf10^Fgfr1;Fgf18^Fgfr2;Fgf10^Fgfr2;Fgf2^Fgfr1;Fgf2^Fgfr3;Fgf18^Fgfr1;Wnt5a^Fzd3;Efnb1^Epha4;Fgf2^Fgfr4;Thbs1^Cd47;Angpt1^Tek;Fgf18^Fgfr3;Igf1^Igf1r;Efnb1^Ephb2;Wnt5a^Fzd7;Fgf18^Fgfr4;Efnb1^Ephb1;Pdgfa^Pdgfrb;Efnb2^Epha4;Jag1^Notch2;Kitl^Kit…
prerank	GOBP_REGULATION_OF_CELL_CELL_ADHESION	0.4684207552830015	0.9233351350689308	0.7567567567567568	0.9466826116371048	1.0	7/33	27.30%	Efna5^Epha7;Icam1^Spn;Efnb1^Ephb3;Efnb1^Ephb4;Efnb2^Ephb3;Efnb2^Ephb4;Jag1^Notch1
prerank	GOBP_APOPTOTIC_PROCESS	0.4479595971303815	0.9222716614547573	0.8518518518518519	0.9470637630692712	1.0	27/77	33.61%	Col4a3^Cd44;Gas6^Mertk;Bdnf^Ntrk2;Gas6^Tyro3;Fn1^Cd44;Fgf10^Fgfr1;Gas6^Axl;Fgf10^Fgfr2;Efna1^Epha7;Icam1^Spn;Efna1^Epha2;Wnt5a^Fzd3;Angpt1^Tek;Sema3e^Plxnd1;Igf1^Igf1r;Mdk^Lrp1;Spp1^Cd44;Ntf3^Ntrk2;Wnt5a^Fzd5;Dll1^Notch2;Cx3cl1^Cx3cr1;Col2a1^Cd44;Ntf3^Ntrk1;Cxcl12^Ackr3;Wnt5a^Fzd9;Jag2^Notch2;Wnt11^Fzd3
prerank	GOBP_REGULATION_OF_DEFENSE_RESPONSE	0.49017315196327893	0.9215334715747182	0.7068273092369478	0.9461295717807893	1.0	4/18	26.27%	Cd200^Cd200r1;Cd200^Cd200r4;Cd200^Cd200r2;Cx3cl1^Cx3cr1
prerank	GOBP_POSITIVE_REGULATION_OF_IMMUNE_RESPONSE	0.4749121925494575	0.9183071011478742	0.7297297297297297	0.9535379713309797	1.0	10/25	47.87%	C3^C3ar1;C4b^Cr2;C3^Cr2;Wnt5a^Fzd5;Anxa1^Fpr1;Hc^C5ar1;C4a^C3ar1;App^Cd74;Icosl^Ctla4;Tnfsf13b^Tnfrsf13c
prerank	GOBP_HEMOPOIESIS	0.45894866192659245	0.9130763239888994	0.8078078078078078	0.9670720396169544	1.0	24/38	50.62%	Gas6^Mertk;Gas6^Tyro3;Gas6^Axl;Angpt1^Tek;Wnt5a^Fzd7;Wnt5a^Fzd8;Jag1^Notch2;Kitl^Kit;Wnt5a^Fzd5;Dll1^Notch2;Efna2^Epha2;Jag1^Notch1;Tnfsf13b^Tnfrsf13b;Wnt5a^Fzd9;Jag2^Notch2;Angpt2^Tek;Thpo^Mpl;Flt3l^Flt3;Dll4^Notch2;App^Cd74;Epo^Epor;Dll1^Notch1;Ptn^Ptprz1;Dlk1^Notch2
prerank	GOBP_REGULATION_OF_HORMONE_LEVELS	0.4667213351257612	0.9116163821687803	0.7727727727727728	0.9682315584125594	1.0	2/28	15.74%	Efna5^Epha5;Igf1^Igf1r
prerank	GOBP_POSITIVE_REGULATION_OF_GROWTH	0.48706439688138536	0.9103394968875597	0.7161484453360081	0.9687747989512286	1.0	7/15	34.30%	Fgf2^Fgfr2;Fgf2^Fgfr1;Igf1^Igf1r;Ncam1^Fgfr1;Fgf9^Fgfr2;Igf2^Igf1r;Fgf9^Fgfr1
prerank	GOBP_ESTABLISHMENT_OF_PROTEIN_LOCALIZATION	0.4879747788502279	0.9090540676245589	0.7014028056112225	0.9690007178953118	1.0	4/15	34.59%	Efna5^Epha5;Angpt1^Tek;Nrxn1^Nlgn1;Nrxn1^Nlgn2
prerank	GOBP_DEFENSE_RESPONSE_TO_OTHER_ORGANISM	0.4833087787337859	0.9083999344361785	0.7261785356068204	0.9674812967084108	1.0	4/16	44.26%	C3^Cr2;Cx3cl1^Cx3cr1;Hc^C5ar1;App^Cd74
prerank	GOBP_REGULATION_OF_VASCULATURE_DEVELOPMENT	0.4899241070949152	0.9078091160847406	0.7287287287287287	0.9658050058900292	1.0	7/17	36.81%	C3^C3ar1;Efna1^Epha2;Sema3e^Plxnd1;Efna1^Epha1;Hc^C5ar1;Dll1^Notch4;Angpt2^Tek
prerank	GOBP_REGULATION_OF_IMMUNE_RESPONSE	0.45770847871527587	0.9040982422714222	0.8178178178178178	0.9735178246085205	1.0	11/37	48.50%	C3^C3ar1;C4b^Cr2;C3^Cr2;Wnt5a^Fzd5;Anxa1^Fpr1;Hc^C5ar1;C4a^C3ar1;App^Cd74;Icosl^Ctla4;Tnfsf13b^Tnfrsf13c;Lta^Tnfrsf1b
prerank	GOCC_PRESYNAPSE	0.4699754354254613	0.8992646636815042	0.8018018018018018	0.9837544140969238	1.0	6/24	23.96%	Bdnf^Ntrk2;Efnb1^Epha4;Efnb1^Ephb2;Efnb2^Epha4;Ntf3^Ntrk2;Efnb2^Ephb2
prerank	GOBP_NEGATIVE_REGULATION_OF_CELL_DIFFERENTIATION	0.4611937293232302	0.898326458650161	0.8058058058058059	0.9829304079036871	1.0	17/28	50.60%	Sema5a^Plxna3;Fgf10^Fgfr1;Efna1^Epha7;Efna1^Epha4;Wnt5a^Fzd7;Jag1^Notch1;Fgf9^Fgfr3;Fgf9^Fgfr1;Dll1^Notch4;Efnb3^Ephb2;Efnb3^Ephb1;Efnb3^Epha4;App^Cd74;Jag1^Notch4;Sema5b^Plxna3;Dll1^Notch1;Jag1^Notch3
prerank	GOBP_MYELOID_LEUKOCYTE_MIGRATION	0.45905328019267333	0.8901109021718058	0.8238238238238238	1.0	1.0	9/26	44.26%	Rarres2^Cmklr1;Cd200^Cd200r1;Thbs1^Cd47;Kitl^Kit;Cx3cl1^Cx3cr1;Hc^C5ar1;Thbs4^Cd47;Cxcl1^Cxcr2;App^Cd74
prerank	GOBP_DEFENSE_RESPONSE	0.4310574745984616	0.890019333552823	0.950950950950951	0.9968425307532356	1.0	17/84	29.13%	Rarres2^Cmklr1;Cd200^Cd200r1;Fn1^Cd44;Cd200^Cd200r4;Icam1^Spn;C3^C3ar1;Thbs1^Cd47;Cd200^Cd200r2;Thbs1^Cd36;Mdk^Lrp1;Thbs1^Sdc1;C3^Cr2;Tnc^Sdc1;Anxa1^Fpr1;Cx3cl1^Cx3cr1;Il16^Cd4;Fn1^Sdc1
prerank	GOBP_CELL_FATE_COMMITMENT	0.46123188682053456	0.8892561432961386	0.8168168168168168	0.9953035894446154	1.0	12/24	42.49%	Fgf2^Fgfr2;Fgf10^Fgfr1;Fgf10^Fgfr2;Fgf2^Fgfr1;Fgf2^Fgfr3;Wnt5a^Fzd7;Dll1^Notch2;Jag2^Notch2;Ntf3^Ntrk3;Dll3^Notch2;Fgf8^Fgfr2;Dll4^Notch2
prerank	GOBP_NEGATIVE_REGULATION_OF_DEVELOPMENTAL_PROCESS	0.44240526452995393	0.8851600966581904	0.8798798798798799	1.0	1.0	27/46	50.60%	Col4a3^Cd44;Sema5a^Plxna3;Fgf10^Fgfr1;Efna1^Epha7;Col4a2^Cd44;Efna1^Epha2;Efna1^Epha4;Wnt5a^Fzd7;Jag1^Notch1;Fgf9^Fgfr3;Angptl7^Pirb;Fgf9^Fgfr1;Dll1^Notch4;Angpt2^Tek;Gdf15^Tgfbr2;Efnb3^Ephb2;Efnb3^Ephb1;Efnb3^Epha4;App^Cd74;Jag1^Notch4;Efna3^Epha2;Wnt11^Fzd7;Sema5b^Plxna3;Efna3^Epha4;Dll1^Notch1;Ptn^Ptprz1;Jag1^Notch3
prerank	GOBP_LEUKOCYTE_MIGRATION	0.44013314031536854	0.8762047878235932	0.9019019019019019	1.0	1.0	11/38	44.26%	Rarres2^Cmklr1;Cd200^Cd200r1;Icam1^Spn;Thbs1^Cd47;Kitl^Kit;Cx3cl1^Cx3cr1;Cd34^Selp;Hc^C5ar1;Thbs4^Cd47;Cxcl1^Cxcr2;App^Cd74
prerank	REACTOME_ADAPTIVE_IMMUNE_SYSTEM	0.44764214829263593	0.8712632666933785	0.8728728728728729	1.0	1.0	1/28	14.90%	Cd200^Cd200r2
prerank	GOBP_T_CELL_ACTIVATION	0.44315944664711204	0.8694945539887203	0.8808808808808809	1.0	1.0	4/30	23.88%	Icam1^Spn;Efnb1^Ephb4;Kitl^Kit;Efnb2^Ephb4
prerank	GOBP_POSITIVE_REGULATION_OF_LEUKOCYTE_CELL_CELL_ADHESION	0.454967010991182	0.8670685050272211	0.8388388388388388	1.0	1.0	3/20	23.88%	Icam1^Spn;Efnb1^Ephb4;Efnb2^Ephb4
prerank	GOBP_SIGNAL_RELEASE	0.4322945478697743	0.859369571678796	0.9219219219219219	1.0	1.0	5/37	34.59%	Efna5^Epha5;Nrxn2^Nlgn1;Nrxn2^Nlgn2;Nrxn1^Nlgn1;Nrxn1^Nlgn2
prerank	GOBP_POSITIVE_REGULATION_OF_CELL_CELL_ADHESION	0.44559589130969324	0.853972894154592	0.8828828828828829	1.0	1.0	3/22	23.88%	Icam1^Spn;Efnb1^Ephb4;Efnb2^Ephb4
prerank	WP_NEURAL_CREST_DIFFERENTIATION	0.4469895787687637	0.8524703340247207	0.8688688688688688	1.0	1.0	8/21	42.49%	Fgf2^Fgfr2;Fgf2^Fgfr1;Fgf2^Fgfr3;Dll1^Notch2;Dll1^Notch4;Dll3^Notch2;Fgf8^Fgfr2;Dll4^Notch2
prerank	GOBP_RESPONSE_TO_CYTOKINE	0.43131119065038964	0.846528161601061	0.9209209209209209	1.0	1.0	13/29	47.87%	Gas6^Axl;Wnt5a^Fzd4;Cx3cl1^Cx3cr1;Il16^Cd4;Cxcl12^Ackr3;Adipoq^Adipor2;Thpo^Mpl;Cxcl1^Cxcr2;Tnfsf13b^Tnfrsf17;App^Cd74;Cxcl16^Cxcr6;Epo^Epor;Tnfsf13b^Tnfrsf13c
prerank	GOMF_CALCIUM_ION_BINDING	0.4320899162231412	0.8440193576762066	0.9119119119119119	1.0	1.0	15/27	52.61%	Agrn^Dag1;Hspg2^Dag1;Jag1^Notch2;Dll1^Notch2;Jag1^Notch1;Dsg2^Dsc3;Jag2^Notch2;Dll1^Notch4;Dll3^Notch2;Dll4^Notch2;Jag1^Notch4;Dll1^Notch1;Jag1^Notch3;Dlk1^Notch2;Jag2^Notch1
prerank	GOCC_EXTERNAL_SIDE_OF_PLASMA_MEMBRANE	0.42348411187995577	0.837910714896376	0.9579579579579579	1.0	1.0	4/38	22.37%	Efna5^Epha5;Icam1^Spn;Thbs1^Cd36;Thbs1^Sdc1
prerank	REACTOME_IMMUNE_SYSTEM	0.4070398133154122	0.833492672316029	0.9819819819819819	1.0	1.0	11/67	28.92%	Col1a2^Cd44;Col1a1^Cd44;C3^C3ar1;Col1a2^Sdc1;Cd200^Cd200r2;C4b^Cr2;Col1a1^Sdc1;C3^Cr2;Col2a1^Cd44;Tnfsf13b^Tnfrsf13b;Il16^Cd4
prerank	GOBP_IMMUNE_RESPONSE	0.39923657848496324	0.8295352291730816	0.996996996996997	1.0	1.0	33/108	49.77%	Rarres2^Cmklr1;Gas6^Tyro3;Gas6^Axl;Icam1^Spn;C3^C3ar1;Angpt1^Tek;C4b^Cr2;Mdk^Lrp1;Jag1^Notch2;Alcam^Cd6;C3^Cr2;Wnt5a^Fzd5;Dll1^Notch2;Anxa1^Fpr1;Cx3cl1^Cx3cr1;Jag1^Notch1;Tnfsf13b^Tnfrsf13b;Cxcl12^Ackr3;Igf2^Igf1r;Ccl25^Ccr9;Hc^C5ar1;Ccl11^Ackr2;C4a^C3ar1;Cxcl1^Cxcr2;Tnfsf13b^Tnfrsf17;App^Cd74;Cxcl16^Cxcr6;Icosl^Ctla4;Ccl25^Ackr4;Tnfsf13b^Tnfrsf13c;Lta^Tnfrsf1b;Dll1^Notch1;Mif^Ackr3
prerank	GOBP_NEGATIVE_REGULATION_OF_BIOSYNTHETIC_PROCESS	0.44318031743452707	0.827839693927128	0.8897795591182365	1.0	1.0	6/16	46.59%	Wnt5a^Fzd1;Fgf9^Fgfr2;Fgf9^Fgfr3;Fgf9^Fgfr1;Dll4^Notch2;Epo^Epor
prerank	GOBP_POSITIVE_REGULATION_OF_TRANSPORT	0.4119316010111142	0.8267119665633094	0.9679679679679679	1.0	1.0	3/45	14.50%	Gas6^Mertk;Gas6^Axl;Angpt1^Tek
prerank	GOBP_POSITIVE_REGULATION_OF_CYTOKINE_PRODUCTION	0.43350911344120846	0.8197768628977652	0.9229229229229229	1.0	1.0	5/20	33.95%	C3^C3ar1;Thbs1^Cd36;Mdk^Lrp1;Wnt5a^Fzd5;Hc^C5ar1
prerank	GOBP_REGULATION_OF_LEUKOCYTE_PROLIFERATION	0.42873774027222156	0.8127564156968576	0.9209209209209209	1.0	1.0	3/20	28.84%	Efnb1^Ephb2;Kitl^Kit;Tnfsf13b^Tnfrsf13b
prerank	GOBP_SECOND_MESSENGER_MEDIATED_SIGNALING	0.4321542520121275	0.8108415779672701	0.9238476953907816	1.0	1.0	1/18	18.55%	Thbs1^Cd36
prerank	GOCC_SIDE_OF_MEMBRANE	0.40342288888474687	0.7994300644405506	0.9769769769769769	1.0	1.0	4/39	22.37%	Efna5^Epha5;Icam1^Spn;Thbs1^Cd36;Thbs1^Sdc1
prerank	GOBP_NOTCH_SIGNALING_PATHWAY	0.41349400560093885	0.7990306139963715	0.9579579579579579	1.0	1.0	13/24	54.92%	Jag1^Notch2;Dll1^Notch2;Jag1^Notch1;Jag2^Notch2;Dll1^Notch4;Dll3^Notch2;Dll4^Notch2;Jag1^Notch4;Dll1^Notch1;Jag1^Notch3;Dlk1^Notch2;Jag2^Notch1;Jag2^Notch4
prerank	GOBP_CYTOKINE_MEDIATED_SIGNALING_PATHWAY	0.4169323311519299	0.7960088430267381	0.9419419419419419	1.0	1.0	10/20	47.87%	Gas6^Axl;Cx3cl1^Cx3cr1;Il16^Cd4;Cxcl12^Ackr3;Adipoq^Adipor2;Thpo^Mpl;Cxcl1^Cxcr2;Tnfsf13b^Tnfrsf17;Epo^Epor;Tnfsf13b^Tnfrsf13c
prerank	WP_NOTCH_SIGNALING_PATHWAY	0.41695128331355646	0.7922933793396927	0.953953953953954	1.0	1.0	12/20	54.92%	Jag1^Notch2;Dll1^Notch2;Jag1^Notch1;Jag2^Notch2;Dll1^Notch4;Dll3^Notch2;Dll4^Notch2;Jag1^Notch4;Dll1^Notch1;Jag1^Notch3;Jag2^Notch1;Jag2^Notch4
prerank	FUKUSHIMA_TNFSF11_TARGETS	0.41695128331355646	0.7922933793396927	0.953953953953954	1.0	1.0	12/20	54.92%	Jag1^Notch2;Dll1^Notch2;Jag1^Notch1;Jag2^Notch2;Dll1^Notch4;Dll3^Notch2;Dll4^Notch2;Jag1^Notch4;Dll1^Notch1;Jag1^Notch3;Jag2^Notch1;Jag2^Notch4
prerank	GOBP_MULTICELLULAR_ORGANISM_REPRODUCTION	0.4269304640084153	0.7922146690901052	0.913913913913914	1.0	1.0	2/15	20.94%	Igf1^Igf1r;Kitl^Kit
prerank	WP_DELTANOTCH_SIGNALING_PATHWAY	0.4172852888044311	0.7773117111982406	0.9538615847542627	1.0	1.0	12/16	57.70%	Jag1^Notch2;Dll1^Notch2;Jag1^Notch1;Jag2^Notch2;Dll1^Notch4;Dll4^Notch2;Jag1^Notch4;Dll1^Notch1;Jag1^Notch3;Jag2^Notch1;Jag2^Notch4;Dll4^Notch4
prerank	GOBP_MULTICELLULAR_ORGANISMAL_LEVEL_HOMEOSTASIS	0.399858938810481	0.7767754375875953	0.973973973973974	1.0	1.0	11/26	49.40%	Lama4^Cd44;Kitl^Kit;Spp1^Cd44;Col2a1^Cd44;Tnfsf13b^Tnfrsf13b;Col9a1^Cd44;Adipoq^Adipor2;Flt3l^Flt3;Tnfsf13b^Tnfrsf17;Tnfsf13b^Tnfrsf13c;Dll1^Notch1
prerank	GOBP_TRANSMEMBRANE_TRANSPORT	0.41137445399751815	0.7767562983390408	0.938938938938939	1.0	1.0	5/18	38.09%	Thbs1^Cd36;Nrxn1^Nlgn1;Nrxn1^Nlgn2;Nrxn1^Nlgn3;Adipoq^Adipor2
prerank	HALLMARK_ALLOGRAFT_REJECTION	0.42083480446477106	0.7759200246675072	0.9398797595190381	1.0	1.0	1/16	28.92%	Il16^Cd4
prerank	GOBP_BEHAVIOR	0.37115942777417915	0.7559990167286788	0.997997997997998	1.0	1.0	16/60	44.21%	Bdnf^Ntrk2;Nrxn2^Nlgn1;Nrxn2^Nlgn3;Nrxn2^Nlgn2;Ntf3^Ntrk2;Ntf3^Ntrk1;Nrxn1^Nlgn1;Nrxn1^Nlgn2;Nrxn1^Nlgn3;Ntf5^Ntrk2;Ptn^Alk;Ngf^Ntrk1;Slurp1^Chrnb2;Efnb3^Ephb2;Slurp1^Chrna7;Efnb3^Epha4
prerank	GOBP_LEUKOCYTE_PROLIFERATION	0.38342357779868463	0.7361413325255453	0.982982982982983	1.0	1.0	9/23	58.97%	Efnb1^Ephb2;Kitl^Kit;Tnfsf13b^Tnfrsf13b;Flt3l^Flt3;Icosl^Ctla4;Tnfsf13b^Tnfrsf13c;Cxcl12^Cxcr4;Icosl^Cd28;Nmb^Nmbr
prerank	GOBP_REGULATION_OF_T_CELL_ACTIVATION	0.3729081928463608	0.7204989271310678	0.991991991991992	1.0	1.0	9/24	60.16%	Efnb1^Ephb4;Efnb2^Ephb4;Icosl^Ctla4;Tnfsf13b^Tnfrsf13c;Mdk^Sdc4;Efnb3^Ephb6;Icosl^Cd28;Efnb3^Ephb4;Icosl^Icos
prerank	REACTOME_CHEMOKINE_RECEPTORS_BIND_CHEMOKINES	0.33905634596023443	0.6707951811569051	1.0	1.0	1.0	12/33	58.79%	Cx3cl1^Cx3cr1;Cxcl12^Ackr3;Ccl25^Ccr9;Ccl11^Ackr2;Cxcl1^Cxcr2;Cxcl16^Cxcr6;Ccl25^Ackr4;Cxcl12^Cxcr4;Cxcl1^Cxcr1;Ccl28^Ccr10;Cxcl10^Cxcr3;Ccl11^Ccr3
prerank	GOBP_LEUKOCYTE_CHEMOTAXIS	0.3360562026727333	0.6527791752821965	1.0	1.0	1.0	5/27	44.26%	Rarres2^Cmklr1;Cx3cl1^Cx3cr1;Hc^C5ar1;Cxcl1^Cxcr2;App^Cd74
prerank	WP_CHEMOKINE_SIGNALING_PATHWAY	0.3089427500361386	0.605594471049046	1.0	1.0	1.0	9/28	58.79%	Cx3cl1^Cx3cr1;Ccl25^Ccr9;Cxcl1^Cxcr2;Cxcl16^Cxcr6;Cxcl12^Cxcr4;Cxcl1^Cxcr1;Ccl28^Ccr10;Cxcl10^Cxcr3;Ccl11^Ccr3
prerank	REACTOME_G_ALPHA_I_SIGNALLING_EVENTS	0.290132202952649	0.5964599934019946	1.0	1.0	1.0	15/70	58.79%	C3^C3ar1;Anxa1^Fpr1;Cx3cl1^Cx3cr1;Cxcl12^Ackr3;Ccl25^Ccr9;Hc^C5ar1;Cxcl1^Cxcr2;Cxcl16^Cxcr6;Penk^Oprm1;Cxcl12^Cxcr4;Penk^Oprd1;Cxcl1^Cxcr1;Ccl28^Ccr10;Cxcl10^Cxcr3;Ccl11^Ccr3
prerank	GOBP_SENSORY_PERCEPTION	0.31129960952427793	0.5894243074189207	0.998998998998999	1.0	1.0	6/19	55.71%	Ncam1^Fgfr1;Ngf^Ntrk1;Ngf^Ngfr;Penk^Oprm1;Cxcl12^Cxcr4;Penk^Oprd1
prerank	GOBP_CALCIUM_ION_TRANSPORT	0.3186470122368591	0.585929797346906	0.9979879275653923	1.0	1.0	6/15	62.52%	Il16^Cd4;Cxcl12^Cxcr4;Iapp^Calcrl;Cxcl10^Cxcr3;Iapp^Calcr;Edn1^Ednrb
prerank	REACTOME_CYTOKINE_SIGNALING_IN_IMMUNE_SYSTEM	0.29867964926546375	0.5761674262720303	1.0	1.0	1.0	9/23	60.06%	Tnfsf13b^Tnfrsf13b;Il16^Cd4;Tnfsf15^Tnfrsf25;Tnfsf13b^Tnfrsf17;Tnfsf13b^Tnfrsf13c;Lta^Tnfrsf1b;Tnfsf11^Tnfrsf11a;Tnfsf14^Ltbr;Tnfsf12^Tnfrsf12a
prerank	GOBP_MONOATOMIC_CATION_TRANSPORT	0.30230028655695346	0.5675946977458546	1.0	1.0	1.0	8/19	63.45%	Il16^Cd4;Cxcl12^Cxcr4;Edn3^Ednrb;Iapp^Calcrl;Cxcl10^Cxcr3;Iapp^Calcr;Edn1^Ednrb;Adcyap1^Adcyap1r1
prerank	GOBP_MONOATOMIC_ION_TRANSPORT	0.2965121149236015	0.5601318414985329	1.0	1.0	1.0	8/20	63.45%	Il16^Cd4;Cxcl12^Cxcr4;Edn3^Ednrb;Iapp^Calcrl;Cxcl10^Cxcr3;Iapp^Calcr;Edn1^Ednrb;Adcyap1^Adcyap1r1
prerank	REACTOME_TNFR2_NON_CANONICAL_NF_KB_PATHWAY	0.29121326405591946	0.5586568167558855	1.0	1.0	1.0	11/21	66.95%	Tnfsf13b^Tnfrsf13b;Tnfsf15^Tnfrsf25;Tnfsf13b^Tnfrsf17;Tnfsf13b^Tnfrsf13c;Lta^Tnfrsf1b;Tnfsf11^Tnfrsf11a;Tnfsf14^Ltbr;Tnfsf12^Tnfrsf12a;Tnf^Tnfrsf1b;Tnfsf14^Tnfrsf14;Cd40lg^Cd40
prerank	GOBP_REGULATION_OF_MONOATOMIC_ION_TRANSPORT	0.29484592418963923	0.5430987354394815	1.0	1.0	1.0	5/15	63.45%	Il16^Cd4;Cxcl12^Cxcr4;Cxcl10^Cxcr3;Iapp^Calcr;Adcyap1^Adcyap1r1
prerank	GOBP_G_PROTEIN_COUPLED_RECEPTOR_SIGNALING_PATHWAY	0.2353632901284462	0.4933316345168391	1.0	1.0	1.0	26/132	59.55%	C3^C3ar1;Anxa1^Fpr1;Cx3cl1^Cx3cr1;Ccl25^Ccr9;Adm^Calcrl;Ccl11^Ackr2;Adm^Calcr;Npff^Npffr1;Npff^Npffr2;Ccl25^Ackr4;Penk^Oprm1;Calca^Calcrl;Calca^Calcr;Ghrl^Ghsr;Agt^Mas1;Lhb^Lhcgr;Iapp^Calcrl;Penk^Oprd1;Ghrh^Vipr2;Entpd1^Adora2a;Ins2^Insr;Cxcl10^Cxcr3;Ccl11^Ccr3;Nmb^Nmbr;Ccl24^Ackr2;Iapp^Calcr
prerank	REACTOME_PEPTIDE_LIGAND_BINDING_RECEPTORS	0.22741484608262083	0.47730743588423874	1.0	1.0	1.0	21/128	58.97%	C3^C3ar1;Anxa1^Fpr1;Cx3cl1^Cx3cr1;Cxcl12^Ackr3;Ccl25^Ccr9;Hc^C5ar1;Ccl11^Ackr2;Npff^Npffr1;Npff^Npffr2;Cxcl1^Cxcr2;Cxcl16^Cxcr6;Ccl25^Ackr4;Penk^Oprm1;Cxcl12^Cxcr4;Edn3^Ednrb;Penk^Oprd1;Cxcl1^Cxcr1;Ccl28^Ccr10;Cxcl10^Cxcr3;Ccl11^Ccr3;Nmb^Nmbr
prerank	REACTOME_CLASS_A_1_RHODOPSIN_LIKE_RECEPTORS	0.22283238213870993	0.4683902961626336	1.0	1.0	1.0	23/134	58.97%	C3^C3ar1;Anxa1^Fpr1;Cx3cl1^Cx3cr1;Cxcl12^Ackr3;Ccl25^Ccr9;Hc^C5ar1;Ccl11^Ackr2;Npff^Npffr1;Npff^Npffr2;Cxcl1^Cxcr2;Cxcl16^Cxcr6;Ccl25^Ackr4;Penk^Oprm1;Cxcl12^Cxcr4;Edn3^Ednrb;Lhb^Lhcgr;Penk^Oprd1;Cxcl1^Cxcr1;Gnrh1^Gnrhr;Ccl28^Ccr10;Cxcl10^Cxcr3;Ccl11^Ccr3;Nmb^Nmbr
prerank	REACTOME_GPCR_LIGAND_BINDING	0.21794074519774934	0.4586921023188557	1.0	1.0	1.0	42/154	66.87%	C3^C3ar1;Anxa1^Fpr1;Cx3cl1^Cx3cr1;Cxcl12^Ackr3;Ccl25^Ccr9;Adm^Calcrl;Hc^C5ar1;Ccl11^Ackr2;Adm^Calcr;Npff^Npffr1;Npff^Npffr2;Cxcl1^Cxcr2;Cxcl16^Cxcr6;Ccl25^Ackr4;Penk^Oprm1;Calca^Calcrl;Calca^Calcr;Cxcl12^Cxcr4;Edn3^Ednrb;Lhb^Lhcgr;Iapp^Calcrl;Penk^Oprd1;Ghrh^Vipr2;Cxcl1^Cxcr1;Gnrh1^Gnrhr;Ccl28^Ccr10;Cxcl10^Cxcr3;Ccl11^Ccr3;Nmb^Nmbr;Iapp^Calcr;Edn1^Ednrb;Prok1^Prokr1;Adcyap1^Adcyap1r1;Kng2^Bdkrb2;…
prerank	REACTOME_SIGNALING_BY_GPCR	0.21668507440280949	0.4565543530745402	1.0	1.0	1.0	31/159	59.55%	C3^C3ar1;Anxa1^Fpr1;Cx3cl1^Cx3cr1;Cxcl12^Ackr3;Ccl25^Ccr9;Adm^Calcrl;Hc^C5ar1;Ccl11^Ackr2;Adm^Calcr;Npff^Npffr1;Npff^Npffr2;Cxcl1^Cxcr2;Cxcl16^Cxcr6;Ccl25^Ackr4;Penk^Oprm1;Calca^Calcrl;Calca^Calcr;Ghrl^Ghsr;Cxcl12^Cxcr4;Edn3^Ednrb;Lhb^Lhcgr;Iapp^Calcrl;Penk^Oprd1;Ghrh^Vipr2;Cxcl1^Cxcr1;Gnrh1^Gnrhr;Ccl28^Ccr10;Cxcl10^Cxcr3;Ccl11^Ccr3;Nmb^Nmbr;Iapp^Calcr
