# Supplementary material for: Epithelial Yap/Taz are required for functional alveolar regeneration following acute lung injury
Source: JCI Insight. 2023 Sep 7;8(19):e173374. doi: 10.1172/jci.insight.173374 (PMC10629815; doi:10.1172/jci.insight.173374)
Supplement: Supplemental GSEA [file jciinsight-8-173374-s056.zip › GSEA/Factor 3/gene_sets.gmt]

GOBP_REGULATION_OF_LOCOMOTION		Igf1^Igf1r	Sema4c^Plxnb2	Wnt11^Fzd4	Fgf1^Fgfr1	Ccl2^Ccr2	Sema5b^Plxna1	Adipoq^Adipor2	Wnt5b^Fzd4	Wnt5a^Mcam	Cxcl12^Ackr3	Sema4d^Plxnb2	Sema4d^Plxnb1	Ptn^Sdc3	Thbs1^Sdc4	Efnb2^Ephb2	Pdgfc^Pdgfra	Lama2^Dag1	Ptn^Sdc4	Angpt2^Tek	Ghrl^Ghsr	Fgf16^Fgfr1	Tnfsf14^Tnfrsf14	Fgf18^Fgfr1	Sema4a^Plxnb2	Pdgfa^Pdgfra	Edn2^Ednra	Cxcl12^Cxcr4	Mdk^Sdc4	Sema5a^Plxna3	Sema4d^Plxnb3	Fgf8^Fgfr1	Mif^Ackr3	Sema6a^Plxna4	Sema6b^Plxna4	Cxcl13^Cxcr3	Fgf23^Fgfr1	Fgf10^Fgfr1	Sema4a^Plxnb1	Angpt1^Tek	Fgf9^Fgfr1	Agrn^Dag1	Fgf5^Fgfr1	Sema3e^Plxnd1	Efnb2^Epha4	Sema5a^Plxnb3	Ntf3^Ntrk3	Sele^Ceacam1	Fgf4^Fgfr1	Cxcl10^Cxcr3	Lama1^Dag1	Tac1^Tacr2	App^Cd74	Tac2^Tacr3	Sema4g^Plxnb2	Fgf6^Fgfr1	Mdk^Ptprz1	Hc^C5ar1	Sema5b^Plxna3	Lamc2^Dag1	Sema4a^Plxnb3	Mdk^Lrp1	Ccl20^Ccr6	Tnfsf18^Tnfrsf18	Jag1^Notch1	Sema5a^Plxna1	Fgf15^Fgfr1	Fgf2^Fgfr1	Ccl12^Ccr2	Tac1^Tacr1	Ccl5^Ccr1	Ptn^Ptprz1	Sema6a^Plxna2	Lama5^Dag1	Rarres2^Cmklr1	Fgf20^Fgfr1	Edn3^Ednra	Edn1^Ednra	Adipoq^Adipor1	Sema6b^Plxna2	Thbs4^Cd47	Efna1^Epha3	Efna1^Epha2	Lama3^Dag1	Ccl5^Ccr5	Wnt5a^Fzd4	Efna1^Epha1	Sema7a^Plxnc1	Tnc^Sdc4	Dll4^Notch1	Cx3cl1^Cx3cr1	Hgf^Met	Lamb1^Dag1	Lama4^Dag1	Ccl5^Ccr4	Thbs1^Cd47	Efna1^Epha4	Fgf7^Fgfr1	Retn^Tlr4	Igf2^Igf1r	Kitl^Kit	Cd200^Cd200r1	Icam1^Spn	Fgf17^Fgfr1	Pdgfa^Pdgfrb
GOBP_NEGATIVE_REGULATION_OF_DEVELOPMENTAL_PROCESS		Sema5b^Plxna3	Ccl2^Ccr2	Efna3^Epha7	Jag1^Notch1	Dll3^Notch4	Fgf9^Fgfr3	Ptn^Ptprz1	Dlk1^Notch4	Jag1^Notch4	Efnb3^Ephb2	Efna1^Epha7	Angpt2^Tek	Adipoq^Adipor1	Efnb3^Epha4	Dll1^Notch3	Efna1^Epha2	Efna3^Epha4	Wnt11^Fzd7	Sema5a^Plxna3	Dll3^Notch3	Fgf8^Fgfr1	Fasl^Fas	Fgf23^Fgfr1	Dlk1^Notch1	Col4a2^Cd44	Efnb3^Ephb1	Jag1^Notch3	Fgf8^Fgfr3	Fgf10^Fgfr1	Gdf15^Tgfbr2	Angptl7^Pirb	Dll1^Notch1	Dlk1^Notch3	Fgf9^Fgfr1	Cd86^Ctla4	Wnt5a^Fzd7	Efna1^Epha4	Dll1^Notch4	Cxcl10^Cxcr3	Nppc^Npr2	Fgf23^Fgfr3	Efna3^Epha2	App^Cd74	Dll3^Notch1	Mdk^Ptprz1	Col4a3^Cd44
GOBP_PEPTIDYL_AMINO_ACID_MODIFICATION		Igf1^Igf1r	Fgf7^Fgfr2	Epgn^Egfr	Tnfsf18^Tnfrsf18	Ntf5^Ntrk2	Ngf^Ntrk1	Fgf10^Fgfr2	Fgf8^Fgfr4	Ntf3^Ntrk2	Thbs4^Cd36	Pdgfc^Pdgfra	Efna1^Epha7	Efna1^Epha3	Pdgfa^Pdgfra	Efna5^Epha4	Ins2^Insr	Fgf8^Fgfr1	Efna5^Epha3	Efna1^Epha1	Efna5^Ephb2	Fgf8^Fgfr3	Fgf10^Fgfr1	Angpt1^Tek	Fgf8^Fgfr2	Agt^Agtr1a	Efna5^Epha7	Hgf^Met	Iapp^Calcr	Tnf^Tnfrsf1a	Bdnf^Ntrk2	Efna1^Epha4	Ntf3^Ntrk3	Fgf7^Fgfr1	Ntf3^Ntrk1	Igf2^Igf1r	Kitl^Kit	App^Cd74	Pdgfa^Pdgfrb	Efna5^Epha1
GOBP_GLAND_DEVELOPMENT		Igf1^Igf1r	Fgf18^Fgfr2	Igf2^Igf2r	Crh^Crhr1	Ghrh^Ghrhr	Fgf8^Fgfr1	Prl^Prlr	Fgf1^Fgfr1	Fgf7^Fgfr2	Lama5^Cd44	Fgf10^Fgfr1	Rln1^Rxfp1	Fgf8^Fgfr2	Fgf2^Fgfr1	Tnfsf11^Tnfrsf11a	Fgf2^Fgfr2	Fgf10^Fgfr2	Hgf^Met	Lama1^Cd44	Lama5^Dag1	Fgf7^Fgfr1	Fgf1^Fgfr2	Lama1^Dag1	Igf2^Igf1r	Edn1^Ednra	Fgf18^Fgfr1	Pdgfa^Pdgfra	Pdgfa^Pdgfrb
GOBP_REGULATION_OF_MULTICELLULAR_ORGANISMAL_DEVELOPMENT		Fgf1^Fgfr3	Sema4c^Plxnb2	Fgf1^Fgfr1	Ccl2^Ccr2	Tnfsf11^Tnfrsf11b	Lama4^Cd44	Dll1^Notch2	Dll3^Notch4	H2-Aa^Cd4	Fgf10^Fgfr2	Fgf9^Fgfr2	Dlk1^Notch4	Angpt2^Tek	Efnb3^Epha4	Fgf18^Fgfr1	Efna5^Epha4	Cxcl12^Cxcr4	Sema4d^Plxnb3	Fgf20^Fgfr2	Dlk1^Notch2	Sema6b^Plxna4	H2-DMa^Cd4	Sema4a^Plxnb1	Fgf10^Fgfr1	Angptl7^Pirb	Fgf9^Fgfr1	Agrn^Dag1	Fgf20^Fgfr3	Tnf^Tnfrsf1a	Sema5a^Plxnb3	Dll1^Notch4	Cxcl10^Cxcr3	Dll4^Notch4	Sema4g^Plxnb2	Sema5b^Plxna3	Efna3^Epha7	Efna5^Epha2	Sema4a^Plxnb3	Ccl20^Ccr6	Jag1^Notch1	Fgf9^Fgfr3	Fn1^Cd44	Ncam1^Fgfr1	Ccl5^Ccr1	Tnf^Tnfrsf1b	Ptn^Ptprz1	Lama5^Dag1	Efna1^Epha7	Fgf20^Fgfr1	Sema6b^Plxna2	Efna1^Epha2	Lama3^Dag1	Ccl5^Ccr5	Dll3^Notch2	Thpo^Mpl	Fasl^Fas	Sema7a^Plxnc1	Ccl24^Ccr3	Efna5^Ephb2	Cx3cl1^Cx3cr1	Efna5^Epha7	Hgf^Met	Lama4^Dag1	Ccl11^Ccr3	Lama1^Cd44	Jag1^Notch2	Ntf3^Ntrk1	Fgf23^Fgfr3	Kitl^Kit	Efna3^Epha2	Ccl5^Ccr3	Flt3l^Flt3	Dll3^Notch1	Efna5^Epha1	Fgf18^Fgfr2	Sema5b^Plxna1	Efna3^Epha1	Lama5^Cd44	Lta^Tnfrsf1a	Sema4d^Plxnb2	Sema4d^Plxnb1	Oxt^Oxtr	Gas6^Axl	Ntf3^Ntrk2	Cd40lg^Cd40	Nrxn1^Nlgn3	Lama2^Dag1	Lama3^Cd44	Ghrl^Ghsr	Sema4a^Plxnb2	Efna3^Epha4	Sema5a^Plxna3	Sema6a^Plxna4	Fgf23^Fgfr1	Fgf2^Fgfr3	Sema3e^Plxnd1	Plg^Pard3	Bdnf^Ntrk2	Ntf3^Ntrk3	Lama1^Dag1	Lrrc4b^Ptprf	Mdk^Ptprz1	Lta^Tnfrsf1b	Hc^C5ar1	Fgf18^Fgfr3	C3^C3ar1	Mdk^Lrp1	Nrxn1^Nlgn1	Sema5a^Plxna1	Ngf^Ntrk1	Fgf2^Fgfr1	Dll4^Notch2	Fgf2^Fgfr2	Ngf^Ngfr	Lama2^Cd44	Sema6a^Plxna2	Efnb3^Ephb3	Jag1^Notch4	Fgf1^Fgfr2	Efnb3^Ephb2	Wnt5a^Fzd9	Csf3^Csf3r	Wnt5a^Fzd4	Prl^Prlr	Efna1^Epha1	Dlk1^Notch1	Col4a2^Cd44	Efnb3^Ephb1	Dll1^Notch1	Dll4^Notch1	Agt^Agtr1a	Efna1^Epha4	Nrxn1^Nlgn2	Wnt5a^Fzd3	Col4a3^Cd44
GOBP_EPITHELIUM_DEVELOPMENT		Igf1^Igf1r	Fgf1^Fgfr3	Sema4c^Plxnb2	Fgf1^Fgfr1	Dll1^Notch2	Dll3^Notch4	Fgf20^Fgfr4	Fgf10^Fgfr2	Wnt5a^Fzd6	Lamb2^Dag1	Pdgfa^Pdgfra	Wnt11^Fzd7	Mdk^Sdc4	Cxcl12^Cxcr4	Edn1^Ednrb	Fgf20^Fgfr2	Fgf10^Fgfr1	Angpt1^Tek	Fgf8^Fgfr2	Fgf20^Fgfr3	Tnf^Tnfrsf1a	Dll1^Notch4	Dll4^Notch4	Wnt5a^Fzd1	Fgf7^Fgfr2	Jag1^Notch1	Epo^Epor	Fgf8^Fgfr4	Lamb2^Cd44	Jag2^Notch4	Lama5^Dag1	Fgf20^Fgfr1	Edn1^Ednra	Lama3^Dag1	Dll3^Notch2	Tnc^Sdc4	Hgf^Met	Lama1^Cd44	Jag1^Notch2	Fgf7^Fgfr1	Lamc1^Cd44	Dll3^Notch1	Wnt11^Fzd4	Fgf2^Fgfr4	Lama5^Cd44	Wnt11^Fzd2	Wnt5a^Fzd5	Lama3^Cd44	Fgf8^Fgfr1	Col2a1^Cd44	Wnt11^Fzd6	Fgf2^Fgfr3	Sema3e^Plxnd1	Efnb2^Epha4	Lama1^Dag1	Jag2^Notch2	Jag2^Notch1	Fgf1^Fgfr4	Sema5a^Plxna1	Fgf2^Fgfr1	Dll4^Notch2	Fgf2^Fgfr2	Jag1^Notch4	Fgf1^Fgfr2	Wnt5a^Fzd4	Wnt5a^Fzd2	Wnt11^Fzd3	Fgf8^Fgfr3	Lamc1^Dag1	Dll1^Notch1	Dll4^Notch1	Agt^Agtr1a	Wnt5a^Fzd7	Nppc^Npr2	Wnt11^Fzd5	Col4a1^Cd44	Wnt5a^Fzd3
GOBP_SENSORY_ORGAN_DEVELOPMENT		Jag2^Notch1	Dll1^Notch2	Ntf5^Ntrk2	Wnt5a^Fzd5	Jag1^Notch1	Fgf9^Fgfr3	Fgf2^Fgfr1	Dll4^Notch2	Fgf2^Fgfr2	Fgf10^Fgfr2	Fgf9^Fgfr2	Wnt5a^Fzd6	Ptn^Sdc4	Fgf20^Fgfr1	Edn1^Ednra	Wnt5a^Fzd4	Fgf20^Fgfr2	Fgf8^Fgfr1	Wnt5a^Fzd2	Fgf8^Fgfr3	Fgf10^Fgfr1	Fgf8^Fgfr2	Dll1^Notch1	Dll4^Notch1	Fgf9^Fgfr1	Fgf2^Fgfr3	Fgf20^Fgfr3	Bdnf^Ntrk2	Jag1^Notch2	Jag2^Notch2	Wnt5a^Fzd3
GOBP_REGULATION_OF_PHOSPHORUS_METABOLIC_PROCESS		Igf1^Igf1r	Fgf1^Fgfr3	Fgf1^Fgfr1	Adipoq^Adipor2	Epgn^Egfr	Fgf20^Fgfr4	Fgf10^Fgfr2	Fgf9^Fgfr2	Thbs4^Cd36	Pdgfc^Pdgfra	Fgf16^Fgfr3	Fgf16^Fgfr1	Fgf18^Fgfr1	Pdgfa^Pdgfra	Efna5^Epha4	Edn1^Ednrb	Fgf20^Fgfr2	Fgf10^Fgfr1	Angpt1^Tek	Fgf8^Fgfr2	Edn3^Ednrb	Fgf16^Fgfr4	Agrn^Dag1	Fgf9^Fgfr1	Fgf20^Fgfr3	Tnf^Tnfrsf1a	Fgf4^Fgfr4	Fgf17^Fgfr4	Wnt5a^Fzd1	Fgf15^Fgfr2	Fgf4^Fgfr2	Fgf7^Fgfr2	Fgf5^Fgfr2	Efna5^Epha2	Fgf15^Fgfr4	Fgf9^Fgfr3	Fgf15^Fgfr1	Gas6^Tyro3	Fn1^Cd44	Fgf8^Fgfr4	Entpd1^Adora1	Efna1^Epha7	Fgf20^Fgfr1	Edn1^Ednra	Fgf9^Fgfr4	Efna1^Epha2	Efna5^Ephb2	Tnfsf11^Tnfrsf11a	Cx3cl1^Cx3cr1	Fgf5^Fgfr3	Efna5^Epha7	Hgf^Met	Fgf7^Fgfr1	Fgf17^Fgfr3	Ntf3^Ntrk1	Fgf23^Fgfr3	Kitl^Kit	Fgf17^Fgfr1	Pdgfa^Pdgfrb	Flt3l^Flt3	Efna5^Epha1	Fgf18^Fgfr2	Avp^Avpr1b	Lep^Lepr	Fgf2^Fgfr4	Thbs1^Cd36	Fgf6^Fgfr3	Fgf16^Fgfr2	Gas6^Mertk	Entpd1^Adora2b	Efna5^Epha5	Fgf22^Fgfr2	Wnt5a^Fzd5	Fgf15^Fgfr3	Sema4d^Plxnb2	Fgf23^Fgfr4	Thbs1^Sdc4	Gas6^Axl	Ntf3^Ntrk2	Apln^Aplnr	Entpd1^Adora2a	Fgf6^Fgfr2	Ins2^Insr	Fgf8^Fgfr1	Efna1^Epha8	Fgf23^Fgfr1	Fgf5^Fgfr4	Gdf15^Tgfbr2	Fgf5^Fgfr1	Iapp^Calcr	Fgf2^Fgfr3	Bdnf^Ntrk2	Ntf3^Ntrk3	Fgf4^Fgfr1	Fgf6^Fgfr4	App^Cd74	Fgf6^Fgfr1	Efna5^Epha8	Fgf18^Fgfr3	Tnfsf18^Tnfrsf18	Ntf5^Ntrk2	Fgf1^Fgfr4	Ngf^Ntrk1	Fgf2^Fgfr1	Fgf4^Fgfr3	Fgf2^Fgfr2	Fgf1^Fgfr2	Edn3^Ednra	Agt^Mas1	Fgf18^Fgfr4	Wnt5a^Fzd4	Efna1^Epha1	Fgf8^Fgfr3	Adcyap1^Adcyap1r1	Efna1^Epha5	Fgf17^Fgfr2	Agt^Agtr1a	Wnt5a^Fzd8	Wnt5a^Fzd7	Efna1^Epha4	Wnt5a^Fzd10	Igf2^Igf1r	Icam1^Spn
GOBP_TUBE_MORPHOGENESIS		Hspg2^Dag1	Fgf1^Fgfr3	Sema4c^Plxnb2	Fgf1^Fgfr1	Ccl2^Ccr2	Epgn^Egfr	Dll1^Notch2	Fgf10^Fgfr2	Fgf9^Fgfr2	Angptl4^Cdh5	Wnt5a^Fzd6	Efnb2^Ephb2	Ptn^Sdc4	Angpt2^Tek	Fgf18^Fgfr1	Pdgfa^Pdgfra	Mdk^Sdc4	Cxcl12^Cxcr4	Fgf10^Fgfr1	Angpt1^Tek	Fgf8^Fgfr2	Fgf9^Fgfr1	Tnf^Tnfrsf1a	Dll1^Notch4	Dll4^Notch4	Cxcl10^Cxcr3	Wnt5a^Fzd1	Ptn^Ncl	Efna3^Epha7	Efnb2^Ephb3	Jag1^Notch1	Epo^Epor	Fgf9^Fgfr3	Fn1^Cd44	Lama5^Dag1	Efna1^Epha7	Edn1^Ednra	Dll4^Notch3	Efna1^Epha2	Efnb2^Ephb1	Efna3^Epha5	Ccl24^Ccr3	Tnc^Sdc4	Cx3cl1^Cx3cr1	Hgf^Met	Ccl11^Ccr3	Lama1^Cd44	Jag1^Notch2	Efna3^Epha2	Ccl5^Ccr3	Pdgfa^Pdgfrb	Fgf18^Fgfr2	Wnt11^Fzd4	Lep^Lepr	Fgf6^Fgfr3	Efna3^Epha1	Lama5^Cd44	Wnt5a^Mcam	Wnt11^Fzd2	Wnt5a^Fzd5	Cxcl12^Ackr3	Thbs1^Sdc4	Wnt11^Fzd8	Apln^Aplnr	Ghrl^Ghsr	Dll1^Notch3	Fgf6^Fgfr2	Sema4a^Plxnb2	Efna3^Epha4	Edn2^Ednra	Mdk^Ncl	Fgf8^Fgfr1	Wnt11^Fzd6	Fgf2^Fgfr3	Sema3e^Plxnd1	Efnb2^Epha4	Lama1^Dag1	Adm^Calcrl	Fgf6^Fgfr1	Tnfsf12^Tnfrsf12a	Hc^C5ar1	Fgf18^Fgfr3	C3^C3ar1	Mdk^Lrp1	Fgf2^Fgfr1	Ccl12^Ccr2	Fgf2^Fgfr2	Dll4^Notch2	Efnb2^Ephb4	Jag1^Notch4	Fgf1^Fgfr2	Wnt5a^Fzd4	Wnt5a^Fzd2	Efna1^Epha1	Col4a2^Cd44	Jag1^Notch3	Wnt11^Fzd3	Fgf8^Fgfr3	Dll1^Notch1	Dll4^Notch1	Efna1^Epha5	Agt^Agtr1a	Wnt5a^Fzd8	Efna1^Epha4	Nppc^Npr2	Wnt11^Fzd5	Angptl4^Sdc4	Col4a1^Cd44	Wnt5a^Fzd3	Col4a3^Cd44
GOCC_CELL_SURFACE		Sele^Cd44	Wnt5b^Fzd4	Tnn^Sdc1	H2-Aa^Cd4	Ptn^Sdc3	Fgf10^Fgfr2	Cd34^Selp	Pdgfc^Pdgfra	Dlk1^Notch4	Ptn^Sdc4	Gm7030^Cd8a	Pdgfa^Pdgfra	Efna5^Epha4	Cxcl12^Cxcr4	H2-K1^Cd8a	Dlk1^Notch2	H2-DMa^Cd4	Btla^Tnfrsf14	Fgf8^Fgfr2	Agrn^Dag1	Tnf^Tnfrsf1a	C3^Cr2	Cxcl10^Cxcr3	Wnt5a^Fzd1	Ptn^Ncl	H2-M3^Cd8b1	H2-M3^Cd8a	Efna5^Epha2	Cd86^Cd28	Epo^Epor	Tnr^Sdc1	H2-Eb1^Cd4	Tnfsf4^Tnfrsf4	H2-K1^Cd8b1	Gm11127^Cd8a	Icosl^Ctla4	Fasl^Fas	Efna5^Ephb2	Cx3cl1^Cx3cr1	Dlk1^Notch3	Cd86^Ctla4	F2^F2r	Flt3l^Flt3	Pdgfa^Pdgfrb	Thbs1^Cd36	Entpd1^Adora2b	Efna5^Epha5	Wnt5a^Mcam	Fgf22^Fgfr2	Wnt5a^Fzd5	Cxcl12^Ackr3	Thbs1^Sdc4	Cd80^Ctla4	Cd40lg^Cd40	Nrxn1^Nlgn3	Fcer2a^Cr2	Icosl^Cd28	Cd200^Cd200r2	Mif^Ackr3	H2-Ab1^Cd4	Pdcd1lg2^Pdcd1	Cd274^Pdcd1	Icosl^Icos	Gm11127^Cd8b1	Ptn^Sdc1	Sele^Ceacam1	Thbs1^Sdc1	App^Cd74	Tnfsf18^Tnfrsf18	Nrxn1^Nlgn1	Tnfsf13^Tnfrsf13b	Wnt5a^Fzd9	Cd200^Cd200r4	Cd80^Cd28	Wnt5a^Fzd4	Gm7030^Cd8b1	Dlk1^Notch1	Fgf8^Fgfr3	Thbs1^Cd47	Cd22^Ptprc	H2-T23^Cd8a	Ptn^Sdc2	Wnt5a^Fzd10	H2-T23^Cd8b1	Cd200^Cd200r1	Icam1^Spn	Nrxn1^Nlgn2
GOBP_HEART_DEVELOPMENT		Fgf1^Fgfr1	Dll1^Notch2	Wnt11^Fzd2	Jag1^Notch1	Epo^Epor	Fgf15^Fgfr1	Prok2^Prokr1	Fgf2^Fgfr1	Ncam1^Fgfr1	Dll4^Notch2	Fgf2^Fgfr2	Fgf9^Fgfr2	Efnb2^Ephb4	Fgf1^Fgfr2	Fgf20^Fgfr1	Apln^Aplnr	Edn1^Ednra	Efna1^Epha3	Wnt11^Fzd7	Fgf20^Fgfr2	Fgf8^Fgfr1	Wnt5a^Fzd2	Angpt1^Tek	Fgf8^Fgfr2	Dll1^Notch1	Dll4^Notch1	Fgf9^Fgfr1	Agt^Agtr1a	Wnt5a^Fzd7	Jag1^Notch2	Wnt5a^Fzd1	Adm^Calcrl	Fgf15^Fgfr2
GOBP_BLOOD_VESSEL_MORPHOGENESIS		Fgf18^Fgfr2	Wnt11^Fzd4	Fgf1^Fgfr1	Ccl2^Ccr2	Lep^Lepr	Efna3^Epha1	Dll1^Notch2	Wnt5a^Mcam	Wnt5a^Fzd5	Cxcl12^Ackr3	Fgf10^Fgfr2	Fgf9^Fgfr2	Angptl4^Cdh5	Efnb2^Ephb2	Wnt11^Fzd8	Apln^Aplnr	Angpt2^Tek	Ghrl^Ghsr	Dll1^Notch3	Fgf6^Fgfr2	Fgf18^Fgfr1	Pdgfa^Pdgfra	Edn2^Ednra	Cxcl12^Cxcr4	Mdk^Ncl	Fgf8^Fgfr1	Fgf10^Fgfr1	Angpt1^Tek	Fgf8^Fgfr2	Fgf9^Fgfr1	Tnf^Tnfrsf1a	Sema3e^Plxnd1	Dll1^Notch4	Dll4^Notch4	Cxcl10^Cxcr3	Adm^Calcrl	Fgf6^Fgfr1	Tnfsf12^Tnfrsf12a	Hc^C5ar1	Ptn^Ncl	C3^C3ar1	Efnb2^Ephb3	Mdk^Lrp1	Jag1^Notch1	Epo^Epor	Fgf2^Fgfr1	Dll4^Notch2	Ccl12^Ccr2	Fgf2^Fgfr2	Efnb2^Ephb4	Jag1^Notch4	Fgf1^Fgfr2	Edn1^Ednra	Dll4^Notch3	Efna1^Epha2	Efnb2^Ephb1	Efna3^Epha5	Wnt5a^Fzd4	Efna1^Epha1	Ccl24^Ccr3	Jag1^Notch3	Dll1^Notch1	Dll4^Notch1	Cx3cl1^Cx3cr1	Efna1^Epha5	Agt^Agtr1a	Wnt5a^Fzd8	Ccl11^Ccr3	Jag1^Notch2	Nppc^Npr2	Efna3^Epha2	Wnt11^Fzd5	Ccl5^Ccr3	Pdgfa^Pdgfrb
GOBP_EMBRYO_DEVELOPMENT_ENDING_IN_BIRTH_OR_EGG_HATCHING		Sema4c^Plxnb2	Jag2^Notch1	Dll1^Notch2	Wnt5a^Fzd5	Fgf2^Fgfr1	Fgf2^Fgfr2	Fgf9^Fgfr2	Wnt5a^Fzd6	Edn1^Ednra	Dll3^Notch2	Fgf8^Fgfr1	Dlk1^Notch2	Wnt5a^Fzd2	Dlk1^Notch1	Fgf8^Fgfr2	Dll1^Notch1	Fgf9^Fgfr1	Jag2^Notch2	Wnt5a^Fzd1	Dll3^Notch1	Wnt5a^Fzd3
GOBP_REGULATION_OF_PHOSPHORYLATION		Igf1^Igf1r	Fgf1^Fgfr3	Fgf1^Fgfr1	Adipoq^Adipor2	Epgn^Egfr	Fgf20^Fgfr4	Fgf10^Fgfr2	Fgf9^Fgfr2	Thbs4^Cd36	Pdgfc^Pdgfra	Fgf16^Fgfr3	Fgf16^Fgfr1	Fgf18^Fgfr1	Pdgfa^Pdgfra	Efna5^Epha4	Edn1^Ednrb	Fgf20^Fgfr2	Fgf10^Fgfr1	Angpt1^Tek	Fgf8^Fgfr2	Edn3^Ednrb	Fgf16^Fgfr4	Agrn^Dag1	Fgf9^Fgfr1	Fgf20^Fgfr3	Tnf^Tnfrsf1a	Fgf4^Fgfr4	Fgf17^Fgfr4	Wnt5a^Fzd1	Fgf15^Fgfr2	Fgf4^Fgfr2	Fgf7^Fgfr2	Fgf5^Fgfr2	Efna5^Epha2	Fgf15^Fgfr4	Fgf9^Fgfr3	Fgf15^Fgfr1	Gas6^Tyro3	Fn1^Cd44	Fgf8^Fgfr4	Efna1^Epha7	Fgf20^Fgfr1	Edn1^Ednra	Fgf9^Fgfr4	Efna1^Epha2	Efna5^Ephb2	Tnfsf11^Tnfrsf11a	Cx3cl1^Cx3cr1	Fgf5^Fgfr3	Efna5^Epha7	Hgf^Met	Fgf7^Fgfr1	Fgf17^Fgfr3	Ntf3^Ntrk1	Fgf23^Fgfr3	Kitl^Kit	Fgf17^Fgfr1	Pdgfa^Pdgfrb	Flt3l^Flt3	Efna5^Epha1	Fgf18^Fgfr2	Lep^Lepr	Fgf2^Fgfr4	Thbs1^Cd36	Fgf6^Fgfr3	Fgf16^Fgfr2	Gas6^Mertk	Efna5^Epha5	Fgf22^Fgfr2	Wnt5a^Fzd5	Fgf15^Fgfr3	Sema4d^Plxnb2	Fgf23^Fgfr4	Thbs1^Sdc4	Gas6^Axl	Ntf3^Ntrk2	Apln^Aplnr	Fgf6^Fgfr2	Ins2^Insr	Fgf8^Fgfr1	Efna1^Epha8	Fgf23^Fgfr1	Fgf5^Fgfr4	Gdf15^Tgfbr2	Fgf5^Fgfr1	Iapp^Calcr	Fgf2^Fgfr3	Bdnf^Ntrk2	Ntf3^Ntrk3	Fgf4^Fgfr1	Fgf6^Fgfr4	App^Cd74	Fgf6^Fgfr1	Efna5^Epha8	Fgf18^Fgfr3	Tnfsf18^Tnfrsf18	Ntf5^Ntrk2	Fgf1^Fgfr4	Ngf^Ntrk1	Fgf2^Fgfr1	Fgf4^Fgfr3	Fgf2^Fgfr2	Fgf1^Fgfr2	Edn3^Ednra	Agt^Mas1	Fgf18^Fgfr4	Wnt5a^Fzd4	Efna1^Epha1	Fgf8^Fgfr3	Efna1^Epha5	Fgf17^Fgfr2	Agt^Agtr1a	Wnt5a^Fzd8	Wnt5a^Fzd7	Efna1^Epha4	Wnt5a^Fzd10	Igf2^Igf1r	Icam1^Spn
GOBP_GROWTH		Igf1^Igf1r	Fgf1^Fgfr3	Wnt11^Fzd9	Fgf1^Fgfr1	Lep^Lepr	Sema5b^Plxna1	Cga^Tshr	Cga^Fshr	Ghrh^Ghsr	Dll1^Notch2	Ucn^Crhr2	Fgf10^Fgfr2	Fgf9^Fgfr2	Ghrl^Ghsr	Edn2^Ednra	Wnt11^Fzd7	Cxcl12^Cxcr4	Sema5a^Plxna3	Ghrh^Ghrhr	Fgf20^Fgfr2	Fgf8^Fgfr1	Dlk1^Notch2	Sema6a^Plxna4	Sema6b^Plxna4	Fgf10^Fgfr1	Gdf15^Tgfbr2	Fgf8^Fgfr2	Fgf9^Fgfr1	Col9a1^Cd44	Fgf20^Fgfr3	Fgf2^Fgfr3	Avp^Avpr1a	Sema5b^Plxna3	Fgf7^Fgfr2	Mdk^Lrp1	Sema5a^Plxna1	Fgf9^Fgfr3	Fgf2^Fgfr1	Fn1^Cd44	Ncam1^Fgfr1	Fgf2^Fgfr2	Lamb2^Cd44	Fgf1^Fgfr2	Wnt5a^Fzd9	Fgf20^Fgfr1	Edn3^Ednra	Edn1^Ednra	Dlk1^Notch1	Fgf8^Fgfr3	Dll1^Notch1	Efna5^Epha7	Wnt5a^Fzd7	Fgf7^Fgfr1	Nppc^Npr2	Igf2^Igf1r
GOBP_POSITIVE_REGULATION_OF_PROTEIN_METABOLIC_PROCESS		Fgf1^Fgfr3	Fgf1^Fgfr1	Sema4d^Plxnb2	Lep^Lepr	Fgf2^Fgfr4	Fgf6^Fgfr3	Thbs1^Cd36	Adipoq^Adipor2	Epgn^Egfr	Wnt5a^Fzd5	Fgf20^Fgfr4	Fgf15^Fgfr3	Fgf23^Fgfr4	Thbs1^Sdc4	Ntf3^Ntrk2	Thbs4^Cd36	Pdgfc^Pdgfra	Fgf16^Fgfr3	Fgf16^Fgfr1	Fgf18^Fgfr1	Pdgfa^Pdgfra	Efna3^Epha4	Efna5^Epha4	Ins2^Insr	Edn1^Ednrb	Fgf8^Fgfr1	Fgf23^Fgfr1	Fgf5^Fgfr4	Fgf17^Fgfr1	Fgf10^Fgfr1	Gdf15^Tgfbr2	Angpt1^Tek	Edn3^Ednrb	Fgf16^Fgfr4	Agrn^Dag1	Fgf9^Fgfr1	Fgf5^Fgfr1	Fgf20^Fgfr3	Fgf2^Fgfr3	Tnf^Tnfrsf1a	Iapp^Calcr	Bdnf^Ntrk2	Ntf3^Ntrk3	Fgf4^Fgfr1	Fgf4^Fgfr4	Fgf6^Fgfr4	Fgf17^Fgfr4	Wnt5a^Fzd1	App^Cd74	Fgf6^Fgfr1	Fgf18^Fgfr3	Efna3^Epha7	Fgf15^Fgfr4	Tnfsf18^Tnfrsf18	Ntf5^Ntrk2	Fgf1^Fgfr4	Ngf^Ntrk1	Fgf9^Fgfr3	Fgf15^Fgfr1	Fgf2^Fgfr1	Fgf4^Fgfr3	Ngf^Ngfr	Tnf^Tnfrsf1b	Fgf8^Fgfr4	Efna1^Epha7	Fgf20^Fgfr1	Edn3^Ednra	Agt^Mas1	Edn1^Ednra	Fgf9^Fgfr4	Fgf18^Fgfr4	Wnt5a^Fzd4	Fasl^Fas	Fgf8^Fgfr3	Tnfsf11^Tnfrsf11a	Cx3cl1^Cx3cr1	Fgf5^Fgfr3	Agt^Agtr1a	Efna5^Epha7	Wnt5a^Fzd8	Hgf^Met	F2^F2r	Efna1^Epha4	Fgf7^Fgfr1	Fgf17^Fgfr3	Wnt5a^Fzd10	Ntf3^Ntrk1	Fgf23^Fgfr3	Kitl^Kit	Icam1^Spn	Pdgfa^Pdgfrb	Flt3l^Flt3	Col4a3^Cd44
GOMF_PROTEIN_CONTAINING_COMPLEX_BINDING		Igf1^Igf1r	Fgf1^Fgfr1	Thbs1^Cd36	H2-Aa^Cd4	Thbs4^Cd36	Col4a3^Gp6	Pdgfa^Pdgfra	Ins2^Insr	Igf2^Igf2r	H2-K1^Cd8a	H2-Ab1^Cd4	H2-DMa^Cd4	H2-DMb1^Cd4	H2-DMb2^Cd4	App^Cd74	Col6a1^Gp6	Comp^Cd36	Nrxn1^Nlgn1	Fgf2^Fgfr1	H2-Eb1^Cd4	Ptn^Ptprz1	Col6a2^Gp6	H2-Ob^Cd4	Hgf^Met	H2-T23^Cd8a	Igf2^Igf1r
GOBP_EMBRYONIC_MORPHOGENESIS		Hspg2^Dag1	Sema4c^Plxnb2	Dll1^Notch2	Wnt11^Fzd2	Wnt5a^Fzd5	Fgf10^Fgfr2	Fgf9^Fgfr2	Wnt5a^Fzd6	Apln^Aplnr	Wnt11^Fzd7	Fgf8^Fgfr1	Wnt11^Fzd6	Fgf10^Fgfr1	Fgf8^Fgfr2	Fgf9^Fgfr1	Fgf4^Fgfr1	Jag2^Notch2	Wnt5a^Fzd1	Fgf4^Fgfr2	Jag2^Notch1	Dll4^Notch2	Lama5^Dag1	Edn1^Ednra	Efna1^Epha2	Wnt5a^Fzd2	Wnt11^Fzd3	Dll1^Notch1	Dll4^Notch1	Wnt5a^Fzd7	Wnt11^Fzd5	Wnt5a^Fzd3
GOBP_NEGATIVE_REGULATION_OF_CELL_POPULATION_PROLIFERATION		Gnrh1^Gnrhr	Dll4^Notch1	Dlk1^Notch1	Insl3^Rxfp2	Cxcl12^Ackr3	Wnt5a^Fzd5	Btla^Tnfrsf14	Fgf2^Fgfr2	Fgf10^Fgfr2	Thbs1^Sdc4	Cd80^Ctla4	Cd86^Ctla4	Fgf2^Fgfr3	Ptn^Ptprz1	Dll1^Notch1	Ptn^Sdc4	Lta^Tnfrsf14	Vip^Vipr2	Wnt11^Fzd5	Efnb2^Ephb1	Col4a3^Cd44
GOBP_ANATOMICAL_STRUCTURE_FORMATION_INVOLVED_IN_MORPHOGENESIS		Hspg2^Dag1	Tnfsf13b^Tnfrsf13c	Sema4c^Plxnb2	Fgf1^Fgfr1	Ccl2^Ccr2	Dll1^Notch2	Dll3^Notch4	Fgf10^Fgfr2	Fgf9^Fgfr2	Angptl4^Cdh5	Wnt5a^Fzd6	Efnb2^Ephb2	Ptn^Sdc4	Angpt2^Tek	Fgf18^Fgfr1	Pdgfa^Pdgfra	Wnt11^Fzd7	Mdk^Sdc4	Cxcl12^Cxcr4	Fgf10^Fgfr1	Angpt1^Tek	Fgf8^Fgfr2	Fgf9^Fgfr1	Tnf^Tnfrsf1a	Dll1^Notch4	Dll4^Notch4	Cxcl10^Cxcr3	Wnt5a^Fzd1	Ptn^Ncl	Efnb2^Ephb3	Fn1^Cd44	Fgf8^Fgfr4	Edn1^Ednra	Dll4^Notch3	Fgf9^Fgfr4	Efna1^Epha2	Efnb2^Ephb1	Efna3^Epha5	Dll3^Notch2	Dll3^Notch3	Ccl24^Ccr3	Cx3cl1^Cx3cr1	Ccl11^Ccr3	Efna3^Epha2	Ccl5^Ccr3	Pdgfa^Pdgfrb	Dll3^Notch1	Fgf18^Fgfr2	Wnt11^Fzd4	Lep^Lepr	Fgf2^Fgfr4	Thbs1^Cd36	Efna3^Epha1	Wnt5a^Mcam	Wnt11^Fzd2	Wnt5a^Fzd5	Cxcl12^Ackr3	Thbs1^Sdc4	Wnt11^Fzd8	Apln^Aplnr	Ghrl^Ghsr	Dll1^Notch3	Fgf6^Fgfr2	Sema4a^Plxnb2	Edn2^Ednra	Sema5a^Plxna3	Mdk^Ncl	Fgf8^Fgfr1	Col2a1^Cd44	Wnt11^Fzd6	Gdf15^Tgfbr2	Sema3e^Plxnd1	Fgf6^Fgfr4	Adm^Calcrl	Fgf6^Fgfr1	Tnfsf12^Tnfrsf12a	Hc^C5ar1	C3^C3ar1	Fgf1^Fgfr4	Sema5a^Plxna1	Col1a1^Cd44	Fgf2^Fgfr1	Dll4^Notch2	Ccl12^Ccr2	Fgf2^Fgfr2	Efnb2^Ephb4	Sema6a^Plxna2	Fgf1^Fgfr2	Fgf18^Fgfr4	Wnt5a^Fzd4	Wnt5a^Fzd2	Efna1^Epha1	Col4a2^Cd44	Wnt11^Fzd3	Dll1^Notch1	Dll4^Notch1	Efna1^Epha5	Agt^Agtr1a	Wnt5a^Fzd8	Wnt5a^Fzd7	Nppc^Npr2	Wnt11^Fzd5	Angptl4^Sdc4	Thbs2^Cd36	Col4a1^Cd44	Wnt5a^Fzd3	Col4a3^Cd44
GOBP_EMBRYO_DEVELOPMENT		Hspg2^Dag1	Sema4c^Plxnb2	Dll1^Notch2	Fgf10^Fgfr2	Fgf9^Fgfr2	Wnt5a^Fzd6	Pdgfc^Pdgfra	Pdgfa^Pdgfra	Wnt11^Fzd7	Dlk1^Notch2	Fgf10^Fgfr1	Fgf8^Fgfr2	Fgf9^Fgfr1	Efnb1^Ephb2	Wnt5a^Fzd1	Fgf4^Fgfr2	Jag1^Notch1	Lama5^Dag1	Edn1^Ednra	Efna1^Epha2	Lama3^Dag1	Dll3^Notch2	Lama4^Dag1	Jag1^Notch2	Kitl^Kit	Pdgfa^Pdgfrb	Dll3^Notch1	Wnt11^Fzd2	Wnt5a^Fzd5	Lama2^Dag1	Apln^Aplnr	Fgf8^Fgfr1	Wnt11^Fzd6	Fgf4^Fgfr1	Lama1^Dag1	Jag2^Notch2	Jag2^Notch1	Fgf2^Fgfr1	Dll4^Notch2	Fgf2^Fgfr2	Wnt5a^Fzd2	Dlk1^Notch1	Wnt11^Fzd3	Dll1^Notch1	Dll4^Notch1	Wnt5a^Fzd7	Wnt11^Fzd5	Wnt5a^Fzd3
GOBP_TUBE_DEVELOPMENT		Hspg2^Dag1	Fgf1^Fgfr3	Sema4c^Plxnb2	Fgf1^Fgfr1	Ccl2^Ccr2	Edn2^Ednrb	Epgn^Egfr	Dll1^Notch2	Fgf10^Fgfr2	Fgf9^Fgfr2	Angptl4^Cdh5	Wnt5a^Fzd6	Efnb2^Ephb2	Pdgfc^Pdgfra	Ptn^Sdc4	Angpt2^Tek	Fgf18^Fgfr1	Pdgfa^Pdgfra	Mdk^Sdc4	Cxcl12^Cxcr4	Edn1^Ednrb	Fgf10^Fgfr1	Angpt1^Tek	Fgf8^Fgfr2	Fgf9^Fgfr1	Tnf^Tnfrsf1a	Dll1^Notch4	Dll4^Notch4	Cxcl10^Cxcr3	Wnt5a^Fzd1	Ptn^Ncl	Fgf7^Fgfr2	Efna3^Epha7	Efnb2^Ephb3	Epo^Epor	Fgf9^Fgfr3	Jag1^Notch1	Fn1^Cd44	Fgf8^Fgfr4	Lama5^Dag1	Efna1^Epha7	Edn1^Ednra	Dll4^Notch3	Fgf9^Fgfr4	Efna1^Epha2	Efnb2^Ephb1	Efna3^Epha5	Ccl24^Ccr3	Tnc^Sdc4	Cx3cl1^Cx3cr1	Hgf^Met	Ccl11^Ccr3	Lama1^Cd44	Jag1^Notch2	Fgf7^Fgfr1	Efna3^Epha2	Crh^Crhr2	Ccl5^Ccr3	Pdgfa^Pdgfrb	Fgf18^Fgfr2	Wnt11^Fzd4	Lep^Lepr	Fgf2^Fgfr4	Fgf6^Fgfr3	Efna3^Epha1	Lama5^Cd44	Wnt5a^Mcam	Wnt11^Fzd2	Wnt5a^Fzd5	Cxcl12^Ackr3	Thbs1^Sdc4	Wnt11^Fzd8	Apln^Aplnr	Ghrl^Ghsr	Dll1^Notch3	Fgf6^Fgfr2	Sema4a^Plxnb2	Efna3^Epha4	Edn2^Ednra	Mdk^Ncl	Fgf8^Fgfr1	Sema6a^Plxna4	Col2a1^Cd44	Wnt11^Fzd6	Fgf2^Fgfr3	Sema3e^Plxnd1	Efnb2^Epha4	Bdnf^Ntrk2	Lama1^Dag1	Fgf6^Fgfr4	Adm^Calcrl	Fgf6^Fgfr1	Tnfsf12^Tnfrsf12a	Hc^C5ar1	Fgf18^Fgfr3	C3^C3ar1	Mdk^Lrp1	Fgf1^Fgfr4	Fgf2^Fgfr1	Ccl12^Ccr2	Fgf2^Fgfr2	Dll4^Notch2	Efnb2^Ephb4	Sema6a^Plxna2	Jag1^Notch4	Fgf1^Fgfr2	Spp1^Cd44	Fgf18^Fgfr4	Wnt5a^Fzd4	Wnt5a^Fzd2	Efna1^Epha1	Col4a2^Cd44	Jag1^Notch3	Wnt11^Fzd3	Fgf8^Fgfr3	Dll1^Notch1	Dll4^Notch1	Efna1^Epha5	Agt^Agtr1a	Wnt5a^Fzd8	Efna1^Epha4	Nppc^Npr2	Wnt11^Fzd5	Angptl4^Sdc4	Col4a1^Cd44	Wnt5a^Fzd3	Col4a3^Cd44
GOBP_CELL_MOTILITY		Igf1^Igf1r	Sele^Cd44	Sema4c^Plxnb2	Fgf1^Fgfr1	Cort^Sstr4	Ccl2^Ccr2	Edn2^Ednrb	Lama4^Cd44	Thbs4^Sdc1	Adipoq^Adipor2	Wnt5b^Fzd4	Tnn^Sdc1	Sst^Sstr4	Fgf20^Fgfr4	Ptn^Sdc3	Efnb2^Ephb2	Cd34^Selp	Pdgfc^Pdgfra	Lamb2^Dag1	Ptn^Sdc4	Cxcl2^Cxcr1	Angpt2^Tek	Fgf16^Fgfr1	Cxcl5^Cxcr1	Tnfsf14^Tnfrsf14	Fgf18^Fgfr1	Pdgfa^Pdgfra	Mdk^Sdc4	Cxcl12^Cxcr4	Edn1^Ednrb	Sema4d^Plxnb3	Sema6b^Plxna4	Selplg^Selp	Fgf10^Fgfr1	Sema4a^Plxnb1	Angpt1^Tek	Edn3^Ednrb	Fgf16^Fgfr4	Fgf9^Fgfr1	Slurp1^Chrna7	Sema5a^Plxnb3	Cxcl10^Cxcr3	Fgf4^Fgfr4	Fgf17^Fgfr4	Efnb1^Ephb2	Sema4g^Plxnb2	Lamc2^Cd44	Sema5b^Plxna3	Lamc2^Dag1	Sema4a^Plxnb3	Efnb2^Ephb3	Fgf15^Fgfr4	Ccl20^Ccr6	Jag1^Notch1	Fgf15^Fgfr1	Gas6^Tyro3	Fn1^Cd44	Tnr^Sdc1	Tac1^Tacr1	Ccl5^Ccr1	Cxcl13^Cxcr5	Fgf8^Fgfr4	Ptn^Ptprz1	Lama5^Dag1	Cxcl5^Cxcr2	Fgf20^Fgfr1	Edn1^Ednra	Sema6b^Plxna2	Thbs4^Cd47	Lamb3^Cd44	Fgf9^Fgfr4	Efna1^Epha2	Lama3^Dag1	Efnb2^Ephb1	Ccl5^Ccr5	Efnb1^Ephb3	Sema7a^Plxnc1	Ccl24^Ccr3	Tnc^Sdc1	Tnc^Sdc4	Cx3cl1^Cx3cr1	Hgf^Met	Lama4^Dag1	Pf4^Cxcr3	Ccl11^Ccr3	Lama1^Cd44	Fgf7^Fgfr1	Retn^Tlr4	Kitl^Kit	Lamb1^Cd44	Lamc1^Cd44	Ccl5^Ccr3	Fgf17^Fgfr1	Pdgfa^Pdgfrb	Ccl28^Ccr3	Wnt11^Fzd4	Efnb1^Ephb4	Sema5b^Plxna1	Fgf2^Fgfr4	Gas6^Mertk	Mdk^Sdc1	Lama5^Cd44	Wnt5a^Mcam	Cxcl12^Ackr3	Sema4d^Plxnb2	Sema4d^Plxnb1	Fgf23^Fgfr4	Thbs1^Sdc4	Gas6^Axl	Ntf3^Ntrk2	Lama2^Dag1	Ccl22^Ccr4	Lama3^Cd44	Sema4a^Plxnb2	Edn2^Ednra	Sema5a^Plxna3	Efnb1^Ephb1	Fgf8^Fgfr1	Mif^Ackr3	Efna1^Epha8	Sema6a^Plxna4	Cxcl13^Cxcr3	Fgf23^Fgfr1	Fgf5^Fgfr4	Lamb2^Cd44	Cxcl2^Cxcr2	Fgf5^Fgfr1	Ptn^Sdc1	Sema3e^Plxnd1	Efnb2^Epha4	Plg^Pard3	Ntf3^Ntrk3	Fgf4^Fgfr1	Ccl4^Ccr5	Thbs1^Sdc1	Sele^Ceacam1	Lama1^Dag1	Fgf6^Fgfr4	Tac1^Tacr2	App^Cd74	Tac2^Tacr3	Fgf6^Fgfr1	Cxcl1^Cxcr1	Mdk^Ptprz1	Hc^C5ar1	Mdk^Lrp1	Tnfsf18^Tnfrsf18	Fgf1^Fgfr4	Sema5a^Plxna1	Col1a1^Cd44	Fgf2^Fgfr1	Selplg^Sell	Ccl12^Ccr2	Lama2^Cd44	Fn1^Sdc1	Efnb1^Epha4	Ccl17^Ccr4	Efnb2^Ephb4	Sema6a^Plxna2	Rarres2^Cmklr1	Edn3^Ednra	Adipoq^Adipor1	Spp1^Cd44	Efna1^Epha3	Mdk^Sdc2	Fgf18^Fgfr4	Wnt5a^Fzd4	Retn^Cap1	Efna1^Epha1	Wnt11^Fzd3	Lamc1^Dag1	Dll4^Notch1	Agt^Agtr1a	Lamb1^Dag1	Ccl5^Ccr4	Cck^Cckar	Thbs1^Cd47	Efna1^Epha4	Ptn^Sdc2	Col1a1^Sdc1	Cxcl1^Cxcr2	Igf2^Igf1r	Cd200^Cd200r1	Lamb3^Dag1	Icam1^Spn	Wnt5a^Fzd3
GOBP_DEVELOPMENTAL_GROWTH		Igf1^Igf1r	Fgf1^Fgfr3	Wnt11^Fzd9	Fgf1^Fgfr1	Sema5b^Plxna3	Fgf7^Fgfr2	Lep^Lepr	Sema5b^Plxna1	Cga^Tshr	Ghrh^Ghsr	Cga^Fshr	Dll1^Notch2	Mdk^Lrp1	Sema5a^Plxna1	Fgf9^Fgfr3	Fgf2^Fgfr1	Ncam1^Fgfr1	Fgf2^Fgfr2	Fgf10^Fgfr2	Fgf9^Fgfr2	Fgf1^Fgfr2	Wnt5a^Fzd9	Fgf20^Fgfr1	Edn3^Ednra	Edn1^Ednra	Edn2^Ednra	Wnt11^Fzd7	Cxcl12^Cxcr4	Sema5a^Plxna3	Ghrh^Ghrhr	Fgf20^Fgfr2	Fgf8^Fgfr1	Dlk1^Notch2	Sema6a^Plxna4	Sema6b^Plxna4	Dlk1^Notch1	Fgf8^Fgfr3	Fgf10^Fgfr1	Gdf15^Tgfbr2	Fgf8^Fgfr2	Dll1^Notch1	Fgf9^Fgfr1	Efna5^Epha7	Fgf20^Fgfr3	Wnt5a^Fzd7	Fgf2^Fgfr3	Fgf7^Fgfr1	Nppc^Npr2	Igf2^Igf1r
GOBP_REGULATION_OF_CELL_DIFFERENTIATION		Sema4c^Plxnb2	Tnfsf11^Tnfrsf11b	Dll1^Notch2	Wnt5b^Fzd4	Dll3^Notch4	H2-Aa^Cd4	Fgf10^Fgfr2	Fgf9^Fgfr2	Efnb2^Ephb2	Lamb2^Dag1	Dlk1^Notch4	Efnb3^Epha4	Fgf18^Fgfr1	Efna5^Epha4	Cxcl12^Cxcr4	Edn1^Ednrb	Sema4d^Plxnb3	Fgf20^Fgfr2	Dlk1^Notch2	Sema6b^Plxna4	H2-DMa^Cd4	Fgf10^Fgfr1	Sema4a^Plxnb1	Edn3^Ednrb	Fgf9^Fgfr1	Fgf20^Fgfr3	Tnf^Tnfrsf1a	Sema5a^Plxnb3	Dll1^Notch4	Dll4^Notch4	Sema4g^Plxnb2	Sema5b^Plxna3	Efna3^Epha7	Sema4a^Plxnb3	Ccl20^Ccr6	Jag1^Notch1	Fgf9^Fgfr3	Fn1^Cd44	Ccl5^Ccr1	Efna3^Epha3	Tnf^Tnfrsf1b	Lamb2^Cd44	Ptn^Ptprz1	Efna1^Epha7	Fgf20^Fgfr1	Sema6b^Plxna2	Dll4^Notch3	Efnb2^Ephb1	Ccl5^Ccr5	Grn^Sort1	Dll3^Notch2	Dll3^Notch3	Efna5^Epha3	Thpo^Mpl	Sema7a^Plxnc1	Efna5^Ephb2	Cx3cl1^Cx3cr1	Dlk1^Notch3	Efna5^Epha7	Lama1^Cd44	Jag1^Notch2	Fgf23^Fgfr3	Kitl^Kit	Lamb1^Cd44	Lamc1^Cd44	Flt3l^Flt3	Dll3^Notch1	Fgf18^Fgfr2	Ptn^Alk	Sema5b^Plxna1	Lta^Tnfrsf1a	Sema4d^Plxnb2	Sema4d^Plxnb1	Gas6^Axl	Ntf3^Ntrk2	Lama2^Dag1	Dll1^Notch3	Sema4a^Plxnb2	Efna3^Epha4	Sema5a^Plxna3	Sema6a^Plxna4	Fgf23^Fgfr1	Fgf2^Fgfr3	Sema3e^Plxnd1	Efnb2^Epha4	Bdnf^Ntrk2	Ntf3^Ntrk3	Lama1^Dag1	App^Cd74	Mdk^Ptprz1	Lta^Tnfrsf1b	Fgf18^Fgfr3	Mdk^Lrp1	Ntf5^Ntrk2	Mdk^Alk	Sema5a^Plxna1	Col1a1^Cd44	Fgf2^Fgfr1	Dll4^Notch2	Fgf2^Fgfr2	Ngf^Ngfr	Lama2^Cd44	Sema6a^Plxna2	Jag1^Notch4	Efnb3^Ephb2	Rarres2^Cmklr1	Adipoq^Adipor1	Efna1^Epha3	Csf3^Csf3r	Wnt5a^Fzd4	Dlk1^Notch1	Efnb3^Ephb1	Jag1^Notch3	Lamc1^Dag1	Dll1^Notch1	Dll4^Notch1	Agt^Agtr1a	Lamb1^Dag1	Wnt5a^Fzd7	Efna1^Epha4	Nppc^Npr2	Wnt5a^Fzd3
GOBP_ENZYME_LINKED_RECEPTOR_PROTEIN_SIGNALING_PATHWAY		Igf1^Igf1r	Fgf1^Fgfr3	Fgf1^Fgfr1	Epgn^Egfr	Efna2^Epha8	Dll1^Notch2	Efna2^Epha4	Fgf20^Fgfr4	Fgf10^Fgfr2	Fgf9^Fgfr2	Efnb2^Ephb2	Pdgfc^Pdgfra	Col4a3^Gp6	Angpt2^Tek	Fgf16^Fgfr3	Fgf16^Fgfr1	Efna2^Epha3	Efnb3^Epha4	Fgf18^Fgfr1	Pdgfa^Pdgfra	Efna5^Epha4	Fgf20^Fgfr2	Efna4^Epha3	Efna4^Epha1	Fgf10^Fgfr1	Angpt1^Tek	Efnb3^Ephb6	Fgf8^Fgfr2	Fgf16^Fgfr4	Fgf9^Fgfr1	Fgf20^Fgfr3	Col4a1^Gp6	Col4a6^Gp6	Fgf4^Fgfr4	Efna2^Epha7	Efnb1^Ephb2	Fgf17^Fgfr4	Wnt5a^Fzd1	Efna4^Epha5	Fgf15^Fgfr2	Fgf4^Fgfr2	Efna2^Epha5	Fgf7^Fgfr2	Fgf5^Fgfr2	Efna3^Epha7	Efna5^Epha2	Efnb2^Ephb3	Fgf15^Fgfr4	Col1a1^Gp6	Fgf9^Fgfr3	Fgf15^Fgfr1	Gas6^Tyro3	Efna4^Epha7	Efna3^Epha3	Fgf8^Fgfr4	Efna1^Epha7	Fgf20^Fgfr1	Fgf9^Fgfr4	Efna1^Epha2	Efnb2^Ephb1	Efnb1^Ephb3	Efna3^Epha5	Col1a2^Gp6	Efna5^Epha3	Efna5^Ephb2	Fgf5^Fgfr3	Efna5^Epha7	Hgf^Met	Fgf7^Fgfr1	Fgf17^Fgfr3	Ntf3^Ntrk1	Fgf23^Fgfr3	Efna3^Epha2	Fgf17^Fgfr1	Pdgfa^Pdgfrb	Efna5^Epha1	Fgf18^Fgfr2	Efnb1^Ephb4	Fgf2^Fgfr4	Fgf6^Fgfr3	Col4a2^Gp6	Fgf16^Fgfr2	Gas6^Mertk	Efna3^Epha1	Efna5^Epha5	Fgf22^Fgfr2	Fgf15^Fgfr3	Fgf23^Fgfr4	Gas6^Axl	Efnb3^Ephb4	Ntf3^Ntrk2	Fgf6^Fgfr2	Efna3^Epha4	Ins2^Insr	Efnb1^Ephb1	Fgf8^Fgfr1	Efna1^Epha8	Fgf23^Fgfr1	Fgf5^Fgfr4	Gdf15^Tgfbr2	Efna3^Epha8	Fgf5^Fgfr1	Fgf2^Fgfr3	Efnb2^Epha4	Bdnf^Ntrk2	Ntf3^Ntrk3	Fgf4^Fgfr1	Fgf6^Fgfr4	Fgf6^Fgfr1	Efna5^Epha8	Fgf18^Fgfr3	Efna2^Epha2	Efna4^Epha8	Ntf5^Ntrk2	Fgf1^Fgfr4	Ngf^Ntrk1	Fgf2^Fgfr1	Fgf4^Fgfr3	Fgf2^Fgfr2	Ngf^Ngfr	Efnb1^Epha4	Efnb2^Ephb4	Efnb3^Ephb3	Fgf1^Fgfr2	Efna2^Epha1	Efnb3^Ephb2	Adipoq^Adipor1	Efna1^Epha3	Fgf18^Fgfr4	Col4a5^Gp6	Efna4^Epha4	Wnt5a^Fzd4	Efna1^Epha1	Efna4^Epha2	Efnb3^Ephb1	Fgf8^Fgfr3	Dll1^Notch1	Efna1^Epha5	Fgf17^Fgfr2	Efna1^Epha4	Nppc^Npr2	Igf2^Igf1r
GOBP_PHOSPHORYLATION		Igf1^Igf1r	Fgf1^Fgfr3	Fgf1^Fgfr1	Adipoq^Adipor2	Epgn^Egfr	Fgf20^Fgfr4	Fgf10^Fgfr2	Fgf9^Fgfr2	Thbs4^Cd36	Pdgfc^Pdgfra	Fgf16^Fgfr3	Fgf16^Fgfr1	Fgf18^Fgfr1	Pdgfa^Pdgfra	Efna5^Epha4	Wnt11^Fzd7	Edn1^Ednrb	Fgf20^Fgfr2	Wnt11^Fzd10	Fgf10^Fgfr1	Angpt1^Tek	Fgf8^Fgfr2	Edn3^Ednrb	Fgf16^Fgfr4	Agrn^Dag1	Fgf9^Fgfr1	Fgf20^Fgfr3	Tnf^Tnfrsf1a	Fgf4^Fgfr4	Fgf17^Fgfr4	Wnt5a^Fzd1	Fgf15^Fgfr2	Fgf4^Fgfr2	Fgf7^Fgfr2	Fgf5^Fgfr2	Efna5^Epha2	Fgf15^Fgfr4	Fgf9^Fgfr3	Fgf15^Fgfr1	Gas6^Tyro3	Fn1^Cd44	Fgf8^Fgfr4	Efna1^Epha7	Fgf20^Fgfr1	Edn1^Ednra	Fgf9^Fgfr4	Efna1^Epha2	Efna5^Epha3	Efna5^Ephb2	Tnfsf11^Tnfrsf11a	Cx3cl1^Cx3cr1	Fgf5^Fgfr3	Efna5^Epha7	Hgf^Met	Lama1^Cd44	Fgf7^Fgfr1	Fgf17^Fgfr3	Ntf3^Ntrk1	Fgf23^Fgfr3	Kitl^Kit	Fgf17^Fgfr1	Pdgfa^Pdgfrb	Flt3l^Flt3	Efna5^Epha1	Fgf18^Fgfr2	Wnt11^Fzd4	Lep^Lepr	Fgf2^Fgfr4	Thbs1^Cd36	Fgf6^Fgfr3	Fgf16^Fgfr2	Gas6^Mertk	Efna5^Epha5	Fgf22^Fgfr2	Wnt5a^Fzd5	Fgf15^Fgfr3	Sema4d^Plxnb2	Fgf23^Fgfr4	Thbs1^Sdc4	Gas6^Axl	Ntf3^Ntrk2	Wnt11^Fzd8	Apln^Aplnr	Fgf6^Fgfr2	Ins2^Insr	Fgf8^Fgfr1	Efna1^Epha8	Fgf23^Fgfr1	Fgf5^Fgfr4	Gdf15^Tgfbr2	Fgf5^Fgfr1	Iapp^Calcr	Fgf2^Fgfr3	Bdnf^Ntrk2	Ntf3^Ntrk3	Fgf4^Fgfr1	Lama1^Dag1	Fgf6^Fgfr4	App^Cd74	Fgf6^Fgfr1	Efna5^Epha8	Fgf18^Fgfr3	Tnfsf18^Tnfrsf18	Ntf5^Ntrk2	Fgf1^Fgfr4	Ngf^Ntrk1	Fgf2^Fgfr1	Fgf4^Fgfr3	Fgf2^Fgfr2	Fgf1^Fgfr2	Edn3^Ednra	Agt^Mas1	Efna1^Epha3	Fgf18^Fgfr4	Wnt5a^Fzd4	Efna1^Epha1	Fgf8^Fgfr3	Efna1^Epha5	Fgf17^Fgfr2	Agt^Agtr1a	Wnt5a^Fzd8	Wnt5a^Fzd7	Efna1^Epha4	Wnt5a^Fzd10	Igf2^Igf1r	Wnt11^Fzd5	Icam1^Spn
GOBP_ANIMAL_ORGAN_MORPHOGENESIS		Igf1^Igf1r	Fgf1^Fgfr3	Hspg2^Dag1	Fgf1^Fgfr1	Tnfsf11^Tnfrsf11b	Dll1^Notch2	Fgf20^Fgfr4	Fgf10^Fgfr2	Fgf9^Fgfr2	Wnt5a^Fzd6	Efnb2^Ephb2	Pdgfc^Pdgfra	Col1a2^Cd44	Fgf16^Fgfr3	Fgf16^Fgfr1	Fgf18^Fgfr1	Pdgfa^Pdgfra	Fgf20^Fgfr2	Fgf10^Fgfr1	Rln1^Rxfp1	Angpt1^Tek	Fgf8^Fgfr2	Fgf16^Fgfr4	Fgf9^Fgfr1	Fgf20^Fgfr3	Fgf4^Fgfr4	Fgf17^Fgfr4	Wnt5a^Fzd1	Fgf15^Fgfr2	Fgf4^Fgfr2	Fgf7^Fgfr2	Fgf5^Fgfr2	Fgf15^Fgfr4	Jag1^Notch1	Fgf15^Fgfr1	Fgf9^Fgfr3	Epo^Epor	Fgf8^Fgfr4	Lama5^Dag1	Fgf20^Fgfr1	Edn1^Ednra	Fgf9^Fgfr4	Efna1^Epha2	Efnb2^Ephb1	Fgf5^Fgfr3	Hgf^Met	Lama1^Cd44	Jag1^Notch2	Fgf7^Fgfr1	Fgf17^Fgfr3	Fgf23^Fgfr3	Lamb1^Cd44	Fgf17^Fgfr1	Pdgfa^Pdgfrb	Fgf18^Fgfr2	Fgf2^Fgfr4	Fgf6^Fgfr3	Fgf16^Fgfr2	Lama5^Cd44	Wnt11^Fzd2	Fgf22^Fgfr2	Wnt5a^Fzd5	Fgf15^Fgfr3	Fgf23^Fgfr4	Fgf6^Fgfr2	Fgf8^Fgfr1	Col2a1^Cd44	Fgf23^Fgfr1	Fgf5^Fgfr4	Wnt11^Fzd6	Col9a1^Cd44	Fgf5^Fgfr1	Fgf2^Fgfr3	Bdnf^Ntrk2	Fgf4^Fgfr1	Lama1^Dag1	Fgf6^Fgfr4	Jag2^Notch2	Fgf6^Fgfr1	Fgf18^Fgfr3	Jag2^Notch1	Ntf5^Ntrk2	Fgf1^Fgfr4	Col1a1^Cd44	Fgf2^Fgfr1	Fgf4^Fgfr3	Dll4^Notch2	Fgf2^Fgfr2	Efnb2^Ephb4	Fgf1^Fgfr2	Fgf18^Fgfr4	Wnt5a^Fzd2	Fgf8^Fgfr3	Wnt11^Fzd3	Dll1^Notch1	Dll4^Notch1	Fgf17^Fgfr2	Agt^Agtr1a	Lamb1^Dag1	Nppc^Npr2	Igf2^Igf1r	Wnt11^Fzd5	Wnt5a^Fzd3
GOBP_POSITIVE_REGULATION_OF_SIGNAL_TRANSDUCTION		Igf1^Igf1r	Crh^Crhr1	Fgf1^Fgfr3	Wnt11^Fzd9	Fgf1^Fgfr1	Ccl2^Ccr2	Ghrh^Ghsr	Pomc^Mc1r	Epgn^Egfr	Dll1^Notch2	Ucn^Crhr2	Fgf20^Fgfr4	Fgf10^Fgfr2	Fgf9^Fgfr2	Pdgfc^Pdgfra	Npy^Npy5r	Fgf18^Fgfr1	Pdgfa^Pdgfra	Cxcl12^Cxcr4	Fgf20^Fgfr2	Insl3^Rxfp2	Wnt11^Fzd10	Fgf10^Fgfr1	Angpt1^Tek	Fgf8^Fgfr2	Fgf9^Fgfr1	Fgf20^Fgfr3	Fgf4^Fgfr4	Fgf15^Fgfr2	Fgf4^Fgfr2	Pomc^Oprm1	Fgf15^Fgfr4	Cd86^Cd28	Jag1^Notch1	Epo^Epor	Fgf9^Fgfr3	Fgf15^Fgfr1	Fn1^Cd44	Ncam1^Fgfr1	Ccl5^Ccr1	Nts^Ntsr2	Fgf8^Fgfr4	Lamb2^Cd44	Fgf20^Fgfr1	Edn1^Ednra	Fgf9^Fgfr4	Fasl^Fas	F2^F2rl3	Tnfsf11^Tnfrsf11a	Cx3cl1^Cx3cr1	Hgf^Met	F2^F2r	Lama1^Cd44	Jag1^Notch2	Ntf3^Ntrk1	Fgf23^Fgfr3	Kitl^Kit	Lamb1^Cd44	Lamc1^Cd44	F2^F2rl2	Crh^Crhr2	Pdgfa^Pdgfrb	Fgf18^Fgfr2	Wnt11^Fzd4	Lep^Lepr	Fgf2^Fgfr4	Thbs1^Cd36	Psap^Gpr37	Wnt5a^Fzd5	Cxcl12^Ackr3	Fgf15^Fgfr3	Sema4d^Plxnb1	Fgf23^Fgfr4	Gas6^Axl	Ntf3^Ntrk2	Gip^Gipr	Nrxn1^Nlgn3	Wnt11^Fzd8	Tnfsf14^Ltbr	Ghrl^Ghsr	Ucn^Crhr1	Ins2^Insr	Fgf8^Fgfr1	Mif^Ackr3	Efna1^Epha8	Fgf23^Fgfr1	Pomc^Oprk1	Gdf15^Tgfbr2	Iapp^Calcr	Fgf2^Fgfr3	Bdnf^Ntrk2	Ntf3^Ntrk3	Fgf4^Fgfr1	Jag2^Notch2	App^Cd74	Fgf18^Fgfr3	F2^F2rl1	Psap^Gpr37l1	Jag2^Notch1	Fgf1^Fgfr4	Nrxn1^Nlgn1	Ngf^Ntrk1	Col1a1^Cd44	Fgf2^Fgfr1	Dll4^Notch2	Fgf4^Fgfr3	Ccl12^Ccr2	Fgf2^Fgfr2	Ngf^Ngfr	Lama2^Cd44	Fgf1^Fgfr2	Wnt5a^Fzd9	Edn3^Ednra	Adipoq^Adipor1	Fgf18^Fgfr4	Wnt5a^Fzd4	Prl^Prlr	Fgf8^Fgfr3	Dll1^Notch1	Dll4^Notch1	Adcyap1^Adcyap1r1	Agt^Agtr1a	Wnt5a^Fzd8	Efna1^Epha4	Wnt5a^Fzd10	Nppc^Npr2	Igf2^Igf1r	Wnt11^Fzd5	Nrxn1^Nlgn2
GOBP_POSITIVE_REGULATION_OF_PROTEIN_MODIFICATION_PROCESS		Fgf1^Fgfr3	Fgf1^Fgfr1	Lep^Lepr	Thbs1^Cd36	Fgf6^Fgfr3	Adipoq^Adipor2	Epgn^Egfr	Wnt5a^Fzd5	Fgf15^Fgfr3	Thbs1^Sdc4	Ntf3^Ntrk2	Thbs4^Cd36	Pdgfc^Pdgfra	Fgf16^Fgfr3	Fgf16^Fgfr1	Fgf18^Fgfr1	Pdgfa^Pdgfra	Efna5^Epha4	Ins2^Insr	Edn1^Ednrb	Fgf8^Fgfr1	Fgf23^Fgfr1	Fgf10^Fgfr1	Gdf15^Tgfbr2	Angpt1^Tek	Edn3^Ednrb	Agrn^Dag1	Fgf9^Fgfr1	Fgf5^Fgfr1	Fgf20^Fgfr3	Fgf2^Fgfr3	Tnf^Tnfrsf1a	Iapp^Calcr	Bdnf^Ntrk2	Ntf3^Ntrk3	Fgf4^Fgfr1	Wnt5a^Fzd1	App^Cd74	Fgf6^Fgfr1	Fgf18^Fgfr3	Tnfsf18^Tnfrsf18	Ntf5^Ntrk2	Ngf^Ntrk1	Fgf9^Fgfr3	Fgf15^Fgfr1	Fgf2^Fgfr1	Fgf4^Fgfr3	Efna1^Epha7	Fgf20^Fgfr1	Edn3^Ednra	Agt^Mas1	Edn1^Ednra	Wnt5a^Fzd4	Fgf8^Fgfr3	Tnfsf11^Tnfrsf11a	Cx3cl1^Cx3cr1	Fgf5^Fgfr3	Agt^Agtr1a	Efna5^Epha7	Wnt5a^Fzd8	Hgf^Met	Efna1^Epha4	Fgf7^Fgfr1	Fgf17^Fgfr3	Wnt5a^Fzd10	Ntf3^Ntrk1	Fgf23^Fgfr3	Kitl^Kit	Icam1^Spn	Fgf17^Fgfr1	Pdgfa^Pdgfrb	Flt3l^Flt3
GOBP_RESPONSE_TO_ENDOGENOUS_STIMULUS		Igf1^Igf1r	Crh^Crhr1	Fgf1^Fgfr3	Col6a1^Cd44	Fgf1^Fgfr1	Cga^Tshr	Cga^Fshr	Adipoq^Adipor2	Dll1^Notch2	Fgf20^Fgfr4	Fgf10^Fgfr2	Fgf9^Fgfr2	Pdgfc^Pdgfra	Col1a2^Cd44	Fgf16^Fgfr3	Fgf16^Fgfr1	Fgf18^Fgfr1	Efna5^Epha4	Edn1^Ednrb	Fgf20^Fgfr2	Gnrh1^Gnrhr	Fgf10^Fgfr1	Angpt1^Tek	Fgf8^Fgfr2	Pomc^Oprd1	Fgf16^Fgfr4	Fgf9^Fgfr1	Fgf20^Fgfr3	Fgf4^Fgfr4	Fgf17^Fgfr4	Wnt5a^Fzd1	Fgf15^Fgfr2	Fgf4^Fgfr2	Fgf7^Fgfr2	Fgf5^Fgfr2	Efna5^Epha2	Pomc^Oprm1	Fgf15^Fgfr4	Fgf9^Fgfr3	Fgf15^Fgfr1	Cga^Lhcgr	Tac1^Tacr1	Fgf8^Fgfr4	Fgf20^Fgfr1	Edn1^Ednra	Fgf9^Fgfr4	Efna5^Epha3	Fgf5^Fgfr3	Fgf7^Fgfr1	Fgf17^Fgfr3	Ntf3^Ntrk1	Retn^Tlr4	Fgf23^Fgfr3	Fgf17^Fgfr1	Fgf18^Fgfr2	Lep^Lepr	Fgf2^Fgfr4	Thbs1^Cd36	Fgf6^Fgfr3	Fgf16^Fgfr2	Efna5^Epha5	Fgf22^Fgfr2	Fgf15^Fgfr3	Fgf23^Fgfr4	Oxt^Oxtr	Ntf3^Ntrk2	Ghrl^Ghsr	Fgf6^Fgfr2	Ins2^Insr	Fgf8^Fgfr1	Col2a1^Cd44	Fgf23^Fgfr1	Fgf5^Fgfr4	Pomc^Oprk1	Gdf15^Tgfbr2	Fgf5^Fgfr1	Fgf2^Fgfr3	Bdnf^Ntrk2	Ntf3^Ntrk3	Fgf4^Fgfr1	Fgf6^Fgfr4	Fgf6^Fgfr1	Efna5^Epha8	Fgf18^Fgfr3	Ntf5^Ntrk2	Calca^Calcr	Fgf1^Fgfr4	Comp^Cd36	Ngf^Ntrk1	Col1a1^Cd44	Fgf2^Fgfr1	Dll4^Notch2	Fgf4^Fgfr3	Fgf2^Fgfr2	Ngf^Ngfr	Fgf1^Fgfr2	Adipoq^Adipor1	Spp1^Cd44	Fgf18^Fgfr4	Wnt5a^Fzd4	Col4a6^Cd44	Col4a2^Cd44	Fgf8^Fgfr3	Dll1^Notch1	Dll4^Notch1	Fgf17^Fgfr2	Agt^Agtr1a	Ucn2^Crhr1	Nppc^Npr2	Igf2^Igf1r	Col4a1^Cd44
GOBP_SKELETAL_SYSTEM_DEVELOPMENT		Fgf18^Fgfr2	Fgf18^Fgfr3	Lep^Lepr	Fgf6^Fgfr3	Fgf9^Fgfr3	Fgf2^Fgfr1	Sema4d^Plxnb1	Fgf4^Fgfr3	Fgf2^Fgfr2	Fgf9^Fgfr2	Pthlh^Pth1r	Pdgfc^Pdgfra	Edn1^Ednra	Fgf6^Fgfr2	Fgf18^Fgfr1	Pdgfa^Pdgfra	Dll3^Notch2	Fgf8^Fgfr1	Dlk1^Notch2	Fgf8^Fgfr3	Fgf8^Fgfr2	Ostn^Npr3	Fgf9^Fgfr1	Fgf2^Fgfr3	Fgf4^Fgfr1	Nppc^Npr2	Jag2^Notch2	Fgf6^Fgfr1	Pdgfa^Pdgfrb	Fgf4^Fgfr2
GOBP_REGULATION_OF_PROTEIN_MODIFICATION_PROCESS		Fgf1^Fgfr3	Fgf1^Fgfr1	Lep^Lepr	Thbs1^Cd36	Fgf6^Fgfr3	Adipoq^Adipor2	Epgn^Egfr	Wnt5a^Fzd5	Fgf15^Fgfr3	Sema4d^Plxnb2	Thbs1^Sdc4	Ntf3^Ntrk2	Thbs4^Cd36	Pdgfc^Pdgfra	Fgf16^Fgfr3	Fgf16^Fgfr1	Fgf18^Fgfr1	Pdgfa^Pdgfra	Efna5^Epha4	Ins2^Insr	Edn1^Ednrb	Fgf8^Fgfr1	Fgf23^Fgfr1	Fgf17^Fgfr1	Fgf10^Fgfr1	Gdf15^Tgfbr2	Angpt1^Tek	Edn3^Ednrb	Agrn^Dag1	Fgf9^Fgfr1	Fgf5^Fgfr1	Fgf20^Fgfr3	Fgf2^Fgfr3	Tnf^Tnfrsf1a	Iapp^Calcr	Bdnf^Ntrk2	Ntf3^Ntrk3	Fgf4^Fgfr1	Wnt5a^Fzd1	App^Cd74	Fgf6^Fgfr1	Fgf18^Fgfr3	Tnfsf18^Tnfrsf18	Ntf5^Ntrk2	Ngf^Ntrk1	Fgf9^Fgfr3	Fgf15^Fgfr1	Fgf2^Fgfr1	Fgf4^Fgfr3	Fn1^Cd44	Fgf20^Fgfr1	Edn3^Ednra	Agt^Mas1	Efna1^Epha7	Edn1^Ednra	Wnt5a^Fzd4	Efna1^Epha1	Efna5^Ephb2	Fgf8^Fgfr3	Tnfsf11^Tnfrsf11a	Cx3cl1^Cx3cr1	Fgf5^Fgfr3	Agt^Agtr1a	Efna5^Epha7	Wnt5a^Fzd8	Hgf^Met	Efna1^Epha4	Fgf7^Fgfr1	Fgf17^Fgfr3	Wnt5a^Fzd10	Ntf3^Ntrk1	Fgf23^Fgfr3	Kitl^Kit	Icam1^Spn	Pdgfa^Pdgfrb	Flt3l^Flt3	Efna5^Epha1
GOBP_LOCOMOTION		Igf1^Igf1r	Sema4c^Plxnb2	Fgf1^Fgfr1	Ccl2^Ccr2	Edn2^Ednrb	Adipoq^Adipor2	Ccl2^Ackr2	Efna2^Epha8	Wnt5b^Fzd4	Efna2^Epha4	Ptn^Sdc3	Efnb2^Ephb2	Pdgfc^Pdgfra	Lamb2^Dag1	Ptn^Sdc4	Cxcl2^Cxcr1	Angpt2^Tek	Fgf16^Fgfr1	Efna2^Epha3	Cxcl5^Cxcr1	Efnb3^Epha4	Tnfsf14^Tnfrsf14	Fgf18^Fgfr1	Pdgfa^Pdgfra	Efna5^Epha4	Mdk^Sdc4	Cxcl12^Cxcr4	Edn1^Ednrb	Sema4d^Plxnb3	Efna4^Epha3	Sema6b^Plxna4	Efna4^Epha1	Fgf10^Fgfr1	Sema4a^Plxnb1	Angpt1^Tek	Efnb3^Ephb6	Edn3^Ednrb	Ccl28^Ccr10	Fgf9^Fgfr1	Agrn^Dag1	Sema5a^Plxnb3	Anxa1^Fpr1	Cxcl10^Cxcr3	Efna2^Epha7	Efna4^Epha5	Efnb1^Ephb2	Sema4g^Plxnb2	Ccl24^Ackr2	Efna2^Epha5	Sema5b^Plxna3	Efna3^Epha7	Efna5^Epha2	Lamc2^Dag1	Sema4a^Plxnb3	Efnb2^Ephb3	Ccl20^Ccr6	Jag1^Notch1	Fgf15^Fgfr1	Efna4^Epha7	Ncam1^Fgfr1	Tac1^Tacr1	Ccl5^Ccr1	Cntn1^Nrcam	Efna3^Epha3	Cxcl13^Cxcr5	Ptn^Ptprz1	Ccl5^Ackr2	Lama5^Dag1	Cxcl5^Cxcr2	Efna1^Epha7	Fgf20^Fgfr1	Edn1^Ednra	Sema6b^Plxna2	Thbs4^Cd47	Dll4^Notch3	Efna1^Epha2	Ccl1^Ackr4	Lama3^Dag1	Efnb2^Ephb1	Ccl5^Ccr5	Efnb1^Ephb3	Efna3^Epha5	Efna5^Epha3	Sema7a^Plxnc1	Ccl24^Ccr3	Efna5^Ephb2	Tnc^Sdc4	Cx3cl1^Cx3cr1	Efna5^Epha7	Hgf^Met	Lama4^Dag1	Pf4^Cxcr3	Ccl11^Ccr3	Fgf7^Fgfr1	Ntf3^Ntrk1	Retn^Tlr4	Kitl^Kit	Efna3^Epha2	Ccl5^Ccr3	Fgf17^Fgfr1	Pdgfa^Pdgfrb	Ccl28^Ccr3	Efna5^Epha1	Wnt11^Fzd4	Sema5b^Plxna1	Efna3^Epha1	Efna5^Epha5	Wnt5a^Mcam	Cxcl12^Ackr3	Sema4d^Plxnb2	Sema4d^Plxnb1	Thbs1^Sdc4	Lama2^Dag1	Ccl22^Ccr4	Ghrl^Ghsr	Sema4a^Plxnb2	Efna3^Epha4	Edn2^Ednra	Sema5a^Plxna3	Efnb1^Ephb1	Fgf8^Fgfr1	Mif^Ackr3	Efna1^Epha8	Sema6a^Plxna4	Cxcl13^Cxcr3	Fgf23^Fgfr1	Ccl22^Ackr2	Cxcl2^Cxcr2	Efna3^Epha8	Fgf5^Fgfr1	Sema3e^Plxnd1	Efnb2^Epha4	Ccl11^Ackr2	Ntf3^Ntrk3	Ccl25^Ackr4	Sele^Ceacam1	Fgf4^Fgfr1	Ccl4^Ccr5	Lama1^Dag1	Tac1^Tacr2	Ccl25^Ccr9	App^Cd74	Tac2^Tacr3	Fgf6^Fgfr1	Cxcl1^Cxcr1	Mdk^Ptprz1	Efna5^Epha8	Ccl4^Ackr2	Hc^C5ar1	Efna2^Epha2	Efna4^Epha8	Xcl1^Xcr1	Mdk^Lrp1	Tnfsf18^Tnfrsf18	Sema5a^Plxna1	Fgf2^Fgfr1	Ccl12^Ccr2	Efnb1^Epha4	Ccl17^Ccr4	Sema6a^Plxna2	Efnb3^Ephb3	Efna2^Epha1	Efnb3^Ephb2	Edn3^Ednra	Rarres2^Cmklr1	Ccl17^Ackr2	Adipoq^Adipor1	Efna1^Epha3	Efna4^Epha4	Wnt5a^Fzd4	Efna1^Epha1	Efna4^Epha2	Efnb3^Ephb1	Jag1^Notch3	Wnt11^Fzd3	Dll4^Notch1	Cxcl16^Cxcr6	Efna1^Epha5	Agt^Agtr1a	Lamb1^Dag1	Ccl5^Ccr4	Thbs1^Cd47	Efna1^Epha4	Cxcl1^Cxcr2	Igf2^Igf1r	Cd200^Cd200r1	Icam1^Spn	Wnt5a^Fzd3
GOBP_EMBRYONIC_ORGAN_DEVELOPMENT		Fgf8^Fgfr1	Wnt5a^Fzd2	Dll1^Notch2	Wnt11^Fzd6	Wnt11^Fzd2	Wnt11^Fzd3	Wnt5a^Fzd5	Fgf10^Fgfr1	Fgf8^Fgfr2	Dll1^Notch1	Fgf10^Fgfr2	Fgf9^Fgfr2	Fgf9^Fgfr1	Pdgfa^Pdgfrb	Wnt5a^Fzd6	Pdgfc^Pdgfra	Edn1^Ednra	Kitl^Kit	Wnt11^Fzd5	Pdgfa^Pdgfra	Efna1^Epha2	Wnt5a^Fzd3
GOBP_POSITIVE_REGULATION_OF_PHOSPHORUS_METABOLIC_PROCESS		Igf1^Igf1r	Fgf1^Fgfr3	Fgf1^Fgfr1	Adipoq^Adipor2	Epgn^Egfr	Fgf20^Fgfr4	Fgf10^Fgfr2	Fgf9^Fgfr2	Thbs4^Cd36	Pdgfc^Pdgfra	Fgf16^Fgfr3	Fgf16^Fgfr1	Fgf18^Fgfr1	Pdgfa^Pdgfra	Efna5^Epha4	Edn1^Ednrb	Fgf20^Fgfr2	Fgf10^Fgfr1	Angpt1^Tek	Fgf8^Fgfr2	Edn3^Ednrb	Fgf16^Fgfr4	Agrn^Dag1	Fgf9^Fgfr1	Fgf20^Fgfr3	Tnf^Tnfrsf1a	Fgf4^Fgfr4	Fgf17^Fgfr4	Wnt5a^Fzd1	Fgf15^Fgfr2	Fgf4^Fgfr2	Fgf7^Fgfr2	Fgf5^Fgfr2	Efna5^Epha2	Fgf15^Fgfr4	Fgf9^Fgfr3	Fgf15^Fgfr1	Gas6^Tyro3	Fgf8^Fgfr4	Efna1^Epha7	Fgf20^Fgfr1	Edn1^Ednra	Fgf9^Fgfr4	Efna1^Epha2	Tnfsf11^Tnfrsf11a	Cx3cl1^Cx3cr1	Fgf5^Fgfr3	Efna5^Epha7	Hgf^Met	Fgf7^Fgfr1	Fgf17^Fgfr3	Ntf3^Ntrk1	Fgf23^Fgfr3	Kitl^Kit	Fgf17^Fgfr1	Pdgfa^Pdgfrb	Flt3l^Flt3	Efna5^Epha1	Fgf18^Fgfr2	Avp^Avpr1b	Lep^Lepr	Fgf2^Fgfr4	Thbs1^Cd36	Fgf6^Fgfr3	Fgf16^Fgfr2	Gas6^Mertk	Efna5^Epha5	Fgf22^Fgfr2	Wnt5a^Fzd5	Fgf15^Fgfr3	Fgf23^Fgfr4	Thbs1^Sdc4	Gas6^Axl	Ntf3^Ntrk2	Apln^Aplnr	Fgf6^Fgfr2	Ins2^Insr	Fgf8^Fgfr1	Efna1^Epha8	Fgf23^Fgfr1	Fgf5^Fgfr4	Gdf15^Tgfbr2	Fgf5^Fgfr1	Iapp^Calcr	Fgf2^Fgfr3	Bdnf^Ntrk2	Ntf3^Ntrk3	Fgf4^Fgfr1	Fgf6^Fgfr4	App^Cd74	Fgf6^Fgfr1	Efna5^Epha8	Fgf18^Fgfr3	Tnfsf18^Tnfrsf18	Ntf5^Ntrk2	Fgf1^Fgfr4	Ngf^Ntrk1	Fgf2^Fgfr1	Fgf4^Fgfr3	Fgf2^Fgfr2	Fgf1^Fgfr2	Edn3^Ednra	Agt^Mas1	Fgf18^Fgfr4	Wnt5a^Fzd4	Efna1^Epha1	Fgf8^Fgfr3	Adcyap1^Adcyap1r1	Efna1^Epha5	Fgf17^Fgfr2	Agt^Agtr1a	Wnt5a^Fzd8	Wnt5a^Fzd7	Efna1^Epha4	Wnt5a^Fzd10	Igf2^Igf1r	Icam1^Spn
GOBP_NEGATIVE_REGULATION_OF_MULTICELLULAR_ORGANISMAL_PROCESS		Crh^Crhr1	Ccl2^Ccr2	Lep^Lepr	Fgf2^Fgfr4	Lama4^Cd44	Cga^Fshr	Gas6^Mertk	Pomc^Mc1r	Ucn^Crhr2	Fgf23^Fgfr4	Oxt^Oxtr	Gas6^Axl	Thbs1^Sdc4	Cd80^Ctla4	Ptn^Sdc4	Angpt2^Tek	Ghrl^Ghsr	Efnb3^Epha4	Pdgfa^Pdgfra	Efna3^Epha4	Ucn^Crhr1	Wnt11^Fzd7	Mdk^Sdc4	Sema5a^Plxna3	Ins2^Insr	Fgf8^Fgfr1	Cxcl13^Cxcr3	Fgf23^Fgfr1	Pomc^Oprk1	Pdcd1lg2^Pdcd1	Cd274^Pdcd1	Gdf15^Tgfbr2	Angpt1^Tek	Angptl7^Pirb	Btla^Tnfrsf14	Iapp^Calcr	Tnf^Tnfrsf1a	Fgf2^Fgfr3	Pros1^Tyro3	Cxcl10^Cxcr3	Tac1^Tacr2	Avp^Avpr1a	App^Cd74	Adm^Calcrl	Avp^Avpr2	F2^F2rl1	Sema5b^Plxna3	Efna3^Epha7	Adm^Calcr	Calca^Calcr	Fgf2^Fgfr1	Gas6^Tyro3	Fn1^Cd44	Tnf^Tnfrsf1b	Fgf8^Fgfr4	Tnfsf4^Tnfrsf4	Pros1^Axl	Efnb3^Ephb2	Efna1^Epha7	Adipoq^Adipor1	Ucn2^Crhr2	Efna1^Epha2	Fasl^Fas	Dlk1^Notch1	Col4a2^Cd44	Fgf8^Fgfr3	Dll1^Notch1	Nmb^Nmbr	Dll4^Notch1	Cx3cl1^Cx3cr1	Cd86^Ctla4	Hgf^Met	Wnt5a^Fzd7	F2^F2r	Efna1^Epha4	Calca^Calcrl	Ucn2^Crhr1	Retn^Tlr4	Fgf23^Fgfr3	Efna3^Epha2	Cd200^Cd200r1	Iapp^Calcrl	Crh^Crhr2	Dll3^Notch1	Col4a3^Cd44
GOBP_MUSCLE_TISSUE_DEVELOPMENT		Fgf20^Fgfr2	Fgf8^Fgfr1	Fgf1^Fgfr1	Fgf8^Fgfr2	Epo^Epor	Dll1^Notch1	Fgf2^Fgfr1	Dll4^Notch1	Ncam1^Fgfr1	Fgf2^Fgfr2	Fgf9^Fgfr2	Fgf9^Fgfr1	Wnt5a^Fzd7	Fgf1^Fgfr2	Fgf20^Fgfr1	Edn1^Ednra	Efnb2^Ephb1
GOBP_MESENCHYMAL_CELL_DIFFERENTIATION		Efnb1^Epha4	Fgf8^Fgfr1	Efna1^Epha4	Lama5^Dag1	Jag1^Notch4	Edn3^Ednra	Edn1^Ednra	Fgf10^Fgfr1	Efna1^Epha3	Jag1^Notch1	Fgf8^Fgfr2	Fgf15^Fgfr1	Fgf15^Fgfr2	Edn3^Ednrb	Edn1^Ednrb	Fgf10^Fgfr2
GOBP_MESENCHYME_DEVELOPMENT		Fgf8^Fgfr1	Fgf10^Fgfr1	Jag1^Notch1	Dll3^Notch4	Fgf8^Fgfr2	Fgf15^Fgfr1	Edn3^Ednrb	Fgf10^Fgfr2	Fgf9^Fgfr2	Fgf9^Fgfr1	Efnb1^Epha4	Efna1^Epha4	Lama5^Dag1	Jag1^Notch4	Edn3^Ednra	Edn1^Ednra	Efna1^Epha3	Fgf15^Fgfr2	Dll3^Notch1	Edn1^Ednrb
GOBP_RESPONSE_TO_OXYGEN_CONTAINING_COMPOUND		Igf1^Igf1r	Crh^Crhr1	Lep^Lepr	Thbs1^Cd36	Adm^Calcr	Pomc^Oprm1	Psap^Gpr37l1	Efna5^Epha5	Psap^Gpr37	Nrxn1^Nlgn1	Jag1^Notch1	Gas6^Axl	Tnf^Tnfrsf1b	Gip^Gipr	Pdgfc^Pdgfra	Ghrl^Ghsr	Edn1^Ednra	Adipoq^Adipor1	Efna5^Epha4	Ccl5^Ccr5	Edn1^Ednrb	Grn^Sort1	Ins2^Insr	Igf2^Igf2r	Efna5^Epha3	Pomc^Oprk1	Gdf15^Tgfbr2	Pomc^Oprd1	Cx3cl1^Cx3cr1	Agt^Agtr1a	Hgf^Met	Bdnf^Ntrk2	Nppc^Npr2	Retn^Tlr4	Igf2^Igf1r	Crh^Crhr2	Adm^Calcrl
GOBP_POSITIVE_REGULATION_OF_CELL_POPULATION_PROLIFERATION		Igf1^Igf1r	Fgf18^Fgfr2	Fgf1^Fgfr3	Tnfsf13b^Tnfrsf13c	Fgf1^Fgfr1	Ccl2^Ccr2	Fgf2^Fgfr4	Edn2^Ednrb	Fgf6^Fgfr3	Fgf16^Fgfr2	Ghrh^Ghsr	Epgn^Egfr	Dll1^Notch2	Fgf22^Fgfr2	Fgf15^Fgfr3	Fgf20^Fgfr4	Fgf23^Fgfr4	Fgf10^Fgfr2	Fgf9^Fgfr2	Pthlh^Pth1r	Ntf3^Ntrk2	Efnb2^Ephb2	Pdgfc^Pdgfra	Npy^Npy5r	Cd40lg^Cd40	Apln^Aplnr	Fgf16^Fgfr3	Ghrl^Ghsr	Fgf16^Fgfr1	Icosl^Cd28	Dll1^Notch3	Fgf6^Fgfr2	Fgf18^Fgfr1	Pdgfa^Pdgfra	Edn2^Ednra	Ins2^Insr	Edn1^Ednrb	Ghrh^Ghrhr	Fgf20^Fgfr2	Fgf8^Fgfr1	Fgf23^Fgfr1	Fgf5^Fgfr4	Fgf10^Fgfr1	Fgf8^Fgfr2	Cck^Cckbr	Edn3^Ednrb	Fgf16^Fgfr4	Fgf9^Fgfr1	Fgf5^Fgfr1	Fgf20^Fgfr3	Fgf2^Fgfr3	Efnb2^Epha4	H2-DMb1^Cd4	Sema5a^Plxnb3	Ntf3^Ntrk3	Fgf4^Fgfr1	Cxcl10^Cxcr3	H2-DMb2^Cd4	Fgf4^Fgfr4	Fgf6^Fgfr4	Nampt^Insr	Efnb1^Ephb2	Fgf17^Fgfr4	Avp^Avpr1a	Adm^Calcrl	Fgf15^Fgfr2	Fgf6^Fgfr1	Avp^Avpr2	Fgf4^Fgfr2	Mdk^Ptprz1	Fgf18^Fgfr3	Fgf7^Fgfr2	Fgf5^Fgfr2	Fgf15^Fgfr4	Cd86^Cd28	Fgf1^Fgfr4	Epo^Epor	Fgf15^Fgfr1	Fgf9^Fgfr3	Fgf2^Fgfr1	Ncam1^Fgfr1	Fgf4^Fgfr3	Dll4^Notch2	Fgf2^Fgfr2	Ngf^Ngfr	Tac1^Tacr1	Efnb1^Epha4	Fgf8^Fgfr4	Ptn^Ptprz1	Comp^Cd47	Tnfsf4^Tnfrsf4	Fgf1^Fgfr2	Wnt5a^Fzd9	Fgf20^Fgfr1	Edn3^Ednra	Agt^Mas1	Edn1^Ednra	Thbs4^Cd47	Dll4^Notch3	Fgf9^Fgfr4	Fgf18^Fgfr4	Cd80^Cd28	Prl^Prlr	Thpo^Mpl	Ccl24^Ccr3	Fgf8^Fgfr3	Dll1^Notch1	Nmb^Nmbr	Dll4^Notch1	Cx3cl1^Cx3cr1	Fgf5^Fgfr3	Fgf17^Fgfr2	Agt^Agtr1a	F2^F2r	Wnt5a^Fzd7	Ccl11^Ccr3	Thbs1^Cd47	Fgf7^Fgfr1	Fgf17^Fgfr3	Cxcl1^Cxcr2	Igf2^Igf1r	Retn^Tlr4	Fgf23^Fgfr3	Kitl^Kit	Ccl5^Ccr3	Fgf17^Fgfr1	Pdgfa^Pdgfrb	Wnt5a^Fzd3
GOBP_POSITIVE_REGULATION_OF_CELL_DIFFERENTIATION		Wnt5b^Fzd4	Sema4d^Plxnb2	H2-Aa^Cd4	Sema4d^Plxnb1	Gas6^Axl	Ntf3^Ntrk2	Efnb2^Ephb2	Lamb2^Dag1	Lama2^Dag1	Fgf18^Fgfr1	Efna5^Epha4	Cxcl12^Cxcr4	Sema5a^Plxna3	Sema4d^Plxnb3	Dlk1^Notch2	H2-DMa^Cd4	Sema5a^Plxnb3	Fgf2^Fgfr3	Efnb2^Epha4	Bdnf^Ntrk2	Ntf3^Ntrk3	Lama1^Dag1	App^Cd74	Mdk^Ptprz1	Lta^Tnfrsf1b	Fgf18^Fgfr3	Mdk^Lrp1	Jag1^Notch1	Sema5a^Plxna1	Fgf2^Fgfr1	Ngf^Ngfr	Ccl5^Ccr1	Tnf^Tnfrsf1b	Ptn^Ptprz1	Rarres2^Cmklr1	Ccl5^Ccr5	Dll3^Notch2	Wnt5a^Fzd4	Thpo^Mpl	Sema7a^Plxnc1	Dlk1^Notch1	Efna5^Ephb2	Lamc1^Dag1	Cx3cl1^Cx3cr1	Agt^Agtr1a	Lamb1^Dag1	Jag1^Notch2	Kitl^Kit	Dll3^Notch1	Wnt5a^Fzd3
GOBP_CIRCULATORY_SYSTEM_DEVELOPMENT		Fgf1^Fgfr1	Ccl2^Ccr2	Epgn^Egfr	Dll1^Notch2	Fgf10^Fgfr2	Fgf9^Fgfr2	Angptl4^Cdh5	Efnb2^Ephb2	Angpt2^Tek	Fgf18^Fgfr1	Pdgfa^Pdgfra	Wnt11^Fzd7	Cxcl12^Cxcr4	Fgf20^Fgfr2	Fgf10^Fgfr1	Angpt1^Tek	Fgf8^Fgfr2	Fgf9^Fgfr1	Tnf^Tnfrsf1a	Dll1^Notch4	Dll4^Notch4	Cxcl10^Cxcr3	Wnt5a^Fzd1	Fgf15^Fgfr2	Ptn^Ncl	Efnb2^Ephb3	Jag1^Notch1	Epo^Epor	Fgf15^Fgfr1	Prok2^Prokr1	Ncam1^Fgfr1	Efna3^Epha3	Tnf^Tnfrsf1b	Fgf20^Fgfr1	Edn1^Ednra	Dll4^Notch3	Efna1^Epha2	Efnb2^Ephb1	Efna3^Epha5	Ccl24^Ccr3	Cx3cl1^Cx3cr1	Hgf^Met	Ccl11^Ccr3	Prok1^Prokr1	Jag1^Notch2	Efna3^Epha2	Ccl5^Ccr3	Pdgfa^Pdgfrb	Fgf18^Fgfr2	Wnt11^Fzd4	Lep^Lepr	Efna3^Epha1	Wnt5a^Mcam	Wnt11^Fzd2	Wnt5a^Fzd5	Cxcl12^Ackr3	Wnt11^Fzd8	Apln^Aplnr	Ghrl^Ghsr	Dll1^Notch3	Fgf6^Fgfr2	Edn2^Ednra	Mdk^Ncl	Fgf8^Fgfr1	Sema6a^Plxna4	Sema3e^Plxnd1	Adm^Calcrl	Fgf6^Fgfr1	Tnfsf12^Tnfrsf12a	Hc^C5ar1	C3^C3ar1	Mdk^Lrp1	Fgf2^Fgfr1	Dll4^Notch2	Fgf2^Fgfr2	Ccl12^Ccr2	Efnb2^Ephb4	Jag1^Notch4	Fgf1^Fgfr2	Efna1^Epha3	Wnt5a^Fzd4	Wnt5a^Fzd2	Efna1^Epha1	Jag1^Notch3	Dll1^Notch1	Dll4^Notch1	Efna1^Epha5	Agt^Agtr1a	Wnt5a^Fzd8	Wnt5a^Fzd7	Nppc^Npr2	Wnt11^Fzd5
GOBP_POSITIVE_REGULATION_OF_MULTICELLULAR_ORGANISMAL_PROCESS		Igf1^Igf1r	Crh^Crhr1	Fgf1^Fgfr3	Tnfsf13b^Tnfrsf13c	Wnt11^Fzd9	Fgf1^Fgfr1	Ccl2^Ccr2	Edn2^Ednrb	Ghrh^Ghsr	Adipoq^Adipor2	Dll1^Notch2	Ucn^Crhr2	Dll3^Notch4	H2-Aa^Cd4	Fgf10^Fgfr2	Fgf9^Fgfr2	Efnb2^Ephb2	Cd34^Selp	Pdgfc^Pdgfra	Dlk1^Notch4	Angpt2^Tek	Efnb3^Epha4	Tnfsf14^Tnfrsf14	Fgf18^Fgfr1	Efna5^Epha4	Cxcl12^Cxcr4	Edn1^Ednrb	Sema4d^Plxnb3	Ghrh^Ghrhr	Dlk1^Notch2	H2-DMa^Cd4	Sema4a^Plxnb1	Fgf10^Fgfr1	Efnb3^Ephb6	Fgf8^Fgfr2	Cck^Cckbr	Edn3^Ednrb	Thbs2^Cd47	Agrn^Dag1	Fgf9^Fgfr1	Sema5a^Plxnb3	Tnf^Tnfrsf1a	Dll1^Notch4	Npy^Npy2r	Efnb1^Ephb2	Avp^Avpr1a	Avp^Avpr2	Ptn^Ncl	Sema4a^Plxnb3	Efnb2^Ephb3	Cd86^Cd28	Grp^Grpr	Jag1^Notch1	Fgf9^Fgfr3	Ncam1^Fgfr1	Tac1^Tacr1	Ccl5^Ccr1	H2-Eb1^Cd4	Tnf^Tnfrsf1b	Fgf8^Fgfr4	Ptn^Ptprz1	Tnfsf4^Tnfrsf4	Penk^Oprl1	Gal^Galr1	Edn1^Ednra	Fgf9^Fgfr4	Efnb2^Ephb1	Ccl5^Ccr5	Efnb1^Ephb3	Dll3^Notch2	Sema7a^Plxnc1	Ccl24^Ccr3	Efna5^Ephb2	Tnfsf11^Tnfrsf11a	Cx3cl1^Cx3cr1	H2-Ob^Cd4	Hgf^Met	F2^F2r	Ccl11^Ccr3	Jag1^Notch2	Ntf3^Ntrk1	Retn^Tlr4	Kitl^Kit	Crh^Crhr2	Il17b^Il17rb	Ccl5^Ccr3	Flt3l^Flt3	Dll3^Notch1	Efna5^Epha1	Fgf18^Fgfr2	Wnt11^Fzd4	Avp^Avpr1b	Lep^Lepr	Efnb1^Ephb4	Fgf2^Fgfr4	Thbs1^Cd36	Lta^Tnfrsf1a	Wnt5a^Fzd5	Sema4d^Plxnb2	Sema4d^Plxnb1	Oxt^Oxtr	Gas6^Axl	Efnb3^Ephb4	Ntf3^Ntrk2	Cd40lg^Cd40	Nrxn1^Nlgn3	Apln^Aplnr	Ghrl^Ghsr	Icosl^Cd28	Sema4a^Plxnb2	Npy^Npy1r	Edn2^Ednra	Ucn^Crhr1	Sema5a^Plxna3	Mdk^Ncl	Efnb1^Ephb1	Fgf8^Fgfr1	H2-Ab1^Cd4	Penk^Oprm1	Icosl^Icos	Insl5^Rxfp4	H2-DMb1^Cd4	Fgf2^Fgfr3	Efnb2^Epha4	Plg^Pard3	Bdnf^Ntrk2	Ntf3^Ntrk3	Ccl4^Ccr5	H2-DMb2^Cd4	Lrrc4b^Ptprf	Tac1^Tacr2	App^Cd74	Mdk^Ptprz1	Lta^Tnfrsf1b	Hc^C5ar1	Fgf18^Fgfr3	F2^F2rl1	C3^C3ar1	Mdk^Lrp1	Il16^Cd4	Fgf1^Fgfr4	Nrxn1^Nlgn1	Sema5a^Plxna1	Ngf^Ntrk1	Fgf2^Fgfr1	Fgf2^Fgfr2	Ngf^Ngfr	Efnb1^Epha4	Efnb2^Ephb4	Efnb3^Ephb3	Jag1^Notch4	Fgf1^Fgfr2	Efnb3^Ephb2	Wnt5a^Fzd9	Lta^Tnfrsf14	Edn3^Ednra	Adipoq^Adipor1	Fgf18^Fgfr4	Cd80^Cd28	Wnt5a^Fzd4	Prl^Prlr	Penk^Oprk1	Dlk1^Notch1	Efnb3^Ephb1	Fgf8^Fgfr3	Wnt11^Fzd3	Dll1^Notch1	Nmb^Nmbr	Agt^Agtr1a	Thbs1^Cd47	Igf2^Igf1r	Wnt11^Fzd5	Icam1^Spn	Thbs2^Cd36	Nrxn1^Nlgn2	Wnt5a^Fzd3
GOBP_STRIATED_MUSCLE_TISSUE_DEVELOPMENT		Fgf20^Fgfr2	Fgf8^Fgfr1	Fgf1^Fgfr1	Fgf8^Fgfr2	Epo^Epor	Dll1^Notch1	Fgf2^Fgfr1	Dll4^Notch1	Ncam1^Fgfr1	Fgf2^Fgfr2	Fgf9^Fgfr2	Fgf9^Fgfr1	Wnt5a^Fzd7	Fgf1^Fgfr2	Fgf20^Fgfr1	Edn1^Ednra
GOMF_SIGNALING_RECEPTOR_BINDING		Igf1^Igf1r	Fgf1^Fgfr1	Lama4^Cd44	Edn2^Ednrb	Epgn^Egfr	Nrxn2^Nlgn1	Ucn^Crhr2	Efna2^Epha4	Dll3^Notch4	Thbs4^Cd36	Efnb2^Ephb2	Pdgfc^Pdgfra	Fgf16^Fgfr1	Efnb3^Epha4	Fgf18^Fgfr1	Pdgfa^Pdgfra	Efna5^Epha4	Wnt11^Fzd7	Edn1^Ednrb	Pmch^Mchr1	Angptl1^Pirb	Angptl2^Pirb	Fgf10^Fgfr1	Cck^Cckbr	Edn3^Ednrb	Pomc^Oprd1	Fgf9^Fgfr1	Dll1^Notch4	Cort^Sstr3	Dll4^Notch4	Nampt^Insr	Efna2^Epha7	Efnb1^Ephb2	Wnt5a^Fzd1	Avp^Avpr1a	Ptn^Ncl	H2-M3^Cd8b1	Efna3^Epha7	Sst^Sstr3	Jag1^Notch1	Fgf15^Fgfr1	Fn1^Cd44	Efna4^Epha7	H2-Eb1^Cd4	Lamb2^Cd44	Ptn^Ptprz1	Jag2^Notch4	Fgf20^Fgfr1	Efna1^Epha7	H2-K1^Cd8b1	Ucn2^Crhr2	Npff^Npffr2	Efna5^Ephb2	Pdyn^Oprk1	Cx3cl1^Cx3cr1	Efna5^Epha7	F2^F2r	Lama1^Cd44	Pdyn^Oprd1	Fgf7^Fgfr1	Ntf3^Ntrk1	Retn^Tlr4	Lamb1^Cd44	F2^F2rl2	Crh^Crhr2	Fgf17^Fgfr1	Pdgfa^Pdgfrb	Kng1^Bdkrb2	Dll3^Notch1	Thbs1^Cd36	Lama5^Cd44	Ntf3^Ntrk2	Nrxn1^Nlgn3	Wnt11^Fzd8	Angptl2^Tlr4	Kng2^Bdkrb2	Lama3^Cd44	Efna3^Epha4	Col4a3^Cd44	Ins2^Insr	Mdk^Ncl	Fgf8^Fgfr1	Col2a1^Cd44	Fgf23^Fgfr1	Pomc^Oprk1	Gdf15^Tgfbr2	Gm11127^Cd8b1	Fgf5^Fgfr1	Efnb2^Epha4	Bdnf^Ntrk2	Fgf4^Fgfr1	Lrrc4b^Ptprf	App^Cd74	Fgf6^Fgfr1	Mdk^Ptprz1	Penk^Oprd1	Jag2^Notch1	Mdk^Lrp1	Il16^Cd4	Ntf5^Ntrk2	Comp^Cd36	Nrxn1^Nlgn1	Ngf^Ntrk1	Fgf2^Fgfr1	Ngf^Ngfr	Lama2^Cd44	Nrxn2^Nlgn3	Efnb1^Epha4	Jag1^Notch4	Efnb3^Ephb2	Spp1^Cd44	Efna4^Epha4	Gm7030^Cd8b1	Penk^Oprk1	Saa2^Fpr2	Nrxn2^Nlgn2	Dll1^Notch1	Dll4^Notch1	Agt^Agtr1a	Wnt5a^Fzd8	Wnt5a^Fzd7	Efna1^Epha4	Cd22^Ptprc	Igf2^Igf1r	H2-T23^Cd8b1	Nrxn1^Nlgn2
GOBP_AMEBOIDAL_TYPE_CELL_MIGRATION		Fgf8^Fgfr1	Fgf1^Fgfr1	Efnb1^Ephb4	Edn2^Ednrb	Fgf10^Fgfr1	Angpt1^Tek	Fgf15^Fgfr1	Edn3^Ednrb	Fgf2^Fgfr1	Edn1^Ednrb	Dll4^Notch1	Tac1^Tacr1	Thbs1^Sdc4	Sema3e^Plxnd1	Efnb2^Ephb4	Fgf7^Fgfr1	Fgf4^Fgfr1	Angpt2^Tek	Edn3^Ednra	Fgf16^Fgfr1	Edn1^Ednra	Kitl^Kit	Fgf18^Fgfr1	Efna1^Epha2	Edn2^Ednra	Cxcl12^Cxcr4
GOBP_RESPONSE_TO_GROWTH_FACTOR		Fgf18^Fgfr2	Fgf1^Fgfr3	Fgf1^Fgfr1	Fgf2^Fgfr4	Fgf6^Fgfr3	Fgf16^Fgfr2	Dll1^Notch2	Fgf22^Fgfr2	Fgf15^Fgfr3	Fgf20^Fgfr4	Fgf23^Fgfr4	Fgf10^Fgfr2	Fgf9^Fgfr2	Ntf3^Ntrk2	Col1a2^Cd44	Fgf16^Fgfr3	Fgf16^Fgfr1	Fgf6^Fgfr2	Fgf18^Fgfr1	Fgf20^Fgfr2	Fgf8^Fgfr1	Col2a1^Cd44	Fgf23^Fgfr1	Fgf5^Fgfr4	Fgf10^Fgfr1	Angpt1^Tek	Fgf8^Fgfr2	Fgf16^Fgfr4	Fgf9^Fgfr1	Fgf5^Fgfr1	Fgf20^Fgfr3	Fgf2^Fgfr3	Bdnf^Ntrk2	Ntf3^Ntrk3	Fgf4^Fgfr1	Fgf4^Fgfr4	Fgf6^Fgfr4	Fgf17^Fgfr4	Wnt5a^Fzd1	Fgf15^Fgfr2	Fgf6^Fgfr1	Fgf4^Fgfr2	Fgf18^Fgfr3	Fgf5^Fgfr2	Fgf7^Fgfr2	Fgf15^Fgfr4	Ntf5^Ntrk2	Fgf1^Fgfr4	Ngf^Ntrk1	Fgf9^Fgfr3	Fgf15^Fgfr1	Fgf2^Fgfr1	Dll4^Notch2	Fgf4^Fgfr3	Fgf2^Fgfr2	Ngf^Ngfr	Fgf8^Fgfr4	Fgf1^Fgfr2	Fgf20^Fgfr1	Fgf9^Fgfr4	Fgf18^Fgfr4	Wnt5a^Fzd4	Col4a2^Cd44	Fgf8^Fgfr3	Dll1^Notch1	Dll4^Notch1	Fgf5^Fgfr3	Fgf17^Fgfr2	Fgf7^Fgfr1	Fgf17^Fgfr3	Ntf3^Ntrk1	Fgf23^Fgfr3	Fgf17^Fgfr1
GOBP_POSITIVE_REGULATION_OF_PHOSPHORYLATION		Igf1^Igf1r	Fgf18^Fgfr2	Fgf1^Fgfr3	Fgf1^Fgfr1	Lep^Lepr	Fgf2^Fgfr4	Thbs1^Cd36	Fgf6^Fgfr3	Fgf16^Fgfr2	Gas6^Mertk	Adipoq^Adipor2	Epgn^Egfr	Efna5^Epha5	Fgf22^Fgfr2	Wnt5a^Fzd5	Fgf20^Fgfr4	Fgf15^Fgfr3	Fgf23^Fgfr4	Fgf10^Fgfr2	Fgf9^Fgfr2	Thbs1^Sdc4	Gas6^Axl	Ntf3^Ntrk2	Thbs4^Cd36	Pdgfc^Pdgfra	Apln^Aplnr	Fgf16^Fgfr3	Fgf16^Fgfr1	Fgf6^Fgfr2	Fgf18^Fgfr1	Pdgfa^Pdgfra	Efna5^Epha4	Ins2^Insr	Edn1^Ednrb	Fgf20^Fgfr2	Fgf8^Fgfr1	Efna1^Epha8	Fgf23^Fgfr1	Fgf5^Fgfr4	Fgf17^Fgfr1	Fgf10^Fgfr1	Gdf15^Tgfbr2	Angpt1^Tek	Fgf8^Fgfr2	Edn3^Ednrb	Fgf16^Fgfr4	Agrn^Dag1	Fgf9^Fgfr1	Fgf5^Fgfr1	Fgf20^Fgfr3	Fgf2^Fgfr3	Tnf^Tnfrsf1a	Iapp^Calcr	Bdnf^Ntrk2	Ntf3^Ntrk3	Fgf4^Fgfr1	Fgf4^Fgfr4	Fgf6^Fgfr4	Fgf17^Fgfr4	Wnt5a^Fzd1	App^Cd74	Fgf15^Fgfr2	Fgf6^Fgfr1	Fgf4^Fgfr2	Efna5^Epha8	Fgf18^Fgfr3	Fgf5^Fgfr2	Fgf7^Fgfr2	Efna5^Epha2	Fgf15^Fgfr4	Tnfsf18^Tnfrsf18	Ntf5^Ntrk2	Fgf1^Fgfr4	Ngf^Ntrk1	Fgf9^Fgfr3	Fgf15^Fgfr1	Fgf2^Fgfr1	Gas6^Tyro3	Fgf4^Fgfr3	Fgf2^Fgfr2	Fgf8^Fgfr4	Fgf1^Fgfr2	Efna1^Epha7	Fgf20^Fgfr1	Edn3^Ednra	Agt^Mas1	Edn1^Ednra	Fgf9^Fgfr4	Fgf18^Fgfr4	Efna1^Epha2	Wnt5a^Fzd4	Efna1^Epha1	Fgf8^Fgfr3	Tnfsf11^Tnfrsf11a	Cx3cl1^Cx3cr1	Fgf5^Fgfr3	Efna1^Epha5	Fgf17^Fgfr2	Agt^Agtr1a	Wnt5a^Fzd8	Hgf^Met	Efna5^Epha7	Wnt5a^Fzd7	Efna1^Epha4	Fgf7^Fgfr1	Fgf17^Fgfr3	Wnt5a^Fzd10	Ntf3^Ntrk1	Igf2^Igf1r	Fgf23^Fgfr3	Kitl^Kit	Icam1^Spn	Pdgfa^Pdgfrb	Flt3l^Flt3	Efna5^Epha1
GOBP_TISSUE_MIGRATION		Fgf8^Fgfr1	Fgf1^Fgfr1	Efnb2^Ephb4	Fgf7^Fgfr1	Fgf4^Fgfr1	Angpt2^Tek	Fgf16^Fgfr1	Kitl^Kit	Fgf10^Fgfr1	Fgf18^Fgfr1	Angpt1^Tek	Efna1^Epha2	Dll4^Notch1	Fgf2^Fgfr1	Tac1^Tacr1	Cxcl12^Cxcr4
GOBP_TISSUE_MORPHOGENESIS		Igf1^Igf1r	Fgf1^Fgfr3	Sema4c^Plxnb2	Fgf1^Fgfr1	Dll1^Notch2	Lama5^Cd44	Wnt11^Fzd2	Wnt5a^Fzd5	Fgf10^Fgfr2	Wnt5a^Fzd6	Lama3^Cd44	Pdgfa^Pdgfra	Mdk^Sdc4	Cxcl12^Cxcr4	Fgf8^Fgfr1	Wnt11^Fzd6	Fgf10^Fgfr1	Angpt1^Tek	Fgf8^Fgfr2	Fgf2^Fgfr3	Sema3e^Plxnd1	Efnb2^Epha4	Dll1^Notch4	Dll4^Notch4	Lama1^Dag1	Jag2^Notch2	Wnt5a^Fzd1	Fgf7^Fgfr2	Jag2^Notch1	Sema5a^Plxna1	Jag1^Notch1	Epo^Epor	Fgf2^Fgfr1	Dll4^Notch2	Fgf2^Fgfr2	Jag2^Notch4	Lama5^Dag1	Jag1^Notch4	Fgf1^Fgfr2	Edn1^Ednra	Lama3^Dag1	Wnt5a^Fzd2	Fgf8^Fgfr3	Wnt11^Fzd3	Lamc1^Dag1	Tnc^Sdc4	Dll1^Notch1	Dll4^Notch1	Agt^Agtr1a	Hgf^Met	Lama1^Cd44	Fgf7^Fgfr1	Jag1^Notch2	Lamc1^Cd44	Wnt11^Fzd5	Col4a1^Cd44	Wnt5a^Fzd3
GOBP_POSITIVE_REGULATION_OF_DEVELOPMENTAL_PROCESS		Igf1^Igf1r	Fgf1^Fgfr3	Tnfsf13b^Tnfrsf13c	Wnt11^Fzd9	Fgf1^Fgfr1	Ghrh^Ghsr	Dll1^Notch2	Wnt5b^Fzd4	Dll3^Notch4	H2-Aa^Cd4	Fgf10^Fgfr2	Fgf9^Fgfr2	Efnb2^Ephb2	Lamb2^Dag1	Dlk1^Notch4	Angpt2^Tek	Fgf18^Fgfr1	Efna5^Epha4	Cxcl12^Cxcr4	Sema4d^Plxnb3	Ghrh^Ghrhr	Dlk1^Notch2	H2-DMa^Cd4	Sema4a^Plxnb1	Fgf10^Fgfr1	Fgf8^Fgfr2	Agrn^Dag1	Fgf9^Fgfr1	Tnf^Tnfrsf1a	Sema5a^Plxnb3	Dll1^Notch4	Sema4a^Plxnb3	Efnb2^Ephb3	Jag1^Notch1	Fgf9^Fgfr3	Ncam1^Fgfr1	Ccl5^Ccr1	Tnf^Tnfrsf1b	Fgf8^Fgfr4	Ptn^Ptprz1	Edn1^Ednra	Fgf9^Fgfr4	Efnb2^Ephb1	Ccl5^Ccr5	Dll3^Notch2	Thpo^Mpl	Sema7a^Plxnc1	Ccl24^Ccr3	Efna5^Ephb2	Cx3cl1^Cx3cr1	Hgf^Met	Ccl11^Ccr3	Jag1^Notch2	Ntf3^Ntrk1	Kitl^Kit	Ccl5^Ccr3	Flt3l^Flt3	Dll3^Notch1	Efna5^Epha1	Fgf18^Fgfr2	Wnt11^Fzd4	Ptn^Alk	Fgf2^Fgfr4	Thbs1^Cd36	Lta^Tnfrsf1a	Sema4d^Plxnb2	Sema4d^Plxnb1	Oxt^Oxtr	Gas6^Axl	Ntf3^Ntrk2	Cd40lg^Cd40	Nrxn1^Nlgn3	Lama2^Dag1	Ghrl^Ghsr	Sema4a^Plxnb2	Sema5a^Plxna3	Fgf8^Fgfr1	Gdf15^Tgfbr2	Fgf2^Fgfr3	Efnb2^Epha4	Bdnf^Ntrk2	Ntf3^Ntrk3	Lama1^Dag1	Lrrc4b^Ptprf	App^Cd74	Mdk^Ptprz1	Lta^Tnfrsf1b	Hc^C5ar1	Fgf18^Fgfr3	C3^C3ar1	Mdk^Lrp1	Mdk^Alk	Fgf1^Fgfr4	Nrxn1^Nlgn1	Sema5a^Plxna1	Ngf^Ntrk1	Fgf2^Fgfr1	Fgf2^Fgfr2	Ngf^Ngfr	Efnb2^Ephb4	Jag1^Notch4	Fgf1^Fgfr2	Rarres2^Cmklr1	Wnt5a^Fzd9	Edn3^Ednra	Fgf18^Fgfr4	Wnt5a^Fzd4	Dlk1^Notch1	Wnt11^Fzd3	Fgf8^Fgfr3	Lamc1^Dag1	Dll1^Notch1	Agt^Agtr1a	Lamb1^Dag1	Igf2^Igf1r	Thbs2^Cd36	Nrxn1^Nlgn2	Wnt5a^Fzd3
GOBP_POSITIVE_REGULATION_OF_LOCOMOTION		Igf1^Igf1r	Wnt11^Fzd4	Fgf1^Fgfr1	Ccl2^Ccr2	Mdk^Lrp1	Ccl20^Ccr6	Tnfsf18^Tnfrsf18	Wnt5b^Fzd4	Wnt5a^Mcam	Cxcl12^Ackr3	Fgf2^Fgfr1	Ccl12^Ccr2	Tac1^Tacr1	Ccl5^Ccr1	Ptn^Ptprz1	Pdgfc^Pdgfra	Rarres2^Cmklr1	Edn3^Ednra	Fgf16^Fgfr1	Edn1^Ednra	Thbs4^Cd47	Tnfsf14^Tnfrsf14	Fgf18^Fgfr1	Pdgfa^Pdgfra	Edn2^Ednra	Cxcl12^Cxcr4	Wnt5a^Fzd4	Cxcl13^Cxcr3	Fgf10^Fgfr1	Angpt1^Tek	Cx3cl1^Cx3cr1	Fgf9^Fgfr1	Hgf^Met	Ccl5^Ccr4	Thbs1^Cd47	Ntf3^Ntrk3	Fgf7^Fgfr1	Cxcl10^Cxcr3	Retn^Tlr4	Igf2^Igf1r	Kitl^Kit	Tac1^Tacr2	App^Cd74	Icam1^Spn	Tac2^Tacr3	Pdgfa^Pdgfrb	Mdk^Ptprz1
GOBP_REGULATION_OF_CELL_POPULATION_PROLIFERATION		Igf1^Igf1r	Fgf1^Fgfr3	Tnfsf13b^Tnfrsf13c	Wnt11^Fzd9	Fgf1^Fgfr1	Ccl2^Ccr2	Edn2^Ednrb	Ghrh^Ghsr	Epgn^Egfr	Dll1^Notch2	Fgf20^Fgfr4	H2-Aa^Cd4	Fgf10^Fgfr2	Fgf9^Fgfr2	Efnb2^Ephb2	Rln1^Rxfp2	Pdgfc^Pdgfra	Npy^Npy5r	Ptn^Sdc4	Fgf16^Fgfr3	Fgf16^Fgfr1	Fgf18^Fgfr1	Pdgfa^Pdgfra	Wnt11^Fzd7	Mdk^Sdc4	Edn1^Ednrb	Ghrh^Ghrhr	Fgf20^Fgfr2	Gnrh1^Gnrhr	Dlk1^Notch2	Ghrh^Vipr2	Insl3^Rxfp2	Fgf10^Fgfr1	Angpt1^Tek	Btla^Tnfrsf14	Fgf8^Fgfr2	Cck^Cckbr	Edn3^Ednrb	Fgf16^Fgfr4	Fgf9^Fgfr1	Sema5a^Plxnb3	Fgf20^Fgfr3	Cxcl10^Cxcr3	Fgf4^Fgfr4	Nampt^Insr	Efnb1^Ephb2	Fgf17^Fgfr4	Avp^Avpr1a	Fgf15^Fgfr2	Avp^Avpr2	Fgf4^Fgfr2	Lamc2^Cd44	Fgf7^Fgfr2	Fgf5^Fgfr2	Fgf15^Fgfr4	Cd86^Cd28	Jag1^Notch1	Epo^Epor	Fgf15^Fgfr1	Fgf9^Fgfr3	Fn1^Cd44	Ncam1^Fgfr1	Tac1^Tacr1	Tnf^Tnfrsf1b	Fgf8^Fgfr4	Ptn^Ptprz1	Tnfsf4^Tnfrsf4	Fgf20^Fgfr1	Edn1^Ednra	Thbs4^Cd47	Dll4^Notch3	Fgf9^Fgfr4	Icosl^Ctla4	Efnb2^Ephb1	Ccl5^Ccr5	Thpo^Mpl	Fasl^Fas	Ccl24^Ccr3	Tnc^Sdc4	Cx3cl1^Cx3cr1	Fgf5^Fgfr3	Dlk1^Notch3	Cd86^Ctla4	F2^F2r	Ccl11^Ccr3	Jag1^Notch2	Fgf7^Fgfr1	Jag2^Notch3	Fgf17^Fgfr3	Ntf3^Ntrk1	Retn^Tlr4	Fgf23^Fgfr3	Kitl^Kit	Iapp^Calcrl	Ccl5^Ccr3	Fgf17^Fgfr1	Pdgfa^Pdgfrb	Flt3l^Flt3	Fgf18^Fgfr2	Ptn^Alk	Avp^Avpr1b	Fgf2^Fgfr4	Fgf6^Fgfr3	Fgf16^Fgfr2	Lama5^Cd44	Fgf22^Fgfr2	Wnt5a^Fzd5	Cxcl12^Ackr3	Fgf15^Fgfr3	Fgf23^Fgfr4	Thbs1^Sdc4	Pthlh^Pth1r	Cd80^Ctla4	Ntf3^Ntrk2	Cd40lg^Cd40	Apln^Aplnr	Ghrl^Ghsr	Icosl^Cd28	Dll1^Notch3	Fgf6^Fgfr2	Edn2^Ednra	Ins2^Insr	Efnb1^Ephb1	Fgf8^Fgfr1	Mif^Ackr3	Fgf23^Fgfr1	Fgf5^Fgfr4	H2-DMb1^Cd4	Fgf5^Fgfr1	Fgf2^Fgfr3	Efnb2^Epha4	Bdnf^Ntrk2	Ntf3^Ntrk3	Fgf4^Fgfr1	H2-DMb2^Cd4	Fgf6^Fgfr4	Jag2^Notch2	Vip^Vipr2	App^Cd74	Adm^Calcrl	Fgf6^Fgfr1	Mdk^Ptprz1	Lta^Tnfrsf1b	Fgf18^Fgfr3	Jag2^Notch1	Mdk^Alk	Fgf1^Fgfr4	Ngf^Ntrk1	Fgf2^Fgfr1	Dll4^Notch2	Fgf4^Fgfr3	Ccl12^Ccr2	Fgf2^Fgfr2	Ngf^Ngfr	Efnb1^Epha4	Tnfsf13^Tnfrsf13b	Comp^Cd47	Fgf1^Fgfr2	Wnt5a^Fzd9	Lta^Tnfrsf14	Edn3^Ednra	Agt^Mas1	Fgf18^Fgfr4	Cd80^Cd28	Prl^Prlr	Dlk1^Notch1	Jag1^Notch3	Fgf8^Fgfr3	Wnt11^Fzd3	Tnfsf13b^Tnfrsf13b	Dll1^Notch1	Dll4^Notch1	Nmb^Nmbr	Fgf17^Fgfr2	Agt^Agtr1a	Wnt5a^Fzd7	Thbs1^Cd47	Cd22^Ptprc	Cxcl1^Cxcr2	Igf2^Igf1r	Wnt11^Fzd5	Slurp1^Chrnb2	Wnt5a^Fzd3	Col4a3^Cd44
GOBP_APOPTOTIC_PROCESS		Igf1^Igf1r	Wnt11^Fzd9	Ghrh^Ghsr	Gas6^Mertk	Dll1^Notch2	Lta^Tnfrsf1a	Wnt5a^Fzd5	Cxcl12^Ackr3	Fgf10^Fgfr2	Angptl4^Cdh5	Gas6^Axl	Ntf3^Ntrk2	Rln1^Rxfp2	Cd40lg^Cd40	Ghrl^Ghsr	Cd70^Cd27	Edn1^Ednrb	Mdk^Ncl	Fgf20^Fgfr2	Fgf8^Fgfr1	Mif^Ackr3	Col2a1^Cd44	Insl3^Rxfp2	Cd274^Pdcd1	Fgf10^Fgfr1	Angpt1^Tek	Fgf8^Fgfr2	Cck^Cckbr	Fgf20^Fgfr3	Tnf^Tnfrsf1a	Sema3e^Plxnd1	Bdnf^Ntrk2	Ntf3^Ntrk3	Fgf4^Fgfr1	Cxcl10^Cxcr3	Jag2^Notch2	App^Cd74	Fgf4^Fgfr2	Tnfsf12^Tnfrsf12a	Mdk^Ptprz1	Lta^Tnfrsf1b	Ptn^Ncl	Jag2^Notch1	Mdk^Lrp1	Ntf5^Ntrk2	Ngf^Ntrk1	Epo^Epor	Prok2^Prokr1	Gas6^Tyro3	Fn1^Cd44	Fgf4^Fgfr3	Ngf^Ngfr	Tnf^Tnfrsf1b	Ptn^Ptprz1	Tnfsf4^Tnfrsf4	Wnt5a^Fzd9	Fgf20^Fgfr1	Efna1^Epha7	Edn1^Ednra	Spp1^Cd44	Efna1^Epha2	Ccl5^Ccr5	Grn^Sort1	Fasl^Fas	Tnfsf10^Tnfrsf10b	Fgf8^Fgfr3	Wnt11^Fzd3	Dll1^Notch1	Cx3cl1^Cx3cr1	Agt^Agtr1a	Nppc^Npr2	Ntf3^Ntrk1	Wnt11^Fzd5	Icam1^Spn	Gzma^F2r	Wnt5a^Fzd3	Col4a3^Cd44
GOBP_REGULATION_OF_GROWTH		Igf1^Igf1r	Ghrh^Ghrhr	Fgf20^Fgfr2	Fgf8^Fgfr1	Sema5b^Plxna3	Sema6a^Plxna4	Sema6b^Plxna4	Cga^Tshr	Ghrh^Ghsr	Fgf8^Fgfr3	Gdf15^Tgfbr2	Fgf8^Fgfr2	Fgf9^Fgfr3	Fgf2^Fgfr1	Fn1^Cd44	Ncam1^Fgfr1	Fgf2^Fgfr2	Fgf9^Fgfr2	Fgf9^Fgfr1	Efna5^Epha7	Fgf20^Fgfr3	Fgf2^Fgfr3	Dll1^Notch1	Fgf20^Fgfr1	Igf2^Igf1r	Ghrl^Ghsr	Avp^Avpr1a	Cxcl12^Cxcr4	Sema5a^Plxna3
GOBP_VASCULATURE_DEVELOPMENT		Fgf18^Fgfr2	Wnt11^Fzd4	Fgf1^Fgfr1	Ccl2^Ccr2	Lep^Lepr	Efna3^Epha1	Dll1^Notch2	Wnt5a^Mcam	Wnt5a^Fzd5	Cxcl12^Ackr3	Fgf10^Fgfr2	Fgf9^Fgfr2	Angptl4^Cdh5	Efnb2^Ephb2	Wnt11^Fzd8	Apln^Aplnr	Angpt2^Tek	Ghrl^Ghsr	Dll1^Notch3	Fgf6^Fgfr2	Fgf18^Fgfr1	Pdgfa^Pdgfra	Edn2^Ednra	Cxcl12^Cxcr4	Mdk^Ncl	Fgf8^Fgfr1	Fgf10^Fgfr1	Angpt1^Tek	Fgf8^Fgfr2	Fgf9^Fgfr1	Tnf^Tnfrsf1a	Sema3e^Plxnd1	Dll1^Notch4	Dll4^Notch4	Cxcl10^Cxcr3	Adm^Calcrl	Fgf6^Fgfr1	Tnfsf12^Tnfrsf12a	Hc^C5ar1	Ptn^Ncl	C3^C3ar1	Efnb2^Ephb3	Mdk^Lrp1	Jag1^Notch1	Epo^Epor	Prok2^Prokr1	Fgf2^Fgfr1	Dll4^Notch2	Ccl12^Ccr2	Fgf2^Fgfr2	Efnb2^Ephb4	Jag1^Notch4	Fgf1^Fgfr2	Edn1^Ednra	Dll4^Notch3	Efna1^Epha2	Efnb2^Ephb1	Efna3^Epha5	Wnt5a^Fzd4	Efna1^Epha1	Ccl24^Ccr3	Jag1^Notch3	Dll1^Notch1	Dll4^Notch1	Cx3cl1^Cx3cr1	Efna1^Epha5	Agt^Agtr1a	Wnt5a^Fzd8	Ccl11^Ccr3	Prok1^Prokr1	Jag1^Notch2	Nppc^Npr2	Efna3^Epha2	Wnt11^Fzd5	Ccl5^Ccr3	Pdgfa^Pdgfrb
GOBP_EMBRYONIC_ORGAN_MORPHOGENESIS		Fgf8^Fgfr1	Wnt5a^Fzd2	Dll1^Notch2	Wnt11^Fzd6	Wnt11^Fzd2	Wnt11^Fzd3	Fgf10^Fgfr1	Wnt5a^Fzd5	Fgf8^Fgfr2	Dll1^Notch1	Fgf10^Fgfr2	Fgf9^Fgfr2	Fgf9^Fgfr1	Wnt5a^Fzd6	Edn1^Ednra	Wnt11^Fzd5	Efna1^Epha2	Wnt5a^Fzd3
GOBP_ORGAN_GROWTH		Fgf9^Fgfr1	Fgf20^Fgfr2	Fgf8^Fgfr1	Fgf1^Fgfr1	Fgf7^Fgfr2	Lep^Lepr	Fgf7^Fgfr1	Fgf1^Fgfr2	Nppc^Npr2	Fgf20^Fgfr1	Fgf10^Fgfr1	Fgf8^Fgfr2	Dll1^Notch1	Fgf2^Fgfr1	Ncam1^Fgfr1	Fgf2^Fgfr2	Fgf10^Fgfr2	Fgf9^Fgfr2
GOBP_ANGIOGENESIS		Fgf18^Fgfr2	Hc^C5ar1	Ptn^Ncl	Fgf1^Fgfr1	Ccl2^Ccr2	Lep^Lepr	C3^C3ar1	Efnb2^Ephb3	Efna3^Epha1	Dll1^Notch2	Wnt5a^Mcam	Wnt5a^Fzd5	Cxcl12^Ackr3	Fgf2^Fgfr1	Dll4^Notch2	Ccl12^Ccr2	Fgf2^Fgfr2	Fgf9^Fgfr2	Angptl4^Cdh5	Efnb2^Ephb2	Efnb2^Ephb4	Fgf1^Fgfr2	Apln^Aplnr	Angpt2^Tek	Ghrl^Ghsr	Edn1^Ednra	Dll1^Notch3	Fgf6^Fgfr2	Dll4^Notch3	Fgf18^Fgfr1	Pdgfa^Pdgfra	Efna1^Epha2	Edn2^Ednra	Efnb2^Ephb1	Cxcl12^Cxcr4	Mdk^Ncl	Efna3^Epha5	Wnt5a^Fzd4	Fgf8^Fgfr1	Efna1^Epha1	Ccl24^Ccr3	Angpt1^Tek	Fgf8^Fgfr2	Dll1^Notch1	Dll4^Notch1	Cx3cl1^Cx3cr1	Efna1^Epha5	Fgf9^Fgfr1	Agt^Agtr1a	Wnt5a^Fzd8	Tnf^Tnfrsf1a	Sema3e^Plxnd1	Ccl11^Ccr3	Dll1^Notch4	Cxcl10^Cxcr3	Nppc^Npr2	Dll4^Notch4	Efna3^Epha2	Adm^Calcrl	Fgf6^Fgfr1	Ccl5^Ccr3	Pdgfa^Pdgfrb	Tnfsf12^Tnfrsf12a
GOBP_REGULATION_OF_IMMUNE_SYSTEM_PROCESS		Sele^Cd44	Tnfsf13b^Tnfrsf13c	Ccl2^Ccr2	Tnfsf11^Tnfrsf11b	Efnb1^Ephb4	Thbs1^Cd36	Gas6^Mertk	Dll1^Notch2	Wnt5a^Fzd5	H2-Aa^Cd4	Thbs1^Sdc4	Gas6^Axl	Cd80^Ctla4	Efnb3^Ephb4	Thbs4^Cd36	Efnb2^Ephb2	Npy^Npy5r	Cd40lg^Cd40	Fcer2a^Cr2	Ptn^Sdc4	Gm7030^Cd8a	C4a^C3ar1	Icosl^Cd28	Tnfsf14^Tnfrsf14	Edn2^Ednra	Mdk^Sdc4	H2-K1^Cd8a	Dlk1^Notch2	Cxcl13^Cxcr3	H2-Ab1^Cd4	H2-DMa^Cd4	Pdcd1lg2^Pdcd1	Cd274^Pdcd1	Angpt1^Tek	Btla^Tnfrsf14	Efnb3^Ephb6	Icosl^Icos	Gm11127^Cd8b1	H2-DMb1^Cd4	Anxa1^Fpr1	C3^Cr2	Sele^Ceacam1	Cxcl10^Cxcr3	H2-DMb2^Cd4	Efnb1^Ephb2	App^Cd74	Lta^Tnfrsf1b	Hc^C5ar1	H2-M3^Cd8b1	H2-M3^Cd8a	C3^C3ar1	Ccl20^Ccr6	Tnfsf18^Tnfrsf18	Il16^Cd4	Cd86^Cd28	Gas6^Tyro3	Fn1^Cd44	Ccl12^Ccr2	Tac1^Tacr1	Ccl5^Ccr1	H2-Eb1^Cd4	Tnf^Tnfrsf1b	Tnfsf13^Tnfrsf13b	Efnb2^Ephb4	Tnfsf4^Tnfrsf4	Efnb3^Ephb2	Cxcl5^Cxcr2	Rarres2^Cmklr1	Edn3^Ednra	Lta^Tnfrsf14	Edn1^Ednra	H2-K1^Cd8b1	Thbs4^Cd47	Gm11127^Cd8a	Icosl^Ctla4	Csf3^Csf3r	Cd80^Cd28	Gm7030^Cd8b1	Thpo^Mpl	Tnfsf13b^Tnfrsf13b	Cx3cl1^Cx3cr1	C4b^Cr2	H2-Ob^Cd4	Cd86^Ctla4	Thbs1^Cd47	Cd22^Ptprc	Jag1^Notch2	H2-T23^Cd8a	Cxcl1^Cxcr2	H2-T23^Cd8b1	Kitl^Kit	Cd200^Cd200r1	Icam1^Spn	Flt3l^Flt3
GOBP_HEMOPOIESIS		Tnfsf11^Tnfrsf11b	Lep^Lepr	Efna2^Epha2	Gas6^Mertk	Jag2^Notch1	Dll1^Notch2	Ccl20^Ccr6	Jag1^Notch1	Wnt5a^Fzd5	Epo^Epor	H2-Aa^Cd4	Gas6^Tyro3	Dll4^Notch2	Ccl5^Ccr1	Gas6^Axl	Ptn^Ptprz1	Wnt5a^Fzd9	Angpt2^Tek	Csf3^Csf3r	Dlk1^Notch2	Thpo^Mpl	H2-Ab1^Cd4	Dlk1^Notch1	H2-DMa^Cd4	Tnfsf13b^Tnfrsf13b	Angpt1^Tek	Dll1^Notch1	Dll4^Notch1	Tnfsf11^Tnfrsf11a	Wnt5a^Fzd8	Iapp^Calcr	Wnt5a^Fzd7	Jag1^Notch2	Kitl^Kit	Jag2^Notch2	App^Cd74	Flt3l^Flt3	Mdk^Ptprz1
GOBP_REGULATION_OF_CELL_DEVELOPMENT		Sema4c^Plxnb2	Tnfsf11^Tnfrsf11b	Sema5b^Plxna1	Dll1^Notch2	Lta^Tnfrsf1a	Sema4d^Plxnb2	H2-Aa^Cd4	Sema4d^Plxnb1	Gas6^Axl	Ntf3^Ntrk2	Efnb3^Epha4	Sema4a^Plxnb2	Efna5^Epha4	Cxcl12^Cxcr4	Sema5a^Plxna3	Sema4d^Plxnb3	Dlk1^Notch2	Sema6a^Plxna4	Sema6b^Plxna4	H2-DMa^Cd4	Sema4a^Plxnb1	Tnf^Tnfrsf1a	Fgf2^Fgfr3	Sema3e^Plxnd1	Sema5a^Plxnb3	Bdnf^Ntrk2	Ntf3^Ntrk3	Sema4g^Plxnb2	Mdk^Ptprz1	Lta^Tnfrsf1b	Sema5b^Plxna3	Sema4a^Plxnb3	Ccl20^Ccr6	Mdk^Lrp1	Sema5a^Plxna1	Jag1^Notch1	Fn1^Cd44	Dll4^Notch2	Ccl5^Ccr1	Tnf^Tnfrsf1b	Ptn^Ptprz1	Sema6a^Plxna2	Efnb3^Ephb2	Sema6b^Plxna2	Ccl5^Ccr5	Csf3^Csf3r	Dll3^Notch2	Wnt5a^Fzd4	Thpo^Mpl	Sema7a^Plxnc1	Dlk1^Notch1	Efna5^Ephb2	Dll1^Notch1	Dll4^Notch1	Cx3cl1^Cx3cr1	Efna5^Epha7	Jag1^Notch2	Nppc^Npr2	Kitl^Kit	Flt3l^Flt3	Dll3^Notch1	Wnt5a^Fzd3
GOBP_REGULATION_OF_CATALYTIC_ACTIVITY		Igf1^Igf1r	Fgf18^Fgfr2	Fgf1^Fgfr3	Sele^Cd44	Wnt11^Fzd4	Fgf1^Fgfr1	Avp^Avpr1b	Lep^Lepr	Fgf2^Fgfr4	Gas6^Mertk	Efna3^Epha1	Epgn^Egfr	Efna5^Epha5	Wnt5a^Fzd5	Sema4d^Plxnb2	Sema4d^Plxnb1	Fgf23^Fgfr4	Thbs1^Sdc4	Gas6^Axl	Ntf3^Ntrk2	Pdgfc^Pdgfra	Gzma^F2rl1	Wnt11^Fzd8	Fgf18^Fgfr1	Pdgfa^Pdgfra	Efna3^Epha4	Efna5^Epha4	Ins2^Insr	Sema4d^Plxnb3	Efna1^Epha8	Fgf23^Fgfr1	Wnt11^Fzd10	Angpt1^Tek	Agrn^Dag1	Efna3^Epha8	Fgf2^Fgfr3	Ntf3^Ntrk3	Sele^Ceacam1	App^Cd74	Efna5^Epha8	Fgf18^Fgfr3	F2^F2rl1	Efna3^Epha7	Efna5^Epha2	Calca^Calcr	Fgf1^Fgfr4	Ngf^Ntrk1	Fgf2^Fgfr1	Gas6^Tyro3	Fgf2^Fgfr2	Ngf^Ngfr	Efna3^Epha3	Efna5^Epha1	Fgf1^Fgfr2	Efna1^Epha7	Agt^Mas1	Efna1^Epha3	Fgf18^Fgfr4	Efna1^Epha2	Grn^Sort1	Efna3^Epha5	Wnt5a^Fzd4	Efna5^Epha3	Fasl^Fas	Efna1^Epha1	Efna5^Ephb2	Tnfsf11^Tnfrsf11a	Adcyap1^Adcyap1r1	Efna1^Epha5	Agt^Agtr1a	Efna5^Epha7	Wnt5a^Fzd8	Hgf^Met	F2^F2r	Efna1^Epha4	Wnt5a^Fzd10	Ntf3^Ntrk1	Igf2^Igf1r	Fgf23^Fgfr3	Kitl^Kit	Efna3^Epha2	Wnt11^Fzd5	Gzma^F2r	Angptl4^Sdc4	Pdgfa^Pdgfrb	Col4a3^Cd44
GOBP_POSITIVE_REGULATION_OF_MOLECULAR_FUNCTION		Igf1^Igf1r	Fgf18^Fgfr2	Fgf1^Fgfr3	Wnt11^Fzd4	Fgf1^Fgfr1	Ccl2^Ccr2	Fgf2^Fgfr4	Thbs1^Cd36	Gas6^Mertk	Efna3^Epha1	Epgn^Egfr	Ucn^Crhr2	Wnt11^Fzd2	Wnt5a^Fzd5	Fgf23^Fgfr4	Sema4d^Plxnb1	Fgf10^Fgfr2	Thbs1^Sdc4	Gas6^Axl	Ntf3^Ntrk2	Pdgfc^Pdgfra	Cd40lg^Cd40	Nrxn1^Nlgn3	Wnt11^Fzd8	Fgf18^Fgfr1	Pdgfa^Pdgfra	Efna3^Epha4	Edn2^Ednra	Ins2^Insr	Efna1^Epha8	Fgf23^Fgfr1	Wnt11^Fzd10	Nts^Ntsr1	Fgf10^Fgfr1	Angpt1^Tek	Agrn^Dag1	Efna3^Epha8	Fgf2^Fgfr3	Gal^Galr2	Bdnf^Ntrk2	Ntf3^Ntrk3	Sele^Ceacam1	Wnt5a^Fzd1	App^Cd74	Fgf18^Fgfr3	F2^F2rl1	Calca^Calcr	Fgf1^Fgfr4	Ngf^Ntrk1	Fgf2^Fgfr1	Gas6^Tyro3	Ccl12^Ccr2	Fgf2^Fgfr2	Ngf^Ngfr	Fgf1^Fgfr2	Edn3^Ednra	Agt^Mas1	Edn1^Ednra	Fgf18^Fgfr4	Efna1^Epha2	Efna3^Epha5	Wnt5a^Fzd4	Wnt5a^Fzd2	Fasl^Fas	Efna1^Epha1	Tnfsf11^Tnfrsf11a	Cx3cl1^Cx3cr1	Adcyap1^Adcyap1r1	Efna1^Epha5	Agt^Agtr1a	Wnt5a^Fzd8	F2^F2r	Efna1^Epha4	Wnt5a^Fzd10	Ntf3^Ntrk1	Igf2^Igf1r	Fgf23^Fgfr3	Kitl^Kit	Efna3^Epha2	Wnt11^Fzd5	Pdgfa^Pdgfrb
GOBP_POSITIVE_REGULATION_OF_CATALYTIC_ACTIVITY		Igf1^Igf1r	Fgf18^Fgfr2	Fgf1^Fgfr3	Fgf18^Fgfr3	F2^F2rl1	Wnt11^Fzd4	Fgf1^Fgfr1	Fgf2^Fgfr4	Gas6^Mertk	Efna3^Epha1	Epgn^Egfr	Calca^Calcr	Fgf1^Fgfr4	Wnt5a^Fzd5	Ngf^Ntrk1	Fgf2^Fgfr1	Fgf23^Fgfr4	Gas6^Tyro3	Sema4d^Plxnb1	Fgf2^Fgfr2	Ngf^Ngfr	Thbs1^Sdc4	Gas6^Axl	Ntf3^Ntrk2	Pdgfc^Pdgfra	Wnt11^Fzd8	Fgf1^Fgfr2	Agt^Mas1	Fgf18^Fgfr1	Fgf18^Fgfr4	Pdgfa^Pdgfra	Efna1^Epha2	Efna3^Epha4	Ins2^Insr	Efna3^Epha5	Wnt5a^Fzd4	Efna1^Epha8	Fasl^Fas	Fgf23^Fgfr1	Efna1^Epha1	Wnt11^Fzd10	Angpt1^Tek	Tnfsf11^Tnfrsf11a	Adcyap1^Adcyap1r1	Efna1^Epha5	Agt^Agtr1a	Agrn^Dag1	Efna3^Epha8	Wnt5a^Fzd8	F2^F2r	Fgf2^Fgfr3	Efna1^Epha4	Ntf3^Ntrk3	Sele^Ceacam1	Wnt5a^Fzd10	Ntf3^Ntrk1	Igf2^Igf1r	Fgf23^Fgfr3	Kitl^Kit	Efna3^Epha2	Wnt11^Fzd5	App^Cd74	Pdgfa^Pdgfrb
GOBP_POSITIVE_REGULATION_OF_TRANSCRIPTION_BY_RNA_POLYMERASE_II		Gal^Galr3	Fgf1^Fgfr1	Pomc^Mc1r	Jag1^Notch3	Fgf10^Fgfr1	Jag1^Notch1	Wnt5a^Fzd5	Dll1^Notch1	Fgf2^Fgfr1	Fgf2^Fgfr2	Fgf10^Fgfr2	Tnf^Tnfrsf1a	Gal^Galr2	Fgf1^Fgfr2	Fgf4^Fgfr1	Gal^Galr1	Dll1^Notch3	Fgf4^Fgfr2
GOBP_POSITIVE_REGULATION_OF_CELLULAR_BIOSYNTHETIC_PROCESS		Igf1^Igf1r	Gal^Galr3	Wnt11^Fzd4	Fgf1^Fgfr1	Avp^Avpr1b	Fgf2^Fgfr4	Thbs1^Cd36	Pomc^Mc1r	Ucn^Crhr2	Wnt11^Fzd2	Wnt5a^Fzd5	Fgf23^Fgfr4	Fgf10^Fgfr2	Fgf9^Fgfr2	Dll1^Notch3	Wnt11^Fzd7	Ins2^Insr	Mdk^Ncl	Fgf23^Fgfr1	Fgf10^Fgfr1	Fgf9^Fgfr1	Tnf^Tnfrsf1a	Gal^Galr2	Fgf4^Fgfr1	Fgf4^Fgfr4	Nampt^Insr	Wnt5a^Fzd1	Avp^Avpr1a	App^Cd74	Fgf4^Fgfr2	Fgf7^Fgfr2	Pomc^Oprm1	Fgf1^Fgfr4	Jag1^Notch1	Fgf2^Fgfr1	Fgf2^Fgfr2	Fgf1^Fgfr2	Gal^Galr1	Agt^Mas1	Fgf9^Fgfr4	Wnt5a^Fzd4	Wnt5a^Fzd2	Jag1^Notch3	Dll1^Notch1	Adcyap1^Adcyap1r1	Hgf^Met	Wnt5a^Fzd7	Fgf7^Fgfr1	Igf2^Igf1r	Wnt11^Fzd5
GOBP_OSSIFICATION		Fgf18^Fgfr2	Fgf18^Fgfr3	Wnt11^Fzd9	Calca^Calcr	Jag1^Notch1	Fgf2^Fgfr1	Fgf9^Fgfr3	Sema4d^Plxnb1	Fgf2^Fgfr2	Fgf9^Fgfr2	Tac1^Tacr1	Pthlh^Pth1r	Wnt5a^Fzd9	Fgf18^Fgfr1	Fgf23^Fgfr1	Dlk1^Notch1	Tnfsf11^Tnfrsf11a	Fgf9^Fgfr1	Fgf2^Fgfr3	Nppc^Npr2	Fgf23^Fgfr3	Wnt5a^Fzd1
GOBP_POSITIVE_REGULATION_OF_NUCLEOBASE_CONTAINING_COMPOUND_METABOLIC_PROCESS		Igf1^Igf1r	Gal^Galr3	Wnt11^Fzd4	Fgf1^Fgfr1	Fgf2^Fgfr4	Pomc^Mc1r	Ucn^Crhr2	Wnt11^Fzd2	Wnt5a^Fzd5	Fgf23^Fgfr4	Fgf10^Fgfr2	Fgf9^Fgfr2	Dll1^Notch3	Wnt11^Fzd7	Ins2^Insr	Mdk^Ncl	Fgf23^Fgfr1	Fgf10^Fgfr1	Fgf9^Fgfr1	Tnf^Tnfrsf1a	Gal^Galr2	Fgf4^Fgfr1	Fgf4^Fgfr4	Nampt^Insr	Wnt5a^Fzd1	App^Cd74	Fgf4^Fgfr2	Fgf7^Fgfr2	Fgf1^Fgfr4	Jag1^Notch1	Fgf2^Fgfr1	Fgf2^Fgfr2	Tnf^Tnfrsf1b	Fgf1^Fgfr2	Gal^Galr1	Agt^Mas1	Fgf9^Fgfr4	Wnt5a^Fzd4	Wnt5a^Fzd2	Jag1^Notch3	Dll1^Notch1	Hgf^Met	Wnt5a^Fzd7	Fgf7^Fgfr1	Igf2^Igf1r	Wnt11^Fzd5
GOBP_EPITHELIAL_CELL_PROLIFERATION		Fgf18^Fgfr2	Fgf1^Fgfr3	Fgf18^Fgfr3	Fgf1^Fgfr1	Fgf7^Fgfr2	Epgn^Egfr	Jag1^Notch1	Fgf9^Fgfr3	Fgf2^Fgfr1	Dll4^Notch2	Fgf2^Fgfr2	Fgf10^Fgfr2	Fgf9^Fgfr2	Fgf1^Fgfr2	Apln^Aplnr	Ghrl^Ghsr	Fgf18^Fgfr1	Dlk1^Notch2	Ccl24^Ccr3	Dlk1^Notch1	Fgf10^Fgfr1	Dll4^Notch1	Fgf9^Fgfr1	Sema5a^Plxnb3	Fgf2^Fgfr3	Wnt5a^Fzd7	Ccl11^Ccr3	Jag1^Notch2	Fgf7^Fgfr1	Ccl5^Ccr3
GOBP_POSITIVE_REGULATION_OF_RNA_METABOLIC_PROCESS		Igf1^Igf1r	Gal^Galr3	Wnt11^Fzd4	Fgf1^Fgfr1	Pomc^Mc1r	Wnt11^Fzd2	Wnt5a^Fzd5	Fgf10^Fgfr2	Fgf9^Fgfr2	Dll1^Notch3	Wnt11^Fzd7	Mdk^Ncl	Fgf23^Fgfr1	Fgf10^Fgfr1	Fgf9^Fgfr1	Tnf^Tnfrsf1a	Gal^Galr2	Fgf4^Fgfr1	Nampt^Insr	Wnt5a^Fzd1	App^Cd74	Fgf4^Fgfr2	Fgf7^Fgfr2	Jag1^Notch1	Fgf2^Fgfr1	Fgf2^Fgfr2	Tnf^Tnfrsf1b	Fgf1^Fgfr2	Gal^Galr1	Wnt5a^Fzd4	Wnt5a^Fzd2	Jag1^Notch3	Dll1^Notch1	Wnt5a^Fzd7	Fgf7^Fgfr1	Igf2^Igf1r	Wnt11^Fzd5
GOBP_PATTERN_SPECIFICATION_PROCESS		Fgf1^Fgfr1	Fgf2^Fgfr4	Dll1^Notch2	Fgf1^Fgfr4	Wnt5a^Fzd5	Fgf2^Fgfr1	Dll4^Notch2	Fgf2^Fgfr2	Fgf10^Fgfr2	Fgf8^Fgfr4	Fgf1^Fgfr2	Edn1^Ednra	Dll3^Notch2	Fgf8^Fgfr1	Fgf10^Fgfr1	Fgf8^Fgfr2	Dll1^Notch1	Dll4^Notch1	Wnt11^Fzd5	Dll3^Notch1
GOBP_EPITHELIAL_CELL_DIFFERENTIATION		Wnt5a^Fzd4	Fgf20^Fgfr2	Fgf8^Fgfr1	Wnt11^Fzd4	Wnt5a^Fzd2	Jag2^Notch1	Dll1^Notch2	Fgf8^Fgfr3	Wnt11^Fzd2	Fgf10^Fgfr1	Wnt5a^Fzd5	Fgf8^Fgfr2	Dll1^Notch1	Jag1^Notch1	Fgf2^Fgfr1	Fgf2^Fgfr2	Fgf10^Fgfr2	Fgf20^Fgfr3	Wnt5a^Fzd7	Fgf2^Fgfr3	Tnf^Tnfrsf1a	Jag2^Notch4	Jag1^Notch2	Dll1^Notch4	Jag1^Notch4	Nppc^Npr2	Fgf20^Fgfr1	Jag2^Notch2	Wnt5a^Fzd1	Wnt11^Fzd5	Wnt11^Fzd7
GOBP_GENERATION_OF_NEURONS		Sema4c^Plxnb2	Wnt11^Fzd9	Edn2^Ednrb	Efna2^Epha8	Wnt5b^Fzd4	Efna2^Epha4	Efnb2^Ephb2	Lamb2^Dag1	Ptn^Sdc4	Efna2^Epha3	Efnb3^Epha4	Efna5^Epha4	Mdk^Sdc4	Cxcl12^Cxcr4	Edn1^Ednrb	Sema4d^Plxnb3	Fgf20^Fgfr2	Efna4^Epha3	Sema6b^Plxna4	Sema4a^Plxnb1	Efnb3^Ephb6	Fgf8^Fgfr2	Edn3^Ednrb	Agrn^Dag1	Fgf20^Fgfr3	Sema5a^Plxnb3	Efna2^Epha7	Wnt5a^Fzd1	Efna4^Epha5	Efnb1^Ephb2	Sema4g^Plxnb2	Sema5b^Plxna3	Efna2^Epha5	Efna3^Epha7	Efna5^Epha2	Sema4a^Plxnb3	Efnb2^Ephb3	Jag1^Notch1	Epo^Epor	Efna4^Epha7	Gas6^Tyro3	Fn1^Cd44	Ncam1^Fgfr1	Cntn1^Nrcam	Efna3^Epha3	Lamb2^Cd44	Ptn^Ptprz1	Lama5^Dag1	Efna1^Epha7	Fgf20^Fgfr1	Edn1^Ednra	Sema6b^Plxna2	Dll4^Notch3	Efna1^Epha2	Lama3^Dag1	Efnb2^Ephb1	Ccl5^Ccr5	Efnb1^Ephb3	Efna3^Epha5	Efna5^Epha3	Sema7a^Plxnc1	Efna5^Ephb2	Tnc^Sdc4	Cx3cl1^Cx3cr1	Efna5^Epha7	Hgf^Met	Lama1^Cd44	Jag2^Notch3	Ntf3^Ntrk1	Lamc1^Cd44	Lamb1^Cd44	Efna3^Epha2	Wnt11^Fzd4	Ptn^Alk	Sema5b^Plxna1	Efna5^Epha5	Psap^Gpr37	Lama5^Cd44	Wnt11^Fzd2	Sema4d^Plxnb2	Sema4d^Plxnb1	Gas6^Axl	Ntf3^Ntrk2	Nrxn1^Nlgn3	Lama2^Dag1	Lama3^Cd44	Dll1^Notch3	Sema4a^Plxnb2	Efna3^Epha4	Edn2^Ednra	Sema5a^Plxna3	Efnb1^Ephb1	Fgf8^Fgfr1	Efna1^Epha8	Sema6a^Plxna4	Efna3^Epha8	Fgf2^Fgfr3	Sema3e^Plxnd1	Efnb2^Epha4	Bdnf^Ntrk2	Ntf3^Ntrk3	Lama1^Dag1	Mdk^Ptprz1	Efna5^Epha8	Efna2^Epha2	Efna4^Epha8	Psap^Gpr37l1	Jag2^Notch1	Mdk^Lrp1	Mdk^Alk	Ntf5^Ntrk2	Nrxn1^Nlgn1	Sema5a^Plxna1	Ngf^Ntrk1	Fgf2^Fgfr1	Fgf2^Fgfr2	Ngf^Ngfr	Lama2^Cd44	Efnb1^Epha4	Sema6a^Plxna2	Efnb3^Ephb3	Efnb3^Ephb2	Wnt5a^Fzd9	Edn3^Ednra	Efna1^Epha3	Mdk^Sdc2	Efna4^Epha4	Wnt5a^Fzd4	Wnt5a^Fzd2	Efna4^Epha2	Efnb3^Ephb1	Jag1^Notch3	Fgf8^Fgfr3	Wnt11^Fzd3	Lamc1^Dag1	Dll1^Notch1	Dll4^Notch1	Efna1^Epha5	Lamb1^Dag1	Ccl5^Ccr4	Cck^Cckar	Efna1^Epha4	Ptn^Sdc2	Nrxn1^Nlgn2	Wnt5a^Fzd3
GOBP_REGULATION_OF_EPITHELIAL_CELL_PROLIFERATION		Fgf18^Fgfr2	Fgf1^Fgfr3	Fgf18^Fgfr3	Fgf1^Fgfr1	Fgf7^Fgfr2	Dlk1^Notch2	Epgn^Egfr	Ccl24^Ccr3	Dlk1^Notch1	Fgf10^Fgfr1	Jag1^Notch1	Dll4^Notch1	Fgf9^Fgfr3	Fgf2^Fgfr1	Dll4^Notch2	Fgf2^Fgfr2	Fgf10^Fgfr2	Fgf9^Fgfr2	Fgf9^Fgfr1	Sema5a^Plxnb3	Wnt5a^Fzd7	Fgf2^Fgfr3	Ccl11^Ccr3	Jag1^Notch2	Fgf7^Fgfr1	Fgf1^Fgfr2	Apln^Aplnr	Ghrl^Ghsr	Fgf18^Fgfr1	Ccl5^Ccr3
GOBP_NEGATIVE_REGULATION_OF_CELL_DIFFERENTIATION		Dll3^Notch3	Sema5b^Plxna3	Fgf23^Fgfr1	Dlk1^Notch1	Efnb3^Ephb1	Jag1^Notch3	Fgf10^Fgfr1	Jag1^Notch1	Dll3^Notch4	Fgf9^Fgfr3	Dll1^Notch1	Dlk1^Notch3	Fgf9^Fgfr1	Wnt5a^Fzd7	Efna1^Epha4	Dlk1^Notch4	Dll1^Notch4	Jag1^Notch4	Efnb3^Ephb2	Nppc^Npr2	Efna1^Epha7	Fgf23^Fgfr3	Adipoq^Adipor1	Sema5a^Plxna3	Efnb3^Epha4	Dll1^Notch3	App^Cd74	Dll3^Notch1
GOBP_REGULATION_OF_INTRACELLULAR_SIGNAL_TRANSDUCTION		Igf1^Igf1r	Fgf18^Fgfr2	Fgf1^Fgfr3	Crh^Crhr1	Wnt11^Fzd4	Fgf1^Fgfr1	Ccl2^Ccr2	Lep^Lepr	Fgf2^Fgfr4	Thbs1^Cd36	Pomc^Mc1r	Epgn^Egfr	Psap^Gpr37	Ucn^Crhr2	Wnt5a^Fzd5	Cxcl12^Ackr3	Fgf15^Fgfr3	Fgf20^Fgfr4	Sema4d^Plxnb1	Fgf23^Fgfr4	Fgf10^Fgfr2	Fgf9^Fgfr2	Gas6^Axl	Ntf3^Ntrk2	Gip^Gipr	Rln1^Rxfp2	Pdgfc^Pdgfra	Npy^Npy5r	Wnt11^Fzd8	Tnfsf14^Ltbr	Fgf18^Fgfr1	Pdgfa^Pdgfra	Ucn^Crhr1	Cxcl12^Cxcr4	Ins2^Insr	Fgf20^Fgfr2	Fgf8^Fgfr1	Mif^Ackr3	Efna1^Epha8	Fgf23^Fgfr1	Pomc^Oprk1	Insl3^Rxfp2	Wnt11^Fzd10	Fgf10^Fgfr1	Angpt1^Tek	Fgf8^Fgfr2	Fgf9^Fgfr1	Iapp^Calcr	Fgf20^Fgfr3	Fgf2^Fgfr3	Ntf3^Ntrk3	Fgf4^Fgfr1	Npy^Npy2r	Fgf4^Fgfr4	App^Cd74	Fgf15^Fgfr2	Fgf4^Fgfr2	Fgf18^Fgfr3	F2^F2rl1	Pomc^Oprm1	Psap^Gpr37l1	Fgf15^Fgfr4	Cd86^Cd28	Fgf1^Fgfr4	Nrxn1^Nlgn1	Ngf^Ntrk1	Epo^Epor	Fgf15^Fgfr1	Fgf9^Fgfr3	Fgf2^Fgfr1	Fn1^Cd44	Ncam1^Fgfr1	Fgf4^Fgfr3	Ccl12^Ccr2	Fgf2^Fgfr2	Ccl5^Ccr1	Ngf^Ngfr	Nts^Ntsr2	Fgf8^Fgfr4	Pomc^Oprl1	Fgf1^Fgfr2	Efna1^Epha7	Fgf20^Fgfr1	Edn3^Ednra	Edn1^Ednra	Adipoq^Adipor1	Fgf9^Fgfr4	Fgf18^Fgfr4	Efna1^Epha2	Wnt5a^Fzd4	Fasl^Fas	F2^F2rl3	Fgf8^Fgfr3	Tnfsf11^Tnfrsf11a	Cx3cl1^Cx3cr1	Adcyap1^Adcyap1r1	Wnt5a^Fzd8	Hgf^Met	F2^F2r	Efna1^Epha4	Cd22^Ptprc	Wnt5a^Fzd10	Nppc^Npr2	Ntf3^Ntrk1	Igf2^Igf1r	Fgf23^Fgfr3	Kitl^Kit	Wnt11^Fzd5	F2^F2rl2	Crh^Crhr2	Pdgfa^Pdgfrb
GOBP_REGULATION_OF_NEUROGENESIS		Lta^Tnfrsf1b	Sema4c^Plxnb2	Sema5b^Plxna3	Sema4a^Plxnb3	Sema5b^Plxna1	Mdk^Lrp1	Sema5a^Plxna1	Sema4d^Plxnb2	Sema4d^Plxnb1	Tnf^Tnfrsf1b	Ntf3^Ntrk2	Ptn^Ptprz1	Sema6a^Plxna2	Efnb3^Ephb2	Sema6b^Plxna2	Efnb3^Epha4	Sema4a^Plxnb2	Efna5^Epha4	Cxcl12^Cxcr4	Sema5a^Plxna3	Sema4d^Plxnb3	Wnt5a^Fzd4	Sema6a^Plxna4	Sema6b^Plxna4	Sema7a^Plxnc1	Efna5^Ephb2	Sema4a^Plxnb1	Dll1^Notch1	Dll4^Notch1	Cx3cl1^Cx3cr1	Efna5^Epha7	Sema5a^Plxnb3	Fgf2^Fgfr3	Sema3e^Plxnd1	Bdnf^Ntrk2	Ntf3^Ntrk3	Sema4g^Plxnb2	Dll3^Notch1	Mdk^Ptprz1	Wnt5a^Fzd3
GOBP_POSITIVE_REGULATION_OF_EPITHELIAL_CELL_PROLIFERATION		Fgf18^Fgfr2	Fgf1^Fgfr3	Fgf18^Fgfr3	Fgf1^Fgfr1	Fgf7^Fgfr2	Epgn^Egfr	Ccl24^Ccr3	Fgf10^Fgfr1	Fgf9^Fgfr3	Fgf2^Fgfr1	Fgf2^Fgfr2	Fgf10^Fgfr2	Fgf9^Fgfr2	Fgf9^Fgfr1	Sema5a^Plxnb3	Fgf2^Fgfr3	Wnt5a^Fzd7	Ccl11^Ccr3	Fgf7^Fgfr1	Fgf1^Fgfr2	Apln^Aplnr	Ghrl^Ghsr	Fgf18^Fgfr1	Ccl5^Ccr3
GOBP_REGULATION_OF_NERVOUS_SYSTEM_DEVELOPMENT		Lta^Tnfrsf1b	Sema4c^Plxnb2	Sema5b^Plxna3	Sema4a^Plxnb3	Sema5b^Plxna1	Mdk^Lrp1	Nrxn1^Nlgn1	Sema5a^Plxna1	Ngf^Ntrk1	Sema4d^Plxnb2	Sema4d^Plxnb1	Ngf^Ngfr	Oxt^Oxtr	Tnf^Tnfrsf1b	Ntf3^Ntrk2	Ptn^Ptprz1	Sema6a^Plxna2	Nrxn1^Nlgn3	Efnb3^Ephb3	Efnb3^Ephb2	Sema6b^Plxna2	Efnb3^Epha4	Sema4a^Plxnb2	Efna5^Epha4	Cxcl12^Cxcr4	Sema5a^Plxna3	Sema4d^Plxnb3	Wnt5a^Fzd4	Sema6a^Plxna4	Sema6b^Plxna4	Sema7a^Plxnc1	Efna5^Ephb2	Efnb3^Ephb1	Sema4a^Plxnb1	Dll1^Notch1	Dll4^Notch1	Cx3cl1^Cx3cr1	Agrn^Dag1	Hgf^Met	Efna5^Epha7	Fgf2^Fgfr3	Sema3e^Plxnd1	Sema5a^Plxnb3	Bdnf^Ntrk2	Nrxn1^Nlgn2	Ntf3^Ntrk3	Ntf3^Ntrk1	Lrrc4b^Ptprf	Sema4g^Plxnb2	Dll3^Notch1	Mdk^Ptprz1	Wnt5a^Fzd3
GOBP_MUSCLE_STRUCTURE_DEVELOPMENT		Wnt5a^Fzd2	Lamc1^Dag1	Epo^Epor	Fgf8^Fgfr2	Dll1^Notch1	Dll4^Notch1	Fgf10^Fgfr2	Fgf9^Fgfr2	Lamb1^Dag1	Wnt5a^Fzd7	Lamb2^Dag1	Lama5^Dag1	Lama2^Dag1	Lama1^Dag1	Edn1^Ednra	Fgf6^Fgfr2	Wnt5a^Fzd1	Comp^Sdc1	Efnb2^Ephb1	Edn1^Ednrb
GOBP_NEUROGENESIS		Igf1^Igf1r	Sema4c^Plxnb2	Wnt11^Fzd9	Ccl2^Ccr2	Edn2^Ednrb	Efna2^Epha8	Wnt5b^Fzd4	Efna2^Epha4	Lamc3^Dag1	Fgf10^Fgfr2	Efnb2^Ephb2	Lamb2^Dag1	Ptn^Sdc4	Efna2^Epha3	Efnb3^Epha4	Efna5^Epha4	Mdk^Sdc4	Cxcl12^Cxcr4	Edn1^Ednrb	Sema4d^Plxnb3	Fgf20^Fgfr2	Efna4^Epha3	Sema6b^Plxna4	Sema4a^Plxnb1	Fgf10^Fgfr1	Efnb3^Ephb6	Fgf8^Fgfr2	Edn3^Ednrb	Agrn^Dag1	Fgf20^Fgfr3	Sema5a^Plxnb3	Efna2^Epha7	Wnt5a^Fzd1	Efna4^Epha5	Efnb1^Ephb2	Sema4g^Plxnb2	Sema5b^Plxna3	Efna2^Epha5	Fgf5^Fgfr2	Efna3^Epha7	Efna5^Epha2	Sema4a^Plxnb3	Efnb2^Ephb3	Jag1^Notch1	Epo^Epor	Efna4^Epha7	Gas6^Tyro3	Fn1^Cd44	Ncam1^Fgfr1	Cntn1^Nrcam	Efna3^Epha3	Tnf^Tnfrsf1b	Lamb2^Cd44	Ptn^Ptprz1	Lama5^Dag1	Efna1^Epha7	Fgf20^Fgfr1	Edn1^Ednra	Sema6b^Plxna2	Dll4^Notch3	Efna1^Epha2	Lama3^Dag1	Efnb2^Ephb1	Ccl5^Ccr5	Efnb1^Ephb3	Efna3^Epha5	Dll3^Notch3	Efna5^Epha3	Sema7a^Plxnc1	Efna5^Ephb2	Tnc^Sdc4	Cx3cl1^Cx3cr1	Fgf5^Fgfr3	Efna5^Epha7	Hgf^Met	Lama1^Cd44	Jag2^Notch3	Ntf3^Ntrk1	Lamc1^Cd44	Lamb1^Cd44	Efna3^Epha2	Dll3^Notch1	Wnt11^Fzd4	Ptn^Alk	Lep^Lepr	Sema5b^Plxna1	Efna5^Epha5	Psap^Gpr37	Lama5^Cd44	Wnt11^Fzd2	Sema4d^Plxnb2	Sema4d^Plxnb1	Gas6^Axl	Ntf3^Ntrk2	Nrxn1^Nlgn3	Lama2^Dag1	Lama3^Cd44	Dll1^Notch3	Sema4a^Plxnb2	Efna3^Epha4	Edn2^Ednra	Sema5a^Plxna3	Efnb1^Ephb1	Fgf8^Fgfr1	Efna1^Epha8	Sema6a^Plxna4	Efna3^Epha8	Fgf5^Fgfr1	Fgf2^Fgfr3	Sema3e^Plxnd1	Efnb2^Epha4	Bdnf^Ntrk2	Ntf3^Ntrk3	Lama1^Dag1	Mdk^Ptprz1	Efna5^Epha8	Lta^Tnfrsf1b	Efna2^Epha2	Efna4^Epha8	Psap^Gpr37l1	Jag2^Notch1	Mdk^Lrp1	Mdk^Alk	Ntf5^Ntrk2	Nrxn1^Nlgn1	Sema5a^Plxna1	Ngf^Ntrk1	Fgf2^Fgfr1	Fgf2^Fgfr2	Ngf^Ngfr	Lama2^Cd44	Efnb1^Epha4	Sema6a^Plxna2	Efnb3^Ephb3	Efnb3^Ephb2	Wnt5a^Fzd9	Edn3^Ednra	Efna1^Epha3	Mdk^Sdc2	Efna4^Epha4	Wnt5a^Fzd4	Wnt5a^Fzd2	Efna4^Epha2	Lamc3^Cd44	Efnb3^Ephb1	Jag1^Notch3	Fgf8^Fgfr3	Wnt11^Fzd3	Lamc1^Dag1	Dll1^Notch1	Dll4^Notch1	Efna1^Epha5	Lamb1^Dag1	Ccl5^Ccr4	Cck^Cckar	Efna1^Epha4	Ptn^Sdc2	Nrxn1^Nlgn2	Wnt5a^Fzd3
GOBP_POSITIVE_REGULATION_OF_GENE_EXPRESSION		Fgf18^Fgfr2	Hc^C5ar1	Fgf7^Fgfr2	Fgf5^Fgfr2	Ccl2^Ccr2	Fgf2^Fgfr4	Thbs1^Cd36	Fgf16^Fgfr2	C3^C3ar1	Fgf15^Fgfr4	Mdk^Lrp1	Ucn^Crhr2	Cd86^Cd28	Fgf1^Fgfr4	Fgf22^Fgfr2	Lta^Tnfrsf1a	Wnt5a^Fzd5	Jag1^Notch1	Fgf20^Fgfr4	Fgf23^Fgfr4	Fn1^Cd44	Fgf2^Fgfr2	Fgf10^Fgfr2	Fgf9^Fgfr2	Fgf8^Fgfr4	Cd40lg^Cd40	Tnfsf4^Tnfrsf4	Fgf1^Fgfr2	Lta^Tnfrsf14	Icosl^Cd28	Fgf6^Fgfr2	Fgf9^Fgfr4	Fgf18^Fgfr4	Ccl5^Ccr5	Mdk^Ncl	Fgf20^Fgfr2	Fgf5^Fgfr4	Dlk1^Notch1	Nts^Ntsr1	Angpt1^Tek	Dll1^Notch1	Fgf8^Fgfr2	Dll4^Notch1	Nmb^Nmbr	Fgf16^Fgfr4	Fgf17^Fgfr2	Agt^Agtr1a	Hgf^Met	Tnf^Tnfrsf1a	Iapp^Calcr	Ccl4^Ccr5	Fgf4^Fgfr4	Fgf6^Fgfr4	Fgf17^Fgfr4	Wnt11^Fzd5	App^Cd74	Crh^Crhr2	Fgf15^Fgfr2	Il17b^Il17rb	Avp^Avpr2	Fgf4^Fgfr2
GOBP_POSITIVE_REGULATION_OF_INTRACELLULAR_SIGNAL_TRANSDUCTION		Igf1^Igf1r	Fgf18^Fgfr2	Fgf1^Fgfr3	Crh^Crhr1	Wnt11^Fzd4	Fgf1^Fgfr1	Ccl2^Ccr2	Lep^Lepr	Fgf2^Fgfr4	Thbs1^Cd36	Pomc^Mc1r	Epgn^Egfr	Psap^Gpr37	Ucn^Crhr2	Wnt5a^Fzd5	Cxcl12^Ackr3	Fgf15^Fgfr3	Fgf20^Fgfr4	Sema4d^Plxnb1	Fgf23^Fgfr4	Fgf10^Fgfr2	Fgf9^Fgfr2	Gas6^Axl	Ntf3^Ntrk2	Gip^Gipr	Pdgfc^Pdgfra	Npy^Npy5r	Wnt11^Fzd8	Tnfsf14^Ltbr	Fgf18^Fgfr1	Pdgfa^Pdgfra	Ucn^Crhr1	Cxcl12^Cxcr4	Ins2^Insr	Fgf20^Fgfr2	Fgf8^Fgfr1	Mif^Ackr3	Efna1^Epha8	Fgf23^Fgfr1	Pomc^Oprk1	Insl3^Rxfp2	Wnt11^Fzd10	Fgf10^Fgfr1	Angpt1^Tek	Fgf8^Fgfr2	Fgf9^Fgfr1	Iapp^Calcr	Fgf20^Fgfr3	Fgf2^Fgfr3	Ntf3^Ntrk3	Fgf4^Fgfr1	Fgf4^Fgfr4	App^Cd74	Fgf15^Fgfr2	Fgf4^Fgfr2	Fgf18^Fgfr3	F2^F2rl1	Pomc^Oprm1	Psap^Gpr37l1	Fgf15^Fgfr4	Cd86^Cd28	Fgf1^Fgfr4	Nrxn1^Nlgn1	Ngf^Ntrk1	Epo^Epor	Fgf15^Fgfr1	Fgf9^Fgfr3	Fgf2^Fgfr1	Fn1^Cd44	Ncam1^Fgfr1	Fgf4^Fgfr3	Ccl12^Ccr2	Fgf2^Fgfr2	Ccl5^Ccr1	Ngf^Ngfr	Nts^Ntsr2	Fgf8^Fgfr4	Fgf1^Fgfr2	Fgf20^Fgfr1	Edn3^Ednra	Edn1^Ednra	Fgf9^Fgfr4	Fgf18^Fgfr4	Wnt5a^Fzd4	F2^F2rl3	Fgf8^Fgfr3	Tnfsf11^Tnfrsf11a	Cx3cl1^Cx3cr1	Adcyap1^Adcyap1r1	Wnt5a^Fzd8	Hgf^Met	F2^F2r	Efna1^Epha4	Wnt5a^Fzd10	Nppc^Npr2	Ntf3^Ntrk1	Igf2^Igf1r	Fgf23^Fgfr3	Kitl^Kit	Wnt11^Fzd5	F2^F2rl2	Crh^Crhr2	Pdgfa^Pdgfrb
GOBP_REGULATION_OF_ANATOMICAL_STRUCTURE_MORPHOGENESIS		Fgf18^Fgfr2	Tnfsf13b^Tnfrsf13c	Sema4c^Plxnb2	Wnt11^Fzd4	Fgf1^Fgfr1	Ccl2^Ccr2	Sema5b^Plxna1	Fgf2^Fgfr4	Efna3^Epha1	Wnt11^Fzd2	Sema4d^Plxnb2	Sema4d^Plxnb1	Fgf10^Fgfr2	Efnb3^Ephb4	Wnt5a^Fzd6	Efnb2^Ephb2	Angpt2^Tek	Ghrl^Ghsr	Efnb3^Epha4	Fgf18^Fgfr1	Sema4a^Plxnb2	Pdgfa^Pdgfra	Efna3^Epha4	Efna5^Epha4	Cxcl12^Cxcr4	Sema5a^Plxna3	Sema4d^Plxnb3	Fgf8^Fgfr1	Sema6a^Plxna4	Sema6b^Plxna4	Wnt11^Fzd6	Sema4a^Plxnb1	Fgf10^Fgfr1	Fgf8^Fgfr2	Tnf^Tnfrsf1a	Sema3e^Plxnd1	Efnb2^Epha4	Sema5a^Plxnb3	Bdnf^Ntrk2	Dll1^Notch4	Cxcl10^Cxcr3	Wnt5a^Fzd1	Sema4g^Plxnb2	Mdk^Ptprz1	Hc^C5ar1	Sema5b^Plxna3	Fgf7^Fgfr2	Efna3^Epha7	Efna5^Epha2	Sema4a^Plxnb3	C3^C3ar1	Efnb2^Ephb3	Mdk^Lrp1	Fgf1^Fgfr4	Jag1^Notch1	Ngf^Ntrk1	Sema5a^Plxna1	Fgf2^Fgfr1	Fn1^Cd44	Fgf2^Fgfr2	Ngf^Ngfr	Fgf8^Fgfr4	Ptn^Ptprz1	Efna5^Epha1	Efnb2^Ephb4	Sema6a^Plxna2	Efnb3^Ephb3	Jag1^Notch4	Fgf1^Fgfr2	Efnb3^Ephb2	Efna1^Epha7	Edn1^Ednra	Sema6b^Plxna2	Mdk^Sdc2	Fgf18^Fgfr4	Efna1^Epha2	Ccl5^Ccr5	Wnt5a^Fzd4	Wnt5a^Fzd2	Sema7a^Plxnc1	Ccl24^Ccr3	Efna1^Epha1	Col4a2^Cd44	Efna5^Ephb2	Wnt11^Fzd3	Dll1^Notch1	Agt^Agtr1a	Efna5^Epha7	Hgf^Met	Ccl11^Ccr3	Efna1^Epha4	Fgf7^Fgfr1	Ptn^Sdc2	Efna3^Epha2	Ccl5^Ccr3	Wnt5a^Fzd3	Col4a3^Cd44
GOBP_REGULATION_OF_HORMONE_LEVELS		Igf1^Igf1r	Crh^Crhr1	Ghrh^Ghrhr	F2^F2rl1	Lep^Lepr	Edn2^Ednrb	Ghrh^Ghsr	Cga^Fshr	Fgf23^Fgfr1	Pomc^Oprk1	Efna5^Epha5	Ucn^Crhr2	Edn3^Ednrb	Fgf23^Fgfr4	Cga^Lhcgr	Tac1^Tacr1	Agt^Agtr1a	Gip^Gipr	Ucn2^Crhr1	Gal^Galr1	Ghrl^Ghsr	Igf2^Igf1r	Tac1^Tacr2	Ucn2^Crhr2	F2^F2rl2	Crh^Crhr2	Ucn^Crhr1	Edn1^Ednrb
MIR_466L_3P		Wnt11^Fzd4	Jag1^Notch1	Wnt5a^Fzd5	Fgf9^Fgfr3	Fgf15^Fgfr3	Fgf4^Fgfr3	Ntf3^Ntrk2	Cd40lg^Cd40	Wnt11^Fzd8	Fgf16^Fgfr3	Dll4^Notch3	Wnt11^Fzd7	Wnt5a^Fzd4	Dll3^Notch3	Col2a1^Cd44	Jag1^Notch3	Wnt11^Fzd3	Dll4^Notch1	Col9a1^Cd44	Wnt5a^Fzd8	Fgf20^Fgfr3	Efnb2^Epha4	Wnt5a^Fzd7	Bdnf^Ntrk2	Ntf3^Ntrk3	Fgf23^Fgfr3	Lamc1^Cd44	Wnt5a^Fzd1	Wnt11^Fzd5	Dll3^Notch1	Wnt5a^Fzd3
GOBP_REPRODUCTION		Igf1^Igf1r	Fgf7^Fgfr2	Lep^Lepr	Edn2^Ednrb	Cga^Fshr	Jag2^Notch1	Jag1^Notch1	Wnt5a^Fzd5	Epo^Epor	Cga^Lhcgr	Tac1^Tacr1	Fgf10^Fgfr2	Fgf9^Fgfr2	Oxt^Oxtr	Rln1^Rxfp2	Col9a3^Cd44	Ghrl^Ghsr	Agt^Mas1	Edn1^Ednra	Edn2^Ednra	Cxcl12^Cxcr4	Edn1^Ednrb	Wnt5a^Fzd4	Prl^Prlr	Insl3^Rxfp2	Rln1^Rxfp1	Fgf8^Fgfr2	Adcyap1^Adcyap1r1	Lhb^Lhcgr	Nppc^Npr2	Insl3^Rxfp1	Kitl^Kit	Lamb1^Cd44	Tac1^Tacr2	Avp^Avpr1a	Tac2^Tacr3
GOBP_DEVELOPMENTAL_PROCESS_INVOLVED_IN_REPRODUCTION		Igf1^Igf1r	Fgf7^Fgfr2	Cga^Fshr	Jag2^Notch1	Wnt5a^Fzd5	Cga^Lhcgr	Fgf10^Fgfr2	Fgf9^Fgfr2	Rln1^Rxfp2	Col9a3^Cd44	Ghrl^Ghsr	Agt^Mas1	Edn1^Ednra	Edn2^Ednra	Cxcl12^Cxcr4	Wnt5a^Fzd4	Insl3^Rxfp2	Fgf8^Fgfr2	Adcyap1^Adcyap1r1	Lhb^Lhcgr	Nppc^Npr2	Kitl^Kit
GOBP_RESPIRATORY_SYSTEM_DEVELOPMENT		Fgf18^Fgfr2	Fgf1^Fgfr3	Fgf9^Fgfr1	Fgf8^Fgfr1	Fgf8^Fgfr4	Fgf2^Fgfr3	Fgf1^Fgfr1	Fgf18^Fgfr3	Fgf7^Fgfr2	Fgf2^Fgfr4	Lama5^Dag1	Fgf7^Fgfr1	Fgf1^Fgfr2	Lama1^Dag1	Fgf1^Fgfr4	Fgf10^Fgfr1	Fgf8^Fgfr3	Fgf18^Fgfr1	Fgf18^Fgfr4	Fgf9^Fgfr4	Pdgfa^Pdgfra	Fgf8^Fgfr2	Fgf9^Fgfr3	Fgf2^Fgfr1	Pdgfa^Pdgfrb	Fgf2^Fgfr2	Fgf10^Fgfr2	Fgf9^Fgfr2
GOBP_REGULATION_OF_DEVELOPMENTAL_GROWTH		Igf1^Igf1r	Ghrh^Ghrhr	Fgf20^Fgfr2	Fgf8^Fgfr1	Sema5b^Plxna3	Sema6a^Plxna4	Sema6b^Plxna4	Cga^Tshr	Ghrh^Ghsr	Fgf8^Fgfr3	Gdf15^Tgfbr2	Fgf8^Fgfr2	Fgf9^Fgfr3	Dll1^Notch1	Fgf2^Fgfr1	Ncam1^Fgfr1	Fgf2^Fgfr2	Fgf9^Fgfr2	Fgf9^Fgfr1	Efna5^Epha7	Fgf20^Fgfr3	Fgf2^Fgfr3	Fgf20^Fgfr1	Igf2^Igf1r	Cxcl12^Cxcr4	Sema5a^Plxna3
WP_ESC_PLURIPOTENCY_PATHWAYS		Fgf1^Fgfr3	Wnt11^Fzd9	Fgf1^Fgfr1	Wnt5b^Fzd4	Fgf20^Fgfr4	Fgf10^Fgfr2	Fgf9^Fgfr2	Wnt5a^Fzd6	Fgf16^Fgfr3	Fgf16^Fgfr1	Fgf18^Fgfr1	Pdgfa^Pdgfra	Wnt11^Fzd7	Fgf20^Fgfr2	Fgf10^Fgfr1	Fgf8^Fgfr2	Fgf16^Fgfr4	Fgf9^Fgfr1	Fgf20^Fgfr3	Fgf4^Fgfr4	Fgf17^Fgfr4	Wnt5a^Fzd1	Fgf15^Fgfr2	Fgf4^Fgfr2	Fgf7^Fgfr2	Fgf5^Fgfr2	Fgf15^Fgfr4	Fgf15^Fgfr1	Fgf9^Fgfr3	Fgf8^Fgfr4	Fgf20^Fgfr1	Fgf9^Fgfr4	Fgf5^Fgfr3	Fgf7^Fgfr1	Fgf17^Fgfr3	Fgf23^Fgfr3	Fgf17^Fgfr1	Pdgfa^Pdgfrb	Fgf18^Fgfr2	Wnt11^Fzd4	Fgf2^Fgfr4	Fgf6^Fgfr3	Fgf16^Fgfr2	Wnt11^Fzd2	Fgf22^Fgfr2	Wnt5a^Fzd5	Fgf15^Fgfr3	Fgf23^Fgfr4	Wnt11^Fzd8	Fgf6^Fgfr2	Fgf8^Fgfr1	Fgf23^Fgfr1	Fgf5^Fgfr4	Wnt11^Fzd6	Fgf5^Fgfr1	Fgf2^Fgfr3	Fgf4^Fgfr1	Fgf6^Fgfr4	Fgf6^Fgfr1	Fgf18^Fgfr3	Fgf1^Fgfr4	Fgf2^Fgfr1	Fgf4^Fgfr3	Fgf2^Fgfr2	Fgf1^Fgfr2	Wnt5a^Fzd9	Fgf18^Fgfr4	Wnt5a^Fzd4	Wnt5a^Fzd2	Wnt11^Fzd3	Fgf8^Fgfr3	Fgf17^Fgfr2	Wnt5a^Fzd8	Wnt5a^Fzd7	Wnt11^Fzd5	Wnt5a^Fzd3
GOBP_MULTICELLULAR_ORGANISM_REPRODUCTION		Igf1^Igf1r	Edn2^Ednrb	Jag2^Notch1	Insl3^Rxfp2	Oxt^Oxtr	Rln1^Rxfp2	Nppc^Npr2	Ghrl^Ghsr	Agt^Mas1	Edn1^Ednra	Kitl^Kit	Avp^Avpr1a	Edn2^Ednra	Cxcl12^Cxcr4	Edn1^Ednrb
GOBP_CELL_PROJECTION_ORGANIZATION		Sema4c^Plxnb2	Efna2^Epha8	Efna2^Epha4	Efnb2^Ephb2	Lamb2^Dag1	Ptn^Sdc4	Efna2^Epha3	Efnb3^Epha4	Efna5^Epha4	Mdk^Sdc4	Cxcl12^Cxcr4	Sema4d^Plxnb3	Efna4^Epha3	Sema6b^Plxna4	Sema4a^Plxnb1	Efnb3^Ephb6	Fgf8^Fgfr2	Agrn^Dag1	Sema5a^Plxnb3	Efna2^Epha7	Wnt5a^Fzd1	Efna4^Epha5	Efnb1^Ephb2	Sema4g^Plxnb2	Sema5b^Plxna3	Efna2^Epha5	Efna3^Epha7	Efna5^Epha2	Sema4a^Plxnb3	Efnb2^Ephb3	Epo^Epor	Efna4^Epha7	Fn1^Cd44	Ncam1^Fgfr1	Cntn1^Nrcam	Efna3^Epha3	Lamb2^Cd44	Ptn^Ptprz1	Lama5^Dag1	Efna1^Epha7	Edn1^Ednra	Sema6b^Plxna2	Efna1^Epha2	Lama3^Dag1	Efnb2^Ephb1	Ccl5^Ccr5	Efnb1^Ephb3	Efna3^Epha5	Efna5^Epha3	Sema7a^Plxnc1	Efna5^Ephb2	Tnc^Sdc4	Efna5^Epha7	Hgf^Met	Lama1^Cd44	Ntf3^Ntrk1	Lamc1^Cd44	Lamb1^Cd44	Efna3^Epha2	Pdgfa^Pdgfrb	Ptn^Alk	Sema5b^Plxna1	Efna5^Epha5	Lama5^Cd44	Sema4d^Plxnb2	Sema4d^Plxnb1	Ntf3^Ntrk2	Nrxn1^Nlgn3	Lama2^Dag1	Lama3^Cd44	Sema4a^Plxnb2	Efna3^Epha4	Edn2^Ednra	Sema5a^Plxna3	Ins2^Insr	Efnb1^Ephb1	Fgf8^Fgfr1	Efna1^Epha8	Sema6a^Plxna4	Efna3^Epha8	Sema3e^Plxnd1	Efnb2^Epha4	Bdnf^Ntrk2	Ntf3^Ntrk3	Lama1^Dag1	Mdk^Ptprz1	Efna5^Epha8	Efna2^Epha2	Efna4^Epha8	Mdk^Lrp1	Ntf5^Ntrk2	Mdk^Alk	Nrxn1^Nlgn1	Sema5a^Plxna1	Ngf^Ntrk1	Ngf^Ngfr	Lama2^Cd44	Efnb1^Epha4	Sema6a^Plxna2	Efnb3^Ephb3	Efnb3^Ephb2	Edn3^Ednra	Efna1^Epha3	Mdk^Sdc2	Efna4^Epha4	Wnt5a^Fzd4	Efna4^Epha2	Efnb3^Ephb1	Fgf8^Fgfr3	Lamc1^Dag1	Efna1^Epha5	Lamb1^Dag1	Cck^Cckar	Efna1^Epha4	Ptn^Sdc2	Nrxn1^Nlgn2	Wnt5a^Fzd3
GOBP_NEURON_DEVELOPMENT		Sema4c^Plxnb2	Ptn^Alk	Sema5b^Plxna1	Edn2^Ednrb	Efna2^Epha8	Efna5^Epha5	Lama5^Cd44	Efna2^Epha4	Sema4d^Plxnb2	Sema4d^Plxnb1	Ntf3^Ntrk2	Efnb2^Ephb2	Lamb2^Dag1	Nrxn1^Nlgn3	Ptn^Sdc4	Lama2^Dag1	Lama3^Cd44	Efna2^Epha3	Efnb3^Epha4	Sema4a^Plxnb2	Efna3^Epha4	Edn2^Ednra	Efna5^Epha4	Mdk^Sdc4	Edn1^Ednrb	Cxcl12^Cxcr4	Sema4d^Plxnb3	Sema5a^Plxna3	Efnb1^Ephb1	Efna4^Epha3	Fgf8^Fgfr1	Efna1^Epha8	Sema6a^Plxna4	Sema6b^Plxna4	Sema4a^Plxnb1	Efnb3^Ephb6	Fgf8^Fgfr2	Edn3^Ednrb	Agrn^Dag1	Efna3^Epha8	Sema5a^Plxnb3	Sema3e^Plxnd1	Efnb2^Epha4	Bdnf^Ntrk2	Ntf3^Ntrk3	Lama1^Dag1	Efna2^Epha7	Wnt5a^Fzd1	Efna4^Epha5	Efnb1^Ephb2	Sema4g^Plxnb2	Mdk^Ptprz1	Efna5^Epha8	Sema5b^Plxna3	Efna2^Epha5	Efna3^Epha7	Sema4a^Plxnb3	Efna4^Epha8	Efnb2^Ephb3	Mdk^Lrp1	Ntf5^Ntrk2	Mdk^Alk	Nrxn1^Nlgn1	Sema5a^Plxna1	Ngf^Ntrk1	Epo^Epor	Efna4^Epha7	Fn1^Cd44	Ncam1^Fgfr1	Ngf^Ngfr	Lama2^Cd44	Cntn1^Nrcam	Efna3^Epha3	Efnb1^Epha4	Lamb2^Cd44	Ptn^Ptprz1	Sema6a^Plxna2	Efnb3^Ephb3	Lama5^Dag1	Efnb3^Ephb2	Edn3^Ednra	Efna1^Epha7	Edn1^Ednra	Sema6b^Plxna2	Efna1^Epha3	Mdk^Sdc2	Lama3^Dag1	Efnb2^Ephb1	Efnb1^Ephb3	Efna3^Epha5	Efna4^Epha4	Wnt5a^Fzd4	Efna5^Epha3	Wnt5a^Fzd2	Sema7a^Plxnc1	Efna5^Ephb2	Efnb3^Ephb1	Fgf8^Fgfr3	Lamc1^Dag1	Tnc^Sdc4	Efna1^Epha5	Efna5^Epha7	Hgf^Met	Lamb1^Dag1	Cck^Cckar	Lama1^Cd44	Efna1^Epha4	Ptn^Sdc2	Ntf3^Ntrk1	Lamc1^Cd44	Lamb1^Cd44	Nrxn1^Nlgn2	Wnt5a^Fzd3
GOBP_CELL_PART_MORPHOGENESIS		Sema4c^Plxnb2	Sema5b^Plxna1	Efna2^Epha8	Efna5^Epha5	Lama5^Cd44	Efna2^Epha4	Sema4d^Plxnb2	Sema4d^Plxnb1	Ntf3^Ntrk2	Efnb2^Ephb2	Lamb2^Dag1	Nrxn1^Nlgn3	Lama2^Dag1	Lama3^Cd44	Efna2^Epha3	Efnb3^Epha4	Sema4a^Plxnb2	Efna3^Epha4	Edn2^Ednra	Efna5^Epha4	Cxcl12^Cxcr4	Sema5a^Plxna3	Sema4d^Plxnb3	Efnb1^Ephb1	Efna4^Epha3	Efna1^Epha8	Sema6a^Plxna4	Sema6b^Plxna4	Sema4a^Plxnb1	Efnb3^Ephb6	Fgf8^Fgfr2	Agrn^Dag1	Efna3^Epha8	Sema5a^Plxnb3	Sema3e^Plxnd1	Efnb2^Epha4	Bdnf^Ntrk2	Ntf3^Ntrk3	Lama1^Dag1	Efna2^Epha7	Efnb1^Ephb2	Efna4^Epha5	Sema4g^Plxnb2	Efna5^Epha8	Mdk^Ptprz1	Sema5b^Plxna3	Efna2^Epha5	Efna3^Epha7	Sema4a^Plxnb3	Efna4^Epha8	Efnb2^Ephb3	Mdk^Lrp1	Ntf5^Ntrk2	Nrxn1^Nlgn1	Sema5a^Plxna1	Ngf^Ntrk1	Efna4^Epha7	Fn1^Cd44	Ngf^Ngfr	Lama2^Cd44	Cntn1^Nrcam	Efna3^Epha3	Efnb1^Epha4	Lamb2^Cd44	Ptn^Ptprz1	Sema6a^Plxna2	Efnb3^Ephb3	Lama5^Dag1	Efnb3^Ephb2	Edn3^Ednra	Efna1^Epha7	Edn1^Ednra	Sema6b^Plxna2	Efna1^Epha3	Mdk^Sdc2	Lama3^Dag1	Efnb2^Ephb1	Efnb1^Ephb3	Efna3^Epha5	Efna4^Epha4	Wnt5a^Fzd4	Efna5^Epha3	Sema7a^Plxnc1	Efna5^Ephb2	Efnb3^Ephb1	Fgf8^Fgfr3	Efna1^Epha5	Efna5^Epha7	Cck^Cckar	Lama1^Cd44	Efna1^Epha4	Ptn^Sdc2	Ntf3^Ntrk1	Wnt5a^Fzd3
GOBP_TAXIS		Sema4c^Plxnb2	Fgf1^Fgfr1	Ccl2^Ccr2	Sema5b^Plxna1	Edn2^Ednrb	Ccl2^Ackr2	Efna2^Epha8	Efna5^Epha5	Efna2^Epha4	Cxcl12^Ackr3	Sema4d^Plxnb2	Sema4d^Plxnb1	Efnb2^Ephb2	Lamb2^Dag1	Lama2^Dag1	Cxcl2^Cxcr1	Ccl22^Ccr4	Fgf16^Fgfr1	Efna2^Epha3	Cxcl5^Cxcr1	Efnb3^Epha4	Fgf18^Fgfr1	Sema4a^Plxnb2	Pdgfa^Pdgfra	Efna3^Epha4	Edn2^Ednra	Efna5^Epha4	Cxcl12^Cxcr4	Edn1^Ednrb	Sema5a^Plxna3	Sema4d^Plxnb3	Efnb1^Ephb1	Efna4^Epha3	Fgf8^Fgfr1	Mif^Ackr3	Efna1^Epha8	Sema6a^Plxna4	Sema6b^Plxna4	Cxcl13^Cxcr3	Ccl28^Ccr3	Fgf10^Fgfr1	Sema4a^Plxnb1	Efnb3^Ephb6	Edn3^Ednrb	Ccl22^Ackr2	Cxcl2^Cxcr2	Ccl28^Ccr10	Agrn^Dag1	Efna3^Epha8	Sema5a^Plxnb3	Sema3e^Plxnd1	Efnb2^Epha4	Ccl11^Ackr2	Ntf3^Ntrk3	Ccl25^Ackr4	Anxa1^Fpr1	Fgf4^Fgfr1	Ccl4^Ccr5	Cxcl10^Cxcr3	Lama1^Dag1	Efna2^Epha7	Ccl25^Ccr9	Efna4^Epha5	App^Cd74	Efnb1^Ephb2	Sema4g^Plxnb2	Cxcl1^Cxcr1	Ccl24^Ackr2	Efna5^Epha8	Ccl4^Ackr2	Hc^C5ar1	Sema5b^Plxna3	Efna2^Epha5	Efna3^Epha7	Efna5^Epha2	Sema4a^Plxnb3	Efna2^Epha2	Efna4^Epha8	Xcl1^Xcr1	Efnb2^Ephb3	Mdk^Lrp1	Ccl20^Ccr6	Sema5a^Plxna1	Efna4^Epha7	Fgf2^Fgfr1	Ncam1^Fgfr1	Ccl12^Ccr2	Ccl5^Ccr1	Cntn1^Nrcam	Efna3^Epha3	Efnb1^Epha4	Cxcl13^Cxcr5	Ccl5^Ackr2	Ccl17^Ccr4	Sema6a^Plxna2	Efnb3^Ephb3	Lama5^Dag1	Efnb3^Ephb2	Cxcl5^Cxcr2	Edn3^Ednra	Rarres2^Cmklr1	Efna1^Epha7	Ccl17^Ackr2	Edn1^Ednra	Efna1^Epha3	Sema6b^Plxna2	Efna1^Epha2	Ccl1^Ackr4	Lama3^Dag1	Efnb2^Ephb1	Ccl5^Ccr5	Efnb1^Ephb3	Efna3^Epha5	Efna4^Epha4	Efna5^Epha3	Sema7a^Plxnc1	Ccl24^Ccr3	Efna4^Epha2	Efna5^Ephb2	Efnb3^Ephb1	Cxcl16^Cxcr6	Cx3cl1^Cx3cr1	Efna1^Epha5	Efna5^Epha7	Hgf^Met	Ccl5^Ccr4	Ccl11^Ccr3	Pf4^Cxcr3	Efna1^Epha4	Fgf7^Fgfr1	Ntf3^Ntrk1	Cxcl1^Cxcr2	Efna3^Epha2	Ccl5^Ccr3	Pdgfa^Pdgfrb	Wnt5a^Fzd3
GOBP_CELL_MORPHOGENESIS		Sema4c^Plxnb2	Sema5b^Plxna1	Efna2^Epha8	Efna5^Epha5	Lama5^Cd44	Efna2^Epha4	Lamc3^Dag1	Sema4d^Plxnb2	Sema4d^Plxnb1	Ntf3^Ntrk2	Efnb2^Ephb2	Lamb2^Dag1	Nrxn1^Nlgn3	Lama2^Dag1	Lama3^Cd44	Efna2^Epha3	Efnb3^Epha4	Sema4a^Plxnb2	Efna3^Epha4	Edn2^Ednra	Efna5^Epha4	Cxcl12^Cxcr4	Sema5a^Plxna3	Sema4d^Plxnb3	Efnb1^Ephb1	Efna4^Epha3	Efna1^Epha8	Sema6a^Plxna4	Sema6b^Plxna4	Sema4a^Plxnb1	Efnb3^Ephb6	Fgf8^Fgfr2	Agrn^Dag1	Efna3^Epha8	Sema5a^Plxnb3	Sema3e^Plxnd1	Efnb2^Epha4	Bdnf^Ntrk2	Ntf3^Ntrk3	Lama1^Dag1	Efna2^Epha7	Efnb1^Ephb2	Efna4^Epha5	Sema4g^Plxnb2	Mdk^Ptprz1	Efna5^Epha8	Efna2^Epha5	Sema5b^Plxna3	Efna3^Epha7	Efna5^Epha2	Sema4a^Plxnb3	Efna2^Epha2	Efna4^Epha8	Efnb2^Ephb3	Mdk^Lrp1	Ntf5^Ntrk2	Nrxn1^Nlgn1	Sema5a^Plxna1	Ngf^Ntrk1	Efna4^Epha7	Fn1^Cd44	Ngf^Ngfr	Lama2^Cd44	Cntn1^Nrcam	Efna3^Epha3	Efnb1^Epha4	Lamb2^Cd44	Ptn^Ptprz1	Sema6a^Plxna2	Efnb3^Ephb3	Lama5^Dag1	Efnb3^Ephb2	Edn3^Ednra	Efna1^Epha7	Edn1^Ednra	Sema6b^Plxna2	Efna1^Epha3	Mdk^Sdc2	Efna1^Epha2	Lama3^Dag1	Efnb2^Ephb1	Efnb1^Ephb3	Efna3^Epha5	Efna4^Epha4	Wnt5a^Fzd4	Efna5^Epha3	Sema7a^Plxnc1	Efna4^Epha2	Lamc3^Cd44	Efna5^Ephb2	Efnb3^Ephb1	Fgf8^Fgfr3	Efna1^Epha5	Efna5^Epha7	Hgf^Met	Cck^Cckar	Lama1^Cd44	Efna1^Epha4	Ptn^Sdc2	Ntf3^Ntrk1	Efna3^Epha2	Wnt5a^Fzd3
GOBP_CELLULAR_COMPONENT_MORPHOGENESIS		Sema4c^Plxnb2	Sema5b^Plxna1	Efna2^Epha8	Efna5^Epha5	Lama5^Cd44	Efna2^Epha4	Sema4d^Plxnb2	Sema4d^Plxnb1	Ntf3^Ntrk2	Efnb2^Ephb2	Lamb2^Dag1	Nrxn1^Nlgn3	Lama2^Dag1	Lama3^Cd44	Efna2^Epha3	Efnb3^Epha4	Sema4a^Plxnb2	Efna3^Epha4	Edn2^Ednra	Efna5^Epha4	Cxcl12^Cxcr4	Sema5a^Plxna3	Sema4d^Plxnb3	Efnb1^Ephb1	Efna4^Epha3	Efna1^Epha8	Sema6a^Plxna4	Sema6b^Plxna4	Sema4a^Plxnb1	Efnb3^Ephb6	Fgf8^Fgfr2	Agrn^Dag1	Efna3^Epha8	Sema5a^Plxnb3	Sema3e^Plxnd1	Efnb2^Epha4	Bdnf^Ntrk2	Ntf3^Ntrk3	Lama1^Dag1	Efna2^Epha7	Efnb1^Ephb2	Efna4^Epha5	Sema4g^Plxnb2	Efna5^Epha8	Mdk^Ptprz1	Sema5b^Plxna3	Efna2^Epha5	Efna3^Epha7	Sema4a^Plxnb3	Efna4^Epha8	Efnb2^Ephb3	Mdk^Lrp1	Ntf5^Ntrk2	Nrxn1^Nlgn1	Sema5a^Plxna1	Ngf^Ntrk1	Efna4^Epha7	Fn1^Cd44	Ngf^Ngfr	Lama2^Cd44	Cntn1^Nrcam	Efna3^Epha3	Efnb1^Epha4	Lamb2^Cd44	Ptn^Ptprz1	Sema6a^Plxna2	Efnb3^Ephb3	Lama5^Dag1	Efnb3^Ephb2	Edn3^Ednra	Efna1^Epha7	Edn1^Ednra	Sema6b^Plxna2	Efna1^Epha3	Mdk^Sdc2	Lama3^Dag1	Efnb2^Ephb1	Efnb1^Ephb3	Efna3^Epha5	Efna4^Epha4	Wnt5a^Fzd4	Efna5^Epha3	Sema7a^Plxnc1	Efna5^Ephb2	Efnb3^Ephb1	Fgf8^Fgfr3	Efna1^Epha5	Efna5^Epha7	Cck^Cckar	Lama1^Cd44	Efna1^Epha4	Ptn^Sdc2	Ntf3^Ntrk1	Wnt5a^Fzd3
GOBP_CELL_MORPHOGENESIS_INVOLVED_IN_DIFFERENTIATION		Sema4c^Plxnb2	Sema5b^Plxna1	Efna2^Epha8	Efna5^Epha5	Efna2^Epha4	Lamc3^Dag1	Sema4d^Plxnb2	Sema4d^Plxnb1	Ntf3^Ntrk2	Efnb2^Ephb2	Lamb2^Dag1	Lama2^Dag1	Efna2^Epha3	Efnb3^Epha4	Sema4a^Plxnb2	Efna3^Epha4	Edn2^Ednra	Efna5^Epha4	Cxcl12^Cxcr4	Sema5a^Plxna3	Sema4d^Plxnb3	Efnb1^Ephb1	Efna4^Epha3	Efna1^Epha8	Sema6a^Plxna4	Sema6b^Plxna4	Sema4a^Plxnb1	Efnb3^Ephb6	Fgf8^Fgfr2	Agrn^Dag1	Efna3^Epha8	Sema5a^Plxnb3	Sema3e^Plxnd1	Efnb2^Epha4	Bdnf^Ntrk2	Ntf3^Ntrk3	Lama1^Dag1	Efna2^Epha7	Efnb1^Ephb2	Efna4^Epha5	Sema4g^Plxnb2	Efna5^Epha8	Sema5b^Plxna3	Efna2^Epha5	Efna3^Epha7	Efna5^Epha2	Sema4a^Plxnb3	Efna2^Epha2	Efna4^Epha8	Efnb2^Ephb3	Sema5a^Plxna1	Ngf^Ntrk1	Efna4^Epha7	Ngf^Ngfr	Cntn1^Nrcam	Efna3^Epha3	Efnb1^Epha4	Ptn^Ptprz1	Sema6a^Plxna2	Efnb3^Ephb3	Lama5^Dag1	Efnb3^Ephb2	Efna1^Epha7	Edn3^Ednra	Edn1^Ednra	Sema6b^Plxna2	Efna1^Epha3	Efna1^Epha2	Lama3^Dag1	Efnb2^Ephb1	Efnb1^Ephb3	Efna3^Epha5	Efna4^Epha4	Wnt5a^Fzd4	Efna5^Epha3	Sema7a^Plxnc1	Efna4^Epha2	Efna5^Ephb2	Efnb3^Ephb1	Fgf8^Fgfr3	Efna1^Epha5	Efna5^Epha7	Cck^Cckar	Efna1^Epha4	Ptn^Sdc2	Ntf3^Ntrk1	Efna3^Epha2	Wnt5a^Fzd3
GOBP_NEURON_PROJECTION_GUIDANCE		Sema4c^Plxnb2	Sema5b^Plxna3	Efna2^Epha5	Efna3^Epha7	Sema4a^Plxnb3	Sema5b^Plxna1	Efna4^Epha8	Efnb2^Ephb3	Efna2^Epha8	Efna5^Epha5	Efna2^Epha4	Sema5a^Plxna1	Sema4d^Plxnb2	Efna4^Epha7	Sema4d^Plxnb1	Cntn1^Nrcam	Efna3^Epha3	Efnb1^Epha4	Efnb2^Ephb2	Lamb2^Dag1	Sema6a^Plxna2	Efnb3^Ephb3	Lama5^Dag1	Lama2^Dag1	Efnb3^Ephb2	Efna1^Epha7	Edn3^Ednra	Edn1^Ednra	Efna2^Epha3	Sema6b^Plxna2	Efna1^Epha3	Efnb3^Epha4	Sema4a^Plxnb2	Efna3^Epha4	Lama3^Dag1	Efna5^Epha4	Efnb2^Ephb1	Efnb1^Ephb3	Cxcl12^Cxcr4	Sema5a^Plxna3	Sema4d^Plxnb3	Efna3^Epha5	Efna4^Epha4	Efnb1^Ephb1	Efna4^Epha3	Efna1^Epha8	Sema6a^Plxna4	Efna5^Epha3	Sema6b^Plxna4	Sema7a^Plxnc1	Efna5^Ephb2	Efnb3^Ephb1	Sema4a^Plxnb1	Efnb3^Ephb6	Efna1^Epha5	Agrn^Dag1	Efna3^Epha8	Efna5^Epha7	Sema5a^Plxnb3	Sema3e^Plxnd1	Efnb2^Epha4	Efna1^Epha4	Ntf3^Ntrk1	Lama1^Dag1	Efna2^Epha7	Efnb1^Ephb2	Efna4^Epha5	Sema4g^Plxnb2	Efna5^Epha8	Wnt5a^Fzd3
GOBP_AXON_DEVELOPMENT		Sema4c^Plxnb2	Sema5b^Plxna1	Efna2^Epha8	Efna5^Epha5	Efna2^Epha4	Sema4d^Plxnb2	Sema4d^Plxnb1	Ntf3^Ntrk2	Efnb2^Ephb2	Lamb2^Dag1	Lama2^Dag1	Efna2^Epha3	Efnb3^Epha4	Sema4a^Plxnb2	Efna3^Epha4	Edn2^Ednra	Efna5^Epha4	Cxcl12^Cxcr4	Sema5a^Plxna3	Sema4d^Plxnb3	Efnb1^Ephb1	Efna4^Epha3	Efna1^Epha8	Sema6a^Plxna4	Sema6b^Plxna4	Sema4a^Plxnb1	Efnb3^Ephb6	Fgf8^Fgfr2	Agrn^Dag1	Efna3^Epha8	Sema5a^Plxnb3	Sema3e^Plxnd1	Efnb2^Epha4	Bdnf^Ntrk2	Ntf3^Ntrk3	Lama1^Dag1	Efna2^Epha7	Efnb1^Ephb2	Efna4^Epha5	Sema4g^Plxnb2	Efna5^Epha8	Sema5b^Plxna3	Efna2^Epha5	Efna3^Epha7	Sema4a^Plxnb3	Efna4^Epha8	Efnb2^Ephb3	Sema5a^Plxna1	Ngf^Ntrk1	Efna4^Epha7	Ngf^Ngfr	Cntn1^Nrcam	Efna3^Epha3	Efnb1^Epha4	Ptn^Ptprz1	Sema6a^Plxna2	Efnb3^Ephb3	Lama5^Dag1	Efnb3^Ephb2	Efna1^Epha7	Edn3^Ednra	Edn1^Ednra	Sema6b^Plxna2	Efna1^Epha3	Lama3^Dag1	Efnb2^Ephb1	Efnb1^Ephb3	Efna3^Epha5	Efna4^Epha4	Efna5^Epha3	Sema7a^Plxnc1	Efna5^Ephb2	Efnb3^Ephb1	Fgf8^Fgfr3	Efna1^Epha5	Efna5^Epha7	Cck^Cckar	Efna1^Epha4	Ntf3^Ntrk1	Wnt5a^Fzd3
GOBP_CIRCULATORY_SYSTEM_PROCESS		Avp^Avpr1b	Edn2^Ednrb	Ucn^Crhr2	Comp^Cd36	Kng1^Bdkrb1	Edn3^Ednrb	Tac1^Tacr1	Oxt^Oxtr	Agt^Agtr1a	Pomc^Oprl1	Edn3^Ednra	Edn1^Ednra	Tac1^Tacr2	Avp^Avpr1a	Npy^Npy1r	Tac2^Tacr3	Edn2^Ednra	Crh^Crhr2	Avp^Avpr2	Kng1^Bdkrb2	Edn1^Ednrb
GOBP_NEGATIVE_REGULATION_OF_BIOSYNTHETIC_PROCESS		Fgf9^Fgfr1	Lep^Lepr	Dll4^Notch2	Tnfsf4^Tnfrsf4	Dll4^Notch4	Entpd1^Adora2b	Dll4^Notch3	Wnt5a^Fzd1	Epo^Epor	Fgf15^Fgfr1	Fgf9^Fgfr3	Fgf15^Fgfr3	Fgf15^Fgfr2	Dll4^Notch1	Edn1^Ednrb	Fgf9^Fgfr2
GOBP_RENAL_SYSTEM_DEVELOPMENT		Fgf8^Fgfr1	Fgf1^Fgfr1	Dll1^Notch2	Lama5^Cd44	Jag1^Notch3	Fgf10^Fgfr1	Jag1^Notch1	Angpt1^Tek	Dll1^Notch1	Fgf8^Fgfr2	Fgf2^Fgfr1	Fgf2^Fgfr2	Fgf10^Fgfr2	Agt^Agtr1a	Lamb2^Cd44	Efnb2^Epha4	Col4a4^Cd44	Jag1^Notch2	Fgf1^Fgfr2	Angpt2^Tek	Spp1^Cd44	Dll1^Notch3	Pdgfa^Pdgfra	Pdgfa^Pdgfrb	Col4a1^Cd44	Col4a3^Cd44
GOCC_EXTRACELLULAR_SPACE		Igf2^Igf2r	Tnfsf11^Tnfrsf11b	Lep^Lepr	Scgb3a2^Marco	Lamc2^Dag1	Gas6^Mertk	Fasl^Fas	Ccl24^Ccr3	Angptl1^Pirb	Angptl2^Pirb	Wnt5a^Mcam	Lta^Tnfrsf1a	Gdf15^Tgfbr2	Angptl7^Pirb	Cga^Lhcgr	C4b^Cr2	Gas6^Axl	Agrn^Dag1	Hgf^Met	Lamb1^Dag1	Tnf^Tnfrsf1a	Ptn^Ptprz1	Ccl11^Ccr3	Lhb^Lhcgr	Thbs1^Cd47	Comp^Cd47	Cd40lg^Cd40	Lama5^Dag1	C3^Cr2	Sele^Ceacam1	Pros1^Axl	Lama1^Dag1	Pmch^Mertk	Kitl^Kit	Thbs4^Cd47	App^Cd74	Icam1^Spn	Ccl5^Ccr3	Ccl28^Ccr3
GOBP_HOMEOSTATIC_PROCESS		Igf1^Igf1r	Hcrt^Hcrtr1	Tnfsf13b^Tnfrsf13c	Tnfsf11^Tnfrsf11b	Ccl2^Ccr2	Lep^Lepr	Fgf2^Fgfr4	Lama4^Cd44	Edn2^Ednrb	Xcl1^Xcr1	Adipoq^Adipor2	Adm^Calcr	Gas6^Mertk	Efna5^Epha5	Calca^Calcr	Comp^Cd36	Fgf2^Fgfr1	Fgf23^Fgfr4	Gas6^Tyro3	Ngf^Ngfr	Ccl5^Ccr1	Angptl4^Cdh5	Tac1^Tacr1	Oxt^Oxtr	Gas6^Axl	Pthlh^Pth1r	Tnfsf4^Tnfrsf4	Cxcl5^Cxcr2	Tnfsf13b^Tnfrsf17	Wnt5a^Fzd9	Apln^Aplnr	Edn3^Ednra	Edn1^Ednra	Adipoq^Adipor1	Spp1^Cd44	Npy^Npy1r	Edn2^Ednra	Ccl5^Ccr5	Edn1^Ednrb	Ins2^Insr	Col2a1^Cd44	Fasl^Fas	Fgf23^Fgfr1	Dlk1^Notch1	Pomc^Oprk1	F2^F2rl3	Hcrt^Hcrtr2	Tnfsf13b^Tnfrsf13b	Dll1^Notch1	Edn3^Ednrb	Tnfsf11^Tnfrsf11a	Cx3cl1^Cx3cr1	Plg^F2rl3	Col9a1^Cd44	Agt^Agtr1a	Iapp^Calcr	Fgf2^Fgfr3	F2^F2r	Ccl5^Ccr4	Fgf7^Fgfr1	Cxcl10^Cxcr3	Pmch^Mertk	Fgf23^Fgfr3	Kitl^Kit	Avp^Avpr1a	App^Cd74	Crh^Crhr2	Flt3l^Flt3	Avp^Avpr2
EED_TARGET_GENES		Efna5^Epha7	Fgf18^Fgfr3	Fgf20^Fgfr3	Bdnf^Ntrk2	Wnt11^Fzd8	Fgf5^Fgfr4	Nrxn2^Nlgn1	Fgf16^Fgfr3	Nrxn1^Nlgn1	Fgf9^Fgfr4	Fgf18^Fgfr4	Fgf9^Fgfr3	Fgf20^Fgfr4	Fgf16^Fgfr4	Fgf5^Fgfr3	Efna5^Epha8	Npy^Gpr83
GOBP_TRANSMEMBRANE_RECEPTOR_PROTEIN_TYROSINE_KINASE_SIGNALING_PATHWAY		Igf1^Igf1r	Fgf18^Fgfr2	Fgf1^Fgfr3	Fgf1^Fgfr1	Efnb1^Ephb4	Fgf2^Fgfr4	Fgf6^Fgfr3	Col4a2^Gp6	Fgf16^Fgfr2	Efna3^Epha1	Epgn^Egfr	Efna2^Epha8	Efna5^Epha5	Fgf22^Fgfr2	Efna2^Epha4	Fgf15^Fgfr3	Fgf20^Fgfr4	Fgf23^Fgfr4	Fgf10^Fgfr2	Fgf9^Fgfr2	Efnb3^Ephb4	Ntf3^Ntrk2	Efnb2^Ephb2	Pdgfc^Pdgfra	Col4a3^Gp6	Angpt2^Tek	Fgf16^Fgfr3	Fgf16^Fgfr1	Efna2^Epha3	Efnb3^Epha4	Fgf6^Fgfr2	Fgf18^Fgfr1	Pdgfa^Pdgfra	Efna3^Epha4	Efna5^Epha4	Ins2^Insr	Efnb1^Ephb1	Fgf20^Fgfr2	Efna4^Epha3	Fgf8^Fgfr1	Efna1^Epha8	Efna4^Epha1	Fgf23^Fgfr1	Fgf5^Fgfr4	Fgf10^Fgfr1	Angpt1^Tek	Efnb3^Ephb6	Fgf8^Fgfr2	Fgf16^Fgfr4	Fgf9^Fgfr1	Efna3^Epha8	Fgf5^Fgfr1	Fgf20^Fgfr3	Fgf2^Fgfr3	Col4a1^Gp6	Efnb2^Epha4	Bdnf^Ntrk2	Col4a6^Gp6	Ntf3^Ntrk3	Fgf4^Fgfr1	Fgf4^Fgfr4	Fgf6^Fgfr4	Efna2^Epha7	Efnb1^Ephb2	Fgf17^Fgfr4	Efna4^Epha5	Fgf15^Fgfr2	Fgf6^Fgfr1	Fgf4^Fgfr2	Efna5^Epha8	Fgf18^Fgfr3	Efna2^Epha5	Fgf7^Fgfr2	Fgf5^Fgfr2	Efna3^Epha7	Efna5^Epha2	Efna2^Epha2	Efna4^Epha8	Efnb2^Ephb3	Fgf15^Fgfr4	Ntf5^Ntrk2	Fgf1^Fgfr4	Col1a1^Gp6	Ngf^Ntrk1	Fgf15^Fgfr1	Fgf9^Fgfr3	Efna4^Epha7	Fgf2^Fgfr1	Fgf4^Fgfr3	Fgf2^Fgfr2	Ngf^Ngfr	Efna3^Epha3	Efnb1^Epha4	Fgf8^Fgfr4	Efna5^Epha1	Efnb2^Ephb4	Efnb3^Ephb3	Fgf1^Fgfr2	Efna2^Epha1	Efnb3^Ephb2	Fgf20^Fgfr1	Efna1^Epha7	Adipoq^Adipor1	Efna1^Epha3	Fgf9^Fgfr4	Fgf18^Fgfr4	Efna1^Epha2	Efnb2^Ephb1	Efnb1^Ephb3	Col4a5^Gp6	Efna3^Epha5	Efna4^Epha4	Wnt5a^Fzd4	Efna5^Epha3	Efna1^Epha1	Efna4^Epha2	Efna5^Ephb2	Efnb3^Ephb1	Fgf8^Fgfr3	Dll1^Notch1	Efna1^Epha5	Fgf5^Fgfr3	Fgf17^Fgfr2	Efna5^Epha7	Hgf^Met	Efna1^Epha4	Fgf7^Fgfr1	Fgf17^Fgfr3	Ntf3^Ntrk1	Igf2^Igf1r	Fgf23^Fgfr3	Efna3^Epha2	Fgf17^Fgfr1	Pdgfa^Pdgfrb
REACTOME_DEVELOPMENTAL_BIOLOGY		Efna3^Epha7	Efna5^Epha2	Efnb1^Ephb4	Sema4a^Plxnb3	Efna2^Epha2	Efna4^Epha8	Efnb2^Ephb3	Efna3^Epha1	Efna2^Epha8	Efna2^Epha4	Sema5a^Plxna1	Efna4^Epha7	Sema4d^Plxnb1	Sema4d^Cd72	Efnb1^Epha4	Efnb3^Ephb4	Efnb2^Ephb2	Efnb2^Ephb4	Efnb3^Ephb3	Efna2^Epha1	Efnb3^Ephb2	Efna1^Epha7	Dsg2^Dsc3	Efnb3^Epha4	Efna1^Epha2	Efna3^Epha4	Efna5^Epha4	Efnb2^Ephb1	Efnb1^Ephb3	Cxcl12^Cxcr4	Sema5a^Plxna3	Sema4d^Plxnb3	Efna4^Epha4	Efnb1^Ephb1	Efna1^Epha8	Efna4^Epha1	Sema7a^Plxnc1	Efna1^Epha1	Efna4^Epha2	Efna5^Ephb2	Efnb3^Ephb1	Sema4a^Plxnb1	Efnb3^Ephb6	Efna3^Epha8	Efna5^Epha7	Sema5a^Plxnb3	Sema3e^Plxnd1	Efnb2^Epha4	Efna1^Epha4	Efna2^Epha7	Efna3^Epha2	Efnb1^Ephb2	Efna5^Epha8	Efna5^Epha1
REACTOME_MAPK_FAMILY_SIGNALING_CASCADES		Fgf1^Fgfr3	Fgf18^Fgfr3	Fgf1^Fgfr1	Fgf2^Fgfr4	Fgf6^Fgfr3	Epgn^Egfr	Fgf15^Fgfr4	Fgf1^Fgfr4	Fgf15^Fgfr1	Fgf9^Fgfr3	Fgf20^Fgfr4	Fgf2^Fgfr1	Fgf15^Fgfr3	Fgf23^Fgfr4	Fgf4^Fgfr3	Fgf8^Fgfr4	Fgf20^Fgfr1	Fgf16^Fgfr3	Fgf16^Fgfr1	Fgf18^Fgfr1	Fgf18^Fgfr4	Fgf9^Fgfr4	Pdgfa^Pdgfra	Fgf8^Fgfr1	Fgf23^Fgfr1	Fgf5^Fgfr4	Fgf8^Fgfr3	Fgf10^Fgfr1	Angpt1^Tek	Fgf16^Fgfr4	Fgf5^Fgfr3	Fgf9^Fgfr1	Hgf^Met	Fgf5^Fgfr1	Fgf20^Fgfr3	Fgf2^Fgfr3	Fgf7^Fgfr1	Fgf4^Fgfr1	Fgf17^Fgfr3	Fgf4^Fgfr4	Fgf6^Fgfr4	Fgf23^Fgfr3	Kitl^Kit	Fgf17^Fgfr4	Fgf6^Fgfr1	Fgf17^Fgfr1	Pdgfa^Pdgfrb
REACTOME_NERVOUS_SYSTEM_DEVELOPMENT		Efna3^Epha7	Efna5^Epha2	Efnb1^Ephb4	Sema4a^Plxnb3	Efna2^Epha2	Efna4^Epha8	Efnb2^Ephb3	Efna3^Epha1	Efna2^Epha8	Efna2^Epha4	Sema5a^Plxna1	Efna4^Epha7	Sema4d^Plxnb1	Sema4d^Cd72	Efnb1^Epha4	Efnb3^Ephb4	Efnb2^Ephb2	Efnb2^Ephb4	Efnb3^Ephb3	Efna2^Epha1	Efnb3^Ephb2	Efna1^Epha7	Efnb3^Epha4	Efna1^Epha2	Efna3^Epha4	Efna5^Epha4	Efnb2^Ephb1	Efnb1^Ephb3	Cxcl12^Cxcr4	Sema5a^Plxna3	Sema4d^Plxnb3	Efna4^Epha4	Efnb1^Ephb1	Efna1^Epha8	Efna4^Epha1	Sema7a^Plxnc1	Efna1^Epha1	Efna4^Epha2	Efna5^Ephb2	Efnb3^Ephb1	Sema4a^Plxnb1	Efnb3^Ephb6	Efna3^Epha8	Efna5^Epha7	Sema5a^Plxnb3	Sema3e^Plxnd1	Efnb2^Epha4	Efna1^Epha4	Efna2^Epha7	Efna3^Epha2	Efnb1^Ephb2	Efna5^Epha8	Efna5^Epha1
GOBP_MULTICELLULAR_ORGANISMAL_LEVEL_HOMEOSTASIS		Tnfsf13b^Tnfrsf13c	Tnfsf11^Tnfrsf11b	Ccl2^Ccr2	Lep^Lepr	Col2a1^Cd44	Lama4^Cd44	Edn2^Ednrb	Adipoq^Adipor2	Dlk1^Notch1	Comp^Cd36	Tnfsf13b^Tnfrsf13b	Dll1^Notch1	Tnfsf11^Tnfrsf11a	Col9a1^Cd44	Oxt^Oxtr	Pthlh^Pth1r	Iapp^Calcr	Ccl5^Ccr4	Tnfsf4^Tnfrsf4	Cxcl5^Cxcr2	Tnfsf13b^Tnfrsf17	Adipoq^Adipor1	Kitl^Kit	Spp1^Cd44	Flt3l^Flt3	Ccl5^Ccr5
GOBP_REGULATION_OF_SECRETION		Crh^Crhr1	Ghrh^Ghrhr	F2^F2rl1	Avp^Avpr1b	Lep^Lepr	Edn2^Ednrb	Ghrh^Ghsr	Pomc^Oprm1	Fgf23^Fgfr1	Entpd1^Adora2b	Pomc^Oprk1	Efna5^Epha5	Ucn^Crhr2	Fgf10^Fgfr1	Cck^Cckbr	Edn3^Ednrb	Fgf23^Fgfr4	Tnfsf11^Tnfrsf11a	Tac1^Tacr1	Oxt^Oxtr	Agt^Agtr1a	Tnf^Tnfrsf1b	Tnf^Tnfrsf1a	F2^F2r	Cck^Cckar	Gip^Gipr	Npy^Npy5r	Entpd1^Adora1	Pomc^Oprl1	Npy^Npy2r	Ucn2^Crhr1	Gal^Galr1	Retn^Tlr4	Ghrl^Ghsr	Entpd1^Adora2a	Tac1^Tacr2	Ucn2^Crhr2	Avp^Avpr1a	F2^F2rl2	Npy^Npy1r	Crh^Crhr2	Ucn^Crhr1	Avp^Avpr2	Edn1^Ednrb
GOBP_EXPORT_FROM_CELL		Crh^Crhr1	F2^F2rl1	Lep^Lepr	Edn2^Ednrb	Ghrh^Ghsr	Pomc^Oprm1	Entpd1^Adora2b	Nrxn2^Nlgn1	Efna5^Epha5	Ucn^Crhr2	Nrxn1^Nlgn1	Fgf23^Fgfr4	Ncam1^Fgfr1	Tac1^Tacr1	Ccl5^Ccr1	Oxt^Oxtr	Tnf^Tnfrsf1b	Gip^Gipr	Npy^Npy5r	Entpd1^Adora1	Gal^Galr1	Entpd1^Adora2a	Ghrl^Ghsr	Ucn2^Crhr2	Npy^Npy1r	Ucn^Crhr1	Edn1^Ednrb	Ghrh^Ghrhr	Fgf23^Fgfr1	Pomc^Oprk1	Nrxn2^Nlgn2	Fgf10^Fgfr1	Cck^Cckbr	Edn3^Ednrb	Tnfsf11^Tnfrsf11a	Agt^Agtr1a	Tnf^Tnfrsf1a	F2^F2r	Cck^Cckar	Bdnf^Ntrk2	Fgf7^Fgfr1	Npy^Npy2r	Ucn2^Crhr1	Retn^Tlr4	Tac1^Tacr2	Avp^Avpr1a	F2^F2rl2	Comp^Sdc1	Crh^Crhr2	Nrxn1^Nlgn2
MIR_6951_3P		Sema6a^Plxna4	Col2a1^Cd44	Efna2^Epha4	Nrxn1^Nlgn1	Ncam1^Fgfr1	Efnb1^Epha4	Bdnf^Ntrk2	Col1a2^Cd44	Sema6a^Plxna2	Col4a4^Cd44	Fgf7^Fgfr1	Fgf18^Fgfr1	Efna5^Epha4	Col4a1^Cd44	Wnt5a^Fzd3
GOBP_SIGNAL_RELEASE		Crh^Crhr1	Ghrh^Ghrhr	F2^F2rl1	Lep^Lepr	Edn2^Ednrb	Ghrh^Ghsr	Pomc^Oprm1	Fgf23^Fgfr1	Entpd1^Adora2b	Nrxn2^Nlgn1	Pomc^Oprk1	Efna5^Epha5	Ucn^Crhr2	Nrxn2^Nlgn2	Nrxn1^Nlgn1	Edn3^Ednrb	Fgf23^Fgfr4	Tnfsf11^Tnfrsf11a	Tac1^Tacr1	Oxt^Oxtr	Agt^Agtr1a	F2^F2r	Gip^Gipr	Entpd1^Adora1	Npy^Npy2r	Ucn2^Crhr1	Gal^Galr1	Entpd1^Adora2a	Ghrl^Ghsr	Tac1^Tacr2	Ucn2^Crhr2	F2^F2rl2	Npy^Npy1r	Crh^Crhr2	Ucn^Crhr1	Nrxn1^Nlgn2	Edn1^Ednrb
GOBP_REGULATION_OF_HORMONE_SECRETION		Crh^Crhr1	Agt^Agtr1a	Ghrh^Ghrhr	F2^F2rl1	Gip^Gipr	Lep^Lepr	Ghrh^Ghsr	Ucn2^Crhr1	Gal^Galr1	Fgf23^Fgfr1	Ghrl^Ghsr	Pomc^Oprk1	Ucn^Crhr2	Efna5^Epha5	Tac1^Tacr2	Ucn2^Crhr2	F2^F2rl2	Crh^Crhr2	Fgf23^Fgfr4	Ucn^Crhr1	Tac1^Tacr1
GOBP_SECRETION		Crh^Crhr1	F2^F2rl1	Avp^Avpr1b	Lep^Lepr	Edn2^Ednrb	Ghrh^Ghsr	Pomc^Oprm1	Entpd1^Adora2b	Nrxn2^Nlgn1	Efna5^Epha5	Ucn^Crhr2	Nrxn1^Nlgn1	Fgf23^Fgfr4	Ncam1^Fgfr1	Cga^Lhcgr	Tac1^Tacr1	Ccl5^Ccr1	Oxt^Oxtr	Tnf^Tnfrsf1b	Gip^Gipr	Npy^Npy5r	Entpd1^Adora1	Pomc^Oprl1	Gal^Galr1	Edn3^Ednra	Ghrl^Ghsr	Entpd1^Adora2a	Edn1^Ednra	Ucn2^Crhr2	Npy^Npy1r	Edn2^Ednra	Ucn^Crhr1	Edn1^Ednrb	Ghrh^Ghrhr	Prl^Prlr	Fgf23^Fgfr1	Pomc^Oprk1	Nrxn2^Nlgn2	Fgf10^Fgfr1	Cck^Cckbr	Edn3^Ednrb	Tnfsf11^Tnfrsf11a	Nmu^Nmur2	Agt^Agtr1a	Tnf^Tnfrsf1a	F2^F2r	Cck^Cckar	Bdnf^Ntrk2	Fgf7^Fgfr1	Npy^Npy2r	Ucn2^Crhr1	Retn^Tlr4	Tac1^Tacr2	Avp^Avpr1a	F2^F2rl2	Comp^Sdc1	Crh^Crhr2	Nrxn1^Nlgn2	Avp^Avpr2
GOBP_HORMONE_TRANSPORT		Crh^Crhr1	Ghrh^Ghrhr	F2^F2rl1	Lep^Lepr	Ghrh^Ghsr	Fgf23^Fgfr1	Pomc^Oprk1	Efna5^Epha5	Ucn^Crhr2	Fgf23^Fgfr4	Tac1^Tacr1	Agt^Agtr1a	Gip^Gipr	Ucn2^Crhr1	Gal^Galr1	Ghrl^Ghsr	Tac1^Tacr2	Ucn2^Crhr2	F2^F2rl2	Crh^Crhr2	Ucn^Crhr1
GOBP_REGULATION_OF_TRANSPORT		Crh^Crhr1	Avp^Avpr1b	Ccl2^Ccr2	Lep^Lepr	Edn2^Ednrb	Thbs1^Cd36	Ghrh^Ghsr	Adipoq^Adipor2	Gas6^Mertk	Entpd1^Adora2b	Efna5^Epha5	Ucn^Crhr2	Fgf23^Fgfr4	Oxt^Oxtr	Gas6^Axl	Thbs1^Sdc4	Ntf3^Ntrk2	Efnb2^Ephb2	Gip^Gipr	Npy^Npy5r	Nrxn1^Nlgn3	Apln^Aplnr	Ghrl^Ghsr	Entpd1^Adora2a	Npy^Npy1r	Edn2^Ednra	Ucn^Crhr1	Cxcl12^Cxcr4	Edn1^Ednrb	Ins2^Insr	Ghrh^Ghrhr	Fgf23^Fgfr1	Pomc^Oprk1	Fgf10^Fgfr1	Angpt1^Tek	Cck^Cckbr	Edn3^Ednrb	Pomc^Oprd1	Iapp^Calcr	Tnf^Tnfrsf1a	Gal^Galr2	Npy^Npy2r	Thbs1^Sdc1	Cxcl10^Cxcr3	Tac1^Tacr2	Avp^Avpr1a	App^Cd74	Avp^Avpr2	F2^F2rl1	Pomc^Oprm1	Fgf15^Fgfr4	Il16^Cd4	Nrxn1^Nlgn1	Fgf15^Fgfr1	Tac1^Tacr1	Ccl5^Ccr1	Tnf^Tnfrsf1b	Entpd1^Adora1	Pomc^Oprl1	Gal^Galr1	Pros1^Axl	Edn3^Ednra	Edn1^Ednra	Ucn2^Crhr2	Efna5^Epha3	Efna5^Ephb2	F2^F2rl3	Dll1^Notch1	Tnfsf11^Tnfrsf11a	Adcyap1^Adcyap1r1	Agt^Agtr1a	F2^F2r	Cck^Cckar	Thbs1^Cd47	Cd22^Ptprc	Ucn2^Crhr1	Retn^Tlr4	F2^F2rl2	Crh^Crhr2	Nrxn1^Nlgn2
GOBP_CELL_CELL_SIGNALING		Igf1^Igf1r	Crh^Crhr1	Wnt11^Fzd9	Ccl2^Ccr2	Edn2^Ednrb	Ghrh^Ghsr	Nrxn2^Nlgn1	Wnt5b^Fzd4	Ucn^Crhr2	Tnn^Sdc1	Fgf10^Fgfr2	Fgf9^Fgfr2	Wnt5a^Fzd6	Npy^Npy5r	Efnb3^Epha4	Efna5^Epha4	Wnt11^Fzd7	Edn1^Ednrb	Ghrh^Ghrhr	Wnt11^Fzd10	Fgf10^Fgfr1	Cck^Cckbr	Edn3^Ednrb	Fgf9^Fgfr1	Agrn^Dag1	Pdyn^Oprm1	Npy^Npy2r	Wnt5a^Fzd1	Fgf7^Fgfr2	Pomc^Oprm1	Fgf9^Fgfr3	Tnr^Sdc1	Ncam1^Fgfr1	Tac1^Tacr1	Ccl5^Ccr1	Tnf^Tnfrsf1b	Entpd1^Adora1	Gal^Galr1	Edn1^Ednra	Ucn2^Crhr2	Fgf9^Fgfr4	Ccl5^Ccr5	Efna5^Ephb2	Tnc^Sdc1	Tnfsf11^Tnfrsf11a	Cx3cl1^Cx3cr1	Pdyn^Oprk1	Hgf^Met	Efna5^Epha7	F2^F2r	Nrxn2^Nlgn3	Fgf7^Fgfr1	Ntf3^Ntrk1	Fgf23^Fgfr3	F2^F2rl2	Crh^Crhr2	Wnt11^Fzd4	Lep^Lepr	Fgf2^Fgfr4	Mdk^Sdc1	Entpd1^Adora2b	Efna5^Epha5	Wnt11^Fzd2	Wnt5a^Fzd5	Fgf23^Fgfr4	Oxt^Oxtr	Ntf3^Ntrk2	Gip^Gipr	Nrxn1^Nlgn3	Lama2^Dag1	Wnt11^Fzd8	Ghrl^Ghsr	Entpd1^Adora2a	Npy^Npy1r	Edn2^Ednra	Ucn^Crhr1	Fgf23^Fgfr1	Wnt11^Fzd6	Pomc^Oprk1	Penk^Oprm1	Ptn^Sdc1	Fgf2^Fgfr3	Bdnf^Ntrk2	Tac1^Tacr2	F2^F2rl1	Mdk^Lrp1	Nrxn1^Nlgn1	Ngf^Ntrk1	Col1a1^Cd44	Fgf2^Fgfr1	Fgf2^Fgfr2	Ngf^Ngfr	Lama2^Cd44	Efnb3^Ephb2	Wnt5a^Fzd9	Edn3^Ednra	Spp1^Cd44	Wnt5a^Fzd4	Wnt5a^Fzd2	Penk^Oprk1	Efnb3^Ephb1	Nrxn2^Nlgn2	Wnt11^Fzd3	Dll1^Notch1	Agt^Agtr1a	Wnt5a^Fzd8	Wnt5a^Fzd7	Cck^Cckar	Col1a1^Sdc1	Ucn2^Crhr1	Wnt5a^Fzd10	Nppc^Npr2	Wnt11^Fzd5	Nrxn1^Nlgn2	Wnt5a^Fzd3
GOBP_AMIDE_TRANSPORT		Crh^Crhr1	Ghrh^Ghrhr	F2^F2rl1	Cck^Cckar	Gip^Gipr	Bdnf^Ntrk2	Lep^Lepr	Ghrh^Ghsr	Ghrl^Ghsr	Efna5^Epha5	Ucn^Crhr2	Avp^Avpr1a	F2^F2rl2	Cck^Cckbr	Crh^Crhr2	Ucn^Crhr1
GOBP_ESTABLISHMENT_OF_PROTEIN_LOCALIZATION		Agt^Agtr1a	F2^F2r	Tnf^Tnfrsf1a	F2^F2rl1	Gip^Gipr	Lep^Lepr	Ghrl^Ghsr	Efna5^Epha5	Comp^Cd36	Nrxn1^Nlgn1	Angpt1^Tek	F2^F2rl2	App^Cd74	Crh^Crhr2	Nrxn1^Nlgn2
GOBP_REGULATION_OF_SYSTEM_PROCESS		Crh^Crhr1	Avp^Avpr1b	Edn2^Ednrb	Pomc^Oprm1	Nrxn2^Nlgn1	Pomc^Oprk1	Ucn^Crhr2	Nrxn2^Nlgn2	Fgf10^Fgfr1	Nrxn1^Nlgn1	Cck^Cckbr	Edn3^Ednrb	Pomc^Oprd1	Ncam1^Fgfr1	Tac1^Tacr1	Nrxn2^Nlgn3	Oxt^Oxtr	Nmu^Nmur2	Agt^Agtr1a	Agrn^Dag1	Tnf^Tnfrsf1b	Tnf^Tnfrsf1a	Nrxn1^Nlgn3	Pomc^Oprl1	Calca^Calcrl	Ucn2^Crhr1	Gal^Galr1	Edn3^Ednra	Retn^Tlr4	Ghrl^Ghsr	Edn1^Ednra	Tac1^Tacr2	Ucn2^Crhr2	Avp^Avpr1a	Crh^Crhr2	Edn2^Ednra	Adm^Calcrl	Ucn^Crhr1	Nrxn1^Nlgn2	Avp^Avpr2	Edn1^Ednrb
GOBP_EPITHELIAL_TUBE_MORPHOGENESIS		Sema4c^Plxnb2	Dll1^Notch2	Lama5^Cd44	Dll4^Notch2	Fgf2^Fgfr2	Fgf10^Fgfr2	Wnt5a^Fzd6	Lama5^Dag1	Fgf1^Fgfr2	Edn1^Ednra	Mdk^Sdc4	Cxcl12^Cxcr4	Wnt5a^Fzd2	Angpt1^Tek	Fgf8^Fgfr2	Tnc^Sdc4	Dll1^Notch1	Dll4^Notch1	Agt^Agtr1a	Sema3e^Plxnd1	Efnb2^Epha4	Lama1^Cd44	Dll1^Notch4	Dll4^Notch4	Lama1^Dag1	Wnt5a^Fzd1	Col4a1^Cd44	Wnt5a^Fzd3
GOBP_MORPHOGENESIS_OF_AN_EPITHELIUM		Igf1^Igf1r	Fgf1^Fgfr3	Sema4c^Plxnb2	Fgf1^Fgfr1	Dll1^Notch2	Lama5^Cd44	Wnt11^Fzd2	Wnt5a^Fzd5	Fgf10^Fgfr2	Wnt5a^Fzd6	Lama3^Cd44	Pdgfa^Pdgfra	Mdk^Sdc4	Cxcl12^Cxcr4	Fgf8^Fgfr1	Wnt11^Fzd6	Fgf10^Fgfr1	Angpt1^Tek	Fgf8^Fgfr2	Fgf2^Fgfr3	Sema3e^Plxnd1	Efnb2^Epha4	Dll1^Notch4	Dll4^Notch4	Lama1^Dag1	Jag2^Notch2	Wnt5a^Fzd1	Fgf7^Fgfr2	Jag2^Notch1	Sema5a^Plxna1	Jag1^Notch1	Fgf2^Fgfr1	Dll4^Notch2	Fgf2^Fgfr2	Jag2^Notch4	Lama5^Dag1	Jag1^Notch4	Fgf1^Fgfr2	Edn1^Ednra	Lama3^Dag1	Wnt5a^Fzd2	Fgf8^Fgfr3	Wnt11^Fzd3	Lamc1^Dag1	Tnc^Sdc4	Dll1^Notch1	Dll4^Notch1	Agt^Agtr1a	Hgf^Met	Lama1^Cd44	Jag1^Notch2	Fgf7^Fgfr1	Lamc1^Cd44	Wnt11^Fzd5	Col4a1^Cd44	Wnt5a^Fzd3
WP_WNT_SIGNALING_PATHWAY_AND_PLURIPOTENCY		Wnt11^Fzd9	Wnt5b^Fzd4	Wnt5a^Fzd6	Wnt11^Fzd7	Wnt5a^Fzd1	Wnt11^Fzd4	Wnt11^Fzd2	Wnt5a^Fzd5	Wnt11^Fzd8	Wnt11^Fzd6	Wnt5a^Fzd9	Wnt5a^Fzd4	Wnt5a^Fzd2	Wnt11^Fzd3	Wnt5a^Fzd8	Wnt5a^Fzd7	Wnt11^Fzd5	Wnt5a^Fzd3
REACTOME_SIGNALING_BY_WNT		Wnt5b^Fzd4	Wnt5a^Fzd6	Wnt11^Fzd7	Wnt5a^Fzd1	Wnt11^Fzd4	Wnt11^Fzd2	Wnt5a^Fzd5	Wnt11^Fzd8	Wnt11^Fzd6	Wnt5a^Fzd4	Wnt5a^Fzd2	Wnt11^Fzd3	Wnt5a^Fzd8	Wnt5a^Fzd7	Wnt11^Fzd5	Wnt5a^Fzd3
GOBP_REGULATION_OF_CELL_DEATH		Igf1^Igf1r	Crh^Crhr1	Wnt11^Fzd9	Thbs1^Cd36	Ghrh^Ghsr	Gas6^Mertk	Dll1^Notch2	Psap^Gpr37	Lta^Tnfrsf1a	Cxcl12^Ackr3	Fgf10^Fgfr2	Angptl4^Cdh5	Gas6^Axl	Ntf3^Ntrk2	Rln1^Rxfp2	Npy^Npy5r	Cd40lg^Cd40	Ghrl^Ghsr	Ucn^Crhr1	Cxcl12^Cxcr4	Edn1^Ednrb	Mdk^Ncl	Fgf20^Fgfr2	Fgf8^Fgfr1	Mif^Ackr3	Col2a1^Cd44	Insl3^Rxfp2	Cd274^Pdcd1	Fgf10^Fgfr1	Angpt1^Tek	Fgf8^Fgfr2	Iapp^Calcr	Fgf20^Fgfr3	Fgf2^Fgfr3	Tnf^Tnfrsf1a	Bdnf^Ntrk2	Sema3e^Plxnd1	Ntf3^Ntrk3	Fgf4^Fgfr1	Cxcl10^Cxcr3	Wnt5a^Fzd1	App^Cd74	Fgf4^Fgfr2	Mdk^Ptprz1	Lta^Tnfrsf1b	Ptn^Ncl	Adm^Calcr	Psap^Gpr37l1	Mdk^Lrp1	Ntf5^Ntrk2	Comp^Cd36	Ngf^Ntrk1	Epo^Epor	Prok2^Prokr1	Fgf2^Fgfr1	Gas6^Tyro3	Fn1^Cd44	Ncam1^Fgfr1	Fgf4^Fgfr3	Fgf2^Fgfr2	Ngf^Ngfr	Tnf^Tnfrsf1b	Ptn^Ptprz1	Tnfsf4^Tnfrsf4	Efna1^Epha7	Wnt5a^Fzd9	Fgf20^Fgfr1	Edn1^Ednra	Spp1^Cd44	Efnb2^Ephb1	Ccl5^Ccr5	Grn^Sort1	Fasl^Fas	Tnfsf10^Tnfrsf10b	Fgf8^Fgfr3	Wnt11^Fzd3	Dll1^Notch1	Adcyap1^Adcyap1r1	Cx3cl1^Cx3cr1	Agt^Agtr1a	Hgf^Met	Ntf3^Ntrk1	Kitl^Kit	Cd200^Cd200r1	Gzma^F2r	Wnt5a^Fzd3
GOBP_CELL_CELL_SIGNALING_BY_WNT		Wnt11^Fzd9	Wnt5b^Fzd4	Tnn^Sdc1	Fgf10^Fgfr2	Fgf9^Fgfr2	Wnt5a^Fzd6	Wnt11^Fzd7	Edn1^Ednrb	Wnt11^Fzd10	Wnt5a^Fzd1	Fgf9^Fgfr3	Edn1^Ednra	Wnt11^Fzd4	Mdk^Sdc1	Wnt11^Fzd2	Wnt5a^Fzd5	Wnt11^Fzd8	Wnt11^Fzd6	Fgf2^Fgfr3	Mdk^Lrp1	Col1a1^Cd44	Fgf2^Fgfr2	Wnt5a^Fzd9	Wnt5a^Fzd4	Wnt5a^Fzd2	Wnt11^Fzd3	Wnt5a^Fzd8	Wnt5a^Fzd7	Col1a1^Sdc1	Wnt5a^Fzd10	Wnt11^Fzd5	Wnt5a^Fzd3
GOBP_CANONICAL_WNT_SIGNALING_PATHWAY		Wnt11^Fzd9	Wnt5b^Fzd4	Tnn^Sdc1	Fgf10^Fgfr2	Fgf9^Fgfr2	Wnt5a^Fzd6	Wnt11^Fzd7	Edn1^Ednrb	Wnt11^Fzd10	Wnt5a^Fzd1	Fgf9^Fgfr3	Edn1^Ednra	Wnt11^Fzd4	Mdk^Sdc1	Wnt11^Fzd2	Wnt5a^Fzd5	Wnt11^Fzd8	Wnt11^Fzd6	Fgf2^Fgfr3	Fgf2^Fgfr2	Wnt5a^Fzd9	Wnt5a^Fzd4	Wnt5a^Fzd2	Wnt11^Fzd3	Wnt5a^Fzd8	Wnt5a^Fzd7	Col1a1^Sdc1	Wnt5a^Fzd10	Wnt11^Fzd5	Wnt5a^Fzd3
WP_WNT_SIGNALING_IN_KIDNEY_DISEASE		Wnt11^Fzd4	Wnt11^Fzd9	Wnt5b^Fzd4	Wnt11^Fzd2	Wnt5a^Fzd5	Wnt5a^Fzd6	Wnt11^Fzd8	Wnt11^Fzd7	Wnt11^Fzd6	Wnt5a^Fzd1	Wnt5a^Fzd9	Wnt5a^Fzd4	Wnt5a^Fzd2	Wnt11^Fzd3	Wnt5a^Fzd8	Wnt5a^Fzd7	Wnt11^Fzd5	Wnt5a^Fzd3
GOBP_CELL_SURFACE_RECEPTOR_SIGNALING_PATHWAY_INVOLVED_IN_CELL_CELL_SIGNALING		Wnt11^Fzd9	Wnt5b^Fzd4	Tnn^Sdc1	Fgf10^Fgfr2	Fgf9^Fgfr2	Wnt5a^Fzd6	Wnt11^Fzd7	Edn1^Ednrb	Wnt11^Fzd10	Wnt5a^Fzd1	Fgf9^Fgfr3	Edn1^Ednra	Wnt11^Fzd4	Mdk^Sdc1	Wnt11^Fzd2	Wnt5a^Fzd5	Nrxn1^Nlgn3	Wnt11^Fzd8	Wnt11^Fzd6	Fgf2^Fgfr3	Mdk^Lrp1	Nrxn1^Nlgn1	Col1a1^Cd44	Fgf2^Fgfr2	Wnt5a^Fzd9	Wnt5a^Fzd4	Wnt5a^Fzd2	Wnt11^Fzd3	Wnt5a^Fzd8	Wnt5a^Fzd7	Col1a1^Sdc1	Wnt5a^Fzd10	Wnt11^Fzd5	Nrxn1^Nlgn2	Wnt5a^Fzd3
GOBP_CENTRAL_NERVOUS_SYSTEM_DEVELOPMENT		Igf1^Igf1r	Hspg2^Dag1	Sema4c^Plxnb2	Ptn^Alk	Psap^Gpr37l1	Mdk^Lrp1	Mdk^Alk	Efna5^Epha5	Sema5a^Plxna1	Cxcl12^Ackr3	Lamc3^Dag1	Fgf2^Fgfr1	Ncam1^Fgfr1	Fgf2^Fgfr2	Fgf10^Fgfr2	Cntn1^Nrcam	Ntf3^Ntrk2	Wnt5a^Fzd6	Ptn^Ptprz1	Lamb2^Dag1	Nrxn1^Nlgn3	Sema6b^Plxna2	Dll1^Notch3	Dll4^Notch3	Efna5^Epha4	Cxcl12^Cxcr4	Sema5a^Plxna3	Ghrh^Ghrhr	Wnt5a^Fzd4	Fgf8^Fgfr1	Sema6b^Plxna4	Efna5^Ephb2	Fgf10^Fgfr1	Fgf8^Fgfr3	Dll1^Notch1	Fgf8^Fgfr2	Dll4^Notch1	Lamb1^Dag1	Fgf2^Fgfr3	Efna5^Epha7	Dll3^Notch3	Ntf3^Ntrk3	Dll3^Notch1	Mdk^Ptprz1	Wnt5a^Fzd3
GOBP_CELL_ADHESION		Sele^Cd44	Lama4^Cd44	Nrxn2^Nlgn1	Col6a2^Cd44	Lamc3^Dag1	Ptn^Sdc3	Efnb2^Ephb2	Lamb2^Dag1	Ptn^Sdc4	Col4a3^Gp6	Angpt2^Tek	Efna5^Epha4	Mdk^Sdc4	H2-DMa^Cd4	Col6a5^Cd44	Angpt1^Tek	Btla^Tnfrsf14	Efnb3^Ephb6	Dll1^Notch4	Efnb1^Ephb2	Col6a1^Gp6	Jag1^Notch1	Fn1^Cd44	H2-Eb1^Cd4	Lamb2^Cd44	Jag2^Notch4	Lama5^Dag1	Efna1^Epha7	Thbs4^Cd47	Lamb3^Cd44	Icosl^Ctla4	Efnb1^Ephb3	Efna5^Ephb2	Cx3cl1^Cx3cr1	Efna5^Epha7	Kitl^Kit	Lamb1^Cd44	Lamc1^Cd44	Efna5^Epha1	Thbs1^Cd36	Efna5^Epha5	Sema4d^Plxnb2	Sema4d^Plxnb1	Cd80^Ctla4	Efnb3^Ephb4	Lama3^Cd44	Icosl^Cd28	Sema6a^Plxna4	Icosl^Icos	Sele^Ceacam1	H2-DMb2^Cd4	App^Cd74	Mdk^Ptprz1	Efna5^Epha8	Jag2^Notch1	Tnfsf18^Tnfrsf18	Selplg^Sell	Lama2^Cd44	Nrxn2^Nlgn3	Efnb1^Epha4	Comp^Cd47	Efnb2^Ephb4	Wnt5a^Fzd4	Lamc3^Cd44	Efnb3^Ephb1	Nrxn2^Nlgn2	Lamc1^Dag1	Dll1^Notch1	Wnt5a^Fzd7	Thbs1^Cd47	Efna1^Epha4	Cd200^Cd200r1	Lamb3^Dag1	Thbs2^Cd36	Hspg2^Dag1	Tnfsf13b^Tnfrsf13c	Col6a1^Cd44	Ccl2^Ccr2	H2-Aa^Cd4	Thbs4^Cd36	Cd34^Selp	Efnb3^Epha4	Tnfsf14^Tnfrsf14	Cxcl12^Cxcr4	Sema4d^Plxnb3	Selplg^Selp	Ncam1^Ncam2	Thbs2^Cd47	Sema5a^Plxnb3	Npy^Npy2r	Lamc2^Cd44	Efna5^Epha2	Lamc2^Dag1	Efnb2^Ephb3	Cd86^Cd28	Col1a1^Gp6	Gas6^Tyro3	Cntn1^Nrcam	Ptn^Ptprz1	Efna1^Epha2	Lama3^Dag1	Efnb2^Ephb1	Ccl5^Ccr5	Efna5^Epha3	Col6a6^Cd44	Tnc^Sdc4	H2-Ob^Cd4	Cd86^Ctla4	Lama4^Dag1	Lama1^Cd44	Efnb1^Ephb4	Gas6^Mertk	Lama5^Cd44	Wnt5a^Mcam	Cxcl12^Ackr3	Thbs1^Sdc4	Gas6^Axl	Nrxn1^Nlgn3	Lama2^Dag1	Sema5a^Plxna3	Efnb1^Ephb1	Efna1^Epha8	Cxcl13^Cxcr3	H2-Ab1^Cd4	Plg^F2rl3	H2-DMb1^Cd4	Sema3e^Plxnd1	Plg^Pard3	Efnb2^Epha4	Lama1^Dag1	Lrrc4b^Ptprf	Mdk^Lrp1	Comp^Cd36	Nrxn1^Nlgn1	Sema5a^Plxna1	Alcam^Cd6	Col1a1^Cd44	Col6a6^Gp6	Sema6a^Plxna2	Efnb3^Ephb3	Jag1^Notch4	Efnb3^Ephb2	Dsg2^Dsc3	Spp1^Cd44	Efna1^Epha3	Col6a2^Gp6	Cd80^Cd28	Efna1^Epha1	Col6a5^Gp6	Efna1^Epha5	Lamb1^Dag1	Cd22^Ptprc	Icam1^Spn	Nrxn1^Nlgn2	Col4a3^Cd44
GOBP_MORPHOGENESIS_OF_A_BRANCHING_STRUCTURE		Fgf8^Fgfr1	Fgf1^Fgfr1	Fgf7^Fgfr2	Cxcl12^Cxcr4	Lama5^Cd44	Fgf10^Fgfr1	Sema5a^Plxna1	Wnt5a^Fzd5	Angpt1^Tek	Fgf8^Fgfr2	Dll4^Notch1	Fgf2^Fgfr1	Fgf2^Fgfr2	Fgf10^Fgfr2	Agt^Agtr1a	Hgf^Met	Sema3e^Plxnd1	Lama1^Cd44	Lama5^Dag1	Fgf7^Fgfr1	Fgf1^Fgfr2	Dll4^Notch4	Lama1^Dag1	Edn1^Ednra	Col4a1^Cd44	Pdgfa^Pdgfra
GOBP_SYNAPSE_ORGANIZATION		Efnb2^Ephb3	Nrxn2^Nlgn1	Efna5^Epha5	Nrxn1^Nlgn1	Wnt5a^Fzd5	Sema4d^Plxnb2	Sema4d^Plxnb1	Nrxn2^Nlgn3	Oxt^Oxtr	Efnb1^Epha4	Efnb2^Ephb2	Lamb2^Dag1	Nrxn1^Nlgn3	Efnb3^Ephb3	Lama5^Dag1	Efnb3^Ephb2	Wnt5a^Fzd9	Ghrl^Ghsr	Efna1^Epha7	Efna1^Epha3	Efnb3^Epha4	Sema4a^Plxnb2	Efna5^Epha4	Efnb2^Ephb1	Efnb1^Ephb3	Grn^Sort1	Ins2^Insr	Efnb1^Ephb1	Efna5^Epha3	Efna5^Ephb2	Efnb3^Ephb1	Nrxn2^Nlgn2	Sema4a^Plxnb1	Efna1^Epha5	Agrn^Dag1	Efna5^Epha7	Sema3e^Plxnd1	Efnb2^Epha4	Bdnf^Ntrk2	Efna1^Epha4	Nrxn1^Nlgn2	Lrrc4b^Ptprf	Efnb1^Ephb2	Wnt5a^Fzd1
GOBP_CELL_JUNCTION_ORGANIZATION		Wnt11^Fzd9	Nrxn2^Nlgn1	Efna5^Epha5	Wnt5a^Fzd5	Sema4d^Plxnb2	Sema4d^Plxnb1	Oxt^Oxtr	Efnb2^Ephb2	Lamb2^Dag1	Nrxn1^Nlgn3	Ptn^Sdc4	Ghrl^Ghsr	Efnb3^Epha4	Sema4a^Plxnb2	Efna5^Epha4	Ins2^Insr	Efnb1^Ephb1	Sema4a^Plxnb1	Agrn^Dag1	Sema3e^Plxnd1	Bdnf^Ntrk2	Efnb2^Epha4	Lrrc4b^Ptprf	Efnb1^Ephb2	Wnt5a^Fzd1	Efna5^Epha2	Efnb2^Ephb3	Nrxn1^Nlgn1	Nrxn2^Nlgn3	Efnb1^Epha4	Efnb3^Ephb3	Lama5^Dag1	Efnb3^Ephb2	Wnt5a^Fzd9	Efna1^Epha7	Efna1^Epha3	Efna1^Epha2	Lama3^Dag1	Efnb2^Ephb1	Efnb1^Ephb3	Grn^Sort1	Efna5^Epha3	Efna5^Ephb2	Efnb3^Ephb1	Nrxn2^Nlgn2	Lamc1^Dag1	Tnc^Sdc4	Efna1^Epha5	Efna5^Epha7	Efna1^Epha4	Wnt11^Fzd5	Nrxn1^Nlgn2
GOBP_REGULATION_OF_CELLULAR_LOCALIZATION		Tnf^Tnfrsf1a	F2^F2r	F2^F2rl1	Gip^Gipr	Lep^Lepr	Efna5^Epha2	Efna5^Epha3	Nrxn1^Nlgn3	Wnt5a^Fzd9	Ghrl^Ghsr	Efna5^Epha5	Efna5^Ephb2	Nrxn1^Nlgn1	Angpt1^Tek	F2^F2rl2	Crh^Crhr2	Adcyap1^Adcyap1r1	Nrxn1^Nlgn2
GOBP_CELLULAR_HOMEOSTASIS		Igf1^Igf1r	Ccl2^Ccr2	Xcl1^Xcr1	Efna5^Epha5	F2^F2rl3	Gas6^Tyro3	Plg^F2rl3	Ngf^Ngfr	Ccl5^Ccr1	F2^F2r	Cxcl10^Cxcr3	Wnt5a^Fzd9	Edn3^Ednra	Edn1^Ednra	Avp^Avpr1a	Npy^Npy1r	Crh^Crhr2	Edn2^Ednra	Ccl5^Ccr5
GOBP_CHEMICAL_HOMEOSTASIS		Igf1^Igf1r	Ccl2^Ccr2	Lep^Lepr	Fgf2^Fgfr4	Edn2^Ednrb	Xcl1^Xcr1	Adipoq^Adipor2	Fgf23^Fgfr1	Pomc^Oprk1	Efna5^Epha5	F2^F2rl3	Edn3^Ednrb	Fgf2^Fgfr1	Fgf23^Fgfr4	Edn1^Ednrb	Ngf^Ngfr	Ccl5^Ccr1	Angptl4^Cdh5	Tac1^Tacr1	Agt^Agtr1a	Pthlh^Pth1r	F2^F2r	Fgf2^Fgfr3	Fgf7^Fgfr1	Cxcl10^Cxcr3	Wnt5a^Fzd9	Edn3^Ednra	Fgf23^Fgfr3	Adipoq^Adipor1	Edn1^Ednra	Avp^Avpr1a	Npy^Npy1r	Crh^Crhr2	Edn2^Ednra	Avp^Avpr2	Ccl5^Ccr5	Ins2^Insr
GOBP_POSITIVE_REGULATION_OF_CELL_PROJECTION_ORGANIZATION		Sema4d^Plxnb3	Wnt5a^Fzd4	Ptn^Alk	Efna5^Epha3	Sema7a^Plxnc1	Mdk^Lrp1	Efna5^Ephb2	Mdk^Alk	Nrxn1^Nlgn1	Sema5a^Plxna1	Ngf^Ntrk1	Epo^Epor	Sema4d^Plxnb2	Sema4d^Plxnb1	Ngf^Ngfr	Hgf^Met	Sema5a^Plxnb3	Ptn^Ptprz1	Bdnf^Ntrk2	Wnt5a^Fzd1	Efna5^Epha4	Mdk^Ptprz1	Sema5a^Plxna3
GOBP_NEGATIVE_REGULATION_OF_CELL_DEATH		Igf1^Igf1r	Crh^Crhr1	Wnt11^Fzd9	Ghrh^Ghsr	Gas6^Mertk	Psap^Gpr37l1	Mdk^Lrp1	Psap^Gpr37	Ntf5^Ntrk2	Cxcl12^Ackr3	Ngf^Ntrk1	Epo^Epor	Prok2^Prokr1	Gas6^Tyro3	Fn1^Cd44	Fgf2^Fgfr2	Fgf10^Fgfr2	Ngf^Ngfr	Angptl4^Cdh5	Gas6^Axl	Mdk^Ptprz1	Tnf^Tnfrsf1b	Ntf3^Ntrk2	Rln1^Rxfp2	Npy^Npy5r	Tnfsf4^Tnfrsf4	Wnt5a^Fzd9	Ghrl^Ghsr	Edn1^Ednra	Spp1^Cd44	Ucn^Crhr1	Ccl5^Ccr5	Edn1^Ednrb	Mdk^Ncl	Fgf20^Fgfr2	Mif^Ackr3	Col2a1^Cd44	Insl3^Rxfp2	Wnt11^Fzd3	Angpt1^Tek	Fgf8^Fgfr2	Adcyap1^Adcyap1r1	Cx3cl1^Cx3cr1	Dll1^Notch1	Agt^Agtr1a	Hgf^Met	Tnf^Tnfrsf1a	Sema3e^Plxnd1	Bdnf^Ntrk2	Ntf3^Ntrk3	Ntf3^Ntrk1	Kitl^Kit	Cd200^Cd200r1	Wnt5a^Fzd1	App^Cd74	Fgf4^Fgfr2	Wnt5a^Fzd3
GOBP_REGULATION_OF_CELL_PROJECTION_ORGANIZATION		Sema4c^Plxnb2	Ptn^Alk	Sema5b^Plxna3	Efna5^Epha2	Sema4a^Plxnb3	Sema5b^Plxna1	Efnb2^Ephb3	Mdk^Lrp1	Mdk^Alk	Nrxn1^Nlgn1	Sema5a^Plxna1	Ngf^Ntrk1	Epo^Epor	Sema4d^Plxnb2	Sema4d^Plxnb1	Fn1^Cd44	Ngf^Ngfr	Cntn1^Nrcam	Ptn^Ptprz1	Efnb2^Ephb2	Sema6a^Plxna2	Nrxn1^Nlgn3	Efnb3^Ephb3	Efnb3^Ephb2	Efna1^Epha7	Sema6b^Plxna2	Efna1^Epha3	Efnb3^Epha4	Mdk^Sdc2	Sema4a^Plxnb2	Efna1^Epha2	Efna5^Epha4	Sema5a^Plxna3	Sema4d^Plxnb3	Wnt5a^Fzd4	Sema6a^Plxna4	Efna5^Epha3	Sema6b^Plxna4	Sema7a^Plxnc1	Efna5^Ephb2	Sema4a^Plxnb1	Efna5^Epha7	Hgf^Met	Sema3e^Plxnd1	Efnb2^Epha4	Sema5a^Plxnb3	Bdnf^Ntrk2	Efna1^Epha4	Ptn^Sdc2	Wnt5a^Fzd1	Sema4g^Plxnb2	Mdk^Ptprz1
GOBP_NEGATIVE_REGULATION_OF_RESPONSE_TO_STIMULUS		Igf1^Igf1r	F2^F2rl1	Sema5b^Plxna3	Psap^Gpr37l1	Mdk^Lrp1	Psap^Gpr37	Ucn^Crhr2	Cxcl12^Ackr3	Dll3^Notch4	Epo^Epor	Fgf9^Fgfr3	Gas6^Tyro3	Ccl5^Ccr1	Tnf^Tnfrsf1b	Wnt5a^Fzd6	Npy^Npy5r	Dlk1^Notch4	Nrxn1^Nlgn3	Tnfsf4^Tnfrsf4	Kng2^Bdkrb2	Pyy^Npy2r	Apln^Aplnr	Ghrl^Ghsr	Adipoq^Adipor1	Pdgfa^Pdgfra	Efna1^Epha2	Sema5a^Plxna3	Mdk^Ncl	Mif^Ackr3	Col2a1^Cd44	Wnt11^Fzd6	Dlk1^Notch1	Dll4^Notch1	Cx3cl1^Cx3cr1	Hgf^Met	Fgf2^Fgfr3	Tnf^Tnfrsf1a	Pros1^Tyro3	Thbs1^Cd47	Efna1^Epha4	Pyy^Npy5r	Cd22^Ptprc	Npy^Npy2r	Dll4^Notch4	Igf2^Igf1r	Cd200^Cd200r1	Wnt5a^Fzd1	App^Cd74	Icam1^Spn	Adm^Calcrl	Dll3^Notch1	Kng1^Bdkrb2
GOBP_POSITIVE_REGULATION_OF_CELLULAR_COMPONENT_ORGANIZATION		Igf1^Igf1r	Wnt11^Fzd4	Ptn^Alk	Efna5^Epha2	Sema4a^Plxnb3	Mdk^Sdc1	Mdk^Lrp1	Mdk^Alk	Nrxn1^Nlgn1	Sema5a^Plxna1	Tnxb^Sdc1	Ngf^Ntrk1	Epo^Epor	Tnn^Sdc1	Sema4d^Plxnb2	Sema4d^Plxnb1	Ngf^Ngfr	Tac1^Tacr1	Fn1^Sdc1	Oxt^Oxtr	Ntf3^Ntrk2	Ptn^Ptprz1	Nrxn1^Nlgn3	Efnb3^Ephb3	Ptn^Sdc4	Efnb3^Ephb2	Efnb3^Epha4	Sema4a^Plxnb2	Efna5^Epha4	Mdk^Sdc4	Sema5a^Plxna3	Ins2^Insr	Sema4d^Plxnb3	Wnt5a^Fzd4	Fgf8^Fgfr1	Efna5^Epha3	Fasl^Fas	Sema7a^Plxnc1	Efna5^Ephb2	Efnb3^Ephb1	Sema4a^Plxnb1	Angpt1^Tek	Thbs2^Cd47	Agrn^Dag1	Hgf^Met	Ptn^Sdc1	Sema5a^Plxnb3	Bdnf^Ntrk2	Ntf3^Ntrk3	Thbs2^Sdc1	Ntf3^Ntrk1	Igf2^Igf1r	Lrrc4b^Ptprf	Wnt5a^Fzd1	Thbs2^Cd36	Nrxn1^Nlgn2	Mdk^Ptprz1	Efna5^Epha1
GOBP_NEGATIVE_REGULATION_OF_CELL_COMMUNICATION		Igf1^Igf1r	Mdk^Ncl	Mif^Ackr3	Col2a1^Cd44	Penk^Oprk1	Wnt11^Fzd6	Mdk^Lrp1	Dlk1^Notch1	Ucn^Crhr2	Cxcl12^Ackr3	Penk^Oprm1	Dll3^Notch4	Dll4^Notch1	Fgf9^Fgfr3	Gas6^Tyro3	Cx3cl1^Cx3cr1	Hgf^Met	Wnt5a^Fzd6	Thbs1^Cd47	Dlk1^Notch4	Efna1^Epha4	Cd22^Ptprc	Tnfsf4^Tnfrsf4	Penk^Oprl1	Dll4^Notch4	Apln^Aplnr	Ghrl^Ghsr	Fgf23^Fgfr3	Adipoq^Adipor1	Wnt5a^Fzd1	Avp^Avpr1a	Ucn2^Crhr2	App^Cd74	Efna1^Epha2	Crh^Crhr2	Dll3^Notch1
GOBP_SENSORY_ORGAN_MORPHOGENESIS		Fgf8^Fgfr1	Wnt5a^Fzd2	Dll1^Notch2	Fgf10^Fgfr1	Fgf8^Fgfr3	Jag1^Notch1	Wnt5a^Fzd5	Wnt5a^Fzd3	Fgf8^Fgfr2	Fgf9^Fgfr3	Dll1^Notch1	Fgf2^Fgfr1	Fgf2^Fgfr2	Fgf10^Fgfr2	Fgf9^Fgfr2	Fgf9^Fgfr1	Wnt5a^Fzd6	Fgf2^Fgfr3	Bdnf^Ntrk2	Jag1^Notch2	Edn1^Ednra
GOBP_HEAD_DEVELOPMENT		Igf1^Igf1r	Sema4c^Plxnb2	Psap^Gpr37l1	Efna5^Epha5	Mdk^Alk	Sema5a^Plxna1	Fgf2^Fgfr1	Ncam1^Fgfr1	Fgf2^Fgfr2	Fgf10^Fgfr2	Ntf3^Ntrk2	Wnt5a^Fzd6	Sema6b^Plxna2	Dll1^Notch3	Cxcl12^Cxcr4	Sema5a^Plxna3	Ghrh^Ghrhr	Wnt5a^Fzd4	Fgf8^Fgfr1	Sema6b^Plxna4	Efna5^Ephb2	Fgf8^Fgfr3	Fgf10^Fgfr1	Dll1^Notch1	Fgf8^Fgfr2	Efna5^Epha7	Fgf2^Fgfr3	Wnt5a^Fzd3
GOBP_REGULATION_OF_ANIMAL_ORGAN_MORPHOGENESIS		Fgf8^Fgfr1	Fgf1^Fgfr1	Fgf2^Fgfr4	Wnt5a^Fzd2	Wnt11^Fzd6	Fgf1^Fgfr4	Wnt11^Fzd2	Wnt11^Fzd3	Fgf10^Fgfr1	Fgf2^Fgfr1	Agt^Agtr1a	Hgf^Met	Fgf8^Fgfr4	Wnt5a^Fzd6	Fgf7^Fgfr1	Edn1^Ednra	Wnt5a^Fzd1	Wnt5a^Fzd3
GOBP_CELL_CYCLE		Igf1^Igf1r	Fgf8^Fgfr1	Fgf2^Fgfr3	Nppc^Npr2	Wnt5a^Fzd9	Igf2^Igf1r	Edn3^Ednra	Epgn^Egfr	Edn1^Ednra	Fgf8^Fgfr3	Fgf10^Fgfr1	Wnt5a^Fzd3	Fgf8^Fgfr2	Fgf2^Fgfr1	Fgf2^Fgfr2	Fgf10^Fgfr2	Ins2^Insr
GOBP_REGULATION_OF_CELL_CYCLE		Igf1^Igf1r	Fgf8^Fgfr1	Fgf2^Fgfr3	Nppc^Npr2	Wnt5a^Fzd9	Igf2^Igf1r	Epgn^Egfr	Fgf8^Fgfr3	Fgf10^Fgfr1	Wnt5a^Fzd3	Fgf8^Fgfr2	Fgf2^Fgfr1	Fgf2^Fgfr2	Fgf10^Fgfr2	Ins2^Insr
GOBP_REGULATION_OF_NEURON_PROJECTION_DEVELOPMENT		Sema4c^Plxnb2	Ptn^Alk	Sema5b^Plxna3	Sema4a^Plxnb3	Sema5b^Plxna1	Efnb2^Ephb3	Mdk^Lrp1	Mdk^Alk	Nrxn1^Nlgn1	Sema5a^Plxna1	Ngf^Ntrk1	Epo^Epor	Sema4d^Plxnb2	Sema4d^Plxnb1	Ngf^Ngfr	Cntn1^Nrcam	Ptn^Ptprz1	Efnb2^Ephb2	Sema6a^Plxna2	Nrxn1^Nlgn3	Efnb3^Ephb3	Efnb3^Ephb2	Efna1^Epha7	Sema6b^Plxna2	Efna1^Epha3	Efnb3^Epha4	Mdk^Sdc2	Sema4a^Plxnb2	Efna5^Epha4	Sema5a^Plxna3	Sema4d^Plxnb3	Wnt5a^Fzd4	Sema6a^Plxna4	Efna5^Epha3	Sema6b^Plxna4	Sema7a^Plxnc1	Efna5^Ephb2	Sema4a^Plxnb1	Efna5^Epha7	Hgf^Met	Sema5a^Plxnb3	Sema3e^Plxnd1	Efnb2^Epha4	Bdnf^Ntrk2	Efna1^Epha4	Ptn^Sdc2	Wnt5a^Fzd1	Sema4g^Plxnb2	Mdk^Ptprz1
GOBP_REGULATION_OF_TRANSFERASE_ACTIVITY		Igf1^Igf1r	Fgf18^Fgfr2	Fgf1^Fgfr3	Fgf18^Fgfr3	Fgf1^Fgfr1	Fgf2^Fgfr4	Gas6^Mertk	Epgn^Egfr	Fgf1^Fgfr4	Wnt5a^Fzd5	Fgf2^Fgfr1	Gas6^Tyro3	Fgf2^Fgfr2	Thbs1^Sdc4	Gas6^Axl	Ntf3^Ntrk2	Pdgfc^Pdgfra	Fgf1^Fgfr2	Agt^Mas1	Fgf18^Fgfr1	Fgf18^Fgfr4	Pdgfa^Pdgfra	Efna1^Epha2	Ins2^Insr	Wnt5a^Fzd4	Efna1^Epha8	Efna1^Epha1	Angpt1^Tek	Tnfsf11^Tnfrsf11a	Efna1^Epha5	Agt^Agtr1a	Agrn^Dag1	Wnt5a^Fzd8	Hgf^Met	Fgf2^Fgfr3	Efna1^Epha4	Ntf3^Ntrk3	Wnt5a^Fzd10	Ntf3^Ntrk1	Igf2^Igf1r	Kitl^Kit	App^Cd74	Pdgfa^Pdgfrb
GOBP_REGULATION_OF_KINASE_ACTIVITY		Igf1^Igf1r	Fgf18^Fgfr2	Fgf1^Fgfr3	Fgf18^Fgfr3	Fgf1^Fgfr1	Fgf2^Fgfr4	Gas6^Mertk	Epgn^Egfr	Fgf1^Fgfr4	Wnt5a^Fzd5	Fgf2^Fgfr1	Gas6^Tyro3	Fgf2^Fgfr2	Thbs1^Sdc4	Gas6^Axl	Ntf3^Ntrk2	Pdgfc^Pdgfra	Fgf1^Fgfr2	Agt^Mas1	Fgf18^Fgfr1	Fgf18^Fgfr4	Pdgfa^Pdgfra	Efna1^Epha2	Ins2^Insr	Wnt5a^Fzd4	Efna1^Epha8	Efna1^Epha1	Angpt1^Tek	Tnfsf11^Tnfrsf11a	Efna1^Epha5	Agt^Agtr1a	Agrn^Dag1	Wnt5a^Fzd8	Hgf^Met	Fgf2^Fgfr3	Efna1^Epha4	Ntf3^Ntrk3	Wnt5a^Fzd10	Ntf3^Ntrk1	Kitl^Kit	App^Cd74	Pdgfa^Pdgfrb
GOCC_SYNAPSE		Igf1^Igf1r	Ghrh^Ghsr	Entpd1^Adora2b	Nrxn2^Nlgn1	Ucn^Crhr2	Efna2^Epha4	Wnt5a^Fzd5	Ntf3^Ntrk2	Efnb2^Ephb2	Npy^Npy5r	Lamb2^Dag1	Nrxn1^Nlgn3	Lama2^Dag1	Entpd1^Adora2a	Ghrl^Ghsr	Efna2^Epha3	Efnb3^Epha4	Npy^Npy1r	Efna5^Epha4	Efnb1^Ephb1	Nts^Ntsr1	Penk^Oprm1	Agrn^Dag1	Efnb2^Epha4	Pdyn^Oprm1	Bdnf^Ntrk2	Ntf3^Ntrk3	Lrrc4b^Ptprf	Efna2^Epha7	Efnb1^Ephb2	Penk^Oprd1	Ntf5^Ntrk2	Nrxn1^Nlgn1	Ngf^Ngfr	Cntn1^Nrcam	Nrxn2^Nlgn3	Efnb1^Epha4	Ptn^Ptprz1	Entpd1^Adora1	Lama5^Dag1	Efnb3^Ephb2	Wnt5a^Fzd9	Efnb2^Ephb1	Grn^Sort1	Wnt5a^Fzd4	Efna5^Epha3	Penk^Oprk1	Efna5^Ephb2	Efnb3^Ephb1	Nrxn2^Nlgn2	Lamc1^Dag1	Pdyn^Oprk1	Efna5^Epha7	Lama4^Dag1	Cck^Cckar	Pdyn^Oprd1	Ptn^Sdc2	Nrxn1^Nlgn2	Wnt5a^Fzd3
GOBP_CELL_DIVISION		Fgf9^Fgfr1	Fgf5^Fgfr1	Fgf8^Fgfr1	Fgf1^Fgfr1	Fgf7^Fgfr2	Fgf5^Fgfr2	Fgf7^Fgfr1	Fgf1^Fgfr2	Fgf4^Fgfr1	Igf2^Igf1r	Fgf6^Fgfr2	Dll1^Notch1	Fgf8^Fgfr2	Fgf2^Fgfr1	Fgf6^Fgfr1	Fgf4^Fgfr2	Fgf2^Fgfr2	Fgf9^Fgfr2
GOBP_NON_CANONICAL_WNT_SIGNALING_PATHWAY		Wnt5a^Fzd4	Wnt11^Fzd4	Wnt11^Fzd9	Wnt5a^Fzd2	Wnt11^Fzd6	Wnt11^Fzd10	Wnt11^Fzd2	Wnt11^Fzd3	Wnt5a^Fzd5	Wnt5a^Fzd8	Wnt5a^Fzd6	Wnt5a^Fzd7	Wnt11^Fzd8	Wnt5a^Fzd10	Wnt5a^Fzd9	Wnt5a^Fzd1	Wnt11^Fzd5	Wnt11^Fzd7	Wnt5a^Fzd3
GOBP_REGULATION_OF_RESPONSE_TO_STRESS		Igf1^Igf1r	Lta^Tnfrsf1b	F2^F2rl1	Ccl2^Ccr2	Thbs1^Cd36	Pomc^Oprm1	Psap^Gpr37l1	Mdk^Lrp1	Psap^Gpr37	Ucn^Crhr2	Cd86^Cd28	Grp^Grpr	Lta^Tnfrsf1a	Cxcl12^Ackr3	Epo^Epor	Fgf15^Fgfr1	Fgf2^Fgfr1	Ccl5^Ccr1	Tnf^Tnfrsf1b	Npy^Npy5r	Kng2^Bdkrb2	Ghrl^Ghsr	Agt^Mas1	Pdgfa^Pdgfra	Cd200^Cd200r4	Cd200^Cd200r2	Ccl5^Ccr5	Cxcl12^Cxcr4	Mif^Ackr3	Penk^Oprk1	Pomc^Oprk1	Fgf10^Fgfr1	Penk^Oprm1	Cck^Cckbr	Tnfsf11^Tnfrsf11a	Cx3cl1^Cx3cr1	Hgf^Met	Tnf^Tnfrsf1a	F2^F2r	Pros1^Tyro3	Thbs1^Cd47	Igf2^Igf1r	Cd200^Cd200r1	Wnt5a^Fzd1	App^Cd74	Crh^Crhr2	Kng1^Bdkrb2
GOBP_REGULATION_OF_SYNAPSE_STRUCTURE_OR_ACTIVITY		Oxt^Oxtr	Agrn^Dag1	Efna5^Epha7	Bdnf^Ntrk2	Nrxn1^Nlgn3	Efna1^Epha4	Efnb3^Ephb3	Efnb3^Ephb2	Efna1^Epha7	Ghrl^Ghsr	Lrrc4b^Ptprf	Efna5^Ephb2	Efnb3^Ephb1	Efnb3^Epha4	Nrxn1^Nlgn1	Wnt5a^Fzd1	Efna5^Epha4	Nrxn1^Nlgn2
GOBP_NEURON_DEATH		Agt^Agtr1a	Tnf^Tnfrsf1b	Fgf20^Fgfr3	Tnf^Tnfrsf1a	Ntf3^Ntrk2	Bdnf^Ntrk2	Sema3e^Plxnd1	Fasl^Fas	Nppc^Npr2	Ntf3^Ntrk1	Wnt5a^Fzd9	Mdk^Lrp1	Ntf5^Ntrk2	Fgf8^Fgfr3	Cd200^Cd200r1	Wnt5a^Fzd1	Ngf^Ntrk1	Epo^Epor	Efnb2^Ephb1	Ucn^Crhr1	Cx3cl1^Cx3cr1	Ccl5^Ccr5	Mdk^Ptprz1	Ngf^Ngfr
GOBP_CELL_JUNCTION_ASSEMBLY		Efna5^Epha2	Efnb2^Ephb3	Nrxn2^Nlgn1	Nrxn1^Nlgn1	Wnt5a^Fzd5	Sema4d^Plxnb2	Sema4d^Plxnb1	Nrxn2^Nlgn3	Oxt^Oxtr	Efnb2^Ephb2	Nrxn1^Nlgn3	Efnb3^Ephb3	Efnb3^Ephb2	Ghrl^Ghsr	Sema4a^Plxnb2	Efnb2^Ephb1	Efnb1^Ephb3	Efnb1^Ephb1	Efna5^Epha3	Efna5^Ephb2	Efnb3^Ephb1	Nrxn2^Nlgn2	Sema4a^Plxnb1	Efna5^Epha7	Bdnf^Ntrk2	Nrxn1^Nlgn2	Efnb1^Ephb2	Wnt5a^Fzd1	Wnt11^Fzd5
REACTOME_PCP_CE_PATHWAY		Wnt5a^Fzd4	Wnt5a^Fzd8	Wnt5a^Fzd6	Wnt5a^Fzd7	Wnt11^Fzd4	Wnt5a^Fzd2	Wnt11^Fzd8	Wnt11^Fzd6	Wnt5b^Fzd4	Wnt11^Fzd2	Wnt11^Fzd3	Wnt5a^Fzd1	Wnt5a^Fzd5	Wnt11^Fzd5	Wnt11^Fzd7	Wnt5a^Fzd3
GOBP_REGULATION_OF_CELLULAR_COMPONENT_BIOGENESIS		Sema4d^Plxnb3	Efna5^Epha2	Efna5^Epha3	Sema4a^Plxnb3	Efna5^Ephb2	Efnb3^Ephb1	Nrxn1^Nlgn1	Wnt5a^Fzd5	Thbs2^Cd47	Tac1^Tacr1	Oxt^Oxtr	Agrn^Dag1	Efna5^Epha7	Bdnf^Ntrk2	Nrxn1^Nlgn3	Efnb3^Ephb3	Thbs2^Sdc1	Efnb3^Ephb2	Ghrl^Ghsr	Wnt5a^Fzd1	Wnt11^Fzd5	Thbs2^Cd36	Nrxn1^Nlgn2	Efna5^Epha1
WP_WNT_SIGNALING_PATHWAY_WP403		Wnt5a^Fzd8	Wnt5a^Fzd6	Wnt5a^Fzd7	Wnt11^Fzd9	Wnt5a^Fzd2	Wnt11^Fzd8	Wnt5a^Fzd10	Wnt5a^Fzd9	Wnt11^Fzd6	Wnt11^Fzd10	Wnt11^Fzd2	Wnt11^Fzd3	Wnt5a^Fzd1	Wnt5a^Fzd5	Wnt11^Fzd5	Wnt11^Fzd7	Wnt5a^Fzd3
GOBP_REGULATION_OF_CELL_JUNCTION_ASSEMBLY		Oxt^Oxtr	Efna5^Epha7	Bdnf^Ntrk2	Efna5^Epha2	Nrxn1^Nlgn3	Efna5^Epha3	Efnb3^Ephb3	Efnb3^Ephb2	Ghrl^Ghsr	Efna5^Ephb2	Efnb3^Ephb1	Nrxn1^Nlgn1	Wnt5a^Fzd1	Wnt5a^Fzd5	Nrxn1^Nlgn2
REACTOME_BETA_CATENIN_INDEPENDENT_WNT_SIGNALING		Wnt5a^Fzd4	Wnt5a^Fzd8	Wnt5a^Fzd6	Wnt5a^Fzd7	Wnt11^Fzd4	Wnt5a^Fzd2	Wnt11^Fzd8	Wnt11^Fzd6	Wnt5b^Fzd4	Wnt11^Fzd2	Wnt11^Fzd3	Wnt5a^Fzd1	Wnt5a^Fzd5	Wnt11^Fzd5	Wnt11^Fzd7	Wnt5a^Fzd3
LIU_OVARIAN_CANCER_TUMORS_AND_XENOGRAFTS_XDGS_DN		Col6a1^Cd44	Lama4^Cd44	Thbs1^Cd36	C3^C3ar1	Tnfsf8^Tnfrsf8	Col6a2^Cd44	Il16^Cd4	Cd86^Cd28	Comp^Cd36	Col1a1^Cd44	H2-Aa^Cd4	Fn1^Cd44	Selplg^Sell	Ccl12^Ccr2	Lama2^Cd44	H2-Eb1^Cd4	Gas6^Axl	Col6a3^Cd44	Cd34^Selp	Col1a2^Cd44	Dlk1^Notch4	Angptl2^Tlr4	Pros1^Axl	Rarres2^Cmklr1	Angpt2^Tek	Edn3^Ednra	Spp1^Cd44	H2-K1^Cd8a	Col2a1^Cd44	Selplg^Selp	Col6a6^Cd44	H2-Ab1^Cd4	Angptl2^Pirb	H2-DMa^Cd4	Edn3^Ednrb	H2-DMb1^Cd4	Ptn^Sdc2	Dll4^Notch4	Lamb1^Cd44	Wnt5a^Fzd1	Icam1^Spn	Gzma^F2r	Adm^Calcrl	Thbs2^Cd36	Col4a1^Cd44
GOBP_SYNAPSE_ASSEMBLY		Efnb1^Ephb1	Efnb2^Ephb3	Nrxn2^Nlgn1	Efna5^Ephb2	Efnb3^Ephb1	Nrxn2^Nlgn2	Sema4a^Plxnb1	Nrxn1^Nlgn1	Wnt5a^Fzd5	Sema4d^Plxnb2	Sema4d^Plxnb1	Nrxn2^Nlgn3	Oxt^Oxtr	Efna5^Epha7	Efnb2^Ephb2	Bdnf^Ntrk2	Nrxn1^Nlgn3	Efnb3^Ephb3	Efnb3^Ephb2	Ghrl^Ghsr	Efnb1^Ephb2	Wnt5a^Fzd1	Sema4a^Plxnb2	Efnb2^Ephb1	Nrxn1^Nlgn2	Efnb1^Ephb3
GOBP_REGULATION_OF_ORGANELLE_ORGANIZATION		Igf1^Igf1r	Hgf^Met	Efna5^Epha1	Efna5^Epha3	Ntf3^Ntrk3	Mdk^Sdc1	Wnt5a^Fzd10	Mdk^Lrp1	Igf2^Igf1r	Efna5^Epha5	Sema5a^Plxna3	Wnt11^Fzd10	Fgf8^Fgfr3	Fgf8^Fgfr2	Mdk^Sdc4	Tac1^Tacr1	Ins2^Insr
GOBP_REGULATION_OF_HYDROLASE_ACTIVITY		Sele^Cd44	Efna3^Epha5	Sema4d^Plxnb3	Avp^Avpr1b	Efna3^Epha7	Efna5^Epha2	Efna5^Epha3	Fasl^Fas	Efna3^Epha1	Efna1^Epha1	Efna5^Epha5	Wnt11^Fzd10	Ngf^Ntrk1	Sema4d^Plxnb2	Fgf2^Fgfr1	Adcyap1^Adcyap1r1	Efna1^Epha5	Sema4d^Plxnb1	Fgf2^Fgfr2	Ngf^Ngfr	Efna3^Epha3	Agt^Agtr1a	Efna5^Epha7	Hgf^Met	Ntf3^Ntrk2	Fgf2^Fgfr3	Efna5^Epha1	Efna1^Epha4	Ntf3^Ntrk3	Gzma^F2rl1	Wnt5a^Fzd10	Ntf3^Ntrk1	Efna1^Epha7	Efna3^Epha2	Efna1^Epha3	Efna1^Epha2	Efna3^Epha4	Gzma^F2r	Efna5^Epha4	Grn^Sort1	Col4a3^Cd44
GOBP_POSITIVE_REGULATION_OF_HYDROLASE_ACTIVITY		Agt^Agtr1a	Fgf2^Fgfr3	Fgf2^Fgfr2	Efna1^Epha4	Ntf3^Ntrk3	Fasl^Fas	Efna3^Epha1	Wnt5a^Fzd10	Ntf3^Ntrk1	Efna1^Epha1	Wnt11^Fzd10	Efna3^Epha2	Ngf^Ntrk1	Efna1^Epha2	Efna3^Epha4	Fgf2^Fgfr1	Adcyap1^Adcyap1r1	Sema4d^Plxnb1	Ngf^Ngfr
GOBP_MAPK_CASCADE		Igf1^Igf1r	Fgf18^Fgfr2	Fgf1^Fgfr3	Fgf1^Fgfr1	Avp^Avpr1b	Ccl2^Ccr2	Lep^Lepr	Fgf2^Fgfr4	Thbs1^Cd36	Epgn^Egfr	Psap^Gpr37	Wnt5a^Fzd5	Cxcl12^Ackr3	Fgf15^Fgfr3	Fgf20^Fgfr4	Fgf23^Fgfr4	Fgf10^Fgfr2	Fgf9^Fgfr2	Ntf3^Ntrk2	Pdgfc^Pdgfra	Npy^Npy5r	Fgf18^Fgfr1	Pdgfa^Pdgfra	Cxcl12^Cxcr4	Ins2^Insr	Fgf20^Fgfr2	Fgf8^Fgfr1	Mif^Ackr3	Efna1^Epha8	Fgf23^Fgfr1	Fgf10^Fgfr1	Angpt1^Tek	Fgf8^Fgfr2	Fgf9^Fgfr1	Iapp^Calcr	Fgf20^Fgfr3	Fgf2^Fgfr3	Ntf3^Ntrk3	Fgf4^Fgfr1	Fgf4^Fgfr4	App^Cd74	Fgf15^Fgfr2	Fgf4^Fgfr2	Fgf18^Fgfr3	Psap^Gpr37l1	Fgf15^Fgfr4	Fgf1^Fgfr4	Ngf^Ntrk1	Epo^Epor	Fgf15^Fgfr1	Fgf9^Fgfr3	Fgf2^Fgfr1	Fn1^Cd44	Fgf4^Fgfr3	Ccl12^Ccr2	Fgf2^Fgfr2	Ccl5^Ccr1	Ngf^Ngfr	Fgf8^Fgfr4	Fgf1^Fgfr2	Efna1^Epha7	Fgf20^Fgfr1	Edn3^Ednra	Edn1^Ednra	Fgf9^Fgfr4	Fgf18^Fgfr4	Efna1^Epha2	Wnt5a^Fzd4	Ccl24^Ccr3	Fgf8^Fgfr3	Tnfsf11^Tnfrsf11a	Wnt5a^Fzd8	Hgf^Met	Ccl11^Ccr3	Efna1^Epha4	Wnt5a^Fzd10	Ntf3^Ntrk1	Igf2^Igf1r	Fgf23^Fgfr3	Kitl^Kit	Ccl5^Ccr3	Pdgfa^Pdgfrb
GOBP_POSITIVE_REGULATION_OF_TRANSFERASE_ACTIVITY		Igf1^Igf1r	Fgf18^Fgfr2	Fgf1^Fgfr3	Fgf18^Fgfr3	Fgf1^Fgfr1	Fgf2^Fgfr4	Gas6^Mertk	Epgn^Egfr	Fgf1^Fgfr4	Wnt5a^Fzd5	Fgf2^Fgfr1	Gas6^Tyro3	Fgf2^Fgfr2	Thbs1^Sdc4	Gas6^Axl	Ntf3^Ntrk2	Pdgfc^Pdgfra	Fgf1^Fgfr2	Agt^Mas1	Fgf18^Fgfr1	Fgf18^Fgfr4	Pdgfa^Pdgfra	Efna1^Epha2	Ins2^Insr	Wnt5a^Fzd4	Efna1^Epha8	Efna1^Epha1	Angpt1^Tek	Tnfsf11^Tnfrsf11a	Efna1^Epha5	Agt^Agtr1a	Agrn^Dag1	Wnt5a^Fzd8	Fgf2^Fgfr3	Efna1^Epha4	Ntf3^Ntrk3	Wnt5a^Fzd10	Ntf3^Ntrk1	Igf2^Igf1r	Kitl^Kit	App^Cd74	Pdgfa^Pdgfrb
GOBP_POSITIVE_REGULATION_OF_KINASE_ACTIVITY		Igf1^Igf1r	Fgf18^Fgfr2	Fgf1^Fgfr3	Fgf18^Fgfr3	Fgf1^Fgfr1	Fgf2^Fgfr4	Gas6^Mertk	Epgn^Egfr	Fgf1^Fgfr4	Wnt5a^Fzd5	Fgf2^Fgfr1	Gas6^Tyro3	Fgf2^Fgfr2	Thbs1^Sdc4	Gas6^Axl	Ntf3^Ntrk2	Pdgfc^Pdgfra	Fgf1^Fgfr2	Agt^Mas1	Fgf18^Fgfr1	Fgf18^Fgfr4	Pdgfa^Pdgfra	Efna1^Epha2	Ins2^Insr	Wnt5a^Fzd4	Efna1^Epha8	Efna1^Epha1	Angpt1^Tek	Tnfsf11^Tnfrsf11a	Efna1^Epha5	Agt^Agtr1a	Agrn^Dag1	Wnt5a^Fzd8	Fgf2^Fgfr3	Efna1^Epha4	Ntf3^Ntrk3	Wnt5a^Fzd10	Ntf3^Ntrk1	Kitl^Kit	App^Cd74	Pdgfa^Pdgfrb
GOBP_POSITIVE_REGULATION_OF_PROTEIN_KINASE_ACTIVITY		Wnt5a^Fzd4	Fgf1^Fgfr1	Epgn^Egfr	Wnt5a^Fzd5	Fgf2^Fgfr1	Tnfsf11^Tnfrsf11a	Thbs1^Sdc4	Agrn^Dag1	Agt^Agtr1a	Wnt5a^Fzd8	Efna1^Epha4	Ntf3^Ntrk3	Wnt5a^Fzd10	Agt^Mas1	Kitl^Kit	Fgf18^Fgfr1	Pdgfa^Pdgfrb	Ins2^Insr
GOBP_POSITIVE_REGULATION_OF_MAPK_CASCADE		Igf1^Igf1r	Fgf18^Fgfr2	Fgf1^Fgfr3	Fgf18^Fgfr3	Fgf1^Fgfr1	Ccl2^Ccr2	Lep^Lepr	Fgf2^Fgfr4	Thbs1^Cd36	Psap^Gpr37l1	Epgn^Egfr	Fgf15^Fgfr4	Psap^Gpr37	Fgf1^Fgfr4	Wnt5a^Fzd5	Cxcl12^Ackr3	Ngf^Ntrk1	Epo^Epor	Fgf15^Fgfr1	Fgf9^Fgfr3	Fgf20^Fgfr4	Fgf2^Fgfr1	Fgf15^Fgfr3	Fgf23^Fgfr4	Fgf4^Fgfr3	Ccl12^Ccr2	Fgf2^Fgfr2	Fgf10^Fgfr2	Fgf9^Fgfr2	Ccl5^Ccr1	Ngf^Ngfr	Fgf8^Fgfr4	Ntf3^Ntrk2	Pdgfc^Pdgfra	Npy^Npy5r	Fgf1^Fgfr2	Fgf20^Fgfr1	Edn3^Ednra	Edn1^Ednra	Fgf18^Fgfr1	Fgf18^Fgfr4	Fgf9^Fgfr4	Pdgfa^Pdgfra	Cxcl12^Cxcr4	Ins2^Insr	Wnt5a^Fzd4	Fgf20^Fgfr2	Fgf8^Fgfr1	Mif^Ackr3	Efna1^Epha8	Fgf23^Fgfr1	Fgf8^Fgfr3	Fgf10^Fgfr1	Angpt1^Tek	Fgf8^Fgfr2	Tnfsf11^Tnfrsf11a	Fgf9^Fgfr1	Wnt5a^Fzd8	Fgf20^Fgfr3	Fgf2^Fgfr3	Hgf^Met	Iapp^Calcr	Efna1^Epha4	Ntf3^Ntrk3	Fgf4^Fgfr1	Wnt5a^Fzd10	Ntf3^Ntrk1	Fgf4^Fgfr4	Igf2^Igf1r	Fgf23^Fgfr3	Kitl^Kit	App^Cd74	Fgf15^Fgfr2	Pdgfa^Pdgfrb	Fgf4^Fgfr2
GOBP_EAR_DEVELOPMENT		Fgf9^Fgfr1	Fgf20^Fgfr2	Fgf8^Fgfr1	Fgf20^Fgfr3	Fgf2^Fgfr3	Wnt5a^Fzd6	Fgf2^Fgfr2	Wnt5a^Fzd2	Jag2^Notch1	Fgf20^Fgfr1	Edn1^Ednra	Fgf8^Fgfr3	Fgf10^Fgfr1	Jag1^Notch1	Fgf8^Fgfr2	Fgf9^Fgfr3	Fgf2^Fgfr1	Dll1^Notch1	Wnt5a^Fzd3	Fgf10^Fgfr2	Fgf9^Fgfr2
GOBP_POSITIVE_REGULATION_OF_CELL_DEVELOPMENT		Dll3^Notch2	Lta^Tnfrsf1b	Sema4d^Plxnb3	Wnt5a^Fzd4	Dlk1^Notch2	Cxcl12^Cxcr4	Sema7a^Plxnc1	Mdk^Lrp1	Dlk1^Notch1	H2-DMa^Cd4	Efna5^Ephb2	Sema5a^Plxna1	Dll3^Notch1	H2-Aa^Cd4	Sema4d^Plxnb2	Sema4d^Plxnb1	Cx3cl1^Cx3cr1	Ccl5^Ccr1	Gas6^Axl	Tnf^Tnfrsf1b	Ptn^Ptprz1	Ntf3^Ntrk2	Sema5a^Plxnb3	Bdnf^Ntrk2	Ntf3^Ntrk3	Kitl^Kit	Sema5a^Plxna3	Efna5^Epha4	Mdk^Ptprz1	Wnt5a^Fzd3
GOBP_EPIDERMIS_DEVELOPMENT		Fgf20^Fgfr2	Fgf20^Fgfr3	Fgf2^Fgfr3	Wnt5a^Fzd6	Fgf2^Fgfr2	Fgf7^Fgfr2	Fgf7^Fgfr1	Jag2^Notch1	Fgf20^Fgfr1	Fgf10^Fgfr1	Jag1^Notch1	Dll1^Notch1	Fgf2^Fgfr1	Wnt5a^Fzd3	Fgf10^Fgfr2
GOBP_POSITIVE_REGULATION_OF_NEUROGENESIS		Lta^Tnfrsf1b	Sema4d^Plxnb3	Wnt5a^Fzd4	Tnf^Tnfrsf1b	Ntf3^Ntrk2	Ptn^Ptprz1	Sema5a^Plxnb3	Bdnf^Ntrk2	Cxcl12^Cxcr4	Ntf3^Ntrk3	Sema7a^Plxnc1	Mdk^Lrp1	Efna5^Ephb2	Sema5a^Plxna3	Sema5a^Plxna1	Dll3^Notch1	Sema4d^Plxnb2	Efna5^Epha4	Cx3cl1^Cx3cr1	Sema4d^Plxnb1	Mdk^Ptprz1	Wnt5a^Fzd3
GOBP_POSITIVE_REGULATION_OF_NERVOUS_SYSTEM_DEVELOPMENT		Sema4d^Plxnb3	Lta^Tnfrsf1b	Wnt5a^Fzd4	Sema4a^Plxnb3	Sema7a^Plxnc1	Mdk^Lrp1	Efna5^Ephb2	Sema4a^Plxnb1	Nrxn1^Nlgn1	Sema5a^Plxna1	Ngf^Ntrk1	Dll3^Notch1	Sema4d^Plxnb2	Sema4d^Plxnb1	Cx3cl1^Cx3cr1	Oxt^Oxtr	Agrn^Dag1	Mdk^Ptprz1	Tnf^Tnfrsf1b	Sema5a^Plxnb3	Ntf3^Ntrk2	Ptn^Ptprz1	Bdnf^Ntrk2	Nrxn1^Nlgn3	Ntf3^Ntrk3	Ntf3^Ntrk1	Lrrc4b^Ptprf	Sema5a^Plxna3	Sema4a^Plxnb2	Efna5^Epha4	Nrxn1^Nlgn2	Cxcl12^Cxcr4	Wnt5a^Fzd3
GOBP_RESPONSE_TO_CYTOKINE		Tnfsf13b^Tnfrsf13c	Ccl2^Ccr2	Lep^Lepr	Xcl1^Xcr1	Adipoq^Adipor2	Il16^Cd4	Cxcl12^Ackr3	Epo^Epor	H2-Aa^Cd4	Ccl12^Ccr2	H2-Eb1^Cd4	Ccl5^Ccr1	Gas6^Axl	Cxcl5^Cxcr2	Tnfsf13b^Tnfrsf17	Adipoq^Adipor1	Cxcl12^Cxcr4	Csf3^Csf3r	Wnt5a^Fzd4	Thpo^Mpl	H2-Ab1^Cd4	Tnfsf11^Tnfrsf11a	Cxcl2^Cxcr2	Cxcl16^Cxcr6	Cx3cl1^Cx3cr1	Tnf^Tnfrsf1a	Sele^Ceacam1	Cxcl1^Cxcr2	App^Cd74
GOBP_REGULATION_OF_CELL_ADHESION		Hspg2^Dag1	Sele^Cd44	Tnfsf13b^Tnfrsf13c	Ccl2^Ccr2	Efnb1^Ephb4	Lama4^Cd44	Thbs1^Cd36	Efna5^Epha5	Lama5^Cd44	Sema4d^Plxnb2	H2-Aa^Cd4	Sema4d^Plxnb1	Thbs1^Sdc4	Cd80^Ctla4	Efnb3^Ephb4	Efnb2^Ephb2	Lamb2^Dag1	Lama2^Dag1	Ptn^Sdc4	Lama3^Cd44	Angpt2^Tek	Icosl^Cd28	Efnb3^Epha4	Tnfsf14^Tnfrsf14	Efna5^Epha4	Mdk^Sdc4	Cxcl12^Cxcr4	Sema5a^Plxna3	Sema4d^Plxnb3	Efna1^Epha8	Sema6a^Plxna4	Cxcl13^Cxcr3	H2-Ab1^Cd4	H2-DMa^Cd4	Angpt1^Tek	Btla^Tnfrsf14	Efnb3^Ephb6	Icosl^Icos	H2-DMb1^Cd4	Sema5a^Plxnb3	Sema3e^Plxnd1	Efnb2^Epha4	Dll1^Notch4	Sele^Ceacam1	Npy^Npy2r	Lama1^Dag1	H2-DMb2^Cd4	Efnb1^Ephb2	Mdk^Ptprz1	Efna5^Epha8	Efna5^Epha2	Efnb2^Ephb3	Jag2^Notch1	Tnfsf18^Tnfrsf18	Mdk^Lrp1	Cd86^Cd28	Sema5a^Plxna1	Jag1^Notch1	Col1a1^Cd44	Fn1^Cd44	Lama2^Cd44	H2-Eb1^Cd4	Efnb1^Epha4	Lamb2^Cd44	Ptn^Ptprz1	Efnb2^Ephb4	Jag2^Notch4	Efnb3^Ephb3	Lama5^Dag1	Sema6a^Plxna2	Jag1^Notch4	Efnb3^Ephb2	Efna1^Epha7	Spp1^Cd44	Efna1^Epha3	Efna1^Epha2	Icosl^Ctla4	Lama3^Dag1	Ccl5^Ccr5	Efnb1^Ephb3	Cd80^Cd28	Wnt5a^Fzd4	Efna5^Epha3	Efna1^Epha1	Efna5^Ephb2	Lamc1^Dag1	Tnc^Sdc4	Dll1^Notch1	Efna1^Epha5	H2-Ob^Cd4	Cd86^Ctla4	Efna5^Epha7	Lamb1^Dag1	Lama4^Dag1	Wnt5a^Fzd7	Thbs1^Cd47	Lama1^Cd44	Efna1^Epha4	Lamc1^Cd44	Lamb1^Cd44	Icam1^Spn	Efna5^Epha1
GOCC_GLUTAMATERGIC_SYNAPSE		Igf1^Igf1r	Efnb1^Ephb1	Wnt5a^Fzd4	Nrxn2^Nlgn1	Efnb3^Ephb1	Nrxn1^Nlgn1	Wnt5a^Fzd5	Nrxn2^Nlgn3	Agrn^Dag1	Efnb1^Epha4	Efnb2^Epha4	Efnb2^Ephb2	Bdnf^Ntrk2	Nrxn1^Nlgn3	Lama5^Dag1	Efnb3^Ephb2	Wnt5a^Fzd9	Ghrl^Ghsr	Efnb3^Epha4	Efnb1^Ephb2	Efnb2^Ephb1	Grn^Sort1
GOBP_IMMUNE_RESPONSE		Tnfsf13b^Tnfrsf13c	Ccl2^Ccr2	Ccl2^Ackr2	Dll1^Notch2	H2-Aa^Cd4	Npy^Npy5r	Cxcl2^Cxcr1	Gm7030^Cd8a	Tnfsf13b^Tnfrsf17	Cxcl5^Cxcr1	Tnfsf14^Tnfrsf14	Cxcl12^Cxcr4	H2-K1^Cd8a	H2-DMa^Cd4	Angpt1^Tek	Btla^Tnfrsf14	Ccl28^Ccr10	Anxa1^Fpr1	C3^Cr2	Cxcl10^Cxcr3	Ccl24^Ackr2	H2-M3^Cd8b1	H2-M3^Cd8a	Ccl20^Ccr6	Cd86^Cd28	Jag1^Notch1	Gas6^Tyro3	H2-Eb1^Cd4	Ccl5^Ccr1	Cxcl13^Cxcr5	Tnf^Tnfrsf1b	Ccl5^Ackr2	Cxcl5^Cxcr2	H2-K1^Cd8b1	Gm11127^Cd8a	Ccl1^Ackr4	Icosl^Ctla4	Ccl5^Ccr5	Fasl^Fas	Ccl24^Ccr3	Tnfsf11^Tnfrsf11a	Cx3cl1^Cx3cr1	C4b^Cr2	H2-Ob^Cd4	Cd86^Ctla4	Pf4^Cxcr3	Ccl11^Ccr3	Jag1^Notch2	Ccl5^Ccr3	Ccl28^Ccr3	Kng1^Bdkrb2	Wnt5a^Fzd5	Cxcl12^Ackr3	Cd80^Ctla4	Gas6^Axl	Cd40lg^Cd40	Fcer2a^Cr2	Kng2^Bdkrb2	Ccl22^Ccr4	Tnfsf14^Ltbr	C4a^C3ar1	Icosl^Cd28	Mif^Ackr3	Cxcl13^Cxcr3	H2-Ab1^Cd4	Pomc^Oprk1	Pdcd1lg2^Pdcd1	Cd274^Pdcd1	Ccl22^Ackr2	Cxcl2^Cxcr2	Tnfsf13^Tnfrsf17	Gm11127^Cd8b1	H2-DMb1^Cd4	Ccl11^Ackr2	Ccl25^Ackr4	Ccl4^Ccr5	H2-DMb2^Cd4	Ccl25^Ccr9	App^Cd74	Cxcl1^Cxcr1	Lta^Tnfrsf1b	Ccl4^Ackr2	Hc^C5ar1	F2^F2rl1	Xcl1^Xcr1	C3^C3ar1	Mdk^Lrp1	Alcam^Cd6	Ccl12^Ccr2	Tnfsf13^Tnfrsf13b	Ccl17^Ccr4	Rarres2^Cmklr1	Lta^Tnfrsf14	Ccl17^Ackr2	Csf3^Csf3r	Cd80^Cd28	Gm7030^Cd8b1	Tnfsf13b^Tnfrsf13b	Dll1^Notch1	Nmb^Nmbr	Cxcl16^Cxcr6	Ccl5^Ccr4	Cd22^Ptprc	H2-T23^Cd8a	Cxcl1^Cxcr2	Igf2^Igf1r	H2-T23^Cd8b1	Icam1^Spn
GOBP_CELL_ACTIVATION		Tnfsf13b^Tnfrsf13c	Ccl2^Ccr2	Lep^Lepr	Efnb1^Ephb4	Gas6^Mertk	Entpd1^Adora2b	Dll1^Notch2	Wnt5a^Fzd5	H2-Aa^Cd4	Thbs1^Sdc4	Gas6^Axl	Cd80^Ctla4	Efnb3^Ephb4	Wnt5a^Fzd6	Efnb2^Ephb2	Cd40lg^Cd40	Tnfsf14^Ltbr	Entpd1^Adora2a	Icosl^Cd28	Tnfsf14^Tnfrsf14	Pdgfa^Pdgfra	Cd70^Cd27	Mdk^Sdc4	Cxcl12^Cxcr4	Efnb1^Ephb1	Selplg^Selp	H2-Ab1^Cd4	H2-DMa^Cd4	Fgf10^Fgfr1	Btla^Tnfrsf14	Efnb3^Ephb6	Icosl^Icos	H2-DMb1^Cd4	H2-DMb2^Cd4	Jag2^Notch2	Efnb1^Ephb2	App^Cd74	F2^F2rl1	H2-M3^Cd8a	Ccl20^Ccr6	Mdk^Lrp1	Il16^Cd4	Cd86^Cd28	Gas6^Tyro3	Fn1^Cd44	Dll4^Notch2	Tac1^Tacr1	H2-Eb1^Cd4	Tnf^Tnfrsf1b	Tnfsf13^Tnfrsf13b	Comp^Cd47	Efnb2^Ephb4	Tnfsf4^Tnfrsf4	Efnb3^Ephb2	Wnt5a^Fzd9	Icosl^Ctla4	Efnb2^Ephb1	Cd80^Cd28	Efnb3^Ephb1	F2^F2rl3	Tnfsf13b^Tnfrsf13b	Cx3cl1^Cx3cr1	H2-Ob^Cd4	Cd86^Ctla4	Wnt5a^Fzd8	F2^F2r	Wnt5a^Fzd7	Thbs1^Cd47	Cd22^Ptprc	Nppc^Npr2	Kitl^Kit	Icam1^Spn	Flt3l^Flt3	Pdgfa^Pdgfrb
GOBP_IMMUNE_EFFECTOR_PROCESS		Lta^Tnfrsf1b	F2^F2rl1	H2-M3^Cd8a	Ccl2^Ccr2	Dll1^Notch2	Mdk^Lrp1	Ccl20^Ccr6	Cd86^Cd28	Wnt5a^Fzd5	Tnf^Tnfrsf1b	Cd40lg^Cd40	Fcer2a^Cr2	Tnfsf4^Tnfrsf4	Gm7030^Cd8a	Lta^Tnfrsf14	Icosl^Cd28	Gm11127^Cd8a	Cd70^Cd27	H2-K1^Cd8a	Angpt1^Tek	C4b^Cr2	Cd22^Ptprc	Jag1^Notch2	H2-T23^Cd8a	C3^Cr2	App^Cd74	Icam1^Spn
GOBP_REGULATION_OF_IMMUNE_RESPONSE		Lta^Tnfrsf1b	Hc^C5ar1	Tnfsf13b^Tnfrsf13c	H2-M3^Cd8b1	H2-M3^Cd8a	C3^C3ar1	Ccl20^Ccr6	Cd86^Cd28	Wnt5a^Fzd5	Tnf^Tnfrsf1b	Npy^Npy5r	Cd40lg^Cd40	Fcer2a^Cr2	Gm7030^Cd8a	Lta^Tnfrsf14	C4a^C3ar1	Icosl^Cd28	H2-K1^Cd8b1	Gm11127^Cd8a	Icosl^Ctla4	H2-K1^Cd8a	Gm7030^Cd8b1	H2-Ab1^Cd4	H2-DMa^Cd4	Cd274^Pdcd1	Btla^Tnfrsf14	C4b^Cr2	Gm11127^Cd8b1	Cd86^Ctla4	H2-DMb1^Cd4	Cd22^Ptprc	Anxa1^Fpr1	H2-T23^Cd8a	C3^Cr2	H2-DMb2^Cd4	H2-T23^Cd8b1	App^Cd74
GOBP_POSITIVE_REGULATION_OF_IMMUNE_RESPONSE		Hc^C5ar1	Tnfsf13b^Tnfrsf13c	H2-M3^Cd8a	C3^C3ar1	Cd86^Cd28	Wnt5a^Fzd5	Cd40lg^Cd40	Fcer2a^Cr2	Gm7030^Cd8a	C4a^C3ar1	Icosl^Cd28	Gm11127^Cd8a	Icosl^Ctla4	H2-K1^Cd8a	H2-Ab1^Cd4	H2-DMa^Cd4	C4b^Cr2	Cd86^Ctla4	H2-DMb1^Cd4	Cd22^Ptprc	Anxa1^Fpr1	H2-T23^Cd8a	C3^Cr2	H2-DMb2^Cd4	App^Cd74
GOBP_BIOLOGICAL_PROCESS_INVOLVED_IN_INTERSPECIES_INTERACTION_BETWEEN_ORGANISMS		Lta^Tnfrsf1b	Hc^C5ar1	F2^F2rl1	Avp^Avpr1b	H2-M3^Cd8a	Kng1^Bdkrb1	Lta^Tnfrsf1a	Wnt5a^Fzd5	H2-Aa^Cd4	Gas6^Tyro3	H2-Eb1^Cd4	Ccl5^Ccr1	Gas6^Axl	Tnf^Tnfrsf1b	Fcer2a^Cr2	Gzma^F2rl1	Lta^Tnfrsf14	Kng2^Bdkrb1	Ins2^Insr	Igf2^Igf2r	H2-K1^Cd8a	Penk^Oprk1	H2-Ab1^Cd4	Pomc^Oprk1	Nmb^Nmbr	Cx3cl1^Cx3cr1	Tnf^Tnfrsf1a	F2^F2r	C3^Cr2	App^Cd74	Icam1^Spn	Gzma^F2r
GOBP_POSITIVE_REGULATION_OF_IMMUNE_SYSTEM_PROCESS		Sele^Cd44	Tnfsf13b^Tnfrsf13c	Ccl2^Ccr2	Efnb1^Ephb4	Thbs1^Cd36	Wnt5a^Fzd5	H2-Aa^Cd4	Cd80^Ctla4	Gas6^Axl	Efnb3^Ephb4	Thbs4^Cd36	Efnb2^Ephb2	Cd40lg^Cd40	Fcer2a^Cr2	Gm7030^Cd8a	C4a^C3ar1	Icosl^Cd28	Tnfsf14^Tnfrsf14	Edn2^Ednra	H2-K1^Cd8a	Dlk1^Notch2	H2-Ab1^Cd4	H2-DMa^Cd4	Efnb3^Ephb6	Icosl^Icos	H2-DMb1^Cd4	Anxa1^Fpr1	C3^Cr2	H2-DMb2^Cd4	Efnb1^Ephb2	App^Cd74	Hc^C5ar1	H2-M3^Cd8a	C3^C3ar1	Ccl20^Ccr6	Tnfsf18^Tnfrsf18	Il16^Cd4	Cd86^Cd28	Gas6^Tyro3	Ccl12^Ccr2	Tac1^Tacr1	Ccl5^Ccr1	H2-Eb1^Cd4	Efnb2^Ephb4	Tnfsf4^Tnfrsf4	Efnb3^Ephb2	Rarres2^Cmklr1	Edn3^Ednra	Lta^Tnfrsf14	Edn1^Ednra	Thbs4^Cd47	Gm11127^Cd8a	Icosl^Ctla4	Cd80^Cd28	Cx3cl1^Cx3cr1	C4b^Cr2	H2-Ob^Cd4	Cd86^Ctla4	Thbs1^Cd47	Cd22^Ptprc	H2-T23^Cd8a	Cxcl1^Cxcr2	Kitl^Kit	Icam1^Spn
GOBP_CYTOKINE_PRODUCTION		Lta^Tnfrsf1b	Hc^C5ar1	F2^F2rl1	Ccl2^Ccr2	Thbs1^Cd36	C3^C3ar1	Gas6^Mertk	Pomc^Mc1r	Dll1^Notch2	Mdk^Lrp1	Il16^Cd4	Ucn^Crhr2	Lta^Tnfrsf1a	Wnt5a^Fzd5	Gas6^Axl	Tnf^Tnfrsf1b	Cd40lg^Cd40	Tnfsf4^Tnfrsf4	Lta^Tnfrsf14	Ghrl^Ghsr	Icosl^Cd28	Ccl5^Ccr5	Mdk^Ncl	Dlk1^Notch2	Dlk1^Notch1	Angpt1^Tek	Dll1^Notch1	Nmb^Nmbr	Cx3cl1^Cx3cr1	Agt^Agtr1a	Hgf^Met	Tnf^Tnfrsf1a	F2^F2r	Thbs1^Cd47	Ccl4^Ccr5	Cd200^Cd200r1	Wnt11^Fzd5	App^Cd74	Il17b^Il17rb
GOBP_POSITIVE_REGULATION_OF_CYTOKINE_PRODUCTION		Mdk^Ncl	Hc^C5ar1	Ccl2^Ccr2	Thbs1^Cd36	C3^C3ar1	Mdk^Lrp1	Ucn^Crhr2	Lta^Tnfrsf1a	Wnt5a^Fzd5	Nmb^Nmbr	Agt^Agtr1a	Tnf^Tnfrsf1a	Cd40lg^Cd40	Ccl4^Ccr5	Lta^Tnfrsf14	Icosl^Cd28	Wnt11^Fzd5	App^Cd74	Il17b^Il17rb	Ccl5^Ccr5
BMI1_TARGET_GENES		Fgf9^Fgfr1	Fgf5^Fgfr1	Wnt5a^Fzd6	Wnt5a^Fzd7	Npy^Npy5r	Fgf5^Fgfr2	Ntf3^Ntrk3	Fgf4^Fgfr1	Wnt11^Fzd6	Mpz^Mpzl1	Nrxn1^Nlgn1	Fgf4^Fgfr3	Fgf9^Fgfr3	Angptl4^Cdh11	Wnt11^Fzd7	Fgf4^Fgfr2	Fgf5^Fgfr3	Mdk^Ptprz1	Fgf9^Fgfr2
GOBP_RESPONSE_TO_WOUNDING		Igf1^Igf1r	Fgf1^Fgfr3	F2^F2rl1	Ccl2^Ccr2	Thbs1^Cd36	Gas6^Mertk	Mdk^Sdc1	Mdk^Lrp1	F2^F2rl3	Tnc^Sdc1	Comp^Cd36	Col1a1^Gp6	Col1a1^Cd44	Tnc^Sdc4	Gas6^Tyro3	Fn1^Cd44	Tnr^Sdc1	Plg^F2rl3	Fn1^Sdc1	Thbs1^Sdc4	Gas6^Axl	Lamb2^Cd44	Ptn^Sdc1	Fgf2^Fgfr3	Wnt5a^Fzd6	Wnt5a^Fzd7	F2^F2r	Plg^Pard3	Pros1^Tyro3	Cd34^Selp	Col1a1^Sdc1	Ptn^Sdc4	Pros1^Axl	Nppc^Npr2	Thbs1^Sdc1	F2^F2rl2	Pdgfa^Pdgfra	Comp^Sdc1	Mdk^Sdc4
GOBP_WOUND_HEALING		F2^F2rl1	Ccl2^Ccr2	Thbs1^Cd36	Gas6^Mertk	F2^F2rl3	Comp^Cd36	Col1a1^Gp6	Col1a1^Cd44	Gas6^Tyro3	Fn1^Cd44	Plg^F2rl3	Fn1^Sdc1	Thbs1^Sdc4	Gas6^Axl	F2^F2r	Wnt5a^Fzd6	Wnt5a^Fzd7	Plg^Pard3	Pros1^Tyro3	Cd34^Selp	Col1a1^Sdc1	Pros1^Axl	Thbs1^Sdc1	F2^F2rl2	Pdgfa^Pdgfra	Comp^Sdc1
GOBP_CELL_FATE_COMMITMENT		Dll3^Notch2	Dll3^Notch3	Fgf8^Fgfr1	Jag2^Notch1	Dll1^Notch2	Fgf8^Fgfr3	Fgf10^Fgfr1	Fgf8^Fgfr2	Dll1^Notch1	Dll4^Notch1	Fgf2^Fgfr1	Dll4^Notch2	Fgf2^Fgfr2	Fgf10^Fgfr2	Fgf2^Fgfr3	Wnt5a^Fzd7	Ntf3^Ntrk3	Jag2^Notch3	Edn1^Ednra	Jag2^Notch2	Dll1^Notch3	Dll4^Notch3	Wnt11^Fzd7	Dll3^Notch1
HALLMARK_EPITHELIAL_MESENCHYMAL_TRANSITION		Lamc2^Cd44	Col1a2^Sdc1	Col4a2^Sdc1	Col6a2^Cd44	Col4a2^Cd44	Tnc^Sdc1	Col6a3^Sdc1	Col1a1^Cd44	Tnc^Sdc4	Fn1^Cd44	Lama2^Cd44	Fn1^Sdc1	Thbs1^Sdc4	Wnt5a^Fzd8	Col6a3^Cd44	Col1a2^Cd44	Lama1^Cd44	Col1a1^Sdc1	Thbs2^Sdc1	Col6a2^Sdc1	Thbs1^Sdc1	Lama3^Cd44	Lamc1^Cd44	Spp1^Cd44	Comp^Sdc1	Col4a1^Sdc1	Col4a1^Cd44
GOBP_MONOATOMIC_ION_HOMEOSTASIS		Ccl2^Ccr2	Edn2^Ednrb	Xcl1^Xcr1	Fgf23^Fgfr1	F2^F2rl3	Edn3^Ednrb	Fgf2^Fgfr1	Tac1^Tacr1	Ccl5^Ccr1	Pthlh^Pth1r	Agt^Agtr1a	F2^F2r	Fgf2^Fgfr3	Cxcl10^Cxcr3	Wnt5a^Fzd9	Edn3^Ednra	Fgf23^Fgfr3	Edn1^Ednra	Avp^Avpr1a	Npy^Npy1r	Edn2^Ednra	Avp^Avpr2	Ccl5^Ccr5	Edn1^Ednrb
GOBP_INORGANIC_ION_HOMEOSTASIS		Ccl2^Ccr2	Fgf2^Fgfr4	Edn2^Ednrb	Xcl1^Xcr1	Fgf23^Fgfr1	F2^F2rl3	Edn3^Ednrb	Fgf2^Fgfr1	Fgf23^Fgfr4	Tac1^Tacr1	Ccl5^Ccr1	Pthlh^Pth1r	F2^F2r	Fgf2^Fgfr3	Cxcl10^Cxcr3	Wnt5a^Fzd9	Edn3^Ednra	Fgf23^Fgfr3	Edn1^Ednra	Avp^Avpr1a	Npy^Npy1r	Edn2^Ednra	Avp^Avpr2	Ccl5^Ccr5	Edn1^Ednrb
GOBP_CALCIUM_ION_HOMEOSTASIS		Pthlh^Pth1r	F2^F2r	Fgf2^Fgfr3	Ccl2^Ccr2	Xcl1^Xcr1	Fgf23^Fgfr1	Cxcl10^Cxcr3	Wnt5a^Fzd9	Edn3^Ednra	Fgf23^Fgfr3	Edn1^Ednra	F2^F2rl3	Npy^Npy1r	Edn2^Ednra	Fgf2^Fgfr1	Ccl5^Ccr5	Ccl5^Ccr1
GOBP_CELL_CELL_ADHESION		Sele^Cd44	Tnfsf13b^Tnfrsf13c	Ccl2^Ccr2	Efnb1^Ephb4	Lama5^Cd44	Wnt5a^Mcam	Sema4d^Plxnb2	H2-Aa^Cd4	Thbs1^Sdc4	Cd80^Ctla4	Efnb3^Ephb4	Cd34^Selp	Nrxn1^Nlgn3	Lama3^Cd44	Icosl^Cd28	Tnfsf14^Tnfrsf14	Mdk^Sdc4	Sema4d^Plxnb3	Selplg^Selp	H2-Ab1^Cd4	H2-DMa^Cd4	Btla^Tnfrsf14	Efnb3^Ephb6	Icosl^Icos	H2-DMb1^Cd4	Sele^Ceacam1	H2-DMb2^Cd4	Lrrc4b^Ptprf	Efnb2^Ephb3	Cd86^Cd28	Alcam^Cd6	Jag1^Notch1	Nrxn1^Nlgn1	Selplg^Sell	Cntn1^Nrcam	H2-Eb1^Cd4	Comp^Cd47	Efnb2^Ephb4	Efnb3^Ephb3	Jag1^Notch4	Dsg2^Dsc3	Thbs4^Cd47	Icosl^Ctla4	Ccl5^Ccr5	Efnb1^Ephb3	Cd80^Cd28	Efna5^Epha3	Cx3cl1^Cx3cr1	H2-Ob^Cd4	Cd86^Ctla4	Efna5^Epha7	Thbs1^Cd47	Kitl^Kit	Lamb1^Cd44	Cd200^Cd200r1	Icam1^Spn	Nrxn1^Nlgn2
REACTOME_SIGNALING_BY_RECEPTOR_TYROSINE_KINASES		Igf1^Igf1r	Fgf1^Fgfr3	Fgf1^Fgfr1	Ptn^Alk	Fgf2^Fgfr4	Fgf6^Fgfr3	Epgn^Egfr	Fgf15^Fgfr3	Fgf20^Fgfr4	Fgf23^Fgfr4	Ntf3^Ntrk2	Pdgfc^Pdgfra	Fgf16^Fgfr3	Fgf16^Fgfr1	Fgf18^Fgfr1	Pdgfa^Pdgfra	Ins2^Insr	Fgf8^Fgfr1	Fgf23^Fgfr1	Fgf5^Fgfr4	Fgf17^Fgfr1	Fgf10^Fgfr1	Fgf16^Fgfr4	Fgf9^Fgfr1	Fgf5^Fgfr1	Fgf20^Fgfr3	Fgf2^Fgfr3	Bdnf^Ntrk2	Ntf3^Ntrk3	Fgf4^Fgfr1	Fgf4^Fgfr4	Fgf6^Fgfr4	Fgf17^Fgfr4	Fgf6^Fgfr1	Mdk^Ptprz1	Fgf18^Fgfr3	Fgf15^Fgfr4	Mdk^Alk	Ntf5^Ntrk2	Fgf1^Fgfr4	Ngf^Ntrk1	Fgf15^Fgfr1	Fgf9^Fgfr3	Fgf2^Fgfr1	Fgf4^Fgfr3	Fgf8^Fgfr4	Ptn^Ptprz1	Fgf20^Fgfr1	Fgf9^Fgfr4	Fgf18^Fgfr4	Fgf8^Fgfr3	Fgf5^Fgfr3	Hgf^Met	Fgf7^Fgfr1	Fgf17^Fgfr3	Ntf3^Ntrk1	Igf2^Igf1r	Fgf23^Fgfr3	Kitl^Kit	Pdgfa^Pdgfrb
GOBP_POSITIVE_REGULATION_OF_TRANSPORT		Crh^Crhr1	F2^F2rl1	Avp^Avpr1b	Ccl2^Ccr2	Lep^Lepr	Edn2^Ednrb	Adipoq^Adipor2	Gas6^Mertk	Fgf15^Fgfr4	Ucn^Crhr2	Fgf15^Fgfr1	Tac1^Tacr1	Ccl5^Ccr1	Oxt^Oxtr	Gas6^Axl	Gip^Gipr	Gal^Galr1	Pros1^Axl	Apln^Aplnr	Edn3^Ednra	Edn1^Ednra	Edn2^Ednra	Ucn^Crhr1	Cxcl12^Cxcr4	Edn1^Ednrb	Ins2^Insr	Ghrh^Ghrhr	F2^F2rl3	Angpt1^Tek	Cck^Cckbr	Edn3^Ednrb	Tnfsf11^Tnfrsf11a	Adcyap1^Adcyap1r1	Agt^Agtr1a	Iapp^Calcr	Tnf^Tnfrsf1a	F2^F2r	Cck^Cckar	Gal^Galr2	Cxcl10^Cxcr3	Retn^Tlr4	Tac1^Tacr2	Avp^Avpr1a	F2^F2rl2	Crh^Crhr2
REACTOME_NEGATIVE_REGULATION_OF_THE_PI3K_AKT_NETWORK		Fgf1^Fgfr3	Fgf18^Fgfr3	Fgf1^Fgfr1	Fgf2^Fgfr4	Fgf6^Fgfr3	Epgn^Egfr	Fgf15^Fgfr4	Cd86^Cd28	Fgf1^Fgfr4	Fgf15^Fgfr1	Fgf9^Fgfr3	Fgf20^Fgfr4	Fgf2^Fgfr1	Fgf15^Fgfr3	Fgf23^Fgfr4	Fgf4^Fgfr3	Fgf8^Fgfr4	Fgf20^Fgfr1	Fgf16^Fgfr3	Fgf16^Fgfr1	Fgf18^Fgfr1	Fgf18^Fgfr4	Fgf9^Fgfr4	Pdgfa^Pdgfra	Ins2^Insr	Cd80^Cd28	Fgf8^Fgfr1	Fgf23^Fgfr1	Fgf5^Fgfr4	Fgf8^Fgfr3	Fgf10^Fgfr1	Fgf16^Fgfr4	Fgf5^Fgfr3	Fgf9^Fgfr1	Hgf^Met	Fgf5^Fgfr1	Fgf20^Fgfr3	Fgf2^Fgfr3	Fgf7^Fgfr1	Fgf4^Fgfr1	Fgf17^Fgfr3	Fgf4^Fgfr4	Fgf6^Fgfr4	Fgf23^Fgfr3	Kitl^Kit	Fgf17^Fgfr4	Fgf6^Fgfr1	Fgf17^Fgfr1	Pdgfa^Pdgfrb
WP_FOCAL_ADHESION_PI3KAKTMTOR_SIGNALING_PATHWAY		Igf1^Igf1r	Fgf1^Fgfr3	Fgf1^Fgfr1	Fgf20^Fgfr4	Fgf10^Fgfr2	Fgf9^Fgfr2	Pdgfc^Pdgfra	Angpt2^Tek	Fgf16^Fgfr3	Fgf16^Fgfr1	Fgf18^Fgfr1	Pdgfa^Pdgfra	Fgf20^Fgfr2	Fgf10^Fgfr1	Angpt1^Tek	Fgf8^Fgfr2	Fgf16^Fgfr4	Fgf9^Fgfr1	Fgf20^Fgfr3	Fgf4^Fgfr4	Fgf17^Fgfr4	Fgf15^Fgfr2	Fgf4^Fgfr2	Fgf7^Fgfr2	Efna5^Epha2	Fgf15^Fgfr4	Epo^Epor	Fgf15^Fgfr1	Fgf9^Fgfr3	Fgf8^Fgfr4	Fgf20^Fgfr1	Fgf9^Fgfr4	Efna1^Epha2	Hgf^Met	Fgf7^Fgfr1	Fgf17^Fgfr3	Kitl^Kit	Efna3^Epha2	Fgf17^Fgfr1	Pdgfa^Pdgfrb	Fgf18^Fgfr2	Fgf2^Fgfr4	Fgf6^Fgfr3	Fgf16^Fgfr2	Fgf22^Fgfr2	Fgf15^Fgfr3	Fgf6^Fgfr2	Ins2^Insr	Fgf8^Fgfr1	Fgf2^Fgfr3	Fgf4^Fgfr1	Fgf6^Fgfr4	Fgf6^Fgfr1	Fgf18^Fgfr3	Efna2^Epha2	Fgf1^Fgfr4	Fgf2^Fgfr1	Fgf4^Fgfr3	Fgf2^Fgfr2	Ngf^Ngfr	Fgf1^Fgfr2	Fgf18^Fgfr4	Csf3^Csf3r	Prl^Prlr	Efna4^Epha2	Fgf8^Fgfr3	Fgf17^Fgfr2
WP_REGULATION_OF_ACTIN_CYTOSKELETON		Fgf18^Fgfr2	Fgf1^Fgfr3	Fgf18^Fgfr3	Fgf1^Fgfr1	Fgf7^Fgfr2	Fgf5^Fgfr2	Fgf2^Fgfr4	Fgf6^Fgfr3	Fgf16^Fgfr2	Fgf15^Fgfr4	Fgf1^Fgfr4	Fgf22^Fgfr2	Fgf15^Fgfr1	Fgf9^Fgfr3	Fgf20^Fgfr4	Fgf2^Fgfr1	Fgf15^Fgfr3	Fgf23^Fgfr4	Fgf4^Fgfr3	Fgf2^Fgfr2	Fgf10^Fgfr2	Fgf9^Fgfr2	Fgf8^Fgfr4	Fgf1^Fgfr2	Fgf20^Fgfr1	Fgf16^Fgfr3	Fgf16^Fgfr1	Fgf6^Fgfr2	Fgf18^Fgfr1	Fgf18^Fgfr4	Fgf9^Fgfr4	Pdgfa^Pdgfra	Fgf20^Fgfr2	Fgf8^Fgfr1	Fgf23^Fgfr1	Fgf5^Fgfr4	Fgf8^Fgfr3	Fgf10^Fgfr1	Fgf8^Fgfr2	Fgf16^Fgfr4	Fgf5^Fgfr3	Fgf17^Fgfr2	Fgf9^Fgfr1	Fgf5^Fgfr1	Fgf20^Fgfr3	Fgf2^Fgfr3	F2^F2r	Fgf7^Fgfr1	Fgf4^Fgfr1	Fgf17^Fgfr3	Fgf4^Fgfr4	Fgf6^Fgfr4	Fgf23^Fgfr3	Fgf17^Fgfr4	Fgf15^Fgfr2	Fgf6^Fgfr1	Fgf17^Fgfr1	Pdgfa^Pdgfrb	Fgf4^Fgfr2
REACTOME_INTRACELLULAR_SIGNALING_BY_SECOND_MESSENGERS		Fgf1^Fgfr3	Fgf18^Fgfr3	Fgf1^Fgfr1	Fgf2^Fgfr4	Fgf6^Fgfr3	Epgn^Egfr	Fgf15^Fgfr4	Cd86^Cd28	Fgf1^Fgfr4	Fgf15^Fgfr1	Fgf9^Fgfr3	Fgf20^Fgfr4	Fgf2^Fgfr1	Fgf15^Fgfr3	Fgf23^Fgfr4	Fgf4^Fgfr3	Fgf8^Fgfr4	Fgf20^Fgfr1	Fgf16^Fgfr3	Fgf16^Fgfr1	Fgf18^Fgfr1	Fgf18^Fgfr4	Fgf9^Fgfr4	Pdgfa^Pdgfra	Ins2^Insr	Cd80^Cd28	Fgf8^Fgfr1	Fgf23^Fgfr1	Fgf5^Fgfr4	Fgf8^Fgfr3	Fgf10^Fgfr1	Fgf16^Fgfr4	Fgf5^Fgfr3	Fgf9^Fgfr1	Hgf^Met	Fgf5^Fgfr1	Fgf20^Fgfr3	Fgf2^Fgfr3	Fgf7^Fgfr1	Fgf4^Fgfr1	Fgf17^Fgfr3	Fgf4^Fgfr4	Fgf6^Fgfr4	Fgf23^Fgfr3	Kitl^Kit	Fgf17^Fgfr4	Fgf6^Fgfr1	Fgf17^Fgfr1	Pdgfa^Pdgfrb
WP_DELTANOTCH_SIGNALING_PATHWAY		Jag2^Notch4	Jag1^Notch2	Jag2^Notch3	Jag1^Notch4	Jag2^Notch1	Dll1^Notch4	Dll4^Notch4	Dll1^Notch2	Jag1^Notch3	Jag2^Notch2	Dll1^Notch3	Dll4^Notch3	Jag1^Notch1	Dll1^Notch1	Dll4^Notch1	Dll4^Notch2
GOBP_ERK1_AND_ERK2_CASCADE		Fgf18^Fgfr2	Fgf1^Fgfr3	Fgf18^Fgfr3	Fgf2^Fgfr4	Fgf15^Fgfr4	Fgf1^Fgfr4	Cxcl12^Ackr3	Ngf^Ntrk1	Epo^Epor	Fgf15^Fgfr3	Fgf20^Fgfr4	Fgf23^Fgfr4	Fn1^Cd44	Fgf4^Fgfr3	Fgf2^Fgfr2	Fgf10^Fgfr2	Ccl5^Ccr1	Fgf8^Fgfr4	Pdgfc^Pdgfra	Npy^Npy5r	Fgf1^Fgfr2	Edn1^Ednra	Fgf18^Fgfr4	Pdgfa^Pdgfra	Cxcl12^Cxcr4	Fgf20^Fgfr2	Fgf4^Fgfr2	Mif^Ackr3	Ccl24^Ccr3	Fgf8^Fgfr3	Angpt1^Tek	Fgf8^Fgfr2	Tnfsf11^Tnfrsf11a	Iapp^Calcr	Fgf20^Fgfr3	Fgf2^Fgfr3	Ccl11^Ccr3	Fgf4^Fgfr4	Fgf23^Fgfr3	App^Cd74	Fgf15^Fgfr2	Ccl5^Ccr3	Pdgfa^Pdgfrb
GOMF_MOLECULAR_FUNCTION_ACTIVATOR_ACTIVITY		Igf1^Igf1r	F2^F2rl1	Ptn^Alk	Efna5^Epha2	Jag2^Notch1	Epgn^Egfr	Tnfsf10^Tnfrsf10b	Ucn^Crhr2	Mdk^Alk	Jag1^Notch1	Dll1^Notch1	Dll4^Notch1	Efna5^Epha7	Hgf^Met	Igf2^Igf1r	Nampt^Insr	Ucn2^Crhr2	F2^F2rl2	Crh^Crhr2	Ins2^Insr
GOBP_POSITIVE_REGULATION_OF_ERK1_AND_ERK2_CASCADE		Fgf18^Fgfr2	Fgf1^Fgfr3	Fgf20^Fgfr2	Fgf18^Fgfr3	Mif^Ackr3	Fgf2^Fgfr4	Fgf15^Fgfr4	Fgf1^Fgfr4	Fgf8^Fgfr3	Cxcl12^Ackr3	Angpt1^Tek	Ngf^Ntrk1	Epo^Epor	Fgf8^Fgfr2	Fgf20^Fgfr4	Fgf15^Fgfr3	Fgf23^Fgfr4	Tnfsf11^Tnfrsf11a	Fgf4^Fgfr3	Fgf2^Fgfr2	Fgf10^Fgfr2	Ccl5^Ccr1	Fgf8^Fgfr4	Fgf20^Fgfr3	Fgf2^Fgfr3	Iapp^Calcr	Pdgfc^Pdgfra	Npy^Npy5r	Fgf1^Fgfr2	Fgf4^Fgfr4	Fgf23^Fgfr3	Fgf18^Fgfr4	App^Cd74	Pdgfa^Pdgfra	Fgf15^Fgfr2	Pdgfa^Pdgfrb	Fgf4^Fgfr2	Cxcl12^Cxcr4
GOBP_PEPTIDYL_TYROSINE_MODIFICATION		Igf1^Igf1r	Fgf7^Fgfr2	Epgn^Egfr	Tnfsf18^Tnfrsf18	Fgf10^Fgfr2	Fgf8^Fgfr4	Thbs4^Cd36	Pdgfc^Pdgfra	Efna1^Epha7	Efna1^Epha3	Pdgfa^Pdgfra	Efna5^Epha4	Ins2^Insr	Fgf8^Fgfr1	Efna5^Epha3	Efna1^Epha1	Efna5^Ephb2	Fgf8^Fgfr3	Fgf10^Fgfr1	Angpt1^Tek	Fgf8^Fgfr2	Agt^Agtr1a	Efna5^Epha7	Tnf^Tnfrsf1a	Efna1^Epha4	Fgf7^Fgfr1	Ntf3^Ntrk1	Igf2^Igf1r	Kitl^Kit	App^Cd74	Pdgfa^Pdgfrb	Efna5^Epha1
GOBP_GLAND_MORPHOGENESIS		Igf1^Igf1r	Fgf18^Fgfr2	Hgf^Met	Fgf8^Fgfr1	Fgf1^Fgfr1	Fgf7^Fgfr2	Lama1^Cd44	Lama5^Dag1	Fgf7^Fgfr1	Fgf1^Fgfr2	Lama1^Dag1	Lama5^Cd44	Fgf10^Fgfr1	Fgf18^Fgfr1	Rln1^Rxfp1	Fgf8^Fgfr2	Fgf10^Fgfr2
GOCC_PLASMA_MEMBRANE_REGION		Sele^Cd44	Nrxn2^Nlgn1	Nrxn1^Nlgn1	Jag1^Notch1	Fn1^Cd44	Nrxn2^Nlgn3	Cntn1^Nrcam	Efnb1^Epha4	Efnb2^Ephb2	Entpd1^Adora1	Nrxn1^Nlgn3	Efnb3^Ephb2	Entpd1^Adora2a	Efnb3^Epha4	Fasl^Fas	Nrxn2^Nlgn2	Dll1^Notch1	Efnb2^Epha4	Nrxn1^Nlgn2	Sele^Ceacam1	Lrrc4b^Ptprf	Efnb1^Ephb2
GOBP_GLIOGENESIS		Lta^Tnfrsf1b	Tnf^Tnfrsf1b	Lamb1^Dag1	Ntf3^Ntrk2	Fgf2^Fgfr3	Ptn^Ptprz1	Ccl2^Ccr2	Lamb2^Dag1	Ntf3^Ntrk3	Fgf5^Fgfr3	Mdk^Lrp1	Lamc3^Dag1	Dll1^Notch1	Dll3^Notch1	Cx3cl1^Cx3cr1	Mdk^Ptprz1
GOBP_REGULATION_OF_BODY_FLUID_LEVELS		F2^F2rl1	Prl^Prlr	Thbs1^Cd36	Gas6^Mertk	F2^F2rl3	Comp^Cd36	Gas6^Tyro3	Plg^F2rl3	Tac1^Tacr1	Avp^Avpr2	Gas6^Axl	F2^F2r	Pros1^Tyro3	Cd34^Selp	Entpd1^Adora1	Pros1^Axl	Apln^Aplnr	Entpd1^Adora2a	F2^F2rl2	Pdgfa^Pdgfra	Edn1^Ednrb
REACTOME_SIGNALING_BY_GPCR		Hcrt^Hcrtr1	Crh^Crhr1	Gal^Galr3	Cort^Sstr4	Avp^Avpr1b	Pomc^Mc5r	Cga^Tshr	Edn2^Ednrb	Ghrh^Ghsr	Cga^Fshr	Tshb^Tshr	Pomc^Mc1r	Psap^Gpr37	Ucn^Crhr2	Pdyn^Oprl1	Sst^Sstr1	Cxcl12^Ackr3	Sst^Sstr4	Oxt^Oxtr	Pthlh^Pth1r	Gip^Gipr	Rln1^Rxfp2	Npy^Npy5r	Qrfp^Qrfpr	Pomc^Mc2r	Cxcl2^Cxcr1	Kng2^Bdkrb2	Ccl22^Ccr4	Insl5^Rxfp3	Apln^Aplnr	Kng2^Bdkrb1	Ghrl^Ghsr	Cxcl5^Cxcr1	Pyy^Gpr83	Npy^Npy1r	Edn2^Ednra	Ucn^Crhr1	Cxcl12^Cxcr4	Edn1^Ednrb	Sst^Sstr5	Ghrh^Ghrhr	Gnrh1^Gnrhr	Sst^Sstr2	Insl3^Rxfp4	Cxcl13^Cxcr3	Pmch^Mchr1	Insl5^Rxfp1	Ghrh^Vipr2	Pomc^Oprk1	Insl3^Rxfp2	Nts^Ntsr1	Hcrt^Hcrtr2	Penk^Oprm1	Rln1^Rxfp1	Cck^Cckbr	Edn3^Ednrb	Ccl22^Ackr2	Cxcl2^Cxcr2	Pomc^Oprd1	Ccl28^Ccr10	Nmu^Nmur2	Insl5^Rxfp4	Iapp^Calcr	Pdyn^Oprm1	Gal^Galr2	Npff^Npffr1	Ccl11^Ackr2	Lhb^Lhcgr	Rln1^Rxfp4	Pyy^Npy5r	Ccl25^Ackr4	Nms^Nmur1	Anxa1^Fpr1	Cort^Sstr3	Ccl4^Ccr5	Npy^Npy2r	Cxcl10^Cxcr3	Tac1^Tacr2	Ccl25^Ccr9	Nms^Nmur2	Avp^Avpr1a	Vip^Vipr2	Tac2^Tacr3	Adm^Calcrl	Ghrh^Vipr1	Avp^Avpr2	Cxcl1^Cxcr1	Ccl4^Ackr2	Hc^C5ar1	Penk^Oprd1	Cort^Sstr5	F2^F2rl1	Xcl1^Xcr1	C3^C3ar1	Pomc^Oprm1	Adm^Calcr	Psap^Gpr37l1	Insl3^Rxfp3	Ccl20^Ccr6	Sst^Sstr3	Calca^Calcr	Grp^Grpr	Prok2^Prokr1	Pyy^Npy1r	Tac1^Tacr1	Ccl5^Ccr1	Npy^Gpr83	Nts^Ntsr2	Cga^Lhcgr	Cxcl13^Cxcr5	Rln1^Rxfp3	Ccl5^Ackr2	Ccl17^Ccr4	Pomc^Oprl1	Penk^Oprl1	Pyy^Npy2r	Cxcl5^Cxcr2	Gal^Galr1	Edn3^Ednra	Prok1^Prokr2	Ccl17^Ackr2	Edn1^Ednra	Vip^Vipr1	Ucn2^Crhr2	Ccl1^Ackr4	Ccl5^Ccr5	Nps^Npsr1	Cort^Sstr2	Penk^Oprk1	Npff^Npffr2	Trh^Trhr	F2^F2rl3	Nmb^Nmbr	Pdyn^Oprk1	Adcyap1^Adcyap1r1	Cxcl16^Cxcr6	Cx3cl1^Cx3cr1	Insl5^Rxfp2	Agt^Agtr1a	F2^F2r	Ccl5^Ccr4	Ccl11^Ccr3	Pf4^Cxcr3	Cck^Cckar	Nmu^Nmur1	Pdyn^Oprd1	Prok1^Prokr1	Calca^Calcrl	Prok2^Prokr2	Ucn2^Crhr1	Cort^Sstr1	Uts2b^Sstr5	Cxcl1^Cxcr2	Insl3^Rxfp1	Iapp^Calcrl	F2^F2rl2	Crh^Crhr2	Ccl5^Ccr3	Ccl28^Ccr3
REACTOME_G_ALPHA_Q_SIGNALLING_EVENTS		Hcrt^Hcrtr1	Gnrh1^Gnrhr	F2^F2rl1	Nps^Npsr1	Avp^Avpr1b	Edn2^Ednrb	Pmch^Mchr1	Xcl1^Xcr1	Npff^Npffr2	Trh^Trhr	Nts^Ntsr1	Grp^Grpr	Hcrt^Hcrtr2	F2^F2rl3	Cck^Cckbr	Edn3^Ednrb	Nmb^Nmbr	Prok2^Prokr1	Tac1^Tacr1	Nts^Ntsr2	Oxt^Oxtr	Nmu^Nmur2	Agt^Agtr1a	F2^F2r	Cck^Cckar	Npff^Npffr1	Nmu^Nmur1	Qrfp^Qrfpr	Prok1^Prokr1	Nms^Nmur1	Prok2^Prokr2	Kng2^Bdkrb2	Prok1^Prokr2	Edn3^Ednra	Kng2^Bdkrb1	Ghrl^Ghsr	Edn1^Ednra	Tac1^Tacr2	Nms^Nmur2	Avp^Avpr1a	F2^F2rl2	Tac2^Tacr3	Edn2^Ednra	Edn1^Ednrb
GOBP_POSITIVE_REGULATION_OF_GROWTH		Igf1^Igf1r	Fgf9^Fgfr1	Ghrh^Ghrhr	Fgf8^Fgfr1	Ghrh^Ghsr	Igf2^Igf1r	Ghrl^Ghsr	Avp^Avpr1a	Dll1^Notch1	Fgf8^Fgfr2	Fgf2^Fgfr1	Ncam1^Fgfr1	Cxcl12^Cxcr4	Fgf2^Fgfr2	Fgf9^Fgfr2
GOBP_REGULATION_OF_DEFENSE_RESPONSE		Lta^Tnfrsf1b	Cd86^Cd28	Grp^Grpr	Lta^Tnfrsf1a	Cck^Cckbr	Tnfsf11^Tnfrsf11a	Cx3cl1^Cx3cr1	Ccl5^Ccr1	Tnf^Tnfrsf1b	Tnf^Tnfrsf1a	Npy^Npy5r	Ghrl^Ghsr	Agt^Mas1	Cd200^Cd200r1	App^Cd74	Cd200^Cd200r4	Cd200^Cd200r2	Ccl5^Ccr5
GOBP_DEFENSE_RESPONSE		Sele^Cd44	Ccl2^Ccr2	Thbs1^Cd36	Ccl2^Ackr2	Mdk^Sdc1	Kng1^Bdkrb1	Lta^Tnfrsf1a	H2-Aa^Cd4	Npy^Npy5r	Cd40lg^Cd40	Kng2^Bdkrb2	Ccl22^Ccr4	Kng2^Bdkrb1	Ghrl^Ghsr	Cd200^Cd200r2	H2-K1^Cd8a	Cxcl13^Cxcr3	H2-Ab1^Cd4	Pomc^Oprk1	Cck^Cckbr	Ccl22^Ackr2	Cxcl2^Cxcr2	Ptn^Sdc1	Tnf^Tnfrsf1a	Ccl11^Ackr2	Anxa1^Fpr1	C3^Cr2	Ccl4^Ccr5	Npy^Npy2r	Thbs1^Sdc1	Cxcl10^Cxcr3	Sele^Ceacam1	App^Cd74	Adm^Calcrl	Ccl24^Ackr2	Lta^Tnfrsf1b	Ccl4^Ackr2	Hc^C5ar1	F2^F2rl1	H2-M3^Cd8a	C3^C3ar1	Mdk^Lrp1	Ccl20^Ccr6	Il16^Cd4	Cd86^Cd28	Grp^Grpr	Fn1^Cd44	Ccl12^Ccr2	H2-Eb1^Cd4	Ccl5^Ccr1	Fn1^Sdc1	Tnf^Tnfrsf1b	Ccl5^Ackr2	Ccl17^Ccr4	Tnfsf4^Tnfrsf4	Cxcl5^Cxcr2	Lta^Tnfrsf14	Agt^Mas1	Ccl17^Ackr2	Rarres2^Cmklr1	Cd200^Cd200r4	Ccl5^Ccr5	Penk^Oprk1	Ccl24^Ccr3	Saa2^Fpr2	Tnc^Sdc1	Nmb^Nmbr	Tnfsf11^Tnfrsf11a	Cxcl16^Cxcr6	Cx3cl1^Cx3cr1	Agt^Agtr1a	F2^F2r	Ccl5^Ccr4	Ccl11^Ccr3	Pf4^Cxcr3	Thbs1^Cd47	Calca^Calcrl	Cxcl1^Cxcr2	Cd200^Cd200r1	Icam1^Spn	Il17b^Il17rb	Ccl5^Ccr3	Ccl28^Ccr3	Kng1^Bdkrb2
HALLMARK_ALLOGRAFT_REJECTION		Cd80^Cd28	F2^F2r	Pf4^Cxcr3	Cd40lg^Cd40	Cxcl13^Cxcr3	Fasl^Fas	H2-DMb2^Cd4	Il16^Cd4	H2-DMa^Cd4	Icosl^Cd28	Cd86^Cd28	Gzma^F2r	H2-Aa^Cd4	Ccl5^Ccr5	Ccl5^Ccr1	H2-Ob^Cd4
GOBP_POSITIVE_REGULATION_OF_RESPONSE_TO_EXTERNAL_STIMULUS		Ccl2^Ccr2	Cxcl13^Cxcr3	Thbs1^Cd36	C3^C3ar1	Pomc^Oprm1	Mdk^Lrp1	Cd86^Cd28	Fgf10^Fgfr1	Lta^Tnfrsf1a	Fgf2^Fgfr1	Tnfsf11^Tnfrsf11a	Cx3cl1^Cx3cr1	Gas6^Tyro3	Ccl5^Ccr1	Tnf^Tnfrsf1a	Thbs4^Cd36	Ccl5^Ccr4	Thbs1^Cd47	Npy^Npy5r	Ntf3^Ntrk3	Cxcl10^Cxcr3	Rarres2^Cmklr1	Cxcl1^Cxcr2	Edn3^Ednra	Fgf16^Fgfr1	Ghrl^Ghsr	Edn1^Ednra	Thbs4^Cd47	Fgf18^Fgfr1	App^Cd74	Edn2^Ednra	Ccl5^Ccr5	Cxcl12^Cxcr4
GOBP_REGULATION_OF_RESPONSE_TO_EXTERNAL_STIMULUS		Igf1^Igf1r	Lta^Tnfrsf1b	Hc^C5ar1	F2^F2rl1	Fgf1^Fgfr1	Sema5b^Plxna3	Ccl2^Ccr2	Edn2^Ednrb	Thbs1^Cd36	C3^C3ar1	Pomc^Oprm1	Mdk^Lrp1	Cd86^Cd28	Lta^Tnfrsf1a	Fgf2^Fgfr1	Gas6^Tyro3	Fn1^Cd44	Ccl5^Ccr1	Tnf^Tnfrsf1b	Thbs4^Cd36	Efnb2^Ephb2	Npy^Npy5r	Nrxn1^Nlgn3	Cxcl5^Cxcr2	Rarres2^Cmklr1	Edn3^Ednra	Ghrl^Ghsr	Agt^Mas1	Fgf16^Fgfr1	Edn1^Ednra	Thbs4^Cd47	Fgf18^Fgfr1	Pdgfa^Pdgfra	Cd200^Cd200r4	Edn2^Ednra	Cd200^Cd200r2	Ccl5^Ccr5	Cxcl12^Cxcr4	Edn1^Ednrb	Sema5a^Plxna3	Sema6a^Plxna4	Sema6b^Plxna4	Cxcl13^Cxcr3	Fgf10^Fgfr1	Edn3^Ednrb	Tnfsf11^Tnfrsf11a	Cx3cl1^Cx3cr1	Hgf^Met	Tnf^Tnfrsf1a	F2^F2r	Ccl5^Ccr4	Pros1^Tyro3	Thbs1^Cd47	Efnb2^Epha4	Pyy^Npy5r	Ntf3^Ntrk3	Fgf4^Fgfr1	Cxcl10^Cxcr3	Cxcl1^Cxcr2	Igf2^Igf1r	Cd200^Cd200r1	App^Cd74	Pdgfa^Pdgfrb
GOCC_SYNAPTIC_MEMBRANE		Nrxn2^Nlgn1	Nrxn2^Nlgn2	Nrxn1^Nlgn1	Nrxn2^Nlgn3	Cntn1^Nrcam	Efnb1^Epha4	Efnb2^Epha4	Efnb2^Ephb2	Entpd1^Adora1	Nrxn1^Nlgn3	Efnb3^Ephb2	Entpd1^Adora2a	Lrrc4b^Ptprf	Efnb3^Epha4	Efnb1^Ephb2	Nrxn1^Nlgn2
GOBP_SECOND_MESSENGER_MEDIATED_SIGNALING		Crh^Crhr1	Ghrh^Ghrhr	Gip^Gipr	Rln1^Rxfp2	Cd22^Ptprc	Edn2^Ednrb	Thbs1^Cd36	Pomc^Oprl1	Pomc^Oprm1	Nppc^Npr2	Ccl20^Ccr6	Insl3^Rxfp2	Ucn^Crhr2	Edn3^Ednrb	Crh^Crhr2	Adcyap1^Adcyap1r1	Ucn^Crhr1	Edn1^Ednrb
GOCC_PRESYNAPSE		Penk^Oprd1	Penk^Oprk1	Entpd1^Adora2b	Ucn^Crhr2	Ntf5^Ntrk2	Nts^Ntsr1	Penk^Oprm1	Pdyn^Oprk1	Ngf^Ngfr	Efnb1^Epha4	Ntf3^Ntrk2	Efnb2^Epha4	Pdyn^Oprm1	Cck^Cckar	Bdnf^Ntrk2	Npy^Npy5r	Entpd1^Adora1	Efnb2^Ephb2	Pdyn^Oprd1	Efnb3^Ephb2	Entpd1^Adora2a	Efnb3^Epha4	Efnb1^Ephb2	Npy^Npy1r
GOCC_NEURON_PROJECTION		Crh^Crhr1	Penk^Oprd1	Ccl2^Ccr2	Ghrh^Ghsr	Efnb2^Ephb3	Ucn^Crhr2	Pdyn^Oprl1	Calca^Calcr	Nrxn1^Nlgn1	Tac1^Tacr1	Cntn1^Nrcam	Nts^Ntsr2	Efnb2^Ephb2	Npy^Npy5r	Entpd1^Adora1	Nrxn1^Nlgn3	Lama2^Dag1	Penk^Oprl1	Entpd1^Adora2a	Ghrl^Ghsr	Npy^Npy1r	Efnb2^Ephb1	Ucn^Crhr1	Penk^Oprk1	Ncam1^Ncam2	Nts^Ntsr1	Penk^Oprm1	Pdyn^Oprk1	Adcyap1^Adcyap1r1	Cx3cl1^Cx3cr1	Agrn^Dag1	Efnb2^Epha4	Pdyn^Oprm1	Cck^Cckar	Bdnf^Ntrk2	Pdyn^Oprd1	Lrrc4b^Ptprf	Crh^Crhr2	Nrxn1^Nlgn2
GOBP_FOREBRAIN_DEVELOPMENT		Ghrh^Ghrhr	Fgf8^Fgfr1	Fgf2^Fgfr3	Sema6b^Plxna4	Sema5a^Plxna3	Mdk^Alk	Fgf8^Fgfr3	Fgf10^Fgfr1	Sema5a^Plxna1	Fgf8^Fgfr2	Fgf2^Fgfr1	Ncam1^Fgfr1	Cxcl12^Cxcr4	Fgf2^Fgfr2	Fgf10^Fgfr2
GOBP_SYNAPTIC_SIGNALING		Igf1^Igf1r	Crh^Crhr1	Ccl2^Ccr2	Nrxn2^Nlgn1	Ucn^Crhr2	Nrxn1^Nlgn1	Ngf^Ntrk1	Ngf^Ngfr	Tac1^Tacr1	Nrxn2^Nlgn3	Oxt^Oxtr	Ntf3^Ntrk2	Npy^Npy5r	Nrxn1^Nlgn3	Lama2^Dag1	Efnb3^Ephb2	Ghrl^Ghsr	Efnb3^Epha4	Npy^Npy1r	Ucn^Crhr1	Efnb3^Ephb1	Nrxn2^Nlgn2	Penk^Oprm1	Cck^Cckbr	Cx3cl1^Cx3cr1	Agrn^Dag1	Pdyn^Oprm1	Bdnf^Ntrk2	Npy^Npy2r	Ntf3^Ntrk1	Tac1^Tacr2	Crh^Crhr2	Nrxn1^Nlgn2
GOBP_REGULATION_OF_TRANS_SYNAPTIC_SIGNALING		Igf1^Igf1r	Crh^Crhr1	Ccl2^Ccr2	Nrxn2^Nlgn1	Ucn^Crhr2	Efnb3^Ephb1	Nrxn2^Nlgn2	Nrxn1^Nlgn1	Penk^Oprm1	Ngf^Ntrk1	Ngf^Ngfr	Tac1^Tacr1	Nrxn2^Nlgn3	Oxt^Oxtr	Ntf3^Ntrk2	Bdnf^Ntrk2	Npy^Npy5r	Nrxn1^Nlgn3	Npy^Npy2r	Efnb3^Ephb2	Ntf3^Ntrk1	Ghrl^Ghsr	Tac1^Tacr2	Efnb3^Epha4	Npy^Npy1r	Crh^Crhr2	Ucn^Crhr1	Nrxn1^Nlgn2
GOBP_POSITIVE_REGULATION_OF_CELL_ADHESION		Sele^Cd44	Tnfsf13b^Tnfrsf13c	Ccl2^Ccr2	Efnb1^Ephb4	Thbs1^Cd36	Tnfsf18^Tnfrsf18	Cd86^Cd28	H2-Aa^Cd4	Fn1^Cd44	Lama2^Cd44	H2-Eb1^Cd4	Thbs1^Sdc4	Efnb1^Epha4	Efnb3^Ephb4	Lamb2^Cd44	Lamb2^Dag1	Efnb2^Ephb4	Lama2^Dag1	Ptn^Sdc4	Spp1^Cd44	Icosl^Cd28	Efnb3^Epha4	Tnfsf14^Tnfrsf14	Ccl5^Ccr5	Mdk^Sdc4	Cd80^Cd28	H2-Ab1^Cd4	H2-DMa^Cd4	Lamc1^Dag1	Angpt1^Tek	Efnb3^Ephb6	Icosl^Icos	H2-Ob^Cd4	H2-DMb1^Cd4	Lamb1^Dag1	Efnb2^Epha4	Thbs1^Cd47	Lama1^Cd44	Sele^Ceacam1	Npy^Npy2r	Lama1^Dag1	H2-DMb2^Cd4	Lamc1^Cd44	Lamb1^Cd44	Icam1^Spn
GOBP_VESICLE_MEDIATED_TRANSPORT		Sele^Cd44	Ccl2^Ccr2	Lep^Lepr	Thbs1^Cd36	Gas6^Mertk	Nrxn1^Nlgn1	Dll1^Notch1	Gas6^Tyro3	Ccl5^Ccr1	Thbs1^Sdc4	Gas6^Axl	Efnb2^Ephb2	Pros1^Tyro3	Thbs1^Cd47	Nrxn1^Nlgn3	Cd22^Ptprc	Sele^Ceacam1	Pros1^Axl	Thbs1^Sdc1	Npy^Npy1r	Adm^Calcrl	Nrxn1^Nlgn2	Grn^Sort1	Ins2^Insr
GOMF_HEPARIN_BINDING		Fgf9^Fgfr1	Fgf1^Fgfr1	Ptn^Alk	Fgf7^Fgfr2	Fgf2^Fgfr4	Fgf7^Fgfr1	Fgf1^Fgfr2	Mdk^Alk	Fgf1^Fgfr4	Fgf10^Fgfr1	Fgf9^Fgfr4	Fgf2^Fgfr1	Ncam1^Fgfr1	Fgf2^Fgfr2	Fgf10^Fgfr2	Fgf9^Fgfr2
REACTOME_INSULIN_RECEPTOR_SIGNALLING_CASCADE		Fgf1^Fgfr3	Fgf8^Fgfr1	Fgf18^Fgfr3	Fgf1^Fgfr1	Fgf2^Fgfr4	Fgf6^Fgfr3	Fgf23^Fgfr1	Fgf5^Fgfr4	Fgf15^Fgfr4	Fgf1^Fgfr4	Fgf10^Fgfr1	Fgf8^Fgfr3	Fgf15^Fgfr1	Fgf9^Fgfr3	Fgf20^Fgfr4	Fgf2^Fgfr1	Fgf15^Fgfr3	Fgf23^Fgfr4	Fgf16^Fgfr4	Fgf4^Fgfr3	Fgf5^Fgfr3	Fgf9^Fgfr1	Fgf5^Fgfr1	Fgf8^Fgfr4	Fgf2^Fgfr3	Fgf20^Fgfr3	Fgf7^Fgfr1	Fgf4^Fgfr1	Fgf17^Fgfr3	Fgf20^Fgfr1	Fgf4^Fgfr4	Fgf6^Fgfr4	Fgf16^Fgfr1	Fgf16^Fgfr3	Fgf23^Fgfr3	Fgf17^Fgfr4	Fgf18^Fgfr1	Fgf18^Fgfr4	Fgf9^Fgfr4	Fgf6^Fgfr1	Fgf17^Fgfr1	Ins2^Insr
REACTOME_SIGNALING_BY_FGFR		Fgf1^Fgfr3	Fgf8^Fgfr1	Fgf18^Fgfr3	Fgf1^Fgfr1	Fgf2^Fgfr4	Fgf6^Fgfr3	Fgf23^Fgfr1	Fgf5^Fgfr4	Fgf15^Fgfr4	Fgf1^Fgfr4	Fgf10^Fgfr1	Fgf8^Fgfr3	Fgf15^Fgfr1	Fgf9^Fgfr3	Fgf20^Fgfr4	Fgf2^Fgfr1	Fgf15^Fgfr3	Fgf23^Fgfr4	Fgf16^Fgfr4	Fgf4^Fgfr3	Fgf5^Fgfr3	Fgf9^Fgfr1	Fgf5^Fgfr1	Fgf8^Fgfr4	Fgf2^Fgfr3	Fgf20^Fgfr3	Fgf7^Fgfr1	Fgf4^Fgfr1	Fgf17^Fgfr3	Fgf20^Fgfr1	Fgf4^Fgfr4	Fgf6^Fgfr4	Fgf16^Fgfr1	Fgf16^Fgfr3	Fgf23^Fgfr3	Fgf17^Fgfr4	Fgf18^Fgfr1	Fgf18^Fgfr4	Fgf9^Fgfr4	Fgf6^Fgfr1	Fgf17^Fgfr1
REACTOME_SIGNALING_BY_TYPE_1_INSULIN_LIKE_GROWTH_FACTOR_1_RECEPTOR_IGF1R		Igf1^Igf1r	Fgf1^Fgfr3	Fgf8^Fgfr1	Fgf18^Fgfr3	Fgf1^Fgfr1	Fgf2^Fgfr4	Fgf6^Fgfr3	Fgf23^Fgfr1	Fgf5^Fgfr4	Fgf15^Fgfr4	Fgf1^Fgfr4	Fgf10^Fgfr1	Fgf8^Fgfr3	Fgf15^Fgfr1	Fgf9^Fgfr3	Fgf20^Fgfr4	Fgf2^Fgfr1	Fgf15^Fgfr3	Fgf23^Fgfr4	Fgf16^Fgfr4	Fgf4^Fgfr3	Fgf5^Fgfr3	Fgf9^Fgfr1	Fgf5^Fgfr1	Fgf8^Fgfr4	Fgf2^Fgfr3	Fgf20^Fgfr3	Fgf7^Fgfr1	Fgf4^Fgfr1	Fgf17^Fgfr3	Fgf20^Fgfr1	Fgf4^Fgfr4	Fgf6^Fgfr4	Fgf16^Fgfr1	Fgf16^Fgfr3	Fgf23^Fgfr3	Igf2^Igf1r	Fgf17^Fgfr4	Fgf18^Fgfr1	Fgf18^Fgfr4	Fgf9^Fgfr4	Fgf6^Fgfr1	Fgf17^Fgfr1
GOBP_LIPID_METABOLIC_PROCESS		Igf1^Igf1r	Fgf1^Fgfr3	Fgf1^Fgfr1	Lep^Lepr	Fgf2^Fgfr4	Edn2^Ednrb	Adipoq^Adipor2	Fgf23^Fgfr1	Fgf15^Fgfr4	Fgf1^Fgfr4	Fgf15^Fgfr1	Fgf15^Fgfr3	Fgf2^Fgfr1	Fgf23^Fgfr4	Cga^Lhcgr	Tnf^Tnfrsf1a	Fgf2^Fgfr3	Gal^Galr2	Fgf7^Fgfr1	Igf2^Igf1r	Fgf23^Fgfr3	Adipoq^Adipor1	Avp^Avpr1a	App^Cd74	Pdgfa^Pdgfra	Pdgfa^Pdgfrb	Edn1^Ednrb
GOBP_REGULATION_OF_CHEMOTAXIS		Hc^C5ar1	Fgf1^Fgfr1	Sema5b^Plxna3	Sema6a^Plxna4	Ccl2^Ccr2	Sema6b^Plxna4	Cxcl13^Cxcr3	Fgf10^Fgfr1	Fgf2^Fgfr1	Cx3cl1^Cx3cr1	Ccl5^Ccr1	Ccl5^Ccr4	Ntf3^Ntrk3	Fgf4^Fgfr1	Cxcl10^Cxcr3	Rarres2^Cmklr1	Edn3^Ednra	Fgf16^Fgfr1	Edn1^Ednra	Fgf18^Fgfr1	App^Cd74	Edn2^Ednra	Cxcl12^Cxcr4	Sema5a^Plxna3
GOBP_SMALL_MOLECULE_METABOLIC_PROCESS		Tnf^Tnfrsf1a	Fgf1^Fgfr1	Avp^Avpr1b	Lep^Lepr	Fgf2^Fgfr4	Edn2^Ednrb	Adipoq^Adipor2	Fgf23^Fgfr1	Nppc^Npr2	Entpd1^Adora2b	Fgf15^Fgfr4	Agt^Mas1	Adipoq^Adipor1	Nampt^Insr	Fgf1^Fgfr4	Avp^Avpr1a	App^Cd74	Fgf15^Fgfr1	Fgf2^Fgfr1	Fgf23^Fgfr4	Adcyap1^Adcyap1r1	Edn1^Ednrb	Ins2^Insr
GOBP_CELL_CHEMOTAXIS		Hc^C5ar1	Fgf1^Fgfr1	Ccl2^Ccr2	Edn2^Ednrb	Ccl20^Ccr6	Fgf2^Fgfr1	Ccl12^Ccr2	Ccl5^Ccr1	Cxcl13^Cxcr5	Cxcl2^Cxcr1	Cxcl5^Cxcr2	Rarres2^Cmklr1	Edn3^Ednra	Fgf16^Fgfr1	Edn1^Ednra	Cxcl5^Cxcr1	Fgf18^Fgfr1	Edn2^Ednra	Edn1^Ednrb	Cxcl13^Cxcr3	Ccl24^Ccr3	Edn3^Ednrb	Cxcl2^Cxcr2	Cx3cl1^Cx3cr1	Hgf^Met	Sema5a^Plxnb3	Pf4^Cxcr3	Ccl11^Ccr3	Fgf4^Fgfr1	Cxcl10^Cxcr3	Cxcl1^Cxcr2	App^Cd74	Ccl5^Ccr3	Ccl28^Ccr3	Cxcl1^Cxcr1
GOMF_SULFUR_COMPOUND_BINDING		Fgf9^Fgfr1	Fgf1^Fgfr1	Ptn^Alk	Fgf7^Fgfr2	Cd34^Selp	Fgf2^Fgfr4	Fgf7^Fgfr1	Fgf1^Fgfr2	Mdk^Alk	Fgf1^Fgfr4	Fgf10^Fgfr1	Fgf9^Fgfr4	Fgf2^Fgfr1	Ncam1^Fgfr1	Fgf2^Fgfr2	Fgf10^Fgfr2	Fgf9^Fgfr2
REACTOME_SIGNALING_BY_INSULIN_RECEPTOR		Fgf1^Fgfr3	Fgf8^Fgfr1	Fgf18^Fgfr3	Fgf1^Fgfr1	Fgf2^Fgfr4	Fgf6^Fgfr3	Fgf23^Fgfr1	Fgf5^Fgfr4	Fgf15^Fgfr4	Fgf1^Fgfr4	Fgf10^Fgfr1	Fgf8^Fgfr3	Fgf15^Fgfr1	Fgf9^Fgfr3	Fgf20^Fgfr4	Fgf2^Fgfr1	Fgf15^Fgfr3	Fgf23^Fgfr4	Fgf16^Fgfr4	Fgf4^Fgfr3	Fgf5^Fgfr3	Fgf9^Fgfr1	Fgf5^Fgfr1	Fgf8^Fgfr4	Fgf2^Fgfr3	Fgf20^Fgfr3	Fgf7^Fgfr1	Fgf4^Fgfr1	Fgf17^Fgfr3	Fgf20^Fgfr1	Fgf4^Fgfr4	Fgf6^Fgfr4	Fgf16^Fgfr1	Fgf16^Fgfr3	Fgf23^Fgfr3	Fgf17^Fgfr4	Fgf18^Fgfr1	Fgf18^Fgfr4	Fgf9^Fgfr4	Fgf6^Fgfr1	Fgf17^Fgfr1	Ins2^Insr
GOBP_FIBROBLAST_GROWTH_FACTOR_RECEPTOR_SIGNALING_PATHWAY		Fgf18^Fgfr2	Fgf1^Fgfr3	Fgf20^Fgfr2	Fgf8^Fgfr1	Fgf18^Fgfr3	Fgf1^Fgfr1	Fgf7^Fgfr2	Fgf5^Fgfr2	Fgf2^Fgfr4	Fgf6^Fgfr3	Fgf16^Fgfr2	Fgf23^Fgfr1	Fgf5^Fgfr4	Fgf15^Fgfr4	Fgf1^Fgfr4	Fgf10^Fgfr1	Fgf22^Fgfr2	Fgf8^Fgfr3	Fgf8^Fgfr2	Fgf9^Fgfr3	Fgf20^Fgfr4	Fgf2^Fgfr1	Fgf15^Fgfr1	Fgf15^Fgfr3	Fgf16^Fgfr4	Fgf23^Fgfr4	Fgf4^Fgfr3	Fgf5^Fgfr3	Fgf2^Fgfr2	Fgf10^Fgfr2	Fgf9^Fgfr2	Fgf17^Fgfr2	Fgf9^Fgfr1	Fgf5^Fgfr1	Fgf8^Fgfr4	Fgf2^Fgfr3	Fgf20^Fgfr3	Fgf7^Fgfr1	Fgf4^Fgfr1	Fgf1^Fgfr2	Fgf17^Fgfr3	Fgf20^Fgfr1	Fgf4^Fgfr4	Fgf6^Fgfr4	Fgf16^Fgfr1	Fgf16^Fgfr3	Fgf23^Fgfr3	Fgf6^Fgfr2	Fgf17^Fgfr4	Fgf18^Fgfr1	Fgf18^Fgfr4	Fgf9^Fgfr4	Fgf15^Fgfr2	Fgf6^Fgfr1	Fgf17^Fgfr1	Fgf4^Fgfr2
GOBP_RESPONSE_TO_FIBROBLAST_GROWTH_FACTOR		Fgf18^Fgfr2	Fgf1^Fgfr3	Fgf20^Fgfr2	Fgf8^Fgfr1	Fgf18^Fgfr3	Fgf1^Fgfr1	Fgf7^Fgfr2	Fgf5^Fgfr2	Fgf2^Fgfr4	Fgf6^Fgfr3	Fgf16^Fgfr2	Fgf23^Fgfr1	Fgf5^Fgfr4	Fgf15^Fgfr4	Fgf1^Fgfr4	Fgf10^Fgfr1	Fgf22^Fgfr2	Fgf8^Fgfr3	Fgf8^Fgfr2	Fgf9^Fgfr3	Fgf20^Fgfr4	Fgf2^Fgfr1	Fgf15^Fgfr1	Fgf15^Fgfr3	Fgf16^Fgfr4	Fgf23^Fgfr4	Fgf4^Fgfr3	Fgf5^Fgfr3	Fgf2^Fgfr2	Fgf10^Fgfr2	Fgf9^Fgfr2	Fgf17^Fgfr2	Fgf9^Fgfr1	Fgf5^Fgfr1	Fgf8^Fgfr4	Fgf2^Fgfr3	Fgf20^Fgfr3	Fgf7^Fgfr1	Fgf4^Fgfr1	Fgf1^Fgfr2	Fgf17^Fgfr3	Fgf20^Fgfr1	Fgf4^Fgfr4	Fgf6^Fgfr4	Fgf16^Fgfr1	Fgf16^Fgfr3	Fgf23^Fgfr3	Fgf6^Fgfr2	Fgf17^Fgfr4	Fgf18^Fgfr1	Fgf18^Fgfr4	Fgf9^Fgfr4	Fgf15^Fgfr2	Fgf6^Fgfr1	Fgf17^Fgfr1	Fgf4^Fgfr2
REACTOME_IRS_MEDIATED_SIGNALLING		Fgf1^Fgfr3	Fgf8^Fgfr1	Fgf18^Fgfr3	Fgf1^Fgfr1	Fgf2^Fgfr4	Fgf6^Fgfr3	Fgf23^Fgfr1	Fgf5^Fgfr4	Fgf15^Fgfr4	Fgf1^Fgfr4	Fgf10^Fgfr1	Fgf8^Fgfr3	Fgf15^Fgfr1	Fgf9^Fgfr3	Fgf20^Fgfr4	Fgf2^Fgfr1	Fgf15^Fgfr3	Fgf23^Fgfr4	Fgf16^Fgfr4	Fgf4^Fgfr3	Fgf5^Fgfr3	Fgf9^Fgfr1	Fgf5^Fgfr1	Fgf8^Fgfr4	Fgf2^Fgfr3	Fgf20^Fgfr3	Fgf7^Fgfr1	Fgf4^Fgfr1	Fgf17^Fgfr3	Fgf20^Fgfr1	Fgf4^Fgfr4	Fgf6^Fgfr4	Fgf16^Fgfr1	Fgf16^Fgfr3	Fgf23^Fgfr3	Fgf17^Fgfr4	Fgf18^Fgfr1	Fgf18^Fgfr4	Fgf9^Fgfr4	Fgf6^Fgfr1	Fgf17^Fgfr1
GOMF_GLYCOSAMINOGLYCAN_BINDING		Fgf9^Fgfr1	Lamc2^Cd44	Fgf1^Fgfr1	Ptn^Alk	Fgf7^Fgfr2	Fgf2^Fgfr4	Fgf7^Fgfr1	Fgf1^Fgfr2	Mdk^Alk	Fgf1^Fgfr4	Fgf10^Fgfr1	Fgf9^Fgfr4	Fgf2^Fgfr1	Fn1^Cd44	Ncam1^Fgfr1	Fgf2^Fgfr2	Fgf10^Fgfr2	Fgf9^Fgfr2
GOBP_BRANCHING_MORPHOGENESIS_OF_AN_EPITHELIAL_TUBE		Agt^Agtr1a	Sema3e^Plxnd1	Lama1^Cd44	Lama5^Dag1	Fgf1^Fgfr2	Dll4^Notch4	Lama1^Dag1	Lama5^Cd44	Edn1^Ednra	Angpt1^Tek	Dll4^Notch1	Fgf8^Fgfr2	Col4a1^Cd44	Cxcl12^Cxcr4	Fgf2^Fgfr2	Fgf10^Fgfr2
GOCC_EXTERNAL_ENCAPSULATING_STRUCTURE		Hspg2^Dag1	Lamc2^Dag1	Lamc1^Dag1	Lamc3^Dag1	Fgf10^Fgfr2	Fgf9^Fgfr2	Agrn^Dag1	Lamb1^Dag1	Lama4^Dag1	Ptn^Ptprz1	Lamb2^Dag1	Lama5^Dag1	Lama2^Dag1	Fgf1^Fgfr2	Lama1^Dag1	Lamb3^Dag1	Lama3^Dag1
WP_NEURAL_CREST_DIFFERENTIATION		Dll3^Notch2	Dll3^Notch3	Fgf8^Fgfr1	Fgf2^Fgfr3	Dll1^Notch4	Dll4^Notch4	Dll1^Notch2	Fgf8^Fgfr3	Dll1^Notch3	Dll4^Notch3	Dll3^Notch4	Fgf8^Fgfr2	Fgf15^Fgfr1	Fgf15^Fgfr3	Fgf2^Fgfr1	Fgf15^Fgfr2	Dll1^Notch1	Dll4^Notch1	Dll4^Notch2	Dll3^Notch1	Fgf2^Fgfr2
GOBP_POSITIVE_REGULATION_OF_CHEMOTAXIS		Ccl5^Ccr4	Ccl2^Ccr2	Cxcl13^Cxcr3	Ntf3^Ntrk3	Cxcl10^Cxcr3	Rarres2^Cmklr1	Edn3^Ednra	Fgf16^Fgfr1	Edn1^Ednra	Fgf10^Fgfr1	Fgf18^Fgfr1	App^Cd74	Fgf2^Fgfr1	Edn2^Ednra	Cx3cl1^Cx3cr1	Cxcl12^Cxcr4	Ccl5^Ccr1
GOBP_REGULATION_OF_CELL_ACTIVATION		Tnfsf13b^Tnfrsf13c	Ccl2^Ccr2	Efnb1^Ephb4	Gas6^Mertk	Ccl20^Ccr6	Il16^Cd4	Cd86^Cd28	H2-Aa^Cd4	Gas6^Tyro3	Fn1^Cd44	Tac1^Tacr1	H2-Eb1^Cd4	Thbs1^Sdc4	Gas6^Axl	Cd80^Ctla4	Efnb3^Ephb4	Tnf^Tnfrsf1b	Tnfsf13^Tnfrsf13b	Efnb2^Ephb2	Cd40lg^Cd40	Efnb2^Ephb4	Tnfsf4^Tnfrsf4	Efnb3^Ephb2	Icosl^Cd28	Tnfsf14^Tnfrsf14	Pdgfa^Pdgfra	Icosl^Ctla4	Mdk^Sdc4	Cd80^Cd28	H2-Ab1^Cd4	H2-DMa^Cd4	Fgf10^Fgfr1	Tnfsf13b^Tnfrsf13b	Btla^Tnfrsf14	Efnb3^Ephb6	Icosl^Icos	H2-Ob^Cd4	Cd86^Ctla4	H2-DMb1^Cd4	Thbs1^Cd47	Cd22^Ptprc	H2-DMb2^Cd4	Efnb1^Ephb2	Flt3l^Flt3	Pdgfa^Pdgfrb
GOBP_POSITIVE_REGULATION_OF_CELL_ACTIVATION		Cd80^Cd28	Tnfsf13b^Tnfrsf13c	Ccl2^Ccr2	Efnb1^Ephb4	H2-Ab1^Cd4	Il16^Cd4	H2-DMa^Cd4	Cd86^Cd28	Fgf10^Fgfr1	Efnb3^Ephb6	H2-Aa^Cd4	Icosl^Icos	Tac1^Tacr1	H2-Eb1^Cd4	H2-Ob^Cd4	Gas6^Axl	Efnb3^Ephb4	H2-DMb1^Cd4	Efnb2^Ephb2	Thbs1^Cd47	Cd40lg^Cd40	Efnb2^Ephb4	Tnfsf4^Tnfrsf4	Efnb3^Ephb2	H2-DMb2^Cd4	Icosl^Cd28	Tnfsf14^Tnfrsf14	Efnb1^Ephb2
GOCC_COLLAGEN_CONTAINING_EXTRACELLULAR_MATRIX		Hspg2^Dag1	Lamc2^Dag1	Lamc1^Dag1	Lamc3^Dag1	Fgf10^Fgfr2	Fgf9^Fgfr2	Agrn^Dag1	Lamb1^Dag1	Lama4^Dag1	Ptn^Ptprz1	Lamb2^Dag1	Lama5^Dag1	Lama2^Dag1	Lama1^Dag1	Lamb3^Dag1	Lama3^Dag1
GOCC_SIDE_OF_MEMBRANE		Sele^Cd44	Thbs1^Cd36	Efna5^Epha5	H2-Aa^Cd4	Cd80^Ctla4	Cd34^Selp	Cd40lg^Cd40	Fcer2a^Cr2	Gm7030^Cd8a	Icosl^Cd28	Cxcl12^Cxcr4	H2-K1^Cd8a	H2-Ab1^Cd4	Pdcd1lg2^Pdcd1	Cd274^Pdcd1	Btla^Tnfrsf14	Icosl^Icos	Gm11127^Cd8b1	Sele^Ceacam1	Thbs1^Sdc1	Cxcl10^Cxcr3	H2-M3^Cd8b1	H2-M3^Cd8a	Cd86^Cd28	H2-Eb1^Cd4	Tnfsf13^Tnfrsf13b	H2-K1^Cd8b1	Gm11127^Cd8a	Icosl^Ctla4	Cd80^Cd28	Gm7030^Cd8b1	Fasl^Fas	Fgf8^Fgfr3	Cd86^Ctla4	Cd22^Ptprc	H2-T23^Cd8a	H2-T23^Cd8b1	Icam1^Spn	Flt3l^Flt3
GOBP_NEURON_APOPTOTIC_PROCESS		Agt^Agtr1a	Fgf20^Fgfr3	Tnf^Tnfrsf1a	Ntf3^Ntrk2	Sema3e^Plxnd1	Bdnf^Ntrk2	Fasl^Fas	Nppc^Npr2	Ntf3^Ntrk1	Mdk^Lrp1	Ntf5^Ntrk2	Fgf8^Fgfr3	Ngf^Ntrk1	Cx3cl1^Cx3cr1	Mdk^Ptprz1	Ngf^Ngfr
GOBP_NEGATIVE_REGULATION_OF_GENE_EXPRESSION		F2^F2rl1	Thbs1^Cd36	Adipoq^Adipor2	Pomc^Mc1r	Gas6^Mertk	Dll1^Notch2	Fgf15^Fgfr4	Ucn^Crhr2	Fgf15^Fgfr1	Fgf15^Fgfr3	Nmb^Nmbr	Pomc^Oprd1	Dll1^Notch1	Cx3cl1^Cx3cr1	Dll4^Notch1	Dll4^Notch2	Gas6^Axl	Hgf^Met	Tnf^Tnfrsf1a	Cd22^Ptprc	Tnfsf4^Tnfrsf4	Apln^Aplnr	Ghrl^Ghsr	Cd200^Cd200r1	Ucn2^Crhr2	Crh^Crhr2	Ins2^Insr
GOBP_CELLULAR_RESPONSE_TO_OXYGEN_CONTAINING_COMPOUND		Igf1^Igf1r	Crh^Crhr1	Lep^Lepr	Efna5^Epha3	Thbs1^Cd36	Psap^Gpr37l1	Efna5^Epha5	Psap^Gpr37	Nrxn1^Nlgn1	Cx3cl1^Cx3cr1	Gas6^Axl	Agt^Agtr1a	Tnf^Tnfrsf1b	Hgf^Met	Pdgfc^Pdgfra	Nppc^Npr2	Ghrl^Ghsr	Igf2^Igf1r	Edn1^Ednra	Adipoq^Adipor1	Crh^Crhr2	Efna5^Epha4	Ins2^Insr
GOBP_MONOATOMIC_ION_TRANSPORT		Agt^Agtr1a	Iapp^Calcr	F2^F2r	Gal^Galr2	Ccl2^Ccr2	Xcl1^Xcr1	Cxcl10^Cxcr3	Edn3^Ednra	Il16^Cd4	Edn1^Ednra	Ucn^Crhr2	F2^F2rl3	Iapp^Calcrl	Edn3^Ednrb	Crh^Crhr2	Edn1^Ednrb	Adcyap1^Adcyap1r1	Ccl5^Ccr5	Cxcl12^Cxcr4	Ccl5^Ccr1
GOBP_CALCIUM_ION_TRANSPORT		Agt^Agtr1a	Iapp^Calcr	F2^F2r	Xcl1^Xcr1	Cxcl10^Cxcr3	Il16^Cd4	Edn1^Ednra	Ucn^Crhr2	F2^F2rl3	Iapp^Calcrl	Crh^Crhr2	Ccl5^Ccr5	Cxcl12^Cxcr4	Edn1^Ednrb	Ccl5^Ccr1
GOBP_REGULATION_OF_MONOATOMIC_ION_TRANSPORT		Agt^Agtr1a	Iapp^Calcr	F2^F2r	Gal^Galr2	Ccl2^Ccr2	Cxcl10^Cxcr3	Edn3^Ednra	Il16^Cd4	Edn1^Ednra	Ucn^Crhr2	F2^F2rl3	Crh^Crhr2	Adcyap1^Adcyap1r1	Cxcl12^Cxcr4	Ccl5^Ccr1
GOBP_MONOATOMIC_CATION_TRANSPORT		Agt^Agtr1a	Iapp^Calcr	F2^F2r	Gal^Galr2	Xcl1^Xcr1	Cxcl10^Cxcr3	Edn3^Ednra	Il16^Cd4	Edn1^Ednra	Ucn^Crhr2	F2^F2rl3	Iapp^Calcrl	Edn3^Ednrb	Crh^Crhr2	Edn1^Ednrb	Adcyap1^Adcyap1r1	Ccl5^Ccr5	Cxcl12^Cxcr4	Ccl5^Ccr1
GOBP_RESPONSE_TO_NITROGEN_COMPOUND		Igf1^Igf1r	Crh^Crhr1	Thbs1^Cd36	Pomc^Oprm1	Pomc^Oprk1	Jag1^Notch1	Pomc^Oprd1	Edn1^Ednrb	Agt^Agtr1a	Bdnf^Ntrk2	Pdgfc^Pdgfra	Nppc^Npr2	Retn^Tlr4	Igf2^Igf1r	Edn1^Ednra	Adipoq^Adipor1	Ins2^Insr
GOBP_LEUKOCYTE_MIGRATION		Hc^C5ar1	Ccl2^Ccr2	Edn2^Ednrb	Ccl20^Ccr6	Tnfsf18^Tnfrsf18	Selplg^Sell	Ccl12^Ccr2	Ccl5^Ccr1	Cxcl13^Cxcr5	Cd34^Selp	Cxcl2^Cxcr1	Cxcl5^Cxcr2	Rarres2^Cmklr1	Edn3^Ednra	Edn1^Ednra	Cxcl5^Cxcr1	Thbs4^Cd47	Tnfsf14^Tnfrsf14	Edn2^Ednra	Cxcl1^Cxcr1	Edn1^Ednrb	Selplg^Selp	Cxcl13^Cxcr3	Ccl24^Ccr3	Edn3^Ednrb	Cxcl2^Cxcr2	Cx3cl1^Cx3cr1	Pf4^Cxcr3	Ccl11^Ccr3	Thbs1^Cd47	Cxcl10^Cxcr3	Cxcl1^Cxcr2	Kitl^Kit	Cd200^Cd200r1	App^Cd74	Icam1^Spn	Ccl5^Ccr3	Ccl28^Ccr3
GOBP_LEUKOCYTE_CHEMOTAXIS		Hc^C5ar1	Ccl2^Ccr2	Edn2^Ednrb	Cxcl13^Cxcr3	Ccl24^Ccr3	Ccl20^Ccr6	Edn3^Ednrb	Cxcl2^Cxcr2	Cx3cl1^Cx3cr1	Ccl12^Ccr2	Ccl5^Ccr1	Cxcl13^Cxcr5	Pf4^Cxcr3	Ccl11^Ccr3	Cxcl2^Cxcr1	Cxcl5^Cxcr2	Cxcl10^Cxcr3	Rarres2^Cmklr1	Cxcl1^Cxcr2	Edn3^Ednra	Edn1^Ednra	Cxcl5^Cxcr1	App^Cd74	Edn2^Ednra	Ccl5^Ccr3	Cxcl1^Cxcr1	Edn1^Ednrb
GOBP_MYELOID_LEUKOCYTE_MIGRATION		Hc^C5ar1	Ccl2^Ccr2	Edn2^Ednrb	Ccl24^Ccr3	Edn3^Ednrb	Cxcl2^Cxcr2	Cx3cl1^Cx3cr1	Ccl12^Ccr2	Ccl5^Ccr1	Ccl11^Ccr3	Thbs1^Cd47	Cxcl2^Cxcr1	Cxcl5^Cxcr2	Rarres2^Cmklr1	Cxcl1^Cxcr2	Edn3^Ednra	Edn1^Ednra	Kitl^Kit	Cxcl5^Cxcr1	Thbs4^Cd47	Cd200^Cd200r1	App^Cd74	Edn2^Ednra	Ccl5^Ccr3	Cxcl1^Cxcr1	Edn1^Ednrb
GOBP_REGULATION_OF_VASCULATURE_DEVELOPMENT		Agt^Agtr1a	Hc^C5ar1	Tnf^Tnfrsf1a	Sema3e^Plxnd1	Ccl11^Ccr3	Ccl2^Ccr2	Dll1^Notch4	C3^C3ar1	Cxcl10^Cxcr3	Efna3^Epha1	Efna1^Epha1	Angpt2^Tek	Ccl24^Ccr3	Ghrl^Ghsr	Efna3^Epha2	Efna1^Epha2	Ccl5^Ccr3
LAZARO_GENETIC_MOUSE_MODEL_HIGH_GRADE_SMALL_CELL_NEUROENDOCRINE_LUNG_CARCINOMA_DN		Efnb1^Ephb4	Entpd1^Adora2b	Il16^Cd4	Dll3^Notch4	Selplg^Sell	Tnfsf13^Tnfrsf13b	Ccl5^Ackr2	Efnb2^Ephb4	Sema6a^Plxna2	Gzma^F2rl1	Jag1^Notch4	Angptl2^Tlr4	Rarres2^Cmklr1	Angpt2^Tek	Efna1^Epha7	Efna1^Epha2	Edn1^Ednrb	Cd80^Cd28	Dll3^Notch2	Dll3^Notch3	Efna1^Epha1	H2-DMa^Cd4	Jag1^Notch3	Tnfsf13b^Tnfrsf13b	Angpt1^Tek	Btla^Tnfrsf14	Cxcl16^Cxcr6	Cd22^Ptprc	Jag1^Notch2	Icam1^Spn	Gzma^F2r	Flt3l^Flt3
GOBP_REGULATION_OF_ANATOMICAL_STRUCTURE_SIZE		Sema5b^Plxna3	Avp^Avpr1b	Sema6a^Plxna4	Sema6b^Plxna4	Edn2^Ednrb	Edn3^Ednrb	Agt^Agtr1a	Efna5^Epha7	Edn3^Ednra	Edn1^Ednra	Sema5a^Plxna3	Avp^Avpr1a	Edn2^Ednra	Avp^Avpr2	Kng1^Bdkrb2	Edn1^Ednrb
GOBP_CELL_SUBSTRATE_ADHESION		Thbs1^Cd36	Gas6^Mertk	Lamc3^Dag1	Thbs1^Sdc4	Gas6^Axl	Lamb2^Dag1	Ptn^Sdc4	Angpt2^Tek	Mdk^Sdc4	Angpt1^Tek	Npy^Npy2r	Mdk^Ptprz1	Lamc2^Dag1	Mdk^Lrp1	Jag1^Notch1	Gas6^Tyro3	Ptn^Ptprz1	Lama5^Dag1	Efna1^Epha3	Efna5^Epha3	Efna1^Epha1	Lamc1^Dag1	Lamb1^Dag1	Lamb3^Dag1	Efna5^Epha1
GOBP_REGULATION_OF_BLOOD_PRESSURE		Oxt^Oxtr	Agt^Agtr1a	Avp^Avpr1b	Edn2^Ednrb	Pomc^Oprl1	Edn3^Ednra	Ucn^Crhr2	Edn1^Ednra	Avp^Avpr1a	Edn3^Ednrb	Npy^Npy1r	Edn2^Ednra	Tac2^Tacr3	Edn1^Ednrb	Avp^Avpr2	Crh^Crhr2	Tac1^Tacr1
GOCC_SOMATODENDRITIC_COMPARTMENT		Igf1^Igf1r	Crh^Crhr1	Penk^Oprd1	Efna2^Epha5	Ccl2^Ccr2	Penk^Oprk1	Ucn^Crhr2	Nts^Ntsr1	Calca^Calcr	Efna2^Epha4	Nrxn1^Nlgn1	Penk^Oprm1	Pdyn^Oprk1	Cx3cl1^Cx3cr1	Tac1^Tacr1	Nts^Ntsr2	Tnf^Tnfrsf1b	Efnb2^Epha4	Pdyn^Oprm1	Efnb2^Ephb2	Bdnf^Ntrk2	Entpd1^Adora1	Nrxn1^Nlgn3	Pdyn^Oprd1	Entpd1^Adora2a	Efna2^Epha7	Crh^Crhr2	Ucn^Crhr1	Nrxn1^Nlgn2
GOCC_CELL_BODY		Igf1^Igf1r	Crh^Crhr1	Tnf^Tnfrsf1b	Pdyn^Oprm1	Bdnf^Ntrk2	Cd40lg^Cd40	Ccl2^Ccr2	Entpd1^Adora1	Efna2^Epha5	Nrxn1^Nlgn3	Penk^Oprk1	Entpd1^Adora2a	Ucn^Crhr2	Efna2^Epha7	Nts^Ntsr1	Calca^Calcr	Efna2^Epha4	Penk^Oprm1	Crh^Crhr2	Pdyn^Oprk1	Ucn^Crhr1	Cx3cl1^Cx3cr1	Tac1^Tacr1	Nts^Ntsr2
GOBP_CELLULAR_RESPONSE_TO_HORMONE_STIMULUS		Igf1^Igf1r	Crh^Crhr1	Agt^Agtr1a	Efna5^Epha8	Bdnf^Ntrk2	Lep^Lepr	Efna5^Epha3	Cga^Tshr	Cga^Fshr	Adipoq^Adipor2	Ucn2^Crhr1	Igf2^Igf1r	Efna5^Epha5	Edn1^Ednra	Adipoq^Adipor1	Cga^Lhcgr	Ins2^Insr
GOBP_RESPONSE_TO_HORMONE		Igf1^Igf1r	Crh^Crhr1	Gnrh1^Gnrhr	Lep^Lepr	Efna5^Epha3	Cga^Tshr	Cga^Fshr	Adipoq^Adipor2	Pomc^Oprk1	Efna5^Epha5	Cga^Lhcgr	Tac1^Tacr1	Oxt^Oxtr	Agt^Agtr1a	Bdnf^Ntrk2	Ucn2^Crhr1	Ghrl^Ghsr	Igf2^Igf1r	Edn1^Ednra	Adipoq^Adipor1	Efna5^Epha8	Edn1^Ednrb	Ins2^Insr
GOBP_NEGATIVE_REGULATION_OF_CELLULAR_COMPONENT_ORGANIZATION		Sema4d^Plxnb3	Sema5b^Plxna3	Sema4a^Plxnb3	Nrxn1^Nlgn1	Tnf^Tnfrsf1b	Hgf^Met	Tnf^Tnfrsf1a	Ptn^Ptprz1	Efnb2^Epha4	Efnb2^Ephb2	Sema5a^Plxnb3	Nrxn1^Nlgn3	Efna1^Epha4	Efnb3^Ephb2	Efna1^Epha7	Sema5a^Plxna3	Efna1^Epha3	Efnb3^Epha4
GOBP_TRANSMEMBRANE_TRANSPORT		Agt^Agtr1a	Iapp^Calcr	F2^F2r	Gal^Galr2	Ccl2^Ccr2	Nrxn1^Nlgn3	Thbs1^Cd36	Xcl1^Xcr1	Adipoq^Adipor2	Cxcl10^Cxcr3	Edn3^Ednra	Edn1^Ednra	F2^F2rl3	Nrxn1^Nlgn1	Edn3^Ednrb	Nrxn1^Nlgn2	Edn1^Ednrb	Ins2^Insr
REACTOME_HEMOSTASIS		Sele^Cd44	Col1a2^Gp6	Selplg^Selp	Thbs1^Cd36	Col1a2^Sdc1	Gas6^Mertk	F2^F2rl3	Col1a1^Gp6	Angpt1^Tek	Col1a1^Cd44	Fn1^Cd44	Selplg^Sell	Plg^F2rl3	Fn1^Sdc1	Thbs1^Sdc4	F2^F2r	Thbs1^Cd47	Col1a2^Cd44	Col1a1^Sdc1	Sele^Ceacam1	Thbs1^Sdc1	Angpt2^Tek	App^Cd74	F2^F2rl2	Sele^Glg1
GOBP_BEHAVIOR		Hcrt^Hcrtr1	Crh^Crhr1	Penk^Oprd1	Ptn^Alk	Lep^Lepr	Ghrh^Ghsr	Nrxn2^Nlgn1	Psap^Gpr37	Ucn^Crhr2	Ntf5^Ntrk2	Mdk^Alk	Grp^Grpr	Nrxn1^Nlgn1	Ngf^Ntrk1	Slurp1^Chrnb4	Pyy^Npy1r	Tac1^Tacr1	Npy^Gpr83	Nrxn2^Nlgn3	Oxt^Oxtr	Ntf3^Ntrk2	Ptn^Ptprz1	Npy^Npy5r	Nrxn1^Nlgn3	Penk^Oprl1	Pyy^Npy2r	Slurp1^Chrna4	Efnb3^Ephb2	Ghrl^Ghsr	Efnb3^Epha4	Pyy^Gpr83	Npy^Npy1r	Ucn^Crhr1	Ins2^Insr	Ghrh^Ghrhr	Nps^Npsr1	Pmch^Mchr1	Penk^Oprk1	Nrxn2^Nlgn2	Nts^Ntsr1	Hcrt^Hcrtr2	Penk^Oprm1	Slurp1^Chrna3	Cck^Cckbr	Insl5^Rxfp4	Nmu^Nmur2	Agt^Agtr1a	Slurp1^Chrna7	Cck^Cckar	Bdnf^Ntrk2	Pyy^Npy5r	Npy^Npy2r	Ntf3^Ntrk1	Tac1^Tacr2	Nms^Nmur2	Avp^Avpr1a	Crh^Crhr2	Nrxn1^Nlgn2	Slurp1^Chrnb2	Mdk^Ptprz1
GOBP_FEEDING_BEHAVIOR		Hcrt^Hcrtr1	Oxt^Oxtr	Nmu^Nmur2	Agt^Agtr1a	Insl5^Rxfp4	Cck^Cckar	Bdnf^Ntrk2	Npy^Npy5r	Ins2^Insr	Lep^Lepr	Pyy^Npy5r	Pmch^Mchr1	Npy^Npy2r	Pyy^Npy2r	Ghrl^Ghsr	Ucn^Crhr2	Hcrt^Hcrtr2	Pyy^Gpr83	Npy^Npy1r	Ucn^Crhr1	Pyy^Npy1r	Npy^Gpr83
GOBP_G_PROTEIN_COUPLED_RECEPTOR_SIGNALING_PATHWAY		Hcrt^Hcrtr1	Gal^Galr3	Cort^Sstr4	Ccl2^Ccr2	Pomc^Mc5r	Cga^Tshr	Edn2^Ednrb	Ghrh^Ghsr	Cga^Fshr	Tshb^Tshr	Ccl2^Ackr2	Pomc^Mc1r	Entpd1^Adora2b	Psap^Gpr37	Ucn^Crhr2	Pdyn^Oprl1	Pthlh^Pth1r	Gip^Gipr	Npy^Npy5r	Rln1^Rxfp2	Qrfp^Qrfpr	Pomc^Mc2r	Ccl22^Ccr4	Apln^Aplnr	Ghrl^Ghsr	Entpd1^Adora2a	Pyy^Gpr83	Npy^Npy1r	Edn2^Ednra	Ucn^Crhr1	Edn1^Ednrb	Ins2^Insr	Ghrh^Ghrhr	Insl3^Rxfp4	Pmch^Mchr1	Ghrh^Vipr2	Pomc^Oprk1	Insl3^Rxfp2	Nts^Ntsr1	Hcrt^Hcrtr2	Penk^Oprm1	Rln1^Rxfp1	Cck^Cckbr	Ccl22^Ackr2	Pomc^Oprd1	Nmu^Nmur2	Iapp^Calcr	Pdyn^Oprm1	Gal^Galr2	Npff^Npffr1	Ccl11^Ackr2	Lhb^Lhcgr	Rln1^Rxfp4	Pyy^Npy5r	Ccl25^Ackr4	Nms^Nmur1	Anxa1^Fpr1	Cort^Sstr3	Ccl4^Ccr5	Npy^Npy2r	Cxcl10^Cxcr3	Tac1^Tacr2	Ccl25^Ccr9	Nms^Nmur2	Vip^Vipr2	Tac2^Tacr3	Adm^Calcrl	Ghrh^Vipr1	Ccl24^Ackr2	Ccl4^Ackr2	Penk^Oprd1	Cort^Sstr5	F2^F2rl1	Xcl1^Xcr1	C3^C3ar1	Pomc^Oprm1	Adm^Calcr	Psap^Gpr37l1	Insl3^Rxfp3	Ccl20^Ccr6	Calca^Calcr	Grp^Grpr	Prok2^Prokr1	Ccl12^Ccr2	Pyy^Npy1r	Ccl5^Ccr1	Npy^Gpr83	Nts^Ntsr2	Tac1^Tacr1	Cga^Lhcgr	Rln1^Rxfp3	Ccl5^Ackr2	Ccl17^Ccr4	Entpd1^Adora1	Pomc^Oprl1	Penk^Oprl1	Gal^Galr1	Pyy^Npy2r	Agt^Mas1	Ccl17^Ackr2	Edn1^Ednra	Vip^Vipr1	Ucn2^Crhr2	Ccl1^Ackr4	Ccl5^Ccr5	Nps^Npsr1	Cort^Sstr2	Penk^Oprk1	Npff^Npffr2	Ccl24^Ccr3	F2^F2rl3	Nmb^Nmbr	Pdyn^Oprk1	Adcyap1^Adcyap1r1	Cx3cl1^Cx3cr1	Agt^Agtr1a	F2^F2r	Ccl5^Ccr4	Ccl11^Ccr3	Cck^Cckar	Nmu^Nmur1	Pdyn^Oprd1	Galp^Galr1	Calca^Calcrl	Prok2^Prokr2	Ucn2^Crhr1	Cort^Sstr1	Insl3^Rxfp1	Iapp^Calcrl	F2^F2rl2	Ccl5^Ccr3	Galp^Galr2
GOBP_REGULATION_OF_BEHAVIOR		Crh^Crhr1	Insl5^Rxfp4	Ghrh^Ghrhr	Nps^Npsr1	Pmch^Mchr1	Penk^Oprk1	Ghrh^Ghsr	Penk^Oprl1	Npy^Npy2r	Ghrl^Ghsr	Ucn^Crhr2	Grp^Grpr	Nrxn1^Nlgn1	Cck^Cckbr	Crh^Crhr2	Ucn^Crhr1	Ins2^Insr
REACTOME_GPCR_LIGAND_BINDING		Hcrt^Hcrtr1	Crh^Crhr1	Gal^Galr3	Cort^Sstr4	Avp^Avpr1b	Pomc^Mc5r	Cga^Tshr	Edn2^Ednrb	Cga^Fshr	Tshb^Tshr	Pomc^Mc1r	Psap^Gpr37	Ucn^Crhr2	Pdyn^Oprl1	Sst^Sstr1	Cxcl12^Ackr3	Sst^Sstr4	Oxt^Oxtr	Pthlh^Pth1r	Gip^Gipr	Rln1^Rxfp2	Npy^Npy5r	Qrfp^Qrfpr	Pomc^Mc2r	Cxcl2^Cxcr1	Kng2^Bdkrb2	Ccl22^Ccr4	Insl5^Rxfp3	Apln^Aplnr	Kng2^Bdkrb1	Cxcl5^Cxcr1	Npy^Npy1r	Edn2^Ednra	Ucn^Crhr1	Cxcl12^Cxcr4	Edn1^Ednrb	Sst^Sstr5	Ghrh^Ghrhr	Gnrh1^Gnrhr	Sst^Sstr2	Insl3^Rxfp4	Cxcl13^Cxcr3	Pmch^Mchr1	Insl5^Rxfp1	Ghrh^Vipr2	Pomc^Oprk1	Insl3^Rxfp2	Nts^Ntsr1	Hcrt^Hcrtr2	Penk^Oprm1	Rln1^Rxfp1	Cck^Cckbr	Edn3^Ednrb	Ccl22^Ackr2	Cxcl2^Cxcr2	Pomc^Oprd1	Ccl28^Ccr10	Nmu^Nmur2	Insl5^Rxfp4	Iapp^Calcr	Pdyn^Oprm1	Gal^Galr2	Npff^Npffr1	Ccl11^Ackr2	Lhb^Lhcgr	Rln1^Rxfp4	Pyy^Npy5r	Ccl25^Ackr4	Nms^Nmur1	Anxa1^Fpr1	Cort^Sstr3	Ccl4^Ccr5	Npy^Npy2r	Cxcl10^Cxcr3	Tac1^Tacr2	Ccl25^Ccr9	Nms^Nmur2	Avp^Avpr1a	Vip^Vipr2	Tac2^Tacr3	Adm^Calcrl	Ghrh^Vipr1	Avp^Avpr2	Cxcl1^Cxcr1	Ccl4^Ackr2	Hc^C5ar1	Penk^Oprd1	Cort^Sstr5	F2^F2rl1	Xcl1^Xcr1	C3^C3ar1	Pomc^Oprm1	Adm^Calcr	Psap^Gpr37l1	Insl3^Rxfp3	Ccl20^Ccr6	Sst^Sstr3	Calca^Calcr	Grp^Grpr	Prok2^Prokr1	Pyy^Npy1r	Tac1^Tacr1	Cga^Lhcgr	Nts^Ntsr2	Cxcl13^Cxcr5	Rln1^Rxfp3	Ccl5^Ackr2	Ccl17^Ccr4	Pomc^Oprl1	Penk^Oprl1	Gal^Galr1	Cxcl5^Cxcr2	Pyy^Npy2r	Edn3^Ednra	Prok1^Prokr2	Ccl17^Ackr2	Edn1^Ednra	Vip^Vipr1	Ucn2^Crhr2	Ccl1^Ackr4	Ccl5^Ccr5	Nps^Npsr1	Cort^Sstr2	Penk^Oprk1	Npff^Npffr2	Trh^Trhr	F2^F2rl3	Nmb^Nmbr	Pdyn^Oprk1	Adcyap1^Adcyap1r1	Cxcl16^Cxcr6	Cx3cl1^Cx3cr1	Insl5^Rxfp2	Agt^Agtr1a	F2^F2r	Ccl5^Ccr4	Ccl11^Ccr3	Pf4^Cxcr3	Cck^Cckar	Nmu^Nmur1	Pdyn^Oprd1	Prok1^Prokr1	Calca^Calcrl	Prok2^Prokr2	Ucn2^Crhr1	Cort^Sstr1	Uts2b^Sstr5	Cxcl1^Cxcr2	Insl3^Rxfp1	Iapp^Calcrl	F2^F2rl2	Crh^Crhr2	Ccl5^Ccr3	Ccl28^Ccr3
REACTOME_PEPTIDE_LIGAND_BINDING_RECEPTORS		Hcrt^Hcrtr1	Gal^Galr3	Cort^Sstr4	Avp^Avpr1b	Pomc^Mc5r	Edn2^Ednrb	Pomc^Mc1r	Psap^Gpr37	Pdyn^Oprl1	Sst^Sstr1	Cxcl12^Ackr3	Sst^Sstr4	Oxt^Oxtr	Rln1^Rxfp2	Npy^Npy5r	Qrfp^Qrfpr	Pomc^Mc2r	Cxcl2^Cxcr1	Kng2^Bdkrb2	Ccl22^Ccr4	Insl5^Rxfp3	Apln^Aplnr	Kng2^Bdkrb1	Cxcl5^Cxcr1	Npy^Npy1r	Edn2^Ednra	Cxcl12^Cxcr4	Edn1^Ednrb	Sst^Sstr5	Sst^Sstr2	Insl3^Rxfp4	Cxcl13^Cxcr3	Pmch^Mchr1	Insl5^Rxfp1	Pomc^Oprk1	Insl3^Rxfp2	Nts^Ntsr1	Hcrt^Hcrtr2	Penk^Oprm1	Rln1^Rxfp1	Cck^Cckbr	Edn3^Ednrb	Ccl22^Ackr2	Cxcl2^Cxcr2	Pomc^Oprd1	Ccl28^Ccr10	Nmu^Nmur2	Insl5^Rxfp4	Pdyn^Oprm1	Gal^Galr2	Npff^Npffr1	Ccl11^Ackr2	Rln1^Rxfp4	Pyy^Npy5r	Ccl25^Ackr4	Nms^Nmur1	Anxa1^Fpr1	Cort^Sstr3	Ccl4^Ccr5	Npy^Npy2r	Cxcl10^Cxcr3	Tac1^Tacr2	Ccl25^Ccr9	Nms^Nmur2	Avp^Avpr1a	Tac2^Tacr3	Avp^Avpr2	Cxcl1^Cxcr1	Ccl4^Ackr2	Hc^C5ar1	Penk^Oprd1	Cort^Sstr5	F2^F2rl1	Xcl1^Xcr1	C3^C3ar1	Pomc^Oprm1	Psap^Gpr37l1	Insl3^Rxfp3	Ccl20^Ccr6	Sst^Sstr3	Grp^Grpr	Prok2^Prokr1	Pyy^Npy1r	Tac1^Tacr1	Nts^Ntsr2	Cxcl13^Cxcr5	Rln1^Rxfp3	Ccl5^Ackr2	Ccl17^Ccr4	Pomc^Oprl1	Penk^Oprl1	Gal^Galr1	Cxcl5^Cxcr2	Pyy^Npy2r	Edn3^Ednra	Prok1^Prokr2	Ccl17^Ackr2	Edn1^Ednra	Ccl1^Ackr4	Ccl5^Ccr5	Nps^Npsr1	Cort^Sstr2	Penk^Oprk1	Npff^Npffr2	Trh^Trhr	F2^F2rl3	Nmb^Nmbr	Pdyn^Oprk1	Cxcl16^Cxcr6	Cx3cl1^Cx3cr1	Insl5^Rxfp2	Agt^Agtr1a	F2^F2r	Ccl5^Ccr4	Ccl11^Ccr3	Pf4^Cxcr3	Cck^Cckar	Nmu^Nmur1	Pdyn^Oprd1	Prok1^Prokr1	Uts2b^Sstr5	Prok2^Prokr2	Cort^Sstr1	Cxcl1^Cxcr2	Insl3^Rxfp1	F2^F2rl2	Ccl5^Ccr3	Ccl28^Ccr3
REACTOME_G_ALPHA_I_SIGNALLING_EVENTS		Penk^Oprd1	Hc^C5ar1	Gal^Galr3	Cort^Sstr5	Cort^Sstr4	C3^C3ar1	Pomc^Oprm1	Psap^Gpr37l1	Ccl20^Ccr6	Sst^Sstr3	Psap^Gpr37	Pdyn^Oprl1	Sst^Sstr1	Cxcl12^Ackr3	Sst^Sstr4	Pyy^Npy1r	Ccl5^Ccr1	Cxcl13^Cxcr5	Npy^Npy5r	Pomc^Oprl1	Penk^Oprl1	Cxcl2^Cxcr1	Kng2^Bdkrb2	Cxcl5^Cxcr2	Gal^Galr1	Pyy^Npy2r	Apln^Aplnr	Kng2^Bdkrb1	Insl5^Rxfp3	Cxcl5^Cxcr1	Npy^Npy1r	Ccl5^Ccr5	Cxcl12^Cxcr4	Sst^Sstr5	Sst^Sstr2	Cort^Sstr2	Cxcl13^Cxcr3	Pmch^Mchr1	Penk^Oprk1	Pomc^Oprk1	Penk^Oprm1	Pdyn^Oprk1	Cxcl2^Cxcr2	Cxcl16^Cxcr6	Cx3cl1^Cx3cr1	Pomc^Oprd1	Ccl28^Ccr10	Nmu^Nmur2	Insl5^Rxfp4	Pdyn^Oprm1	Ccl5^Ccr4	Ccl11^Ccr3	Pf4^Cxcr3	Gal^Galr2	Nmu^Nmur1	Pdyn^Oprd1	Pyy^Npy5r	Nms^Nmur1	Anxa1^Fpr1	Cort^Sstr3	Ccl4^Ccr5	Npy^Npy2r	Cort^Sstr1	Cxcl10^Cxcr3	Cxcl1^Cxcr2	Ccl25^Ccr9	Nms^Nmur2	Ccl5^Ccr3	Ccl28^Ccr3	Cxcl1^Cxcr1
REACTOME_CLASS_A_1_RHODOPSIN_LIKE_RECEPTORS		Hcrt^Hcrtr1	Gal^Galr3	Cort^Sstr4	Avp^Avpr1b	Pomc^Mc5r	Cga^Tshr	Edn2^Ednrb	Cga^Fshr	Tshb^Tshr	Pomc^Mc1r	Psap^Gpr37	Pdyn^Oprl1	Sst^Sstr1	Cxcl12^Ackr3	Sst^Sstr4	Oxt^Oxtr	Rln1^Rxfp2	Npy^Npy5r	Qrfp^Qrfpr	Pomc^Mc2r	Cxcl2^Cxcr1	Kng2^Bdkrb2	Ccl22^Ccr4	Insl5^Rxfp3	Apln^Aplnr	Kng2^Bdkrb1	Cxcl5^Cxcr1	Npy^Npy1r	Edn2^Ednra	Cxcl12^Cxcr4	Edn1^Ednrb	Sst^Sstr5	Gnrh1^Gnrhr	Sst^Sstr2	Insl3^Rxfp4	Cxcl13^Cxcr3	Pmch^Mchr1	Insl5^Rxfp1	Pomc^Oprk1	Insl3^Rxfp2	Nts^Ntsr1	Hcrt^Hcrtr2	Penk^Oprm1	Rln1^Rxfp1	Cck^Cckbr	Edn3^Ednrb	Ccl22^Ackr2	Cxcl2^Cxcr2	Pomc^Oprd1	Ccl28^Ccr10	Nmu^Nmur2	Insl5^Rxfp4	Pdyn^Oprm1	Gal^Galr2	Npff^Npffr1	Ccl11^Ackr2	Lhb^Lhcgr	Rln1^Rxfp4	Pyy^Npy5r	Ccl25^Ackr4	Nms^Nmur1	Anxa1^Fpr1	Cort^Sstr3	Ccl4^Ccr5	Npy^Npy2r	Cxcl10^Cxcr3	Tac1^Tacr2	Ccl25^Ccr9	Nms^Nmur2	Avp^Avpr1a	Tac2^Tacr3	Avp^Avpr2	Cxcl1^Cxcr1	Ccl4^Ackr2	Hc^C5ar1	Penk^Oprd1	Cort^Sstr5	F2^F2rl1	Xcl1^Xcr1	C3^C3ar1	Pomc^Oprm1	Psap^Gpr37l1	Insl3^Rxfp3	Ccl20^Ccr6	Sst^Sstr3	Grp^Grpr	Prok2^Prokr1	Pyy^Npy1r	Tac1^Tacr1	Cga^Lhcgr	Nts^Ntsr2	Cxcl13^Cxcr5	Rln1^Rxfp3	Ccl5^Ackr2	Ccl17^Ccr4	Pomc^Oprl1	Penk^Oprl1	Gal^Galr1	Cxcl5^Cxcr2	Pyy^Npy2r	Edn3^Ednra	Prok1^Prokr2	Ccl17^Ackr2	Edn1^Ednra	Ccl1^Ackr4	Ccl5^Ccr5	Nps^Npsr1	Cort^Sstr2	Penk^Oprk1	Npff^Npffr2	Trh^Trhr	F2^F2rl3	Nmb^Nmbr	Pdyn^Oprk1	Cxcl16^Cxcr6	Cx3cl1^Cx3cr1	Insl5^Rxfp2	Agt^Agtr1a	F2^F2r	Ccl5^Ccr4	Ccl11^Ccr3	Pf4^Cxcr3	Cck^Cckar	Nmu^Nmur1	Pdyn^Oprd1	Prok1^Prokr1	Uts2b^Sstr5	Prok2^Prokr2	Cort^Sstr1	Cxcl1^Cxcr2	Insl3^Rxfp1	F2^F2rl2	Ccl5^Ccr3	Ccl28^Ccr3
GOCC_AXON		Penk^Oprd1	Penk^Oprk1	Ncam1^Ncam2	Ucn^Crhr2	Nts^Ntsr1	Calca^Calcr	Pdyn^Oprk1	Cntn1^Nrcam	Agrn^Dag1	Cck^Cckar	Bdnf^Ntrk2	Pdyn^Oprd1	Lrrc4b^Ptprf	Npy^Npy1r	Crh^Crhr2
GOBP_REGULATION_OF_LEUKOCYTE_MIGRATION		Hc^C5ar1	Ccl2^Ccr2	Cxcl13^Cxcr3	Ccl20^Ccr6	Tnfsf18^Tnfrsf18	Cx3cl1^Cx3cr1	Ccl12^Ccr2	Ccl5^Ccr1	Thbs1^Cd47	Cxcl10^Cxcr3	Rarres2^Cmklr1	Edn3^Ednra	Edn1^Ednra	Thbs4^Cd47	Tnfsf14^Tnfrsf14	Cd200^Cd200r1	App^Cd74	Icam1^Spn	Edn2^Ednra
GOBP_DEFENSE_RESPONSE_TO_OTHER_ORGANISM		Hc^C5ar1	H2-K1^Cd8a	F2^F2rl1	H2-M3^Cd8a	Pomc^Oprk1	H2-Ab1^Cd4	Lta^Tnfrsf1a	H2-Aa^Cd4	Nmb^Nmbr	Cx3cl1^Cx3cr1	H2-Eb1^Cd4	Ccl5^Ccr1	Tnf^Tnfrsf1a	C3^Cr2	Lta^Tnfrsf14	App^Cd74
GOBP_INFLAMMATORY_RESPONSE		Sele^Cd44	Ccl2^Ccr2	Ccl2^Ackr2	Mdk^Sdc1	Kng1^Bdkrb1	Lta^Tnfrsf1a	Npy^Npy5r	Cd40lg^Cd40	Ccl22^Ccr4	Ghrl^Ghsr	Cd200^Cd200r2	Cxcl13^Cxcr3	Ccl22^Ackr2	Cxcl2^Cxcr2	Ptn^Sdc1	Tnf^Tnfrsf1a	Ccl11^Ackr2	Anxa1^Fpr1	C3^Cr2	Ccl4^Ccr5	Thbs1^Sdc1	Cxcl10^Cxcr3	Ccl24^Ackr2	Lta^Tnfrsf1b	Ccl4^Ackr2	Hc^C5ar1	F2^F2rl1	C3^C3ar1	Mdk^Lrp1	Ccl20^Ccr6	Fn1^Cd44	Ccl12^Ccr2	Ccl5^Ccr1	Fn1^Sdc1	Tnf^Tnfrsf1b	Ccl5^Ackr2	Ccl17^Ccr4	Tnfsf4^Tnfrsf4	Cxcl5^Cxcr2	Rarres2^Cmklr1	Agt^Mas1	Ccl17^Ackr2	Cd200^Cd200r4	Ccl5^Ccr5	Ccl24^Ccr3	Saa2^Fpr2	Tnc^Sdc1	Tnfsf11^Tnfrsf11a	Cx3cl1^Cx3cr1	Agt^Agtr1a	F2^F2r	Ccl5^Ccr4	Ccl11^Ccr3	Pf4^Cxcr3	Thbs1^Cd47	Calca^Calcrl	Cxcl1^Cxcr2	Cd200^Cd200r1	Icam1^Spn	Il17b^Il17rb	Ccl5^Ccr3	Kng1^Bdkrb2
GOBP_CYTOKINE_MEDIATED_SIGNALING_PATHWAY		Tnfsf13b^Tnfrsf13c	Ccl2^Ccr2	Lep^Lepr	Adipoq^Adipor2	Il16^Cd4	Cxcl12^Ackr3	Epo^Epor	Ccl12^Ccr2	Ccl5^Ccr1	Gas6^Axl	Cxcl5^Cxcr2	Tnfsf13b^Tnfrsf17	Adipoq^Adipor1	Cxcl12^Cxcr4	Thpo^Mpl	Tnfsf11^Tnfrsf11a	Cxcl2^Cxcr2	Cx3cl1^Cx3cr1	Tnf^Tnfrsf1a	Cxcl1^Cxcr2
GOBP_POSITIVE_REGULATION_OF_LEUKOCYTE_MIGRATION		Thbs1^Cd47	Ccl2^Ccr2	Rarres2^Cmklr1	Edn3^Ednra	Ccl20^Ccr6	Tnfsf18^Tnfrsf18	Edn1^Ednra	Thbs4^Cd47	Tnfsf14^Tnfrsf14	App^Cd74	Icam1^Spn	Edn2^Ednra	Cx3cl1^Cx3cr1	Ccl12^Ccr2	Ccl5^Ccr1
GOBP_LEUKOCYTE_DIFFERENTIATION		Dlk1^Notch2	Tnfsf11^Tnfrsf11b	Lep^Lepr	Efna2^Epha2	Gas6^Mertk	Dll1^Notch2	Ccl20^Ccr6	H2-Ab1^Cd4	H2-DMa^Cd4	H2-Aa^Cd4	Gas6^Tyro3	Tnfsf11^Tnfrsf11a	Dll4^Notch2	Ccl5^Ccr1	Gas6^Axl	Iapp^Calcr	Kitl^Kit	Jag2^Notch2	App^Cd74	Flt3l^Flt3
WP_CHEMOKINE_SIGNALING_PATHWAY		Ccl2^Ccr2	Cxcl13^Cxcr3	Xcl1^Xcr1	Ccl24^Ccr3	Ccl20^Ccr6	Cxcl2^Cxcr2	Cxcl16^Cxcr6	Cx3cl1^Cx3cr1	Ccl12^Ccr2	Ccl5^Ccr1	Ccl28^Ccr10	Cxcl13^Cxcr5	Ccl17^Ccr4	Ccl11^Ccr3	Ccl5^Ccr4	Pf4^Cxcr3	Ccl4^Ccr5	Cxcl2^Cxcr1	Cxcl5^Cxcr2	Cxcl10^Cxcr3	Cxcl1^Cxcr2	Cxcl5^Cxcr1	Ccl25^Ccr9	Cxcl1^Cxcr1	Ccl5^Ccr3	Ccl28^Ccr3	Ccl5^Ccr5	Cxcl12^Cxcr4
GOBP_POSITIVE_REGULATION_OF_CYTOSOLIC_CALCIUM_ION_CONCENTRATION		Ccl28^Ccr10	Agt^Agtr1a	Nmu^Nmur2	Oxt^Oxtr	Edn2^Ednrb	Cxcl13^Cxcr3	Pmch^Mchr1	Adm^Calcr	Kng2^Bdkrb2	Cxcl1^Cxcr2	Edn1^Ednra	Avp^Avpr1a	Epo^Epor	Tac1^Tacr1	Edn2^Ednra	Adcyap1^Adcyap1r1	Cxcl2^Cxcr2	Kng1^Bdkrb2	Edn1^Ednrb
GOBP_LEUKOCYTE_CELL_CELL_ADHESION		Sele^Cd44	Tnfsf13b^Tnfrsf13c	Ccl2^Ccr2	Efnb1^Ephb4	Cd86^Cd28	H2-Aa^Cd4	Selplg^Sell	H2-Eb1^Cd4	Thbs1^Sdc4	Cd80^Ctla4	Efnb3^Ephb4	Efnb2^Ephb4	Icosl^Cd28	Tnfsf14^Tnfrsf14	Icosl^Ctla4	Mdk^Sdc4	Cd80^Cd28	Selplg^Selp	H2-Ab1^Cd4	H2-DMa^Cd4	Btla^Tnfrsf14	Efnb3^Ephb6	Icosl^Icos	H2-Ob^Cd4	Cd86^Ctla4	H2-DMb1^Cd4	Thbs1^Cd47	Sele^Ceacam1	H2-DMb2^Cd4	Icam1^Spn
GOBP_LEUKOCYTE_MEDIATED_IMMUNITY		Lta^Tnfrsf1b	F2^F2rl1	H2-M3^Cd8a	Ccl2^Ccr2	Ccl20^Ccr6	Tnf^Tnfrsf1b	Cd40lg^Cd40	Fcer2a^Cr2	Gm7030^Cd8a	Icosl^Cd28	Gm11127^Cd8a	H2-K1^Cd8a	C4b^Cr2	H2-T23^Cd8a	C3^Cr2	Icam1^Spn
GOBP_T_CELL_ACTIVATION		Tnfsf13b^Tnfrsf13c	H2-M3^Cd8a	Ccl2^Ccr2	Lep^Lepr	Efnb1^Ephb4	Ccl20^Ccr6	Cd86^Cd28	H2-Aa^Cd4	H2-Eb1^Cd4	Cd80^Ctla4	Efnb3^Ephb4	Efnb2^Ephb4	Tnfsf4^Tnfrsf4	Icosl^Cd28	Tnfsf14^Tnfrsf14	Icosl^Ctla4	Mdk^Sdc4	Cxcl12^Cxcr4	Cd80^Cd28	H2-Ab1^Cd4	H2-DMa^Cd4	Btla^Tnfrsf14	Efnb3^Ephb6	Icosl^Icos	H2-Ob^Cd4	Cd86^Ctla4	H2-DMb1^Cd4	H2-DMb2^Cd4	Kitl^Kit	Icam1^Spn
GOBP_POSITIVE_REGULATION_OF_LEUKOCYTE_CELL_CELL_ADHESION		Cd80^Cd28	Sele^Cd44	Tnfsf13b^Tnfrsf13c	Ccl2^Ccr2	Efnb1^Ephb4	H2-Ab1^Cd4	H2-DMa^Cd4	Cd86^Cd28	Efnb3^Ephb6	H2-Aa^Cd4	Icosl^Icos	H2-Eb1^Cd4	H2-Ob^Cd4	Efnb3^Ephb4	H2-DMb1^Cd4	Efnb2^Ephb4	H2-DMb2^Cd4	Icosl^Cd28	Tnfsf14^Tnfrsf14	Icam1^Spn
GOBP_SENSORY_PERCEPTION		Nmu^Nmur2	Penk^Oprd1	Pdyn^Oprm1	Ccl2^Ccr2	Pdyn^Oprd1	Penk^Oprk1	Penk^Oprl1	Ucn^Crhr2	Edn1^Ednra	Pdyn^Oprl1	Penk^Oprm1	Ngf^Ntrk1	Cck^Cckbr	Pdyn^Oprk1	Edn1^Ednrb	Ncam1^Fgfr1	Tac1^Tacr1	Cxcl12^Cxcr4	Ngf^Ngfr
GOBP_POSITIVE_REGULATION_OF_CELL_CELL_ADHESION		Cd80^Cd28	Sele^Cd44	Tnfsf13b^Tnfrsf13c	Ccl2^Ccr2	Efnb1^Ephb4	H2-Ab1^Cd4	H2-DMa^Cd4	Cd86^Cd28	Efnb3^Ephb6	H2-Aa^Cd4	Icosl^Icos	H2-Eb1^Cd4	H2-Ob^Cd4	Efnb3^Ephb4	H2-DMb1^Cd4	Efnb2^Ephb4	Sele^Ceacam1	H2-DMb2^Cd4	Icosl^Cd28	Tnfsf14^Tnfrsf14	Icam1^Spn	Ccl5^Ccr5
GOBP_POSITIVE_REGULATION_OF_LYMPHOCYTE_ACTIVATION		Cd80^Cd28	Tnfsf13b^Tnfrsf13c	Ccl2^Ccr2	Efnb1^Ephb4	H2-Ab1^Cd4	H2-DMa^Cd4	Cd86^Cd28	Efnb3^Ephb6	H2-Aa^Cd4	Icosl^Icos	H2-Eb1^Cd4	Tac1^Tacr1	H2-Ob^Cd4	Gas6^Axl	Efnb3^Ephb4	H2-DMb1^Cd4	Efnb2^Ephb2	Cd40lg^Cd40	Efnb2^Ephb4	Tnfsf4^Tnfrsf4	Efnb3^Ephb2	H2-DMb2^Cd4	Icosl^Cd28	Tnfsf14^Tnfrsf14	Efnb1^Ephb2
GOBP_LYMPHOCYTE_ACTIVATION		Tnfsf13b^Tnfrsf13c	H2-M3^Cd8a	Ccl2^Ccr2	Lep^Lepr	Efnb1^Ephb4	Gas6^Mertk	Dll1^Notch2	Ccl20^Ccr6	Cd86^Cd28	H2-Aa^Cd4	Gas6^Tyro3	Dll4^Notch2	Tac1^Tacr1	H2-Eb1^Cd4	Gas6^Axl	Cd80^Ctla4	Efnb3^Ephb4	Tnfsf13^Tnfrsf13b	Efnb2^Ephb2	Cd40lg^Cd40	Efnb2^Ephb4	Tnfsf4^Tnfrsf4	Efnb3^Ephb2	Icosl^Cd28	Tnfsf14^Tnfrsf14	Icosl^Ctla4	Efnb2^Ephb1	Cd70^Cd27	Mdk^Sdc4	Cxcl12^Cxcr4	Cd80^Cd28	Efnb1^Ephb1	H2-Ab1^Cd4	H2-DMa^Cd4	Efnb3^Ephb1	Tnfsf13b^Tnfrsf13b	Btla^Tnfrsf14	Efnb3^Ephb6	Icosl^Icos	H2-Ob^Cd4	Cd86^Ctla4	H2-DMb1^Cd4	Cd22^Ptprc	H2-DMb2^Cd4	Kitl^Kit	Jag2^Notch2	Efnb1^Ephb2	Icam1^Spn	Flt3l^Flt3
GOBP_REGULATION_OF_CELL_CELL_ADHESION		Cd80^Cd28	Sele^Cd44	Tnfsf13b^Tnfrsf13c	Ccl2^Ccr2	Efnb1^Ephb4	Efnb2^Ephb3	H2-Ab1^Cd4	H2-DMa^Cd4	Cd86^Cd28	Mdk^Sdc4	Jag1^Notch1	Btla^Tnfrsf14	Efnb3^Ephb6	H2-Aa^Cd4	Icosl^Icos	H2-Eb1^Cd4	H2-Ob^Cd4	Cd80^Ctla4	Cd86^Ctla4	Efna5^Epha7	Efnb3^Ephb4	H2-DMb1^Cd4	Efnb2^Ephb4	Efnb3^Ephb3	Jag1^Notch4	Sele^Ceacam1	H2-DMb2^Cd4	Icosl^Cd28	Tnfsf14^Tnfrsf14	Icam1^Spn	Icosl^Ctla4	Ccl5^Ccr5	Efnb1^Ephb3
GOBP_REGULATION_OF_LYMPHOCYTE_ACTIVATION		Cd80^Cd28	Tnfsf13b^Tnfrsf13c	Ccl2^Ccr2	Efnb1^Ephb4	Gas6^Mertk	Ccl20^Ccr6	H2-Ab1^Cd4	H2-DMa^Cd4	Cd86^Cd28	Tnfsf13b^Tnfrsf13b	Btla^Tnfrsf14	Efnb3^Ephb6	H2-Aa^Cd4	Gas6^Tyro3	Icosl^Icos	Tac1^Tacr1	H2-Eb1^Cd4	H2-Ob^Cd4	Cd80^Ctla4	Gas6^Axl	Cd86^Ctla4	Efnb3^Ephb4	Tnfsf13^Tnfrsf13b	H2-DMb1^Cd4	Efnb2^Ephb2	Cd40lg^Cd40	Efnb2^Ephb4	Cd22^Ptprc	Tnfsf4^Tnfrsf4	Efnb3^Ephb2	H2-DMb2^Cd4	Icosl^Cd28	Tnfsf14^Tnfrsf14	Efnb1^Ephb2	Icosl^Ctla4	Flt3l^Flt3	Mdk^Sdc4
GOBP_REGULATION_OF_T_CELL_ACTIVATION		Cd80^Cd28	Tnfsf13b^Tnfrsf13c	Ccl2^Ccr2	Efnb1^Ephb4	Ccl20^Ccr6	H2-Ab1^Cd4	H2-DMa^Cd4	Cd86^Cd28	Btla^Tnfrsf14	Efnb3^Ephb6	H2-Aa^Cd4	Icosl^Icos	H2-Eb1^Cd4	H2-Ob^Cd4	Cd80^Ctla4	Cd86^Ctla4	Efnb3^Ephb4	H2-DMb1^Cd4	Efnb2^Ephb4	H2-DMb2^Cd4	Icosl^Cd28	Tnfsf14^Tnfrsf14	Icosl^Ctla4	Mdk^Sdc4
GOBP_REGULATION_OF_LEUKOCYTE_PROLIFERATION		Cd80^Cd28	Tnfsf13b^Tnfrsf13c	Cd86^Cd28	Tnfsf13b^Tnfrsf13b	Btla^Tnfrsf14	H2-Aa^Cd4	Nmb^Nmbr	Ccl12^Ccr2	Tac1^Tacr1	Cd80^Ctla4	Cd86^Ctla4	H2-DMb1^Cd4	Cd40lg^Cd40	Cd22^Ptprc	Tnfsf4^Tnfrsf4	H2-DMb2^Cd4	Kitl^Kit	Icosl^Cd28	Efnb1^Ephb2	Icosl^Ctla4
GOBP_LEUKOCYTE_PROLIFERATION		Cd80^Cd28	Tnfsf13b^Tnfrsf13c	Cd86^Cd28	Tnfsf13b^Tnfrsf13b	Btla^Tnfrsf14	H2-Aa^Cd4	Nmb^Nmbr	Ccl12^Ccr2	Tac1^Tacr1	Cd80^Ctla4	Cd86^Ctla4	H2-DMb1^Cd4	Cd40lg^Cd40	Cd22^Ptprc	Tnfsf4^Tnfrsf4	H2-DMb2^Cd4	Kitl^Kit	Icosl^Cd28	Efnb1^Ephb2	Icosl^Ctla4	Cd70^Cd27	Flt3l^Flt3	Cxcl12^Cxcr4
REACTOME_CHEMOKINE_RECEPTORS_BIND_CHEMOKINES		Ccl4^Ackr2	Cxcl13^Cxcr3	Xcl1^Xcr1	Ccl20^Ccr6	Cxcl12^Ackr3	Ccl22^Ackr2	Cxcl2^Cxcr2	Cxcl16^Cxcr6	Cx3cl1^Cx3cr1	Ccl28^Ccr10	Cxcl13^Cxcr5	Ccl5^Ackr2	Ccl17^Ccr4	Ccl11^Ccr3	Ccl5^Ccr4	Ccl11^Ackr2	Pf4^Cxcr3	Ccl25^Ackr4	Ccl4^Ccr5	Cxcl2^Cxcr1	Ccl22^Ccr4	Cxcl5^Cxcr2	Cxcl1^Cxcr2	Cxcl10^Cxcr3	Ccl17^Ackr2	Cxcl5^Cxcr1	Ccl25^Ccr9	Ccl1^Ackr4	Ccl5^Ccr3	Cxcl1^Cxcr1	Ccl28^Ccr3	Ccl5^Ccr5	Cxcl12^Cxcr4
GOBP_ADAPTIVE_IMMUNE_RESPONSE		Lta^Tnfrsf1b	Tnfsf13b^Tnfrsf13c	H2-M3^Cd8b1	H2-M3^Cd8a	C3^C3ar1	Ccl20^Ccr6	Cd86^Cd28	Jag1^Notch1	H2-Aa^Cd4	H2-Eb1^Cd4	Tnf^Tnfrsf1b	Tnfsf13^Tnfrsf13b	Cd40lg^Cd40	Fcer2a^Cr2	Gm7030^Cd8a	Tnfsf13b^Tnfrsf17	Lta^Tnfrsf14	Icosl^Cd28	H2-K1^Cd8b1	Gm11127^Cd8a	Icosl^Ctla4	H2-K1^Cd8a	Gm7030^Cd8b1	H2-Ab1^Cd4	H2-DMa^Cd4	Pdcd1lg2^Pdcd1	Cd274^Pdcd1	Tnfsf13b^Tnfrsf13b	Btla^Tnfrsf14	Tnfsf13^Tnfrsf17	C4b^Cr2	H2-Ob^Cd4	Gm11127^Cd8b1	Cd86^Ctla4	H2-DMb1^Cd4	H2-T23^Cd8a	C3^Cr2	H2-DMb2^Cd4	H2-T23^Cd8b1	Icam1^Spn
GOBP_ADAPTIVE_IMMUNE_RESPONSE_BASED_ON_SOMATIC_RECOMBINATION_OF_IMMUNE_RECEPTORS_BUILT_FROM_IMMUNOGLOBULIN_SUPERFAMILY_DOMAINS		Lta^Tnfrsf1b	H2-K1^Cd8a	Tnfsf13b^Tnfrsf13c	H2-M3^Cd8a	C3^C3ar1	H2-Ab1^Cd4	Ccl20^Ccr6	H2-DMa^Cd4	Jag1^Notch1	H2-Aa^Cd4	H2-Eb1^Cd4	C4b^Cr2	H2-Ob^Cd4	H2-DMb1^Cd4	Tnf^Tnfrsf1b	Cd40lg^Cd40	Fcer2a^Cr2	H2-T23^Cd8a	C3^Cr2	Gm7030^Cd8a	H2-DMb2^Cd4	Icosl^Cd28	Gm11127^Cd8a	Icam1^Spn
GOCC_EXTERNAL_SIDE_OF_PLASMA_MEMBRANE		Sele^Cd44	Thbs1^Cd36	Efna5^Epha5	H2-Aa^Cd4	Cd80^Ctla4	Cd34^Selp	Cd40lg^Cd40	Fcer2a^Cr2	Gm7030^Cd8a	Icosl^Cd28	Cxcl12^Cxcr4	H2-K1^Cd8a	H2-Ab1^Cd4	Pdcd1lg2^Pdcd1	Cd274^Pdcd1	Btla^Tnfrsf14	Icosl^Icos	Gm11127^Cd8b1	Sele^Ceacam1	Thbs1^Sdc1	Cxcl10^Cxcr3	H2-M3^Cd8b1	H2-M3^Cd8a	Cd86^Cd28	H2-Eb1^Cd4	Tnfsf13^Tnfrsf13b	H2-K1^Cd8b1	Gm11127^Cd8a	Icosl^Ctla4	Cd80^Cd28	Gm7030^Cd8b1	Fasl^Fas	Cd86^Ctla4	Cd22^Ptprc	H2-T23^Cd8a	H2-T23^Cd8b1	Icam1^Spn	Flt3l^Flt3
REACTOME_IMMUNE_SYSTEM		Tnfsf13b^Tnfrsf13c	Tnfsf11^Tnfrsf11b	Lta^Tnfrsf1a	H2-Aa^Cd4	Cd80^Ctla4	Col1a2^Cd44	Cd40lg^Cd40	Cxcl2^Cxcr1	Gm7030^Cd8a	Tnfsf13b^Tnfrsf17	Tnfsf14^Ltbr	Icosl^Cd28	Tnfsf14^Tnfrsf14	Cd70^Cd27	Cd200^Cd200r2	H2-K1^Cd8a	Col2a1^Cd44	H2-Ab1^Cd4	H2-DMa^Cd4	Pdcd1lg2^Pdcd1	Cd274^Pdcd1	Cxcl2^Cxcr2	Tnfsf13^Tnfrsf17	Icosl^Icos	Gm11127^Cd8b1	H2-DMb1^Cd4	Tnf^Tnfrsf1a	C3^Cr2	App^Cd74	Cxcl1^Cxcr1	Tnfsf12^Tnfrsf12a	Lta^Tnfrsf1b	Hc^C5ar1	H2-M3^Cd8b1	H2-M3^Cd8a	Tnfsf15^Tnfrsf25	C3^C3ar1	Tnfsf18^Tnfrsf18	Tnfsf8^Tnfrsf8	Il16^Cd4	Cd86^Cd28	Col1a1^Cd44	H2-Eb1^Cd4	Tnf^Tnfrsf1b	Tnfsf13^Tnfrsf13b	Tnfsf4^Tnfrsf4	Lta^Tnfrsf14	H2-K1^Cd8b1	Gm11127^Cd8a	Icosl^Ctla4	Cd80^Cd28	Gm7030^Cd8b1	Prl^Prlr	Col1a2^Sdc1	Retn^Cap1	Tnfsf13b^Tnfrsf13b	Tnfsf11^Tnfrsf11a	C4b^Cr2	H2-Ob^Cd4	Cd86^Ctla4	Cd22^Ptprc	Col1a1^Sdc1	H2-T23^Cd8a	Cxcl1^Cxcr2	Retn^Tlr4	Col2a1^Sdc1	H2-T23^Cd8b1
GOBP_ADENYLATE_CYCLASE_MODULATING_G_PROTEIN_COUPLED_RECEPTOR_SIGNALING_PATHWAY		Ghrh^Ghrhr	Cort^Sstr5	Cort^Sstr4	Cort^Sstr2	Adm^Calcr	Psap^Gpr37l1	Ghrh^Vipr2	Insl3^Rxfp2	Psap^Gpr37	Calca^Calcr	Rln1^Rxfp1	Adcyap1^Adcyap1r1	Pthlh^Pth1r	Iapp^Calcr	Gip^Gipr	Rln1^Rxfp2	Calca^Calcrl	Ucn2^Crhr1	Cxcl10^Cxcr3	Insl3^Rxfp1	Edn1^Ednra	Vip^Vipr1	Ucn2^Crhr2	Vip^Vipr2	Iapp^Calcrl	Adm^Calcrl	Ghrh^Vipr1
REACTOME_CELL_SURFACE_INTERACTIONS_AT_THE_VASCULAR_WALL		Sele^Cd44	Col1a2^Gp6	Selplg^Selp	Col1a2^Sdc1	Gas6^Mertk	Col1a1^Gp6	Angpt1^Tek	Col1a1^Cd44	Fn1^Cd44	Selplg^Sell	Fn1^Sdc1	Col1a2^Cd44	Col1a1^Sdc1	Sele^Ceacam1	Angpt2^Tek	Sele^Glg1
REACTOME_CYTOKINE_SIGNALING_IN_IMMUNE_SYSTEM		Lta^Tnfrsf1b	Tnfsf13b^Tnfrsf13c	Tnfsf11^Tnfrsf11b	Tnfsf15^Tnfrsf25	Tnfsf18^Tnfrsf18	Tnfsf8^Tnfrsf8	Il16^Cd4	Lta^Tnfrsf1a	Tnf^Tnfrsf1b	Tnfsf13^Tnfrsf13b	Cd40lg^Cd40	Tnfsf4^Tnfrsf4	Tnfsf13b^Tnfrsf17	Tnfsf14^Ltbr	Lta^Tnfrsf14	Tnfsf14^Tnfrsf14	Cd70^Cd27	Prl^Prlr	Tnfsf13b^Tnfrsf13b	Tnfsf11^Tnfrsf11a	Tnfsf13^Tnfrsf17	Tnf^Tnfrsf1a	Tnfsf12^Tnfrsf12a
GOBP_POSITIVE_REGULATION_OF_SECRETION		Oxt^Oxtr	Crh^Crhr1	Ghrh^Ghrhr	F2^F2rl1	Cck^Cckar	Avp^Avpr1b	Gip^Gipr	Edn2^Ednrb	Gal^Galr1	Retn^Tlr4	Ucn^Crhr2	Tac1^Tacr2	Avp^Avpr1a	F2^F2rl2	Cck^Cckbr	Edn3^Ednrb	Crh^Crhr2	Edn1^Ednrb	Tnfsf11^Tnfrsf11a	Ucn^Crhr1	Tac1^Tacr1
GOBP_NEGATIVE_REGULATION_OF_CELL_ADHESION		Sema4d^Plxnb3	Sema6a^Plxna4	Mdk^Lrp1	Efna5^Epha5	Efna5^Ephb2	Sema5a^Plxna1	Jag1^Notch1	Btla^Tnfrsf14	Col1a1^Cd44	Tnc^Sdc4	Sema4d^Plxnb2	Sema4d^Plxnb1	Thbs1^Sdc4	Cd80^Ctla4	Cd86^Ctla4	Sema5a^Plxnb3	Sema3e^Plxnd1	Sema6a^Plxna2	Jag1^Notch4	Lamb1^Cd44	Efna5^Epha4	Mdk^Sdc4	Mdk^Ptprz1	Sema5a^Plxna3
REACTOME_TNFR2_NON_CANONICAL_NF_KB_PATHWAY		Lta^Tnfrsf1b	Tnf^Tnfrsf1b	Tnfsf13^Tnfrsf13b	Tnf^Tnfrsf1a	Tnfsf13^Tnfrsf17	Tnfsf13b^Tnfrsf13c	Tnfsf11^Tnfrsf11b	Cd40lg^Cd40	Tnfsf15^Tnfrsf25	Tnfsf4^Tnfrsf4	Tnfsf13b^Tnfrsf17	Tnfsf14^Ltbr	Lta^Tnfrsf14	Tnfsf8^Tnfrsf8	Tnfsf18^Tnfrsf18	Tnfsf14^Tnfrsf14	Lta^Tnfrsf1a	Tnfsf13b^Tnfrsf13b	Tnfsf11^Tnfrsf11a	Cd70^Cd27	Tnfsf12^Tnfrsf12a
REACTOME_INTEGRIN_CELL_SURFACE_INTERACTIONS		Col6a1^Cd44	Col4a5^Cd44	Col6a2^Cd44	Col9a2^Cd44	Col6a3^Cd44	Col1a2^Cd44	Col2a1^Cd44	Col6a5^Cd44	Col9a1^Cd44	Col1a1^Cd44	Fn1^Cd44	Comp^Cd47	Col9a3^Cd44	Spp1^Cd44	Col4a6^Cd44	Col6a6^Cd44	Col4a2^Cd44	Thbs1^Cd47	Col4a4^Cd44	Col4a1^Cd44
REACTOME_EXTRACELLULAR_MATRIX_ORGANIZATION		Col6a1^Cd44	Lama4^Cd44	Col4a5^Cd44	Col4a2^Sdc1	Col6a2^Cd44	Tnn^Sdc1	Tnxb^Sdc1	Col1a2^Cd44	Col6a5^Cd44	Comp^Sdc1	Col9a2^Sdc1	Fn1^Cd44	Tnr^Sdc1	Col6a1^Sdc1	Col9a3^Cd44	Col6a6^Cd44	Tnc^Sdc1	Tnc^Sdc4	Col4a1^Cd44	Col4a1^Sdc1	Col4a6^Sdc1	Col6a3^Sdc1	Thbs1^Sdc4	Col9a2^Cd44	Col6a3^Cd44	Col2a1^Cd44	Col9a1^Cd44	Thbs1^Sdc1	Col1a1^Cd44	Fn1^Sdc1	Col6a5^Sdc1	Comp^Cd47	Col6a2^Sdc1	Spp1^Cd44	Col6a6^Sdc1	Col9a3^Sdc1	Col4a6^Cd44	Col4a5^Sdc1	Col1a2^Sdc1	Col9a1^Sdc1	Col4a2^Cd44	Col4a4^Sdc1	Thbs1^Cd47	Col4a4^Cd44	Col1a1^Sdc1	Col2a1^Sdc1
GOBP_COGNITION		Crh^Crhr1	Ntf3^Ntrk2	Ptn^Ptprz1	Nrxn2^Nlgn3	Bdnf^Ntrk2	Nrxn1^Nlgn3	Ntf3^Ntrk1	Ghrl^Ghsr	Ntf5^Ntrk2	Nts^Ntsr1	Tac1^Tacr2	Ngf^Ntrk1	Ucn^Crhr1	Tac1^Tacr1	Mdk^Ptprz1
GOBP_NEUROPEPTIDE_SIGNALING_PATHWAY		Hcrt^Hcrtr1	Penk^Oprd1	Gal^Galr3	Cort^Sstr5	Nps^Npsr1	Cort^Sstr4	Cort^Sstr2	Pmch^Mchr1	Penk^Oprk1	Pomc^Oprm1	Pomc^Oprk1	Pdyn^Oprl1	Nts^Ntsr1	Grp^Grpr	Hcrt^Hcrtr2	Penk^Oprm1	Pdyn^Oprk1	Pomc^Oprd1	Nts^Ntsr2	Npy^Gpr83	Nmu^Nmur2	Pdyn^Oprm1	Gal^Galr2	Nmu^Nmur1	Pdyn^Oprd1	Galp^Galr1	Nms^Nmur1	Pomc^Oprl1	Penk^Oprl1	Cort^Sstr3	Gal^Galr1	Cort^Sstr1	Nms^Nmur2	Pyy^Gpr83	Ucn^Crhr1	Galp^Galr2
GOBP_SEMAPHORIN_PLEXIN_SIGNALING_PATHWAY		Sema4c^Plxnb2	Sema5b^Plxna3	Sema4a^Plxnb3	Sema5b^Plxna1	Sema5a^Plxna1	Sema4d^Plxnb2	Sema4d^Plxnb1	Sema6a^Plxna2	Edn1^Ednra	Sema6b^Plxna2	Sema4a^Plxnb2	Sema5a^Plxna3	Sema4d^Plxnb3	Sema6a^Plxna4	Sema6b^Plxna4	Sema7a^Plxnc1	Sema4a^Plxnb1	Sema5a^Plxnb3	Sema3e^Plxnd1	Sema4g^Plxnb2
REACTOME_G_ALPHA_S_SIGNALLING_EVENTS		Crh^Crhr1	Ghrh^Ghrhr	Nps^Npsr1	Pomc^Mc5r	Cga^Tshr	Adm^Calcr	Cga^Fshr	Tshb^Tshr	Pomc^Mc1r	Ghrh^Vipr2	Insl3^Rxfp2	Calca^Calcr	Rln1^Rxfp1	Adcyap1^Adcyap1r1	Cga^Lhcgr	Pthlh^Pth1r	Iapp^Calcr	Gip^Gipr	Lhb^Lhcgr	Rln1^Rxfp2	Pomc^Mc2r	Calca^Calcrl	Insl3^Rxfp1	Vip^Vipr1	Vip^Vipr2	Iapp^Calcrl	Crh^Crhr2	Adm^Calcrl	Ghrh^Vipr1	Avp^Avpr2
REACTOME_CLASS_B_2_SECRETIN_FAMILY_RECEPTORS		Crh^Crhr1	Ghrh^Ghrhr	Adm^Calcr	Ghrh^Vipr2	Ucn^Crhr2	Calca^Calcr	Adcyap1^Adcyap1r1	Pthlh^Pth1r	Iapp^Calcr	Gip^Gipr	Calca^Calcrl	Ucn2^Crhr1	Vip^Vipr1	Ucn2^Crhr2	Vip^Vipr2	Iapp^Calcrl	Crh^Crhr2	Adm^Calcrl	Ucn^Crhr1	Ghrh^Vipr1
GOBP_REGULATION_OF_AXONOGENESIS		Sema4d^Plxnb3	Sema4c^Plxnb2	Sema5b^Plxna3	Sema6a^Plxna4	Sema4a^Plxnb3	Sema5b^Plxna1	Sema6b^Plxna4	Sema7a^Plxnc1	Efna5^Ephb2	Sema4a^Plxnb1	Sema5a^Plxna1	Sema4d^Plxnb2	Sema4d^Plxnb1	Efna5^Epha7	Sema5a^Plxnb3	Sema3e^Plxnd1	Bdnf^Ntrk2	Sema6a^Plxna2	Efna1^Epha4	Efnb3^Ephb3	Efnb3^Ephb2	Efna1^Epha7	Sema6b^Plxna2	Efnb3^Epha4	Sema4a^Plxnb2	Efna5^Epha4	Sema4g^Plxnb2	Sema5a^Plxna3
GOMF_CALCIUM_ION_BINDING		Hspg2^Dag1	Dll3^Notch2	Dll3^Notch3	Dlk1^Notch2	Jag2^Notch1	Dll1^Notch2	Dlk1^Notch1	Jag1^Notch3	Jag1^Notch1	Dll3^Notch4	Dll1^Notch1	Dll4^Notch1	Dll4^Notch2	Dlk1^Notch3	Agrn^Dag1	Jag2^Notch4	Dlk1^Notch4	Jag1^Notch2	Dll1^Notch4	Jag1^Notch4	Jag2^Notch3	Dll4^Notch4	Dsg2^Dsc3	Jag2^Notch2	Dll1^Notch3	Dll4^Notch3	Dll3^Notch1
REACTOME_ADAPTIVE_IMMUNE_SYSTEM		H2-M3^Cd8b1	H2-M3^Cd8a	Cd86^Cd28	H2-Aa^Cd4	H2-Eb1^Cd4	Cd80^Ctla4	Cd40lg^Cd40	Gm7030^Cd8a	Icosl^Cd28	H2-K1^Cd8b1	Gm11127^Cd8a	Icosl^Ctla4	Cd200^Cd200r2	Cd80^Cd28	H2-K1^Cd8a	Gm7030^Cd8b1	H2-Ab1^Cd4	H2-DMa^Cd4	Pdcd1lg2^Pdcd1	Cd274^Pdcd1	Icosl^Icos	H2-Ob^Cd4	Gm11127^Cd8b1	Cd86^Ctla4	H2-DMb1^Cd4	Cd22^Ptprc	H2-T23^Cd8a	H2-T23^Cd8b1
GOBP_NOTCH_SIGNALING_PATHWAY		Dll3^Notch2	Dll3^Notch3	Dlk1^Notch2	Jag2^Notch4	Dlk1^Notch4	Jag1^Notch2	Dll1^Notch4	Jag1^Notch4	Jag2^Notch1	Dll4^Notch4	Jag2^Notch3	Dll1^Notch2	Dlk1^Notch1	Jag1^Notch3	Jag2^Notch2	Dll1^Notch3	Dll4^Notch3	Jag1^Notch1	Dll3^Notch4	Dll1^Notch1	Dll4^Notch1	Dll4^Notch2	Dll3^Notch1	Dlk1^Notch3
REACTOME_EPH_EPHRIN_SIGNALING		Efna4^Epha4	Efnb1^Ephb1	Efna1^Epha8	Efna3^Epha7	Efna5^Epha2	Efnb1^Ephb4	Efna2^Epha2	Efna4^Epha8	Efna4^Epha1	Efnb2^Ephb3	Efna3^Epha1	Efna2^Epha8	Efna1^Epha1	Efna4^Epha2	Efna5^Ephb2	Efnb3^Ephb1	Efna2^Epha4	Efnb3^Ephb6	Efna4^Epha7	Efna3^Epha8	Efna5^Epha7	Efnb1^Epha4	Efnb3^Ephb4	Efnb2^Epha4	Efnb2^Ephb2	Efnb2^Ephb4	Efna1^Epha4	Efnb3^Ephb3	Efna2^Epha1	Efnb3^Ephb2	Efna1^Epha7	Efna2^Epha7	Efna3^Epha2	Efnb3^Epha4	Efnb1^Ephb2	Efna1^Epha2	Efna3^Epha4	Efna5^Epha4	Efnb2^Ephb1	Efnb1^Ephb3	Efna5^Epha8	Efna5^Epha1
REACTOME_EPHA_MEDIATED_GROWTH_CONE_COLLAPSE		Efna3^Epha8	Efna4^Epha4	Efna5^Epha7	Efna1^Epha8	Efna3^Epha7	Efna5^Epha2	Efna1^Epha4	Efna2^Epha2	Efna4^Epha8	Efna4^Epha1	Efna3^Epha1	Efna2^Epha1	Efna2^Epha8	Efna1^Epha7	Efna1^Epha1	Efna4^Epha2	Efna2^Epha7	Efna3^Epha2	Efna2^Epha4	Efna1^Epha2	Efna3^Epha4	Efna4^Epha7	Efna5^Epha4	Efna5^Epha8	Efna5^Epha1
REACTOME_EPH_EPHRIN_MEDIATED_REPULSION_OF_CELLS		Efna4^Epha4	Efnb1^Ephb1	Efna1^Epha8	Efna3^Epha7	Efna5^Epha2	Efnb1^Ephb4	Efna2^Epha2	Efna4^Epha8	Efna4^Epha1	Efnb2^Ephb3	Efna3^Epha1	Efna2^Epha8	Efna1^Epha1	Efna4^Epha2	Efna5^Ephb2	Efnb3^Ephb1	Efna2^Epha4	Efnb3^Ephb6	Efna4^Epha7	Efna3^Epha8	Efna5^Epha7	Efnb1^Epha4	Efnb3^Ephb4	Efnb2^Epha4	Efnb2^Ephb2	Efnb2^Ephb4	Efna1^Epha4	Efnb3^Ephb3	Efna2^Epha1	Efnb3^Ephb2	Efna1^Epha7	Efna2^Epha7	Efna3^Epha2	Efnb3^Epha4	Efnb1^Ephb2	Efna1^Epha2	Efna3^Epha4	Efna5^Epha4	Efnb2^Ephb1	Efnb1^Ephb3	Efna5^Epha8	Efna5^Epha1
GOBP_EPHRIN_RECEPTOR_SIGNALING_PATHWAY		Efna3^Epha5	Efna4^Epha4	Efnb1^Ephb1	Efna4^Epha3	Efna2^Epha5	Efna1^Epha8	Efna3^Epha7	Efna5^Epha2	Efna5^Epha3	Efnb1^Ephb4	Efna2^Epha2	Efna4^Epha8	Efna4^Epha1	Efnb2^Ephb3	Efna3^Epha1	Efna2^Epha8	Efna1^Epha1	Efna4^Epha2	Efna5^Epha5	Efna5^Ephb2	Efnb3^Ephb1	Efna2^Epha4	Efna4^Epha7	Efna1^Epha5	Efna3^Epha3	Efna3^Epha8	Efna5^Epha7	Efnb1^Epha4	Efnb3^Ephb4	Efnb2^Epha4	Efnb2^Ephb2	Efnb2^Ephb4	Efna1^Epha4	Efnb3^Ephb3	Efna2^Epha1	Efnb3^Ephb2	Efna1^Epha7	Efna2^Epha3	Efna2^Epha7	Efna3^Epha2	Efna1^Epha3	Efnb1^Ephb2	Efnb3^Epha4	Efna4^Epha5	Efna1^Epha2	Efna3^Epha4	Efna5^Epha4	Efnb2^Ephb1	Efnb1^Ephb3	Efna5^Epha8	Efna5^Epha1
FUKUSHIMA_TNFSF11_TARGETS		Dll3^Notch2	Dll3^Notch3	Jag2^Notch4	Jag1^Notch2	Jag1^Notch4	Dll1^Notch4	Jag2^Notch1	Dll4^Notch4	Jag2^Notch3	Dll1^Notch2	Jag1^Notch3	Jag2^Notch2	Dll1^Notch3	Dll4^Notch3	Jag1^Notch1	Dll3^Notch4	Dll1^Notch1	Dll4^Notch1	Dll4^Notch2	Dll3^Notch1
WP_NOTCH_SIGNALING_PATHWAY		Dll3^Notch2	Dll3^Notch3	Jag2^Notch4	Jag1^Notch2	Jag1^Notch4	Dll1^Notch4	Jag2^Notch1	Dll4^Notch4	Jag2^Notch3	Dll1^Notch2	Jag1^Notch3	Jag2^Notch2	Dll1^Notch3	Dll4^Notch3	Jag1^Notch1	Dll3^Notch4	Dll1^Notch1	Dll4^Notch1	Dll4^Notch2	Dll3^Notch1
