# Supplementary material for: Epithelial Yap/Taz are required for functional alveolar regeneration following acute lung injury
Source: JCI Insight. 2023 Sep 7;8(19):e173374. doi: 10.1172/jci.insight.173374 (PMC10629815; doi:10.1172/jci.insight.173374)
Supplement: Supplemental GSEA [file jciinsight-8-173374-s056.zip › GSEA/Factor 4/gseapy.gene_set.prerank.report.csv]

Name	Term	ES	NES	NOM p-val	FDR q-val	FWER p-val	Tag %	Gene %	Lead_genes
prerank	GOBP_LEUKOCYTE_MEDIATED_IMMUNITY	-0.6063348416289593	-2.357694973245024	0.0	0.0	0.0	16/16	39.65%	Ccl2^Ccr2;Tnf^Tnfrsf1b;Icosl^Cd28;H2-M3^Cd8a;Icam1^Spn;Gm7030^Cd8a;F2^F2rl1;C3^Cr2;C4b^Cr2;H2-K1^Cd8a;Lta^Tnfrsf1b;Fcer2a^Cr2;H2-T23^Cd8a;Ccl20^Ccr6;Gm11127^Cd8a;Cd40lg^Cd40
prerank	GOBP_ORGAN_GROWTH	0.8535696300049926	2.2486288065348945	0.0	0.0	0.0	8/18	2.73%	Fgf9^Fgfr1;Fgf1^Fgfr1;Fgf8^Fgfr1;Ncam1^Fgfr1;Fgf2^Fgfr1;Fgf7^Fgfr1;Fgf20^Fgfr1;Fgf10^Fgfr1
prerank	GOBP_STRIATED_MUSCLE_TISSUE_DEVELOPMENT	0.8341299537010902	2.1642706164028693	0.0	0.0	0.0	7/16	2.33%	Fgf9^Fgfr1;Fgf1^Fgfr1;Fgf8^Fgfr1;Ncam1^Fgfr1;Fgf2^Fgfr1;Fgf20^Fgfr1;Edn1^Ednra
prerank	GOBP_MUSCLE_TISSUE_DEVELOPMENT	0.7927442028738638	2.0742552858766916	0.0	0.0	0.0	7/17	2.33%	Fgf9^Fgfr1;Fgf1^Fgfr1;Fgf8^Fgfr1;Ncam1^Fgfr1;Fgf2^Fgfr1;Fgf20^Fgfr1;Edn1^Ednra
prerank	GOBP_CELL_DIVISION	0.7836538663541923	2.054456044670678	0.0	0.0	0.0	9/18	12.38%	Fgf9^Fgfr1;Fgf1^Fgfr1;Fgf8^Fgfr1;Fgf2^Fgfr1;Fgf7^Fgfr1;Igf2^Igf1r;Fgf5^Fgfr1;Fgf4^Fgfr1;Fgf6^Fgfr1
prerank	GOBP_POSITIVE_REGULATION_OF_CHEMOTAXIS	0.7726365763163423	1.9785538055971748	0.0	0.0	0.0	9/17	10.23%	Fgf18^Fgfr1;Fgf16^Fgfr1;Fgf2^Fgfr1;Edn3^Ednra;Edn1^Ednra;Fgf10^Fgfr1;Ntf3^Ntrk3;Edn2^Ednra;Rarres2^Cmklr1
prerank	GOBP_TISSUE_MIGRATION	0.7408792354128025	1.9241236202088818	0.0010204081632653062	0.0004358697220741508	0.003003003003003003	8/16	7.37%	Fgf18^Fgfr1;Fgf16^Fgfr1;Fgf1^Fgfr1;Fgf8^Fgfr1;Fgf2^Fgfr1;Fgf7^Fgfr1;Fgf10^Fgfr1;Fgf4^Fgfr1
prerank	GOBP_AMEBOIDAL_TYPE_CELL_MIGRATION	0.6744726666038237	1.861551972840293	0.0	0.0013698762693759028	0.01001001001001001	13/26	8.08%	Fgf18^Fgfr1;Fgf16^Fgfr1;Fgf1^Fgfr1;Fgf8^Fgfr1;Fgf2^Fgfr1;Fgf7^Fgfr1;Edn3^Ednra;Edn1^Ednra;Fgf10^Fgfr1;Sema3e^Plxnd1;Edn2^Ednra;Fgf4^Fgfr1;Fgf15^Fgfr1
prerank	GOCC_SYNAPTIC_MEMBRANE	0.710921150017428	1.8603776981061482	0.0	0.001198641735703915	0.01001001001001001	10/16	10.97%	Nrxn1^Nlgn2;Nrxn2^Nlgn2;Nrxn1^Nlgn1;Nrxn2^Nlgn1;Nrxn1^Nlgn3;Efnb1^Ephb2;Efnb2^Ephb2;Efnb3^Ephb2;Cntn1^Nrcam;Nrxn2^Nlgn3
prerank	GOBP_POSITIVE_REGULATION_OF_GROWTH	0.7278213350336278	1.8457775604202753	0.0	0.0013560391353418025	0.011011011011011011	5/15	2.60%	Fgf9^Fgfr1;Fgf8^Fgfr1;Ncam1^Fgfr1;Fgf2^Fgfr1;Igf2^Igf1r
prerank	GOCC_PLASMA_MEMBRANE_REGION	0.6722849671437325	1.845677513327668	0.0	0.0012204352218076224	0.011011011011011011	11/22	12.48%	Nrxn1^Nlgn2;Nrxn2^Nlgn2;Nrxn1^Nlgn1;Nrxn2^Nlgn1;Nrxn1^Nlgn3;Efnb1^Ephb2;Efnb2^Ephb2;Efnb3^Ephb2;Cntn1^Nrcam;Nrxn2^Nlgn3;Fasl^Fas
prerank	GOBP_POSITIVE_REGULATION_OF_EPITHELIAL_CELL_PROLIFERATION	0.6630130747396121	1.826787076543832	0.0	0.00142648272678813	0.015015015015015015	7/24	3.29%	Fgf18^Fgfr1;Fgf9^Fgfr1;Fgf1^Fgfr1;Fgf2^Fgfr1;Fgf7^Fgfr1;Fgf10^Fgfr1;Epgn^Egfr
prerank	GOMF_HEPARIN_BINDING	0.7079243052307072	1.8258439455845812	0.0010152284263959391	0.0013076091662224524	0.015015015015015015	6/16	2.73%	Fgf9^Fgfr1;Fgf1^Fgfr1;Ncam1^Fgfr1;Fgf2^Fgfr1;Fgf7^Fgfr1;Fgf10^Fgfr1
prerank	GOBP_GLAND_DEVELOPMENT	0.6396146369184823	1.8121158950961447	0.0	0.0013411376063820026	0.015015015015015015	9/28	2.73%	Fgf18^Fgfr1;Fgf1^Fgfr1;Fgf8^Fgfr1;Fgf2^Fgfr1;Fgf7^Fgfr1;Pdgfa^Pdgfrb;Edn1^Ednra;Igf2^Igf1r;Fgf10^Fgfr1
prerank	GOMF_SULFUR_COMPOUND_BINDING	0.6933817667845796	1.8048336704907508	0.0010111223458038423	0.0013698762693759028	0.016016016016016016	6/17	2.73%	Fgf9^Fgfr1;Fgf1^Fgfr1;Ncam1^Fgfr1;Fgf2^Fgfr1;Fgf7^Fgfr1;Fgf10^Fgfr1
prerank	GOBP_REGULATION_OF_CHEMOTAXIS	0.656258222759976	1.774556991249753	0.0	0.002150290628899144	0.028028028028028028	11/24	10.23%	Fgf18^Fgfr1;Fgf16^Fgfr1;Fgf1^Fgfr1;Fgf2^Fgfr1;Edn3^Ednra;Edn1^Ednra;Fgf10^Fgfr1;Ntf3^Ntrk3;Edn2^Ednra;Fgf4^Fgfr1;Rarres2^Cmklr1
prerank	GOMF_GLYCOSAMINOGLYCAN_BINDING	0.6658801297749846	1.7448313710843102	0.00101010101010101	0.0035959252071117447	0.05105105105105105	6/18	2.73%	Fgf9^Fgfr1;Fgf1^Fgfr1;Ncam1^Fgfr1;Fgf2^Fgfr1;Fgf7^Fgfr1;Fgf10^Fgfr1
prerank	GOBP_EAR_DEVELOPMENT	0.6393478493209334	1.724174933627166	0.0	0.004358697220741508	0.06006006006006006	6/21	2.73%	Fgf9^Fgfr1;Fgf8^Fgfr1;Fgf2^Fgfr1;Fgf20^Fgfr1;Edn1^Ednra;Fgf10^Fgfr1
prerank	GOBP_EPIDERMIS_DEVELOPMENT	0.667701266966747	1.7225889897187632	0.001017293997965412	0.004164977344264108	0.06006006006006006	4/15	2.73%	Fgf2^Fgfr1;Fgf7^Fgfr1;Fgf20^Fgfr1;Fgf10^Fgfr1
prerank	GOBP_EMBRYONIC_ORGAN_DEVELOPMENT	0.6386157741508152	1.7194278880552554	0.002004008016032064	0.004083411080484151	0.06306306306306306	10/22	16.94%	Fgf9^Fgfr1;Fgf8^Fgfr1;Pdgfa^Pdgfrb;Edn1^Ednra;Fgf10^Fgfr1;Wnt11^Fzd2;Pdgfc^Pdgfra;Wnt5a^Fzd2;Wnt11^Fzd3;Pdgfa^Pdgfra
prerank	GOBP_HEART_DEVELOPMENT	0.6025291382873257	1.714553358564401	0.0	0.004184349331911848	0.06806806806806807	14/33	17.70%	Fgf9^Fgfr1;Fgf1^Fgfr1;Fgf8^Fgfr1;Ncam1^Fgfr1;Fgf2^Fgfr1;Fgf20^Fgfr1;Edn1^Ednra;Efna1^Epha3;Wnt11^Fzd2;Fgf15^Fgfr1;Wnt11^Fzd7;Wnt5a^Fzd1;Wnt5a^Fzd2;Efnb2^Ephb4
prerank	GOBP_EPITHELIAL_CELL_PROLIFERATION	0.602598770157239	1.70533296166538	0.0	0.004596444341872863	0.08008008008008008	7/30	3.29%	Fgf18^Fgfr1;Fgf9^Fgfr1;Fgf1^Fgfr1;Fgf2^Fgfr1;Fgf7^Fgfr1;Fgf10^Fgfr1;Epgn^Egfr
prerank	GOBP_REGULATION_OF_EPITHELIAL_CELL_PROLIFERATION	0.602598770157239	1.70533296166538	0.0	0.004596444341872863	0.08008008008008008	7/30	3.29%	Fgf18^Fgfr1;Fgf9^Fgfr1;Fgf1^Fgfr1;Fgf2^Fgfr1;Fgf7^Fgfr1;Fgf10^Fgfr1;Epgn^Egfr
prerank	GOBP_CELL_CYCLE	0.656220242584625	1.699418121123258	0.002034587995930824	0.004813517800297144	0.08708708708708708	7/17	3.29%	Fgf8^Fgfr1;Fgf2^Fgfr1;Edn3^Ednra;Edn1^Ednra;Igf2^Igf1r;Fgf10^Fgfr1;Epgn^Egfr
prerank	GOBP_PATTERN_SPECIFICATION_PROCESS	0.6347221930539855	1.6959619182420416	0.0	0.004685599512297122	0.08808808808808809	5/20	2.73%	Fgf1^Fgfr1;Fgf8^Fgfr1;Fgf2^Fgfr1;Edn1^Ednra;Fgf10^Fgfr1
prerank	GOBP_GLAND_MORPHOGENESIS	0.6423182830785391	1.693052308495863	0.0010111223458038423	0.004637653842868965	0.0920920920920921	5/17	2.73%	Fgf18^Fgfr1;Fgf1^Fgfr1;Fgf8^Fgfr1;Fgf7^Fgfr1;Fgf10^Fgfr1
prerank	GOBP_MESENCHYME_DEVELOPMENT	0.6231364310324271	1.6725060485765557	0.0	0.006269818309835863	0.12512512512512514	7/20	8.08%	Fgf9^Fgfr1;Fgf8^Fgfr1;Edn3^Ednra;Edn1^Ednra;Fgf10^Fgfr1;Efna1^Epha3;Fgf15^Fgfr1
prerank	GOBP_REGULATION_OF_CELL_JUNCTION_ASSEMBLY	0.6528624470709434	1.657289556921113	0.002034587995930824	0.007877941643414283	0.16216216216216217	7/15	9.65%	Nrxn1^Nlgn2;Nrxn1^Nlgn1;Efna5^Epha3;Nrxn1^Nlgn3;Efnb3^Ephb2;Efna5^Ephb2;Wnt5a^Fzd1
prerank	BMI1_TARGET_GENES	0.6213779561071272	1.6449810210406772	0.002012072434607646	0.009153264163557167	0.19019019019019018	8/19	8.75%	Fgf9^Fgfr1;Nrxn1^Nlgn1;Fgf5^Fgfr1;Ntf3^Ntrk3;Mpz^Mpzl1;Angptl4^Cdh11;Fgf4^Fgfr1;Wnt11^Fzd7
prerank	GOCC_EXTERNAL_ENCAPSULATING_STRUCTURE	0.6240894916768291	1.643556483236734	0.006103763987792472	0.009048054230642718	0.1931931931931932	13/17	32.26%	Lamb3^Dag1;Lama3^Dag1;Lama1^Dag1;Lamb2^Dag1;Agrn^Dag1;Lama5^Dag1;Lamc1^Dag1;Lama4^Dag1;Lamc2^Dag1;Lamc3^Dag1;Lama2^Dag1;Lamb1^Dag1;Hspg2^Dag1
prerank	GOCC_COLLAGEN_CONTAINING_EXTRACELLULAR_MATRIX	0.6284715659909701	1.6408091120545056	0.0040650406504065045	0.009037032237670727	0.1981981981981982	13/16	32.26%	Lamb3^Dag1;Lama3^Dag1;Lama1^Dag1;Lamb2^Dag1;Agrn^Dag1;Lama5^Dag1;Lamc1^Dag1;Lama4^Dag1;Lamc2^Dag1;Lamc3^Dag1;Lama2^Dag1;Lamb1^Dag1;Hspg2^Dag1
prerank	GOBP_CELL_CHEMOTAXIS	0.5768168837997278	1.636310583322994	0.0	0.009279806986094825	0.2082082082082082	9/35	10.23%	Fgf18^Fgfr1;Fgf16^Fgfr1;Fgf1^Fgfr1;Fgf2^Fgfr1;Edn3^Ednra;Edn1^Ednra;Edn2^Ednra;Fgf4^Fgfr1;Rarres2^Cmklr1
prerank	GOBP_EMBRYONIC_ORGAN_MORPHOGENESIS	0.6251308136744902	1.6345878919384176	0.0050200803212851405	0.009452924597483146	0.2172172172172172	7/18	16.11%	Fgf9^Fgfr1;Fgf8^Fgfr1;Edn1^Ednra;Fgf10^Fgfr1;Wnt11^Fzd2;Wnt5a^Fzd2;Wnt11^Fzd3
prerank	GOBP_MORPHOGENESIS_OF_A_BRANCHING_STRUCTURE	0.5810556220441799	1.618764141510312	0.0020060180541624875	0.011543943548266905	0.2602602602602603	7/26	3.63%	Fgf1^Fgfr1;Fgf8^Fgfr1;Fgf2^Fgfr1;Fgf7^Fgfr1;Edn1^Ednra;Fgf10^Fgfr1;Sema3e^Plxnd1
prerank	GOBP_POSITIVE_REGULATION_OF_IMMUNE_RESPONSE	-0.3313767342582711	-1.6156716417801837	0.0	0.10153429602888087	0.009174311926605505	25/25	67.11%	Cd22^Ptprc;Hc^C5ar1;Cd86^Cd28;C3^C3ar1;Icosl^Cd28;H2-M3^Cd8a;Cd86^Ctla4;Anxa1^Fpr1;App^Cd74;Tnfsf13b^Tnfrsf13c;Gm7030^Cd8a;Icosl^Ctla4;C4a^C3ar1;C3^Cr2;C4b^Cr2;Wnt5a^Fzd5;H2-K1^Cd8a;Fcer2a^Cr2;H2-T23^Cd8a;Gm11127^Cd8a;Cd40lg^Cd40;H2-DMb2^Cd4;H2-Ab1^Cd4;H2-DMb1^Cd4;H2-DMa^Cd4
prerank	REACTOME_EPHA_MEDIATED_GROWTH_CONE_COLLAPSE	-0.3729989327641409	-1.6117181896873634	0.0	0.06768953068592058	0.009174311926605505	25/25	62.97%	Efna2^Epha2;Efna4^Epha2;Efna1^Epha2;Efna3^Epha2;Efna5^Epha2;Efna2^Epha7;Efna1^Epha7;Efna4^Epha7;Efna5^Epha8;Efna3^Epha8;Efna5^Epha7;Efna4^Epha8;Efna3^Epha7;Efna3^Epha4;Efna2^Epha8;Efna4^Epha4;Efna5^Epha4;Efna2^Epha1;Efna1^Epha8;Efna1^Epha4;Efna2^Epha4;Efna3^Epha1;Efna4^Epha1;Efna1^Epha1;Efna5^Epha1
prerank	REACTOME_SIGNALING_BY_TYPE_1_INSULIN_LIKE_GROWTH_FACTOR_1_RECEPTOR_IGF1R	0.5405535626915127	1.58495644139959	0.0	0.018306528327114335	0.36536536536536535	15/43	8.08%	Fgf18^Fgfr1;Fgf16^Fgfr1;Fgf9^Fgfr1;Fgf1^Fgfr1;Fgf8^Fgfr1;Fgf2^Fgfr1;Fgf17^Fgfr1;Fgf7^Fgfr1;Fgf20^Fgfr1;Igf2^Igf1r;Fgf10^Fgfr1;Fgf23^Fgfr1;Fgf5^Fgfr1;Fgf4^Fgfr1;Fgf15^Fgfr1
prerank	GOBP_RESPIRATORY_SYSTEM_DEVELOPMENT	0.560709908491658	1.5762277205688469	0.0010030090270812437	0.01995037985036542	0.3933933933933934	8/28	2.73%	Fgf18^Fgfr1;Fgf9^Fgfr1;Fgf1^Fgfr1;Fgf8^Fgfr1;Fgf2^Fgfr1;Fgf7^Fgfr1;Pdgfa^Pdgfrb;Fgf10^Fgfr1
prerank	REACTOME_IRS_MEDIATED_SIGNALLING	0.538357341481356	1.5706280135003388	0.0	0.020238491419551113	0.4184184184184184	14/41	8.08%	Fgf18^Fgfr1;Fgf16^Fgfr1;Fgf9^Fgfr1;Fgf1^Fgfr1;Fgf8^Fgfr1;Fgf2^Fgfr1;Fgf17^Fgfr1;Fgf7^Fgfr1;Fgf20^Fgfr1;Fgf10^Fgfr1;Fgf23^Fgfr1;Fgf5^Fgfr1;Fgf4^Fgfr1;Fgf15^Fgfr1
prerank	REACTOME_SIGNALING_BY_FGFR	0.538357341481356	1.5706280135003388	0.0	0.020238491419551113	0.4184184184184184	14/41	8.08%	Fgf18^Fgfr1;Fgf16^Fgfr1;Fgf9^Fgfr1;Fgf1^Fgfr1;Fgf8^Fgfr1;Fgf2^Fgfr1;Fgf17^Fgfr1;Fgf7^Fgfr1;Fgf20^Fgfr1;Fgf10^Fgfr1;Fgf23^Fgfr1;Fgf5^Fgfr1;Fgf4^Fgfr1;Fgf15^Fgfr1
prerank	REACTOME_MAPK_FAMILY_SIGNALING_CASCADES	0.527228601810356	1.5600318234049577	0.0	0.022619344524479622	0.45545545545545546	16/47	8.08%	Fgf18^Fgfr1;Fgf16^Fgfr1;Fgf9^Fgfr1;Fgf1^Fgfr1;Fgf8^Fgfr1;Fgf2^Fgfr1;Fgf17^Fgfr1;Fgf7^Fgfr1;Fgf20^Fgfr1;Pdgfa^Pdgfrb;Fgf10^Fgfr1;Fgf23^Fgfr1;Epgn^Egfr;Fgf5^Fgfr1;Fgf4^Fgfr1;Fgf15^Fgfr1
prerank	REACTOME_INTRACELLULAR_SIGNALING_BY_SECOND_MESSENGERS	0.5249682177247066	1.5596419597725089	0.0	0.021531964270463052	0.45545545545545546	16/49	8.08%	Fgf18^Fgfr1;Fgf16^Fgfr1;Fgf9^Fgfr1;Fgf1^Fgfr1;Fgf8^Fgfr1;Fgf2^Fgfr1;Fgf17^Fgfr1;Fgf7^Fgfr1;Fgf20^Fgfr1;Pdgfa^Pdgfrb;Fgf10^Fgfr1;Fgf23^Fgfr1;Epgn^Egfr;Fgf5^Fgfr1;Fgf4^Fgfr1;Fgf15^Fgfr1
prerank	REACTOME_NEGATIVE_REGULATION_OF_THE_PI3K_AKT_NETWORK	0.5249682177247066	1.5596419597725089	0.0	0.021531964270463052	0.45545545545545546	16/49	8.08%	Fgf18^Fgfr1;Fgf16^Fgfr1;Fgf9^Fgfr1;Fgf1^Fgfr1;Fgf8^Fgfr1;Fgf2^Fgfr1;Fgf17^Fgfr1;Fgf7^Fgfr1;Fgf20^Fgfr1;Pdgfa^Pdgfrb;Fgf10^Fgfr1;Fgf23^Fgfr1;Epgn^Egfr;Fgf5^Fgfr1;Fgf4^Fgfr1;Fgf15^Fgfr1
prerank	GOBP_REGULATION_OF_ANIMAL_ORGAN_MORPHOGENESIS	0.595607883683595	1.5512372477598442	0.004052684903748734	0.02389841793226076	0.4924924924924925	10/18	16.11%	Fgf1^Fgfr1;Fgf8^Fgfr1;Fgf2^Fgfr1;Fgf7^Fgfr1;Edn1^Ednra;Fgf10^Fgfr1;Wnt11^Fzd2;Wnt5a^Fzd1;Wnt5a^Fzd2;Wnt11^Fzd3
prerank	GOBP_CELL_JUNCTION_ASSEMBLY	0.5538458200461985	1.5505114744436312	0.004008016032064128	0.023557720693055298	0.4944944944944945	12/29	10.97%	Nrxn1^Nlgn2;Nrxn2^Nlgn2;Nrxn1^Nlgn1;Nrxn2^Nlgn1;Efna5^Epha3;Nrxn1^Nlgn3;Efnb1^Ephb2;Efnb2^Ephb2;Efnb3^Ephb2;Efna5^Ephb2;Wnt5a^Fzd1;Nrxn2^Nlgn3
prerank	GOBP_EMBRYO_DEVELOPMENT_ENDING_IN_BIRTH_OR_EGG_HATCHING	0.5760520232294758	1.5489671275448262	0.01001001001001001	0.02351669198167512	0.5005005005005005	6/21	14.29%	Fgf9^Fgfr1;Fgf8^Fgfr1;Fgf2^Fgfr1;Edn1^Ednra;Wnt5a^Fzd1;Wnt5a^Fzd2
prerank	GOBP_AMIDE_TRANSPORT	-0.3915357998402981	-1.5371802680568305	0.0	0.10153429602888087	0.01834862385321101	16/16	61.04%	Cck^Cckar;F2^F2rl1;Cck^Cckbr;Ghrh^Ghrhr;Crh^Crhr2;Ghrl^Ghsr;Avp^Avpr1a;F2^F2rl2;Ucn^Crhr2;Gip^Gipr;Lep^Lepr;Crh^Crhr1;Ucn^Crhr1;Ghrh^Ghsr;Efna5^Epha5;Bdnf^Ntrk2
prerank	REACTOME_SIGNALING_BY_INSULIN_RECEPTOR	0.523839100871035	1.5313777481063027	0.001001001001001001	0.028728657681598477	0.5795795795795796	14/42	8.08%	Fgf18^Fgfr1;Fgf16^Fgfr1;Fgf9^Fgfr1;Fgf1^Fgfr1;Fgf8^Fgfr1;Fgf2^Fgfr1;Fgf17^Fgfr1;Fgf7^Fgfr1;Fgf20^Fgfr1;Fgf10^Fgfr1;Fgf23^Fgfr1;Fgf5^Fgfr1;Fgf4^Fgfr1;Fgf15^Fgfr1
prerank	REACTOME_INSULIN_RECEPTOR_SIGNALLING_CASCADE	0.523839100871035	1.5313777481063027	0.001001001001001001	0.028728657681598477	0.5795795795795796	14/42	8.08%	Fgf18^Fgfr1;Fgf16^Fgfr1;Fgf9^Fgfr1;Fgf1^Fgfr1;Fgf8^Fgfr1;Fgf2^Fgfr1;Fgf17^Fgfr1;Fgf7^Fgfr1;Fgf20^Fgfr1;Fgf10^Fgfr1;Fgf23^Fgfr1;Fgf5^Fgfr1;Fgf4^Fgfr1;Fgf15^Fgfr1
prerank	GOBP_NOTCH_SIGNALING_PATHWAY	-0.3720992264603894	-1.5306636722848574	0.0	0.0812274368231047	0.01834862385321101	24/24	63.05%	Dlk1^Notch1;Dll4^Notch1;Dll3^Notch4;Jag2^Notch1;Dll1^Notch1;Dll3^Notch1;Dlk1^Notch4;Jag1^Notch1;Dll1^Notch4;Dll4^Notch4;Dll4^Notch2;Dll1^Notch2;Dlk1^Notch2;Dlk1^Notch3;Jag1^Notch4;Jag2^Notch4;Dll3^Notch2;Jag2^Notch2;Dll4^Notch3;Jag2^Notch3;Dll3^Notch3;Dll1^Notch3;Jag1^Notch2;Jag1^Notch3
prerank	GOBP_FEEDING_BEHAVIOR	-0.31339976771818184	-1.528923556153375	0.0	0.06768953068592058	0.01834862385321101	21/22	61.04%	Cck^Cckar;Oxt^Oxtr;Hcrt^Hcrtr2;Insl5^Rxfp4;Ghrl^Ghsr;Npy^Gpr83;Pyy^Gpr83;Nmu^Nmur2;Ucn^Crhr2;Npy^Npy2r;Lep^Lepr;Pyy^Npy2r;Hcrt^Hcrtr1;Npy^Npy5r;Pyy^Npy5r;Ucn^Crhr1;Pmch^Mchr1;Agt^Agtr1a;Pyy^Npy1r;Npy^Npy1r;Bdnf^Ntrk2
prerank	GOBP_REGULATION_OF_CELL_CYCLE	0.6029844406305914	1.5274371223629601	0.012320328542094456	0.02931697652385702	0.5925925925925926	10/15	33.85%	Fgf8^Fgfr1;Fgf2^Fgfr1;Igf2^Igf1r;Fgf10^Fgfr1;Epgn^Egfr;Fgf2^Fgfr3;Ins2^Insr;Wnt5a^Fzd3;Igf1^Igf1r;Nppc^Npr2
prerank	GOBP_MESENCHYMAL_CELL_DIFFERENTIATION	0.5864012748357053	1.5270496517748335	0.00808080808080808	0.02900852107761583	0.5965965965965966	6/16	8.08%	Fgf8^Fgfr1;Edn3^Ednra;Edn1^Ednra;Fgf10^Fgfr1;Efna1^Epha3;Fgf15^Fgfr1
prerank	GOBP_SYNAPSE_ASSEMBLY	0.546512347122911	1.5134349453952738	0.007042253521126761	0.03368909726864791	0.6356356356356356	11/26	10.97%	Nrxn1^Nlgn2;Nrxn2^Nlgn2;Nrxn1^Nlgn1;Nrxn2^Nlgn1;Nrxn1^Nlgn3;Efnb1^Ephb2;Efnb2^Ephb2;Efnb3^Ephb2;Efna5^Ephb2;Wnt5a^Fzd1;Nrxn2^Nlgn3
prerank	REACTOME_ADAPTIVE_IMMUNE_SYSTEM	-0.3316421895861148	-1.5054545454545454	0.0	0.06382155750386798	0.02018348623853211	28/28	67.11%	Cd22^Ptprc;Cd86^Cd28;Icosl^Cd28;Cd80^Cd28;H2-M3^Cd8a;Cd86^Ctla4;H2-M3^Cd8b1;Pdcd1lg2^Pdcd1;Gm7030^Cd8a;Icosl^Ctla4;Cd80^Ctla4;Gm7030^Cd8b1;Cd274^Pdcd1;H2-K1^Cd8a;Cd200^Cd200r2;Icosl^Icos;H2-T23^Cd8a;H2-T23^Cd8b1;H2-Ob^Cd4;Gm11127^Cd8a;H2-K1^Cd8b1;Cd40lg^Cd40;Gm11127^Cd8b1;H2-Ab1^Cd4;H2-Aa^Cd4;H2-Eb1^Cd4;H2-DMb1^Cd4;H2-DMa^Cd4
prerank	GOBP_EMBRYO_DEVELOPMENT	0.5101231240692977	1.500140305318253	0.002002002002002002	0.038712347560544993	0.6816816816816816	21/48	26.77%	Fgf9^Fgfr1;Fgf8^Fgfr1;Fgf2^Fgfr1;Pdgfa^Pdgfrb;Edn1^Ednra;Fgf10^Fgfr1;Wnt11^Fzd2;Efnb1^Ephb2;Fgf4^Fgfr1;Pdgfc^Pdgfra;Wnt11^Fzd7;Wnt5a^Fzd1;Wnt5a^Fzd2;Wnt11^Fzd3;Pdgfa^Pdgfra;Lama3^Dag1;Lama1^Dag1;Lama5^Dag1;Lama4^Dag1;Wnt5a^Fzd7;Lama2^Dag1
prerank	GOBP_CALCIUM_ION_HOMEOSTASIS	0.574555190528529	1.4960853675126633	0.012096774193548387	0.039855927386460356	0.6976976976976977	6/17	11.82%	Fgf2^Fgfr1;Edn3^Ednra;Edn1^Ednra;Fgf23^Fgfr1;Edn2^Ednra;Pthlh^Pth1r
prerank	GOBP_POSITIVE_REGULATION_OF_RESPONSE_TO_EXTERNAL_STIMULUS	0.5320149794110216	1.4957270137558047	0.004004004004004004	0.03931373963806067	0.6996996996996997	13/33	27.75%	Fgf18^Fgfr1;Fgf16^Fgfr1;Fgf2^Fgfr1;Edn3^Ednra;Edn1^Ednra;Fgf10^Fgfr1;Ntf3^Ntrk3;Edn2^Ednra;Rarres2^Cmklr1;Tnf^Tnfrsf1a;Cx3cl1^Cx3cr1;Mdk^Lrp1;Lta^Tnfrsf1a
prerank	GOBP_OSSIFICATION	0.5498773514348407	1.4919207473096043	0.007063572149344097	0.04031794929185895	0.7167167167167167	6/22	11.82%	Fgf18^Fgfr1;Fgf9^Fgfr1;Fgf2^Fgfr1;Fgf23^Fgfr1;Wnt5a^Fzd1;Pthlh^Pth1r
prerank	GOBP_POSITIVE_REGULATION_OF_LOCOMOTION	0.5085627291703113	1.4914134190373458	0.001001001001001001	0.0398697436342544	0.7187187187187187	15/47	10.23%	Fgf18^Fgfr1;Fgf16^Fgfr1;Fgf9^Fgfr1;Fgf1^Fgfr1;Fgf2^Fgfr1;Fgf7^Fgfr1;Pdgfa^Pdgfrb;Edn3^Ednra;Edn1^Ednra;Igf2^Igf1r;Fgf10^Fgfr1;Ntf3^Ntrk3;Edn2^Ednra;Pdgfc^Pdgfra;Rarres2^Cmklr1
prerank	GOBP_RESPONSE_TO_FIBROBLAST_GROWTH_FACTOR	0.4924792474910494	1.482329811891365	0.0	0.042398236601758316	0.7417417417417418	14/56	8.08%	Fgf18^Fgfr1;Fgf16^Fgfr1;Fgf9^Fgfr1;Fgf1^Fgfr1;Fgf8^Fgfr1;Fgf2^Fgfr1;Fgf17^Fgfr1;Fgf7^Fgfr1;Fgf20^Fgfr1;Fgf10^Fgfr1;Fgf23^Fgfr1;Fgf5^Fgfr1;Fgf4^Fgfr1;Fgf15^Fgfr1
prerank	GOBP_FIBROBLAST_GROWTH_FACTOR_RECEPTOR_SIGNALING_PATHWAY	0.4924792474910494	1.482329811891365	0.0	0.042398236601758316	0.7417417417417418	14/56	8.08%	Fgf18^Fgfr1;Fgf16^Fgfr1;Fgf9^Fgfr1;Fgf1^Fgfr1;Fgf8^Fgfr1;Fgf2^Fgfr1;Fgf17^Fgfr1;Fgf7^Fgfr1;Fgf20^Fgfr1;Fgf10^Fgfr1;Fgf23^Fgfr1;Fgf5^Fgfr1;Fgf4^Fgfr1;Fgf15^Fgfr1
prerank	GOBP_POSITIVE_REGULATION_OF_PROTEIN_KINASE_ACTIVITY	0.564249605157399	1.4811937046404424	0.022222222222222223	0.04227936304119263	0.7457457457457457	6/18	3.79%	Fgf18^Fgfr1;Fgf1^Fgfr1;Fgf2^Fgfr1;Pdgfa^Pdgfrb;Epgn^Egfr;Ntf3^Ntrk3
prerank	WP_REGULATION_OF_ACTIN_CYTOSKELETON	0.4848245521126138	1.4674754138916322	0.001001001001001001	0.048282130266248925	0.7907907907907908	15/59	8.08%	Fgf18^Fgfr1;Fgf16^Fgfr1;Fgf9^Fgfr1;Fgf1^Fgfr1;Fgf8^Fgfr1;Fgf2^Fgfr1;Fgf17^Fgfr1;Fgf7^Fgfr1;Fgf20^Fgfr1;Pdgfa^Pdgfrb;Fgf10^Fgfr1;Fgf23^Fgfr1;Fgf5^Fgfr1;Fgf4^Fgfr1;Fgf15^Fgfr1
prerank	GOBP_POSITIVE_REGULATION_OF_RNA_METABOLIC_PROCESS	0.5106780501281364	1.4653616034249328	0.006006006006006006	0.048486749083145195	0.7967967967967968	13/37	15.80%	Fgf9^Fgfr1;Fgf1^Fgfr1;Fgf2^Fgfr1;Fgf7^Fgfr1;Igf2^Igf1r;Fgf10^Fgfr1;Fgf23^Fgfr1;Wnt11^Fzd2;Fgf4^Fgfr1;Wnt11^Fzd7;Wnt5a^Fzd1;Wnt5a^Fzd2;Tnf^Tnfrsf1a
prerank	REACTOME_SIGNALING_BY_RECEPTOR_TYROSINE_KINASES	0.48194288651497125	1.453378901611737	0.003003003003003003	0.05528896610174483	0.8348348348348348	19/60	8.43%	Fgf18^Fgfr1;Fgf16^Fgfr1;Fgf9^Fgfr1;Fgf1^Fgfr1;Fgf8^Fgfr1;Fgf2^Fgfr1;Fgf17^Fgfr1;Fgf7^Fgfr1;Fgf20^Fgfr1;Pdgfa^Pdgfrb;Igf2^Igf1r;Fgf10^Fgfr1;Fgf23^Fgfr1;Epgn^Egfr;Fgf5^Fgfr1;Ntf3^Ntrk3;Fgf4^Fgfr1;Fgf15^Fgfr1;Pdgfc^Pdgfra
prerank	GOBP_SENSORY_ORGAN_MORPHOGENESIS	0.5413842634482775	1.450065956231241	0.023138832997987926	0.05670665084184703	0.8498498498498499	5/21	2.73%	Fgf9^Fgfr1;Fgf8^Fgfr1;Fgf2^Fgfr1;Edn1^Ednra;Fgf10^Fgfr1
prerank	GOBP_DEVELOPMENTAL_GROWTH	0.4864630441493226	1.4329866578442079	0.002002002002002002	0.06728113611557712	0.8958958958958959	13/49	8.75%	Fgf9^Fgfr1;Fgf1^Fgfr1;Fgf8^Fgfr1;Ncam1^Fgfr1;Fgf2^Fgfr1;Fgf7^Fgfr1;Fgf20^Fgfr1;Edn3^Ednra;Edn1^Ednra;Igf2^Igf1r;Fgf10^Fgfr1;Edn2^Ednra;Wnt11^Fzd7
prerank	GOBP_FOREBRAIN_DEVELOPMENT	0.5612455357827077	1.428507427343459	0.03546099290780142	0.06969697459101826	0.9039039039039038	4/15	2.73%	Fgf8^Fgfr1;Ncam1^Fgfr1;Fgf2^Fgfr1;Fgf10^Fgfr1
prerank	GOBP_POSITIVE_REGULATION_OF_PROTEIN_MODIFICATION_PROCESS	0.46725518129430965	1.4192654941134217	0.0	0.07638097986823215	0.9229229229229229	21/72	9.65%	Fgf18^Fgfr1;Fgf16^Fgfr1;Fgf9^Fgfr1;Fgf1^Fgfr1;Fgf8^Fgfr1;Fgf2^Fgfr1;Fgf17^Fgfr1;Fgf7^Fgfr1;Fgf20^Fgfr1;Pdgfa^Pdgfrb;Edn3^Ednra;Edn1^Ednra;Fgf10^Fgfr1;Fgf23^Fgfr1;Epgn^Egfr;Fgf5^Fgfr1;Ntf3^Ntrk3;Fgf4^Fgfr1;Fgf15^Fgfr1;Pdgfc^Pdgfra;Wnt5a^Fzd1
prerank	GOBP_EMBRYONIC_MORPHOGENESIS	0.504507985572964	1.4119935371776065	0.01701701701701702	0.08108538923460687	0.9329329329329329	14/31	32.26%	Fgf9^Fgfr1;Fgf8^Fgfr1;Edn1^Ednra;Fgf10^Fgfr1;Wnt11^Fzd2;Fgf4^Fgfr1;Wnt11^Fzd7;Wnt5a^Fzd1;Wnt5a^Fzd2;Wnt11^Fzd3;Lama5^Dag1;Wnt5a^Fzd7;Wnt5a^Fzd3;Hspg2^Dag1
prerank	GOBP_PEPTIDYL_TYROSINE_MODIFICATION	0.49700294188662975	1.4097967805955312	0.021021021021021023	0.08195691912600418	0.938938938938939	12/32	16.94%	Fgf8^Fgfr1;Fgf7^Fgfr1;Pdgfa^Pdgfrb;Igf2^Igf1r;Fgf10^Fgfr1;Epgn^Egfr;Efna1^Epha3;Efna5^Epha3;Pdgfc^Pdgfra;Efna5^Ephb2;Tnf^Tnfrsf1a;Pdgfa^Pdgfra
prerank	GOBP_SKELETAL_SYSTEM_DEVELOPMENT	0.5002874465824685	1.409756842901882	0.016016016016016016	0.08078118849107596	0.938938938938939	10/30	12.38%	Fgf18^Fgfr1;Fgf9^Fgfr1;Fgf8^Fgfr1;Fgf2^Fgfr1;Pdgfa^Pdgfrb;Edn1^Ednra;Fgf4^Fgfr1;Pdgfc^Pdgfra;Pthlh^Pth1r;Fgf6^Fgfr1
prerank	GOBP_REGULATION_OF_DEVELOPMENTAL_GROWTH	0.5027250582693759	1.382635639586505	0.030120481927710843	0.10590983694577875	0.963963963963964	6/26	2.60%	Fgf9^Fgfr1;Fgf8^Fgfr1;Ncam1^Fgfr1;Fgf2^Fgfr1;Fgf20^Fgfr1;Igf2^Igf1r
prerank	GOBP_REGULATION_OF_PROTEIN_MODIFICATION_PROCESS	0.4516757274877789	1.3793541145810388	0.0	0.10795467439960071	0.970970970970971	22/77	9.65%	Fgf18^Fgfr1;Fgf16^Fgfr1;Fgf9^Fgfr1;Fgf1^Fgfr1;Fgf8^Fgfr1;Fgf2^Fgfr1;Fgf17^Fgfr1;Fgf7^Fgfr1;Fgf20^Fgfr1;Pdgfa^Pdgfrb;Edn3^Ednra;Edn1^Ednra;Fgf10^Fgfr1;Fgf23^Fgfr1;Epgn^Egfr;Fgf5^Fgfr1;Ntf3^Ntrk3;Fgf4^Fgfr1;Fgf15^Fgfr1;Pdgfc^Pdgfra;Efna5^Ephb2;Wnt5a^Fzd1
prerank	GOBP_TRANSMEMBRANE_TRANSPORT	0.5247607394029781	1.3785531600634637	0.03726082578046324	0.10736292458510532	0.970970970970971	5/18	6.02%	Nrxn1^Nlgn2;Nrxn1^Nlgn1;Edn3^Ednra;Edn1^Ednra;Nrxn1^Nlgn3
prerank	GOBP_MUSCLE_STRUCTURE_DEVELOPMENT	0.508837095135727	1.3665516623066554	0.05639476334340383	0.12026268303057357	0.977977977977978	10/20	30.06%	Edn1^Ednra;Wnt5a^Fzd1;Wnt5a^Fzd2;Lama1^Dag1;Lamb2^Dag1;Lama5^Dag1;Lamc1^Dag1;Wnt5a^Fzd7;Lama2^Dag1;Lamb1^Dag1
prerank	GOBP_CELL_FATE_COMMITMENT	0.49251091138352987	1.3566348854028605	0.04609218436873747	0.13109242317142844	0.984984984984985	6/24	8.75%	Fgf8^Fgfr1;Fgf2^Fgfr1;Edn1^Ednra;Fgf10^Fgfr1;Ntf3^Ntrk3;Wnt11^Fzd7
prerank	GOBP_REGULATION_OF_SYSTEM_PROCESS	0.4684089469396197	1.3563250491312497	0.021021021021021023	0.12974388727073888	0.984984984984985	10/41	6.60%	Nrxn1^Nlgn2;Nrxn2^Nlgn2;Ncam1^Fgfr1;Nrxn1^Nlgn1;Nrxn2^Nlgn1;Edn3^Ednra;Edn1^Ednra;Fgf10^Fgfr1;Nrxn1^Nlgn3;Edn2^Ednra
prerank	GOBP_POSITIVE_REGULATION_OF_LEUKOCYTE_MIGRATION	0.5402714547517941	1.3562683721099678	0.05386178861788618	0.12803822356380945	0.984984984984985	4/15	10.23%	Edn3^Ednra;Edn1^Ednra;Edn2^Ednra;Rarres2^Cmklr1
prerank	GOBP_REGULATION_OF_LOCOMOTION	0.43176094600260223	1.3459153138220843	0.005005005005005005	0.14014978604097764	0.986986986986987	50/104	33.66%	Fgf18^Fgfr1;Fgf16^Fgfr1;Fgf9^Fgfr1;Fgf1^Fgfr1;Fgf8^Fgfr1;Fgf2^Fgfr1;Fgf17^Fgfr1;Fgf7^Fgfr1;Fgf20^Fgfr1;Pdgfa^Pdgfrb;Edn3^Ednra;Edn1^Ednra;Igf2^Igf1r;Fgf10^Fgfr1;Fgf23^Fgfr1;Fgf5^Fgfr1;Sema3e^Plxnd1;Ntf3^Ntrk3;Efna1^Epha3;Edn2^Ednra;Efnb2^Ephb2;Fgf4^Fgfr1;Fgf15^Fgfr1;Pdgfc^Pdgfra;Mdk^Sdc4;Rarres2^Cmklr1;Ptn^Sdc4;Fgf6^Fgfr1;Pdgfa^Pdgfra;Lama3^Dag1;Lama1^Dag1;Sema5b^Plxna3;Agrn^Dag1;Cx3cl1^Cx3cr1;Mi…
prerank	GOBP_GROWTH	0.4526722366265407	1.3439871075341001	0.009009009009009009	0.14151236976674098	0.98998998998999	13/55	8.75%	Fgf9^Fgfr1;Fgf1^Fgfr1;Fgf8^Fgfr1;Ncam1^Fgfr1;Fgf2^Fgfr1;Fgf7^Fgfr1;Fgf20^Fgfr1;Edn3^Ednra;Edn1^Ednra;Igf2^Igf1r;Fgf10^Fgfr1;Edn2^Ednra;Wnt11^Fzd7
prerank	GOBP_REGULATION_OF_CELLULAR_COMPONENT_BIOGENESIS	0.4926887148155349	1.3439067109267901	0.047094188376753505	0.1396847756689213	0.98998998998999	7/24	9.65%	Nrxn1^Nlgn2;Nrxn1^Nlgn1;Efna5^Epha3;Nrxn1^Nlgn3;Efnb3^Ephb2;Efna5^Ephb2;Wnt5a^Fzd1
prerank	WP_NOTCH_SIGNALING_PATHWAY	-0.3717026378896882	-1.3431020289648303	0.25	0.2211191335740072	0.06972477064220184	20/20	63.05%	Dll4^Notch1;Dll3^Notch4;Jag2^Notch1;Dll1^Notch1;Dll3^Notch1;Jag1^Notch1;Dll1^Notch4;Dll4^Notch4;Dll4^Notch2;Dll1^Notch2;Jag1^Notch4;Jag2^Notch4;Dll3^Notch2;Jag2^Notch2;Dll4^Notch3;Jag2^Notch3;Dll3^Notch3;Dll1^Notch3;Jag1^Notch2;Jag1^Notch3
prerank	FUKUSHIMA_TNFSF11_TARGETS	-0.3717026378896882	-1.3431020289648303	0.25	0.2211191335740072	0.06972477064220184	20/20	63.05%	Dll4^Notch1;Dll3^Notch4;Jag2^Notch1;Dll1^Notch1;Dll3^Notch1;Jag1^Notch1;Dll1^Notch4;Dll4^Notch4;Dll4^Notch2;Dll1^Notch2;Jag1^Notch4;Jag2^Notch4;Dll3^Notch2;Jag2^Notch2;Dll4^Notch3;Jag2^Notch3;Dll3^Notch3;Dll1^Notch3;Jag1^Notch2;Jag1^Notch3
prerank	MIR_6951_3P	0.5165035188979606	1.3262456804456586	0.07926829268292683	0.16477007623551146	0.992992992992993	4/15	1.38%	Fgf18^Fgfr1;Ncam1^Fgfr1;Nrxn1^Nlgn1;Fgf7^Fgfr1
prerank	REACTOME_CELL_SURFACE_INTERACTIONS_AT_THE_VASCULAR_WALL	-0.3311152515304765	-1.3201106152232525	0.0	0.2639891696750903	0.09357798165137615	16/16	67.06%	Sele^Ceacam1;Sele^Cd44;Selplg^Sell;Col1a2^Gp6;Col1a1^Gp6;Col1a1^Sdc1;Col1a2^Sdc1;Fn1^Sdc1;Selplg^Selp;Angpt2^Tek;Gas6^Mertk;Col1a1^Cd44;Fn1^Cd44;Col1a2^Cd44;Angpt1^Tek;Sele^Glg1
prerank	GOBP_POSITIVE_REGULATION_OF_MAPK_CASCADE	0.43110303452680176	1.3169663363856432	0.01001001001001001	0.17811425027424982	0.995995995995996	17/75	8.43%	Fgf18^Fgfr1;Fgf9^Fgfr1;Fgf1^Fgfr1;Fgf8^Fgfr1;Fgf2^Fgfr1;Fgf20^Fgfr1;Pdgfa^Pdgfrb;Edn3^Ednra;Edn1^Ednra;Igf2^Igf1r;Fgf10^Fgfr1;Fgf23^Fgfr1;Epgn^Egfr;Ntf3^Ntrk3;Fgf4^Fgfr1;Fgf15^Fgfr1;Pdgfc^Pdgfra
prerank	GOMF_SIGNALING_RECEPTOR_BINDING	0.41539138370283646	1.3155219681001733	0.003003003003003003	0.17835347640213928	0.995995995995996	30/126	10.97%	Nrxn1^Nlgn2;Nrxn2^Nlgn2;Fgf18^Fgfr1;Fgf16^Fgfr1;Fgf9^Fgfr1;Fgf1^Fgfr1;Fgf8^Fgfr1;Nrxn1^Nlgn1;Fgf2^Fgfr1;Fgf17^Fgfr1;Fgf7^Fgfr1;Fgf20^Fgfr1;Nrxn2^Nlgn1;Pdgfa^Pdgfrb;Igf2^Igf1r;Fgf10^Fgfr1;Fgf23^Fgfr1;Epgn^Egfr;Fgf5^Fgfr1;Nrxn1^Nlgn3;Efnb1^Ephb2;Efnb2^Ephb2;Fgf4^Fgfr1;Efnb3^Ephb2;Fgf15^Fgfr1;Pdgfc^Pdgfra;Wnt11^Fzd7;Efna5^Ephb2;Wnt5a^Fzd1;Nrxn2^Nlgn3
prerank	GOBP_SENSORY_ORGAN_DEVELOPMENT	0.46426159847694737	1.3131648115975108	0.062062062062062065	0.17988343430000203	0.995995995995996	6/31	2.73%	Fgf9^Fgfr1;Fgf8^Fgfr1;Fgf2^Fgfr1;Fgf20^Fgfr1;Edn1^Ednra;Fgf10^Fgfr1
prerank	GOBP_PEPTIDYL_AMINO_ACID_MODIFICATION	0.45417464133706925	1.3130894662516532	0.04804804804804805	0.1777810355294543	0.996996996996997	11/39	8.91%	Fgf8^Fgfr1;Fgf7^Fgfr1;Pdgfa^Pdgfrb;Igf2^Igf1r;Fgf10^Fgfr1;Epgn^Egfr;Ntf3^Ntrk3;Efna1^Epha3;Efna5^Epha3;Pdgfc^Pdgfra;Efna5^Ephb2
prerank	GOBP_REGULATION_OF_LEUKOCYTE_MIGRATION	0.5031149528760873	1.3128405406092696	0.07272727272727272	0.17601695093613942	0.996996996996997	4/19	10.23%	Edn3^Ednra;Edn1^Ednra;Edn2^Ednra;Rarres2^Cmklr1
prerank	WP_FOCAL_ADHESION_PI3KAKTMTOR_SIGNALING_PATHWAY	0.4311771179350691	1.3102969420814639	0.018018018018018018	0.1783704937345856	0.997997997997998	14/67	8.43%	Fgf18^Fgfr1;Fgf16^Fgfr1;Fgf9^Fgfr1;Fgf1^Fgfr1;Fgf8^Fgfr1;Fgf2^Fgfr1;Fgf17^Fgfr1;Fgf7^Fgfr1;Fgf20^Fgfr1;Pdgfa^Pdgfrb;Fgf10^Fgfr1;Fgf4^Fgfr1;Fgf15^Fgfr1;Pdgfc^Pdgfra
prerank	GOBP_REGULATION_OF_SYNAPSE_STRUCTURE_OR_ACTIVITY	0.4976785026621279	1.3092538591995495	0.09274193548387097	0.1777725795031001	0.997997997997998	6/18	9.65%	Nrxn1^Nlgn2;Nrxn1^Nlgn1;Nrxn1^Nlgn3;Efnb3^Ephb2;Efna5^Ephb2;Wnt5a^Fzd1
prerank	WP_DELTANOTCH_SIGNALING_PATHWAY	-0.37130689379824333	-1.3087177792242244	0.0625	0.24737446668854612	0.09541284403669725	16/16	63.05%	Dll4^Notch1;Jag2^Notch1;Dll1^Notch1;Jag1^Notch1;Dll1^Notch4;Dll4^Notch4;Dll4^Notch2;Dll1^Notch2;Jag1^Notch4;Jag2^Notch4;Jag2^Notch2;Dll4^Notch3;Jag2^Notch3;Dll1^Notch3;Jag1^Notch2;Jag1^Notch3
prerank	GOBP_CENTRAL_NERVOUS_SYSTEM_DEVELOPMENT	0.4427541035901508	1.3050350002741178	0.042042042042042045	0.1832806541926388	0.997997997997998	30/45	46.73%	Fgf8^Fgfr1;Ncam1^Fgfr1;Fgf2^Fgfr1;Fgf10^Fgfr1;Ntf3^Ntrk3;Nrxn1^Nlgn3;Efna5^Ephb2;Cntn1^Nrcam;Lamb2^Dag1;Mdk^Lrp1;Cxcl12^Ackr3;Sema5a^Plxna3;Lamc3^Dag1;Fgf2^Fgfr3;Lamb1^Dag1;Wnt5a^Fzd3;Hspg2^Dag1;Igf1^Igf1r;Ntf3^Ntrk2;Dll1^Notch3;Wnt5a^Fzd4;Ptn^Alk;Dll3^Notch3;Mdk^Alk;Sema6b^Plxna4;Ptn^Ptprz1;Mdk^Ptprz1;Efna5^Epha5;Dll4^Notch3;Sema5a^Plxna1
prerank	GOBP_REGULATION_OF_RESPONSE_TO_EXTERNAL_STIMULUS	0.43513992402911217	1.3040468081739545	0.01701701701701702	0.18302473725048532	0.997997997997998	14/63	7.37%	Fgf18^Fgfr1;Fgf16^Fgfr1;Fgf1^Fgfr1;Fgf2^Fgfr1;Pdgfa^Pdgfrb;Edn3^Ednra;Edn1^Ednra;Igf2^Igf1r;Fgf10^Fgfr1;Ntf3^Ntrk3;Nrxn1^Nlgn3;Edn2^Ednra;Efnb2^Ephb2;Fgf4^Fgfr1
prerank	REACTOME_INTEGRIN_CELL_SURFACE_INTERACTIONS	-0.321609379163336	-1.2986708966488332	0.0	0.24706678700361012	0.09724770642201835	20/20	68.04%	Col9a2^Cd44;Col2a1^Cd44;Col9a1^Cd44;Col9a3^Cd44;Col6a6^Cd44;Col6a5^Cd44;Col4a4^Cd44;Comp^Cd47;Col4a6^Cd44;Col6a1^Cd44;Col6a2^Cd44;Col4a5^Cd44;Spp1^Cd44;Col1a1^Cd44;Fn1^Cd44;Col1a2^Cd44;Col4a1^Cd44;Col6a3^Cd44;Col4a2^Cd44;Thbs1^Cd47
prerank	GOBP_SYNAPSE_ORGANIZATION	0.44090900556452073	1.296596486244923	0.04604604604604605	0.19431773609618408	0.998998998998999	36/44	51.36%	Nrxn1^Nlgn2;Nrxn2^Nlgn2;Nrxn1^Nlgn1;Nrxn2^Nlgn1;Sema3e^Plxnd1;Efna1^Epha3;Efna5^Epha3;Nrxn1^Nlgn3;Efnb1^Ephb2;Efnb2^Ephb2;Efnb3^Ephb2;Efna5^Ephb2;Wnt5a^Fzd1;Nrxn2^Nlgn3;Lamb2^Dag1;Agrn^Dag1;Lama5^Dag1;Ins2^Insr;Efna1^Epha5;Efnb3^Ephb1;Efnb2^Ephb1;Sema4d^Plxnb1;Bdnf^Ntrk2;Efnb1^Ephb1;Sema4a^Plxnb1;Efnb2^Epha4;Sema4d^Plxnb2;Efnb3^Ephb3;Efna1^Epha4;Efna5^Epha5;Efnb1^Epha4;Efnb2^Ephb3;Efnb1^Ephb3;Efn…
prerank	GOBP_REGULATION_OF_GROWTH	0.4658182265432874	1.294464449827418	0.0641925777331996	0.19579466038171797	0.998998998998999	6/29	2.60%	Fgf9^Fgfr1;Fgf8^Fgfr1;Ncam1^Fgfr1;Fgf2^Fgfr1;Fgf20^Fgfr1;Igf2^Igf1r
prerank	GOBP_RESPONSE_TO_GROWTH_FACTOR	0.4212904031801628	1.291436894145124	0.02002002002002002	0.19900146389619155	0.998998998998999	16/73	9.65%	Fgf18^Fgfr1;Fgf16^Fgfr1;Fgf9^Fgfr1;Fgf1^Fgfr1;Fgf8^Fgfr1;Fgf2^Fgfr1;Fgf17^Fgfr1;Fgf7^Fgfr1;Fgf20^Fgfr1;Fgf10^Fgfr1;Fgf23^Fgfr1;Fgf5^Fgfr1;Ntf3^Ntrk3;Fgf4^Fgfr1;Fgf15^Fgfr1;Wnt5a^Fzd1
prerank	GOBP_ADAPTIVE_IMMUNE_RESPONSE_BASED_ON_SOMATIC_RECOMBINATION_OF_IMMUNE_RECEPTORS_BUILT_FROM_IMMUNOGLOBULIN_SUPERFAMILY_DOMAINS	-0.3312883435582822	-1.2910602910602909	0.3333333333333333	0.24055817828381007	0.10458715596330276	24/24	67.11%	C3^C3ar1;Tnf^Tnfrsf1b;Icosl^Cd28;H2-M3^Cd8a;Icam1^Spn;Tnfsf13b^Tnfrsf13c;Gm7030^Cd8a;C3^Cr2;Jag1^Notch1;C4b^Cr2;H2-K1^Cd8a;Lta^Tnfrsf1b;Fcer2a^Cr2;H2-T23^Cd8a;Ccl20^Ccr6;H2-Ob^Cd4;Gm11127^Cd8a;Cd40lg^Cd40;H2-DMb2^Cd4;H2-Ab1^Cd4;H2-Aa^Cd4;H2-Eb1^Cd4;H2-DMb1^Cd4;H2-DMa^Cd4
prerank	GOBP_SECOND_MESSENGER_MEDIATED_SIGNALING	-0.34835116805355903	-1.290749691072203	0.0	0.22337545126353792	0.10458715596330276	17/18	55.29%	Cd22^Ptprc;Pomc^Oprm1;Insl3^Rxfp2;Ccl20^Ccr6;Ghrh^Ghrhr;Crh^Crhr2;Pomc^Oprl1;Adcyap1^Adcyap1r1;Rln1^Rxfp2;Edn2^Ednrb;Ucn^Crhr2;Gip^Gipr;Thbs1^Cd36;Crh^Crhr1;Ucn^Crhr1;Edn1^Ednrb;Edn3^Ednrb
prerank	GOBP_CIRCULATORY_SYSTEM_DEVELOPMENT	0.41397919728117133	1.2860692568846106	0.012012012012012012	0.20636009841755076	1.0	26/92	17.70%	Fgf18^Fgfr1;Fgf9^Fgfr1;Fgf1^Fgfr1;Fgf8^Fgfr1;Ncam1^Fgfr1;Fgf2^Fgfr1;Fgf20^Fgfr1;Pdgfa^Pdgfrb;Edn1^Ednra;Fgf10^Fgfr1;Efna3^Epha3;Epgn^Egfr;Sema3e^Plxnd1;Efna1^Epha3;Wnt11^Fzd2;Edn2^Ednra;Efnb2^Ephb2;Fgf15^Fgfr1;Wnt11^Fzd7;Wnt5a^Fzd1;Tnfsf12^Tnfrsf12a;Fgf6^Fgfr1;Wnt5a^Fzd2;Tnf^Tnfrsf1a;Pdgfa^Pdgfra;Efnb2^Ephb4
prerank	WP_ESC_PLURIPOTENCY_PATHWAYS	0.4162769144119796	1.2793056798826767	0.021021021021021023	0.21671825763700034	1.0	22/76	16.94%	Fgf18^Fgfr1;Fgf16^Fgfr1;Fgf9^Fgfr1;Fgf1^Fgfr1;Fgf8^Fgfr1;Fgf2^Fgfr1;Fgf17^Fgfr1;Fgf7^Fgfr1;Fgf20^Fgfr1;Pdgfa^Pdgfrb;Fgf10^Fgfr1;Fgf23^Fgfr1;Fgf5^Fgfr1;Wnt11^Fzd2;Fgf4^Fgfr1;Fgf15^Fgfr1;Wnt11^Fzd7;Wnt5a^Fzd1;Fgf6^Fgfr1;Wnt5a^Fzd2;Wnt11^Fzd3;Pdgfa^Pdgfra
prerank	HALLMARK_EPITHELIAL_MESENCHYMAL_TRANSITION	-0.2794981313400961	-1.277608297742526	0.0	0.23014440433212996	0.11376146788990826	27/27	72.28%	Lama1^Cd44;Thbs2^Sdc1;Comp^Sdc1;Tnc^Sdc1;Lamc2^Cd44;Col1a1^Sdc1;Col6a2^Sdc1;Col1a2^Sdc1;Fn1^Sdc1;Lama3^Cd44;Col6a3^Sdc1;Thbs1^Sdc1;Col4a2^Sdc1;Col4a1^Sdc1;Col6a2^Cd44;Spp1^Cd44;Wnt5a^Fzd8;Lamc1^Cd44;Col1a1^Cd44;Fn1^Cd44;Col1a2^Cd44;Col4a1^Cd44;Col6a3^Cd44;Col4a2^Cd44;Lama2^Cd44;Tnc^Sdc4;Thbs1^Sdc4
prerank	GOBP_CELL_JUNCTION_ORGANIZATION	0.4287825849814834	1.276961147800577	0.04604604604604605	0.21881607590996446	1.0	40/52	51.36%	Nrxn1^Nlgn2;Nrxn2^Nlgn2;Nrxn1^Nlgn1;Nrxn2^Nlgn1;Sema3e^Plxnd1;Efna1^Epha3;Efna5^Epha3;Nrxn1^Nlgn3;Efnb1^Ephb2;Efnb2^Ephb2;Efnb3^Ephb2;Efna5^Ephb2;Wnt5a^Fzd1;Ptn^Sdc4;Nrxn2^Nlgn3;Lama3^Dag1;Lamb2^Dag1;Agrn^Dag1;Lama5^Dag1;Lamc1^Dag1;Ins2^Insr;Tnc^Sdc4;Efna1^Epha5;Efnb3^Ephb1;Efnb2^Ephb1;Sema4d^Plxnb1;Bdnf^Ntrk2;Efnb1^Ephb1;Sema4a^Plxnb1;Efnb2^Epha4;Sema4d^Plxnb2;Efnb3^Ephb3;Efna1^Epha4;Efna5^Epha5…
prerank	GOBP_POSITIVE_REGULATION_OF_TRANSFERASE_ACTIVITY	0.4365534817826235	1.2689221351614628	0.06906906906906907	0.23226700738226633	1.0	30/42	50.01%	Fgf18^Fgfr1;Fgf1^Fgfr1;Fgf2^Fgfr1;Pdgfa^Pdgfrb;Igf2^Igf1r;Epgn^Egfr;Ntf3^Ntrk3;Pdgfc^Pdgfra;Pdgfa^Pdgfra;Agrn^Dag1;Fgf2^Fgfr4;Gas6^Axl;Thbs1^Sdc4;Fgf2^Fgfr3;Ins2^Insr;Fgf1^Fgfr4;Igf1^Igf1r;Efna1^Epha5;Ntf3^Ntrk2;Fgf1^Fgfr3;Angpt1^Tek;Efna1^Epha1;Wnt5a^Fzd4;Agt^Agtr1a;Wnt5a^Fzd8;Efna1^Epha4;Gas6^Mertk;Kitl^Kit;Fgf18^Fgfr4;Efna1^Epha8
prerank	GOBP_MAPK_CASCADE	0.40942201922200655	1.2575205211732867	0.03203203203203203	0.25417696473634743	1.0	17/82	8.43%	Fgf18^Fgfr1;Fgf9^Fgfr1;Fgf1^Fgfr1;Fgf8^Fgfr1;Fgf2^Fgfr1;Fgf20^Fgfr1;Pdgfa^Pdgfrb;Edn3^Ednra;Edn1^Ednra;Igf2^Igf1r;Fgf10^Fgfr1;Fgf23^Fgfr1;Epgn^Egfr;Ntf3^Ntrk3;Fgf4^Fgfr1;Fgf15^Fgfr1;Pdgfc^Pdgfra
prerank	GOBP_POSITIVE_REGULATION_OF_TRANSCRIPTION_BY_RNA_POLYMERASE_II	0.47613839667102614	1.2564024145064334	0.13360323886639677	0.2539147595687122	1.0	5/18	15.80%	Fgf1^Fgfr1;Fgf2^Fgfr1;Fgf10^Fgfr1;Fgf4^Fgfr1;Tnf^Tnfrsf1a
prerank	GOBP_POSITIVE_REGULATION_OF_KINASE_ACTIVITY	0.4330786364850169	1.255894792393337	0.08208208208208208	0.2524775365114519	1.0	29/41	50.01%	Fgf18^Fgfr1;Fgf1^Fgfr1;Fgf2^Fgfr1;Pdgfa^Pdgfrb;Epgn^Egfr;Ntf3^Ntrk3;Pdgfc^Pdgfra;Pdgfa^Pdgfra;Agrn^Dag1;Fgf2^Fgfr4;Gas6^Axl;Thbs1^Sdc4;Fgf2^Fgfr3;Ins2^Insr;Fgf1^Fgfr4;Igf1^Igf1r;Efna1^Epha5;Ntf3^Ntrk2;Fgf1^Fgfr3;Angpt1^Tek;Efna1^Epha1;Wnt5a^Fzd4;Agt^Agtr1a;Wnt5a^Fzd8;Efna1^Epha4;Gas6^Mertk;Kitl^Kit;Fgf18^Fgfr4;Efna1^Epha8
prerank	GOBP_RENAL_SYSTEM_DEVELOPMENT	0.4522742731091846	1.2541531809195063	0.10251256281407035	0.25379300930668086	1.0	5/26	2.73%	Fgf1^Fgfr1;Fgf8^Fgfr1;Fgf2^Fgfr1;Pdgfa^Pdgfrb;Fgf10^Fgfr1
prerank	GOBP_CELL_SURFACE_RECEPTOR_SIGNALING_PATHWAY_INVOLVED_IN_CELL_CELL_SIGNALING	0.44054766835217635	1.2521457839703733	0.07007007007007007	0.25570430674986816	1.0	16/35	33.66%	Nrxn1^Nlgn2;Nrxn1^Nlgn1;Edn1^Ednra;Wnt11^Fzd2;Nrxn1^Nlgn3;Wnt11^Fzd7;Wnt5a^Fzd1;Wnt5a^Fzd2;Wnt11^Fzd3;Mdk^Lrp1;Wnt5a^Fzd7;Fgf2^Fgfr3;Wnt5a^Fzd3;Wnt11^Fzd8;Wnt5b^Fzd4;Wnt11^Fzd4
prerank	GOBP_REGULATION_OF_TRANSFERASE_ACTIVITY	0.4274504530755611	1.246975342172645	0.07307307307307308	0.26564278334410063	1.0	30/43	50.01%	Fgf18^Fgfr1;Fgf1^Fgfr1;Fgf2^Fgfr1;Pdgfa^Pdgfrb;Igf2^Igf1r;Epgn^Egfr;Ntf3^Ntrk3;Pdgfc^Pdgfra;Pdgfa^Pdgfra;Agrn^Dag1;Fgf2^Fgfr4;Gas6^Axl;Thbs1^Sdc4;Fgf2^Fgfr3;Ins2^Insr;Fgf1^Fgfr4;Igf1^Igf1r;Efna1^Epha5;Ntf3^Ntrk2;Fgf1^Fgfr3;Angpt1^Tek;Efna1^Epha1;Wnt5a^Fzd4;Agt^Agtr1a;Wnt5a^Fzd8;Efna1^Epha4;Gas6^Mertk;Kitl^Kit;Fgf18^Fgfr4;Efna1^Epha8
prerank	GOBP_GLIOGENESIS	0.47638791187172014	1.235036372648339	0.1557128412537917	0.2913614744176869	1.0	10/16	44.55%	Ntf3^Ntrk3;Lamb2^Dag1;Cx3cl1^Cx3cr1;Mdk^Lrp1;Lamc3^Dag1;Fgf2^Fgfr3;Lamb1^Dag1;Ntf3^Ntrk2;Ptn^Ptprz1;Mdk^Ptprz1
prerank	GOBP_REGULATION_OF_KINASE_ACTIVITY	0.42355803382139395	1.2327577746159055	0.0920920920920921	0.2941128049385894	1.0	29/42	50.01%	Fgf18^Fgfr1;Fgf1^Fgfr1;Fgf2^Fgfr1;Pdgfa^Pdgfrb;Epgn^Egfr;Ntf3^Ntrk3;Pdgfc^Pdgfra;Pdgfa^Pdgfra;Agrn^Dag1;Fgf2^Fgfr4;Gas6^Axl;Thbs1^Sdc4;Fgf2^Fgfr3;Ins2^Insr;Fgf1^Fgfr4;Igf1^Igf1r;Efna1^Epha5;Ntf3^Ntrk2;Fgf1^Fgfr3;Angpt1^Tek;Efna1^Epha1;Wnt5a^Fzd4;Agt^Agtr1a;Wnt5a^Fzd8;Efna1^Epha4;Gas6^Mertk;Kitl^Kit;Fgf18^Fgfr4;Efna1^Epha8
prerank	REACTOME_CLASS_B_2_SECRETIN_FAMILY_RECEPTORS	-0.30985259417454863	-1.2310785368802466	0.0	0.3071412454873646	0.1614678899082569	19/20	52.24%	Iapp^Calcrl;Adm^Calcrl;Ghrh^Vipr1;Calca^Calcrl;Calca^Calcr;Ucn2^Crhr2;Iapp^Calcr;Adm^Calcr;Vip^Vipr1;Ghrh^Ghrhr;Vip^Vipr2;Crh^Crhr2;Ucn2^Crhr1;Ghrh^Vipr2;Adcyap1^Adcyap1r1;Ucn^Crhr2;Gip^Gipr;Crh^Crhr1;Ucn^Crhr1
prerank	GOBP_POSITIVE_REGULATION_OF_CELL_DIFFERENTIATION	0.417437080662626	1.2305743032930734	0.06606606606606606	0.2959128089626549	1.0	33/50	47.15%	Fgf18^Fgfr1;Fgf2^Fgfr1;Ntf3^Ntrk3;Efnb2^Ephb2;Efna5^Ephb2;Rarres2^Cmklr1;Lama1^Dag1;Lamb2^Dag1;Cx3cl1^Cx3cr1;Mdk^Lrp1;Lamc1^Dag1;Sema5a^Plxna3;Lama2^Dag1;Gas6^Axl;Fgf2^Fgfr3;Lamb1^Dag1;Wnt5a^Fzd3;Wnt5b^Fzd4;H2-DMa^Cd4;Ntf3^Ntrk2;Jag1^Notch2;Sema4d^Plxnb1;Bdnf^Ntrk2;H2-Aa^Cd4;Sema7a^Plxnc1;Wnt5a^Fzd4;Efnb2^Epha4;Sema4d^Plxnb2;Ptn^Ptprz1;Mdk^Ptprz1;Agt^Agtr1a;Sema5a^Plxna1;Kitl^Kit
prerank	GOBP_CELL_SUBSTRATE_ADHESION	0.4411336064612331	1.229988041023186	0.14529058116232466	0.29443634487840065	1.0	20/25	46.75%	Efna1^Epha3;Efna5^Epha3;Mdk^Sdc4;Ptn^Sdc4;Lamb3^Dag1;Lamb2^Dag1;Mdk^Lrp1;Lama5^Dag1;Lamc1^Dag1;Lamc2^Dag1;Lamc3^Dag1;Gas6^Axl;Thbs1^Sdc4;Lamb1^Dag1;Efna5^Epha1;Angpt1^Tek;Efna1^Epha1;Ptn^Ptprz1;Mdk^Ptprz1;Gas6^Mertk
prerank	GOBP_EPITHELIAL_CELL_DIFFERENTIATION	0.4329142483682473	1.2235529018846099	0.11911911911911911	0.3083191535971825	1.0	9/31	15.80%	Fgf8^Fgfr1;Fgf2^Fgfr1;Fgf20^Fgfr1;Fgf10^Fgfr1;Wnt11^Fzd2;Wnt11^Fzd7;Wnt5a^Fzd1;Wnt5a^Fzd2;Tnf^Tnfrsf1a
prerank	GOBP_POSITIVE_REGULATION_OF_NUCLEOBASE_CONTAINING_COMPOUND_METABOLIC_PROCESS	0.41621311969020575	1.2210848551809637	0.08308308308308308	0.3121989529309785	1.0	20/46	33.66%	Fgf9^Fgfr1;Fgf1^Fgfr1;Fgf2^Fgfr1;Fgf7^Fgfr1;Igf2^Igf1r;Fgf10^Fgfr1;Fgf23^Fgfr1;Wnt11^Fzd2;Fgf4^Fgfr1;Wnt11^Fzd7;Wnt5a^Fzd1;Wnt5a^Fzd2;Tnf^Tnfrsf1a;Fgf2^Fgfr4;Nampt^Insr;Wnt5a^Fzd7;Ins2^Insr;Fgf1^Fgfr4;Igf1^Igf1r;Wnt11^Fzd4
prerank	GOBP_REGULATION_OF_CELLULAR_LOCALIZATION	0.4675530048134434	1.2205121539964323	0.1595959595959596	0.31067642435462633	1.0	6/18	15.80%	Nrxn1^Nlgn2;Nrxn1^Nlgn1;Efna5^Epha3;Nrxn1^Nlgn3;Efna5^Ephb2;Tnf^Tnfrsf1a
prerank	GOBP_NEGATIVE_REGULATION_OF_CELLULAR_COMPONENT_ORGANIZATION	0.4620716730279687	1.2153263011722364	0.16109422492401215	0.32194885620942465	1.0	8/18	25.07%	Nrxn1^Nlgn1;Efna1^Epha3;Nrxn1^Nlgn3;Efnb2^Ephb2;Efnb3^Ephb2;Tnf^Tnfrsf1a;Sema5b^Plxna3;Sema5a^Plxna3
prerank	GOBP_SECRETION	0.40288065828235325	1.2064770999015622	0.08308308308308308	0.34337655271771206	1.0	10/59	2.81%	Nrxn1^Nlgn2;Nrxn2^Nlgn2;Ncam1^Fgfr1;Nrxn1^Nlgn1;Fgf7^Fgfr1;Nrxn2^Nlgn1;Edn3^Ednra;Edn1^Ednra;Fgf10^Fgfr1;Fgf23^Fgfr1
prerank	GOBP_POSITIVE_REGULATION_OF_CELL_POPULATION_PROLIFERATION	0.38139568817032343	1.2045697112824079	0.03203203203203203	0.34589661430655094	1.0	25/128	8.43%	Fgf18^Fgfr1;Fgf16^Fgfr1;Fgf9^Fgfr1;Fgf1^Fgfr1;Fgf8^Fgfr1;Ncam1^Fgfr1;Fgf2^Fgfr1;Fgf17^Fgfr1;Fgf7^Fgfr1;Fgf20^Fgfr1;Pdgfa^Pdgfrb;Edn3^Ednra;Edn1^Ednra;Igf2^Igf1r;Fgf10^Fgfr1;Fgf23^Fgfr1;Epgn^Egfr;Fgf5^Fgfr1;Ntf3^Ntrk3;Edn2^Ednra;Efnb1^Ephb2;Efnb2^Ephb2;Fgf4^Fgfr1;Fgf15^Fgfr1;Pdgfc^Pdgfra
prerank	GOCC_GLUTAMATERGIC_SYNAPSE	0.4453373549440389	1.1948973759765702	0.18309859154929578	0.3713451533991011	1.0	17/22	46.83%	Nrxn1^Nlgn1;Nrxn2^Nlgn1;Nrxn1^Nlgn3;Efnb1^Ephb2;Efnb2^Ephb2;Efnb3^Ephb2;Nrxn2^Nlgn3;Agrn^Dag1;Lama5^Dag1;Igf1^Igf1r;Efnb3^Ephb1;Efnb2^Ephb1;Bdnf^Ntrk2;Wnt5a^Fzd4;Efnb1^Ephb1;Efnb2^Epha4;Efnb1^Epha4
prerank	GOBP_HORMONE_TRANSPORT	-0.3025135833479387	-1.1890292459668146	0.2	0.3768050541516245	0.22752293577981653	20/21	55.45%	F2^F2rl1;Ucn2^Crhr2;Tac1^Tacr1;Ghrh^Ghrhr;Crh^Crhr2;Gal^Galr1;Ghrl^Ghsr;Ucn2^Crhr1;Fgf23^Fgfr4;Pomc^Oprk1;F2^F2rl2;Ucn^Crhr2;Gip^Gipr;Lep^Lepr;Crh^Crhr1;Tac1^Tacr2;Ucn^Crhr1;Ghrh^Ghsr;Efna5^Epha5;Agt^Agtr1a
prerank	GOBP_REGULATION_OF_HORMONE_SECRETION	-0.3025135833479387	-1.1890292459668146	0.2	0.3768050541516245	0.22752293577981653	20/21	55.45%	F2^F2rl1;Ucn2^Crhr2;Tac1^Tacr1;Ghrh^Ghrhr;Crh^Crhr2;Gal^Galr1;Ghrl^Ghsr;Ucn2^Crhr1;Fgf23^Fgfr4;Pomc^Oprk1;F2^F2rl2;Ucn^Crhr2;Gip^Gipr;Lep^Lepr;Crh^Crhr1;Tac1^Tacr2;Ucn^Crhr1;Ghrh^Ghsr;Efna5^Epha5;Agt^Agtr1a
prerank	GOBP_POSITIVE_REGULATION_OF_SECRETION	-0.3792643923240938	-1.1858333333333333	0.0	0.3655234657039711	0.23486238532110093	21/21	62.31%	Tnfsf11^Tnfrsf11a;Cck^Cckar;F2^F2rl1;Tac1^Tacr1;Oxt^Oxtr;Cck^Cckbr;Ghrh^Ghrhr;Crh^Crhr2;Gal^Galr1;Avp^Avpr1a;F2^F2rl2;Edn2^Ednrb;Ucn^Crhr2;Gip^Gipr;Avp^Avpr1b;Crh^Crhr1;Tac1^Tacr2;Ucn^Crhr1;Edn1^Ednrb;Edn3^Ednrb;Retn^Tlr4
prerank	GOBP_EXPORT_FROM_CELL	0.4013877788892331	1.1851202610276	0.11711711711711711	0.39861267772244324	1.0	8/50	2.81%	Nrxn1^Nlgn2;Nrxn2^Nlgn2;Ncam1^Fgfr1;Nrxn1^Nlgn1;Fgf7^Fgfr1;Nrxn2^Nlgn1;Fgf10^Fgfr1;Fgf23^Fgfr1
prerank	REACTOME_HEMOSTASIS	-0.27934898612593384	-1.1830508474576271	0.3333333333333333	0.35333935018050544	0.23669724770642203	25/25	72.28%	Sele^Ceacam1;Sele^Cd44;App^Cd74;Selplg^Sell;Col1a2^Gp6;Col1a1^Gp6;Col1a1^Sdc1;Col1a2^Sdc1;Fn1^Sdc1;Thbs1^Sdc1;Selplg^Selp;Angpt2^Tek;F2^F2rl2;Thbs1^Cd36;F2^F2rl3;Plg^F2rl3;Gas6^Mertk;Col1a1^Cd44;Fn1^Cd44;Col1a2^Cd44;F2^F2r;Angpt1^Tek;Sele^Glg1;Thbs1^Cd47;Thbs1^Sdc4
prerank	GOBP_POSITIVE_REGULATION_OF_PROTEIN_METABOLIC_PROCESS	0.3824202153063038	1.1817288921586429	0.07207207207207207	0.4060671298273308	1.0	23/93	12.48%	Fgf18^Fgfr1;Fgf16^Fgfr1;Fgf9^Fgfr1;Fgf1^Fgfr1;Fgf8^Fgfr1;Fgf2^Fgfr1;Fgf17^Fgfr1;Fgf7^Fgfr1;Fgf20^Fgfr1;Pdgfa^Pdgfrb;Edn3^Ednra;Edn1^Ednra;Fgf10^Fgfr1;Fgf23^Fgfr1;Epgn^Egfr;Fgf5^Fgfr1;Ntf3^Ntrk3;Fgf4^Fgfr1;Fgf15^Fgfr1;Pdgfc^Pdgfra;Wnt5a^Fzd1;Fgf6^Fgfr1;Fasl^Fas
prerank	REACTOME_PCP_CE_PATHWAY	0.46194943015309287	1.1771756006102425	0.21928934010152284	0.4098767259525463	1.0	10/16	33.66%	Wnt11^Fzd2;Wnt11^Fzd7;Wnt5a^Fzd1;Wnt5a^Fzd2;Wnt11^Fzd3;Wnt5a^Fzd7;Wnt5a^Fzd3;Wnt11^Fzd8;Wnt5b^Fzd4;Wnt11^Fzd4
prerank	REACTOME_BETA_CATENIN_INDEPENDENT_WNT_SIGNALING	0.46194943015309287	1.1771756006102425	0.21928934010152284	0.4098767259525463	1.0	10/16	33.66%	Wnt11^Fzd2;Wnt11^Fzd7;Wnt5a^Fzd1;Wnt5a^Fzd2;Wnt11^Fzd3;Wnt5a^Fzd7;Wnt5a^Fzd3;Wnt11^Fzd8;Wnt5b^Fzd4;Wnt11^Fzd4
prerank	REACTOME_SIGNALING_BY_WNT	0.46194943015309287	1.1771756006102425	0.21928934010152284	0.4098767259525463	1.0	10/16	33.66%	Wnt11^Fzd2;Wnt11^Fzd7;Wnt5a^Fzd1;Wnt5a^Fzd2;Wnt11^Fzd3;Wnt5a^Fzd7;Wnt5a^Fzd3;Wnt11^Fzd8;Wnt5b^Fzd4;Wnt11^Fzd4
prerank	GOBP_TRANSMEMBRANE_RECEPTOR_PROTEIN_TYROSINE_KINASE_SIGNALING_PATHWAY	0.3702268548713547	1.1759452808330186	0.05905905905905906	0.4103187383663558	1.0	28/134	8.91%	Fgf18^Fgfr1;Fgf16^Fgfr1;Fgf9^Fgfr1;Fgf1^Fgfr1;Fgf8^Fgfr1;Fgf2^Fgfr1;Fgf17^Fgfr1;Fgf7^Fgfr1;Fgf20^Fgfr1;Pdgfa^Pdgfrb;Efna4^Epha3;Efna2^Epha3;Igf2^Igf1r;Fgf10^Fgfr1;Fgf23^Fgfr1;Efna3^Epha3;Epgn^Egfr;Fgf5^Fgfr1;Ntf3^Ntrk3;Efna1^Epha3;Efna5^Epha3;Efnb1^Ephb2;Efnb2^Ephb2;Fgf4^Fgfr1;Efnb3^Ephb2;Fgf15^Fgfr1;Pdgfc^Pdgfra;Efna5^Ephb2
prerank	GOBP_ANGIOGENESIS	0.3883445005908157	1.1736633098904217	0.12112112112112113	0.4140017283256443	1.0	15/63	17.70%	Fgf18^Fgfr1;Fgf9^Fgfr1;Fgf1^Fgfr1;Fgf8^Fgfr1;Fgf2^Fgfr1;Pdgfa^Pdgfrb;Edn1^Ednra;Sema3e^Plxnd1;Edn2^Ednra;Efnb2^Ephb2;Tnfsf12^Tnfrsf12a;Fgf6^Fgfr1;Tnf^Tnfrsf1a;Pdgfa^Pdgfra;Efnb2^Ephb4
prerank	GOBP_LIPID_METABOLIC_PROCESS	0.4227937232645519	1.1732865490247053	0.19539078156312625	0.41174174728950386	1.0	14/27	35.62%	Fgf1^Fgfr1;Fgf2^Fgfr1;Fgf7^Fgfr1;Pdgfa^Pdgfrb;Igf2^Igf1r;Fgf23^Fgfr1;Fgf15^Fgfr1;Tnf^Tnfrsf1a;Pdgfa^Pdgfra;Fgf2^Fgfr4;Fgf2^Fgfr3;Fgf1^Fgfr4;Igf1^Igf1r;Fgf1^Fgfr3
prerank	GOBP_CELL_PROJECTION_ORGANIZATION	0.37238093974703085	1.1715192635524563	0.07607607607607608	0.4143033277584147	1.0	72/117	46.83%	Mdk^Sdc2;Ptn^Sdc2;Nrxn1^Nlgn2;Fgf8^Fgfr1;Ncam1^Fgfr1;Nrxn1^Nlgn1;Pdgfa^Pdgfrb;Edn3^Ednra;Edn1^Ednra;Efna4^Epha3;Efna2^Epha3;Efna3^Epha3;Sema3e^Plxnd1;Ntf3^Ntrk3;Efna1^Epha3;Efna5^Epha3;Nrxn1^Nlgn3;Edn2^Ednra;Efnb1^Ephb2;Efnb2^Ephb2;Efnb3^Ephb2;Efna5^Ephb2;Mdk^Sdc4;Wnt5a^Fzd1;Cntn1^Nrcam;Ptn^Sdc4;Lama3^Dag1;Lama1^Dag1;Sema5b^Plxna3;Lamb2^Dag1;Agrn^Dag1;Mdk^Lrp1;Lama5^Dag1;Lamc1^Dag1;Sema5a^Plxna3;…
prerank	GOBP_GENERATION_OF_NEURONS	0.36786914259132947	1.1698756853779146	0.055055055055055056	0.4160303852244091	1.0	86/145	46.83%	Mdk^Sdc2;Ptn^Sdc2;Nrxn1^Nlgn2;Fgf8^Fgfr1;Ncam1^Fgfr1;Nrxn1^Nlgn1;Fgf2^Fgfr1;Fgf20^Fgfr1;Edn3^Ednra;Edn1^Ednra;Efna4^Epha3;Efna2^Epha3;Efna3^Epha3;Sema3e^Plxnd1;Ntf3^Ntrk3;Efna1^Epha3;Wnt11^Fzd2;Efna5^Epha3;Nrxn1^Nlgn3;Edn2^Ednra;Efnb1^Ephb2;Efnb2^Ephb2;Efnb3^Ephb2;Efna5^Ephb2;Mdk^Sdc4;Wnt5a^Fzd1;Cntn1^Nrcam;Ptn^Sdc4;Wnt5a^Fzd2;Wnt11^Fzd3;Lama3^Dag1;Lama1^Dag1;Sema5b^Plxna3;Lamb2^Dag1;Agrn^Dag1;Cx…
prerank	GOBP_REGULATION_OF_ORGANELLE_ORGANIZATION	0.4486795274409676	1.1698726400005106	0.23756345177664975	0.41259932203614247	1.0	9/17	37.08%	Igf2^Igf1r;Ntf3^Ntrk3;Efna5^Epha3;Mdk^Sdc4;Mdk^Lrp1;Sema5a^Plxna3;Ins2^Insr;Igf1^Igf1r;Efna5^Epha1
prerank	GOBP_EPHRIN_RECEPTOR_SIGNALING_PATHWAY	0.39222083580527173	1.1664242087128378	0.15315315315315314	0.4201141034319623	1.0	36/51	51.36%	Efna4^Epha3;Efna2^Epha3;Efna3^Epha3;Efna1^Epha3;Efna5^Epha3;Efnb1^Ephb2;Efnb2^Ephb2;Efnb3^Ephb2;Efna5^Ephb2;Efnb3^Ephb4;Efnb2^Ephb4;Efnb1^Ephb4;Efna1^Epha5;Efna2^Epha5;Efnb3^Ephb1;Efna4^Epha5;Efna5^Epha1;Efnb2^Ephb1;Efna1^Epha1;Efnb1^Ephb1;Efna4^Epha1;Efnb2^Epha4;Efna3^Epha1;Efnb3^Ephb3;Efna2^Epha4;Efna1^Epha4;Efna5^Epha5;Efna3^Epha5;Efnb1^Epha4;Efnb2^Ephb3;Efnb1^Ephb3;Efna1^Epha8;Efna2^Epha1;Efn…
prerank	GOCC_SYNAPSE	0.3881409790317761	1.1645199769508456	0.13713713713713713	0.4228361542872507	1.0	38/59	47.34%	Ptn^Sdc2;Nrxn1^Nlgn2;Nrxn2^Nlgn2;Nrxn1^Nlgn1;Nrxn2^Nlgn1;Efna2^Epha3;Ntf3^Ntrk3;Efna5^Epha3;Nrxn1^Nlgn3;Efnb1^Ephb2;Efnb2^Ephb2;Efnb3^Ephb2;Efna5^Ephb2;Cntn1^Nrcam;Nrxn2^Nlgn3;Lamb2^Dag1;Agrn^Dag1;Lama5^Dag1;Lamc1^Dag1;Lama4^Dag1;Entpd1^Adora2a;Lama2^Dag1;Wnt5a^Fzd3;Igf1^Igf1r;Ntf3^Ntrk2;Efnb3^Ephb1;Efnb2^Ephb1;Bdnf^Ntrk2;Npy^Npy1r;Ntf5^Ntrk2;Wnt5a^Fzd4;Efnb1^Ephb1;Efnb2^Epha4;Ptn^Ptprz1;Nts^Ntsr…
prerank	GOBP_NEUROGENESIS	0.36315755084769646	1.1613570714995765	0.05205205205205205	0.429922209414881	1.0	91/159	46.83%	Mdk^Sdc2;Ptn^Sdc2;Nrxn1^Nlgn2;Fgf8^Fgfr1;Ncam1^Fgfr1;Nrxn1^Nlgn1;Fgf2^Fgfr1;Fgf20^Fgfr1;Edn3^Ednra;Edn1^Ednra;Efna4^Epha3;Efna2^Epha3;Fgf10^Fgfr1;Efna3^Epha3;Fgf5^Fgfr1;Sema3e^Plxnd1;Ntf3^Ntrk3;Efna1^Epha3;Wnt11^Fzd2;Efna5^Epha3;Nrxn1^Nlgn3;Edn2^Ednra;Efnb1^Ephb2;Efnb2^Ephb2;Efnb3^Ephb2;Efna5^Ephb2;Mdk^Sdc4;Wnt5a^Fzd1;Cntn1^Nrcam;Ptn^Sdc4;Wnt5a^Fzd2;Wnt11^Fzd3;Lama3^Dag1;Lama1^Dag1;Sema5b^Plxna3;…
prerank	GOBP_NEURON_DEVELOPMENT	0.3695528495193817	1.1590103884193286	0.08708708708708708	0.4338751822259395	1.0	73/113	46.83%	Mdk^Sdc2;Ptn^Sdc2;Nrxn1^Nlgn2;Fgf8^Fgfr1;Ncam1^Fgfr1;Nrxn1^Nlgn1;Edn3^Ednra;Edn1^Ednra;Efna4^Epha3;Efna2^Epha3;Efna3^Epha3;Sema3e^Plxnd1;Ntf3^Ntrk3;Efna1^Epha3;Efna5^Epha3;Nrxn1^Nlgn3;Edn2^Ednra;Efnb1^Ephb2;Efnb2^Ephb2;Efnb3^Ephb2;Efna5^Ephb2;Mdk^Sdc4;Wnt5a^Fzd1;Cntn1^Nrcam;Ptn^Sdc4;Wnt5a^Fzd2;Lama3^Dag1;Lama1^Dag1;Sema5b^Plxna3;Lamb2^Dag1;Agrn^Dag1;Mdk^Lrp1;Lama5^Dag1;Lamc1^Dag1;Sema5a^Plxna3;La…
prerank	GOBP_POSITIVE_REGULATION_OF_MOLECULAR_FUNCTION	0.37714603152661597	1.156213914621041	0.12712712712712712	0.43928057561355655	1.0	47/81	47.15%	Fgf18^Fgfr1;Fgf1^Fgfr1;Fgf2^Fgfr1;Pdgfa^Pdgfrb;Edn3^Ednra;Edn1^Ednra;Igf2^Igf1r;Fgf10^Fgfr1;Fgf23^Fgfr1;Epgn^Egfr;Ntf3^Ntrk3;Wnt11^Fzd2;Nrxn1^Nlgn3;Edn2^Ednra;Pdgfc^Pdgfra;Wnt5a^Fzd1;Fasl^Fas;Wnt5a^Fzd2;Pdgfa^Pdgfra;Agrn^Dag1;Cx3cl1^Cx3cr1;Fgf2^Fgfr4;Gas6^Axl;Thbs1^Sdc4;Fgf2^Fgfr3;Ins2^Insr;Fgf1^Fgfr4;Wnt11^Fzd8;Igf1^Igf1r;Efna1^Epha5;Wnt11^Fzd4;Ntf3^Ntrk2;Fgf1^Fgfr3;Angpt1^Tek;F2^F2r;Sema4d^Plxn…
prerank	GOBP_POSITIVE_REGULATION_OF_CELLULAR_COMPONENT_ORGANIZATION	0.3852649859053145	1.1554822542741323	0.14814814814814814	0.4380387745493545	1.0	34/58	44.55%	Nrxn1^Nlgn2;Fgf8^Fgfr1;Nrxn1^Nlgn1;Igf2^Igf1r;Ntf3^Ntrk3;Efna5^Epha3;Nrxn1^Nlgn3;Efnb3^Ephb2;Efna5^Ephb2;Mdk^Sdc4;Wnt5a^Fzd1;Ptn^Sdc4;Fasl^Fas;Agrn^Dag1;Mdk^Lrp1;Sema5a^Plxna3;Ins2^Insr;Igf1^Igf1r;Wnt11^Fzd4;Ntf3^Ntrk2;Efnb3^Ephb1;Efna5^Epha1;Angpt1^Tek;Sema4d^Plxnb1;Bdnf^Ntrk2;Sema7a^Plxnc1;Wnt5a^Fzd4;Ptn^Alk;Sema4a^Plxnb1;Mdk^Alk;Sema4d^Plxnb2;Ptn^Ptprz1;Efnb3^Ephb3;Mdk^Ptprz1
prerank	GOBP_MONOATOMIC_ION_HOMEOSTASIS	0.42417003130654857	1.1519830417045087	0.2248995983935743	0.4462829221530786	1.0	6/24	11.82%	Fgf2^Fgfr1;Edn3^Ednra;Edn1^Ednra;Fgf23^Fgfr1;Edn2^Ednra;Pthlh^Pth1r
prerank	GOBP_POSITIVE_REGULATION_OF_NEUROGENESIS	0.42127674254456454	1.1453554985258436	0.25728643216080405	0.46501555325718674	1.0	17/22	54.31%	Ntf3^Ntrk3;Efna5^Ephb2;Cx3cl1^Cx3cr1;Mdk^Lrp1;Sema5a^Plxna3;Wnt5a^Fzd3;Ntf3^Ntrk2;Sema4d^Plxnb1;Bdnf^Ntrk2;Sema7a^Plxnc1;Wnt5a^Fzd4;Sema4d^Plxnb2;Ptn^Ptprz1;Mdk^Ptprz1;Sema5a^Plxna1;Efna5^Epha4;Sema4d^Plxnb3
prerank	GOBP_ANIMAL_ORGAN_MORPHOGENESIS	0.36467043337502	1.1442043308865932	0.11811811811811812	0.46553568592732075	1.0	27/103	18.69%	Fgf18^Fgfr1;Fgf16^Fgfr1;Fgf9^Fgfr1;Fgf1^Fgfr1;Fgf8^Fgfr1;Fgf2^Fgfr1;Fgf17^Fgfr1;Fgf7^Fgfr1;Fgf20^Fgfr1;Pdgfa^Pdgfrb;Edn1^Ednra;Igf2^Igf1r;Fgf10^Fgfr1;Fgf23^Fgfr1;Fgf5^Fgfr1;Wnt11^Fzd2;Efnb2^Ephb2;Fgf4^Fgfr1;Fgf15^Fgfr1;Pdgfc^Pdgfra;Wnt5a^Fzd1;Fgf6^Fgfr1;Wnt5a^Fzd2;Wnt11^Fzd3;Pdgfa^Pdgfra;Efnb2^Ephb4;Lama1^Dag1
prerank	GOBP_BLOOD_VESSEL_MORPHOGENESIS	0.37212228812597137	1.1405166853983837	0.15315315315315314	0.4746454910898162	1.0	37/74	47.79%	Fgf18^Fgfr1;Fgf9^Fgfr1;Fgf1^Fgfr1;Fgf8^Fgfr1;Fgf2^Fgfr1;Pdgfa^Pdgfrb;Edn1^Ednra;Fgf10^Fgfr1;Sema3e^Plxnd1;Edn2^Ednra;Efnb2^Ephb2;Tnfsf12^Tnfrsf12a;Fgf6^Fgfr1;Tnf^Tnfrsf1a;Pdgfa^Pdgfra;Efnb2^Ephb4;Cx3cl1^Cx3cr1;Mdk^Lrp1;Cxcl12^Ackr3;Wnt11^Fzd8;Efna1^Epha5;Wnt11^Fzd4;Nppc^Npr2;Jag1^Notch3;Jag1^Notch2;Angpt1^Tek;Dll1^Notch3;Efnb2^Ephb1;Efna1^Epha1;Wnt5a^Fzd4;Efna3^Epha1;Agt^Agtr1a;Wnt5a^Fzd8;Dll4^No…
prerank	GOBP_HEAD_DEVELOPMENT	0.40654825794359983	1.1392715879257544	0.2374749498997996	0.47560651173657764	1.0	16/28	46.73%	Fgf8^Fgfr1;Ncam1^Fgfr1;Fgf2^Fgfr1;Fgf10^Fgfr1;Efna5^Ephb2;Sema5a^Plxna3;Fgf2^Fgfr3;Wnt5a^Fzd3;Igf1^Igf1r;Ntf3^Ntrk2;Dll1^Notch3;Wnt5a^Fzd4;Mdk^Alk;Sema6b^Plxna4;Efna5^Epha5;Sema5a^Plxna1
prerank	GOBP_PHOSPHORYLATION	0.36073232575368264	1.1377536997463633	0.1021021021021021	0.4771429798170219	1.0	26/127	9.65%	Fgf18^Fgfr1;Fgf16^Fgfr1;Fgf9^Fgfr1;Fgf1^Fgfr1;Fgf8^Fgfr1;Fgf2^Fgfr1;Fgf17^Fgfr1;Fgf7^Fgfr1;Fgf20^Fgfr1;Pdgfa^Pdgfrb;Edn3^Ednra;Edn1^Ednra;Igf2^Igf1r;Fgf10^Fgfr1;Fgf23^Fgfr1;Epgn^Egfr;Fgf5^Fgfr1;Ntf3^Ntrk3;Efna1^Epha3;Efna5^Epha3;Fgf4^Fgfr1;Fgf15^Fgfr1;Pdgfc^Pdgfra;Wnt11^Fzd7;Efna5^Ephb2;Wnt5a^Fzd1
prerank	GOBP_BRANCHING_MORPHOGENESIS_OF_AN_EPITHELIAL_TUBE	0.4364172585756793	1.1369750052956618	0.2778904665314402	0.4762885068987285	1.0	7/16	44.61%	Edn1^Ednra;Sema3e^Plxnd1;Lama1^Dag1;Lama5^Dag1;Angpt1^Tek;Col4a1^Cd44;Agt^Agtr1a
prerank	GOBP_VESICLE_MEDIATED_TRANSPORT	0.41851165120564665	1.136194982453372	0.2540160642570281	0.47548543681377925	1.0	9/24	32.02%	Nrxn1^Nlgn2;Nrxn1^Nlgn1;Nrxn1^Nlgn3;Efnb2^Ephb2;Pros1^Axl;Gas6^Axl;Thbs1^Sdc4;Ins2^Insr;Thbs1^Cd47
prerank	WP_WNT_SIGNALING_PATHWAY_AND_PLURIPOTENCY	0.4361596832010396	1.1360178549250168	0.2568250758341759	0.46902763625996696	1.0	10/18	33.66%	Wnt11^Fzd2;Wnt11^Fzd7;Wnt5a^Fzd1;Wnt5a^Fzd2;Wnt11^Fzd3;Wnt5a^Fzd7;Wnt5a^Fzd3;Wnt11^Fzd8;Wnt5b^Fzd4;Wnt11^Fzd4
prerank	WP_WNT_SIGNALING_IN_KIDNEY_DISEASE	0.4361596832010396	1.1360178549250168	0.2568250758341759	0.46902763625996696	1.0	10/18	33.66%	Wnt11^Fzd2;Wnt11^Fzd7;Wnt5a^Fzd1;Wnt5a^Fzd2;Wnt11^Fzd3;Wnt5a^Fzd7;Wnt5a^Fzd3;Wnt11^Fzd8;Wnt5b^Fzd4;Wnt11^Fzd4
prerank	GOBP_MORPHOGENESIS_OF_AN_EPITHELIUM	0.37687378133254357	1.1319625714194492	0.1871871871871872	0.4794061586616153	1.0	24/56	37.64%	Fgf1^Fgfr1;Fgf8^Fgfr1;Fgf2^Fgfr1;Fgf7^Fgfr1;Edn1^Ednra;Fgf10^Fgfr1;Sema3e^Plxnd1;Wnt11^Fzd2;Mdk^Sdc4;Wnt5a^Fzd1;Wnt5a^Fzd2;Wnt11^Fzd3;Pdgfa^Pdgfra;Lama3^Dag1;Lama1^Dag1;Lama5^Dag1;Lamc1^Dag1;Fgf2^Fgfr3;Tnc^Sdc4;Wnt5a^Fzd3;Igf1^Igf1r;Fgf1^Fgfr3;Jag1^Notch2;Angpt1^Tek
prerank	WP_WNT_SIGNALING_PATHWAY_WP403	0.43713060744284443	1.126976810789642	0.28557013118062563	0.49331672429284473	1.0	8/17	31.99%	Wnt11^Fzd2;Wnt11^Fzd7;Wnt5a^Fzd1;Wnt5a^Fzd2;Wnt11^Fzd3;Wnt5a^Fzd7;Wnt5a^Fzd3;Wnt11^Fzd8
prerank	GOBP_CELLULAR_COMPONENT_MORPHOGENESIS	0.3621997179098856	1.1233290684838264	0.16416416416416416	0.49886989892430117	1.0	65/94	51.36%	Mdk^Sdc2;Ptn^Sdc2;Nrxn1^Nlgn1;Edn3^Ednra;Edn1^Ednra;Efna4^Epha3;Efna2^Epha3;Efna3^Epha3;Sema3e^Plxnd1;Ntf3^Ntrk3;Efna1^Epha3;Efna5^Epha3;Nrxn1^Nlgn3;Edn2^Ednra;Efnb1^Ephb2;Efnb2^Ephb2;Efnb3^Ephb2;Efna5^Ephb2;Cntn1^Nrcam;Lama3^Dag1;Lama1^Dag1;Sema5b^Plxna3;Lamb2^Dag1;Agrn^Dag1;Mdk^Lrp1;Lama5^Dag1;Sema5a^Plxna3;Lama2^Dag1;Wnt5a^Fzd3;Sema6a^Plxna4;Efna1^Epha5;Ntf3^Ntrk2;Efna2^Epha5;Efnb3^Ephb1;Efna4…
prerank	GOBP_CELL_PART_MORPHOGENESIS	0.3621997179098856	1.1233290684838264	0.16416416416416416	0.49886989892430117	1.0	65/94	51.36%	Mdk^Sdc2;Ptn^Sdc2;Nrxn1^Nlgn1;Edn3^Ednra;Edn1^Ednra;Efna4^Epha3;Efna2^Epha3;Efna3^Epha3;Sema3e^Plxnd1;Ntf3^Ntrk3;Efna1^Epha3;Efna5^Epha3;Nrxn1^Nlgn3;Edn2^Ednra;Efnb1^Ephb2;Efnb2^Ephb2;Efnb3^Ephb2;Efna5^Ephb2;Cntn1^Nrcam;Lama3^Dag1;Lama1^Dag1;Sema5b^Plxna3;Lamb2^Dag1;Agrn^Dag1;Mdk^Lrp1;Lama5^Dag1;Sema5a^Plxna3;Lama2^Dag1;Wnt5a^Fzd3;Sema6a^Plxna4;Efna1^Epha5;Ntf3^Ntrk2;Efna2^Epha5;Efnb3^Ephb1;Efna4…
prerank	GOBP_REGULATION_OF_TRANS_SYNAPTIC_SIGNALING	0.4051961621535464	1.1230243221981704	0.2602602602602603	0.49658453265602903	1.0	7/28	10.97%	Nrxn1^Nlgn2;Nrxn2^Nlgn2;Nrxn1^Nlgn1;Nrxn2^Nlgn1;Nrxn1^Nlgn3;Efnb3^Ephb2;Nrxn2^Nlgn3
prerank	GOBP_ANATOMICAL_STRUCTURE_FORMATION_INVOLVED_IN_MORPHOGENESIS	0.3587770968682276	1.1217486109035109	0.15015015015015015	0.49752547548754894	1.0	56/107	47.79%	Fgf18^Fgfr1;Fgf9^Fgfr1;Fgf1^Fgfr1;Fgf8^Fgfr1;Fgf2^Fgfr1;Pdgfa^Pdgfrb;Edn1^Ednra;Fgf10^Fgfr1;Sema3e^Plxnd1;Wnt11^Fzd2;Edn2^Ednra;Efnb2^Ephb2;Wnt11^Fzd7;Mdk^Sdc4;Wnt5a^Fzd1;Ptn^Sdc4;Tnfsf12^Tnfrsf12a;Fgf6^Fgfr1;Angptl4^Sdc4;Wnt5a^Fzd2;Tnf^Tnfrsf1a;Wnt11^Fzd3;Pdgfa^Pdgfra;Efnb2^Ephb4;Cx3cl1^Cx3cr1;Cxcl12^Ackr3;Fgf2^Fgfr4;Sema5a^Plxna3;Wnt5a^Fzd7;Thbs1^Sdc4;Gdf15^Tgfbr2;Wnt5a^Fzd3;Fgf1^Fgfr4;Wnt11^Fz…
prerank	GOBP_LOCOMOTION	0.3479677900879648	1.1193594927948245	0.0980980980980981	0.5022914247213395	1.0	101/188	47.79%	Fgf18^Fgfr1;Fgf16^Fgfr1;Fgf9^Fgfr1;Fgf1^Fgfr1;Fgf8^Fgfr1;Ncam1^Fgfr1;Fgf2^Fgfr1;Fgf17^Fgfr1;Fgf7^Fgfr1;Fgf20^Fgfr1;Pdgfa^Pdgfrb;Edn3^Ednra;Edn1^Ednra;Efna4^Epha3;Efna2^Epha3;Igf2^Igf1r;Fgf10^Fgfr1;Fgf23^Fgfr1;Efna3^Epha3;Fgf5^Fgfr1;Sema3e^Plxnd1;Ntf3^Ntrk3;Efna1^Epha3;Efna5^Epha3;Edn2^Ednra;Efnb1^Ephb2;Efnb2^Ephb2;Fgf4^Fgfr1;Efnb3^Ephb2;Fgf15^Fgfr1;Pdgfc^Pdgfra;Efna5^Ephb2;Mdk^Sdc4;Rarres2^Cmklr1…
prerank	GOBP_ENZYME_LINKED_RECEPTOR_PROTEIN_SIGNALING_PATHWAY	0.3505125005459413	1.1161425402081404	0.13913913913913914	0.5104785945009125	1.0	29/142	9.65%	Fgf18^Fgfr1;Fgf16^Fgfr1;Fgf9^Fgfr1;Fgf1^Fgfr1;Fgf8^Fgfr1;Fgf2^Fgfr1;Fgf17^Fgfr1;Fgf7^Fgfr1;Fgf20^Fgfr1;Pdgfa^Pdgfrb;Efna4^Epha3;Efna2^Epha3;Igf2^Igf1r;Fgf10^Fgfr1;Fgf23^Fgfr1;Efna3^Epha3;Epgn^Egfr;Fgf5^Fgfr1;Ntf3^Ntrk3;Efna1^Epha3;Efna5^Epha3;Efnb1^Ephb2;Efnb2^Ephb2;Fgf4^Fgfr1;Efnb3^Ephb2;Fgf15^Fgfr1;Pdgfc^Pdgfra;Efna5^Ephb2;Wnt5a^Fzd1
prerank	GOBP_CELL_MORPHOGENESIS	0.3574426345551512	1.1156513961833738	0.16016016016016016	0.5085823450250961	1.0	66/102	51.36%	Mdk^Sdc2;Ptn^Sdc2;Nrxn1^Nlgn1;Edn3^Ednra;Edn1^Ednra;Efna4^Epha3;Efna2^Epha3;Efna3^Epha3;Sema3e^Plxnd1;Ntf3^Ntrk3;Efna1^Epha3;Efna5^Epha3;Nrxn1^Nlgn3;Edn2^Ednra;Efnb1^Ephb2;Efnb2^Ephb2;Efnb3^Ephb2;Efna5^Ephb2;Cntn1^Nrcam;Lama3^Dag1;Lama1^Dag1;Sema5b^Plxna3;Lamb2^Dag1;Agrn^Dag1;Mdk^Lrp1;Lama5^Dag1;Sema5a^Plxna3;Lamc3^Dag1;Lama2^Dag1;Wnt5a^Fzd3;Sema6a^Plxna4;Efna1^Epha5;Ntf3^Ntrk2;Efna2^Epha5;Efnb3^…
prerank	GOBP_POSITIVE_REGULATION_OF_DEVELOPMENTAL_PROCESS	0.3537732145385581	1.1154593813242812	0.16116116116116116	0.5057986440156256	1.0	63/118	47.79%	Nrxn1^Nlgn2;Fgf18^Fgfr1;Fgf9^Fgfr1;Fgf1^Fgfr1;Fgf8^Fgfr1;Ncam1^Fgfr1;Nrxn1^Nlgn1;Fgf2^Fgfr1;Edn3^Ednra;Edn1^Ednra;Igf2^Igf1r;Fgf10^Fgfr1;Ntf3^Ntrk3;Nrxn1^Nlgn3;Efnb2^Ephb2;Efna5^Ephb2;Rarres2^Cmklr1;Tnf^Tnfrsf1a;Wnt11^Fzd3;Efnb2^Ephb4;Lama1^Dag1;Lamb2^Dag1;Agrn^Dag1;Cx3cl1^Cx3cr1;Mdk^Lrp1;Lamc1^Dag1;Fgf2^Fgfr4;Sema5a^Plxna3;Lama2^Dag1;Gas6^Axl;Lta^Tnfrsf1a;Fgf2^Fgfr3;Gdf15^Tgfbr2;Lamb1^Dag1;Wnt5a…
prerank	GOBP_POSITIVE_REGULATION_OF_CELL_DEVELOPMENT	0.3967636418501817	1.1103134784241813	0.2752752752752753	0.5196921817341136	1.0	19/30	47.15%	Ntf3^Ntrk3;Efna5^Ephb2;Cx3cl1^Cx3cr1;Mdk^Lrp1;Sema5a^Plxna3;Gas6^Axl;Wnt5a^Fzd3;H2-DMa^Cd4;Ntf3^Ntrk2;Sema4d^Plxnb1;Bdnf^Ntrk2;H2-Aa^Cd4;Sema7a^Plxnc1;Wnt5a^Fzd4;Sema4d^Plxnb2;Ptn^Ptprz1;Mdk^Ptprz1;Sema5a^Plxna1;Kitl^Kit
prerank	GOBP_POSITIVE_REGULATION_OF_CELLULAR_BIOSYNTHETIC_PROCESS	0.37556842533230783	1.110118575966156	0.23723723723723725	0.5169005361778688	1.0	13/50	15.80%	Fgf9^Fgfr1;Fgf1^Fgfr1;Fgf2^Fgfr1;Fgf7^Fgfr1;Igf2^Igf1r;Fgf10^Fgfr1;Fgf23^Fgfr1;Wnt11^Fzd2;Fgf4^Fgfr1;Wnt11^Fzd7;Wnt5a^Fzd1;Wnt5a^Fzd2;Tnf^Tnfrsf1a
prerank	GOBP_EPITHELIUM_DEVELOPMENT	0.3604938161548955	1.1071902674003504	0.1931931931931932	0.5237991740072429	1.0	33/77	37.64%	Fgf1^Fgfr1;Fgf8^Fgfr1;Fgf2^Fgfr1;Fgf7^Fgfr1;Fgf20^Fgfr1;Edn1^Ednra;Fgf10^Fgfr1;Sema3e^Plxnd1;Wnt11^Fzd2;Wnt11^Fzd7;Mdk^Sdc4;Wnt5a^Fzd1;Wnt5a^Fzd2;Tnf^Tnfrsf1a;Wnt11^Fzd3;Pdgfa^Pdgfra;Lama3^Dag1;Lama1^Dag1;Lamb2^Dag1;Lama5^Dag1;Lamc1^Dag1;Fgf2^Fgfr4;Wnt5a^Fzd7;Fgf2^Fgfr3;Tnc^Sdc4;Wnt5a^Fzd3;Fgf1^Fgfr4;Igf1^Igf1r;Wnt11^Fzd4;Nppc^Npr2;Fgf1^Fgfr3;Jag1^Notch2;Angpt1^Tek
prerank	GOBP_NEURON_PROJECTION_GUIDANCE	0.362375655827717	1.1060554946585992	0.22422422422422422	0.5245966327835234	1.0	50/70	51.36%	Edn3^Ednra;Edn1^Ednra;Efna4^Epha3;Efna2^Epha3;Efna3^Epha3;Sema3e^Plxnd1;Efna1^Epha3;Efna5^Epha3;Efnb1^Ephb2;Efnb2^Ephb2;Efnb3^Ephb2;Efna5^Ephb2;Cntn1^Nrcam;Lama3^Dag1;Lama1^Dag1;Sema5b^Plxna3;Lamb2^Dag1;Agrn^Dag1;Lama5^Dag1;Sema5a^Plxna3;Lama2^Dag1;Wnt5a^Fzd3;Sema6a^Plxna4;Efna1^Epha5;Efna2^Epha5;Efnb3^Ephb1;Efna4^Epha5;Efnb2^Ephb1;Sema4d^Plxnb1;Sema7a^Plxnc1;Efnb3^Ephb6;Efnb1^Ephb1;Sema4a^Plxnb1…
prerank	GOBP_REGULATION_OF_PHOSPHORYLATION	0.3517825590187256	1.1058659206194392	0.18018018018018017	0.5218278193695111	1.0	23/118	9.65%	Fgf18^Fgfr1;Fgf16^Fgfr1;Fgf9^Fgfr1;Fgf1^Fgfr1;Fgf8^Fgfr1;Fgf2^Fgfr1;Fgf17^Fgfr1;Fgf7^Fgfr1;Fgf20^Fgfr1;Pdgfa^Pdgfrb;Edn3^Ednra;Edn1^Ednra;Igf2^Igf1r;Fgf10^Fgfr1;Fgf23^Fgfr1;Epgn^Egfr;Fgf5^Fgfr1;Ntf3^Ntrk3;Fgf4^Fgfr1;Fgf15^Fgfr1;Pdgfc^Pdgfra;Efna5^Ephb2;Wnt5a^Fzd1
prerank	GOBP_POSITIVE_REGULATION_OF_CELL_ACTIVATION	0.391918955270496	1.1056269302790014	0.30861723446893785	0.5191236878120266	1.0	14/28	40.05%	Fgf10^Fgfr1;Efnb1^Ephb2;Efnb2^Ephb2;Efnb3^Ephb2;Efnb3^Ephb4;Efnb2^Ephb4;Efnb1^Ephb4;Gas6^Axl;Thbs1^Cd47;H2-DMa^Cd4;H2-DMb1^Cd4;H2-Eb1^Cd4;H2-Aa^Cd4;Efnb3^Ephb6
prerank	GOBP_CELL_MORPHOGENESIS_INVOLVED_IN_DIFFERENTIATION	0.3579107167171078	1.1053695263177525	0.21421421421421422	0.5166301548641756	1.0	58/88	51.36%	Ptn^Sdc2;Edn3^Ednra;Edn1^Ednra;Efna4^Epha3;Efna2^Epha3;Efna3^Epha3;Sema3e^Plxnd1;Ntf3^Ntrk3;Efna1^Epha3;Efna5^Epha3;Edn2^Ednra;Efnb1^Ephb2;Efnb2^Ephb2;Efnb3^Ephb2;Efna5^Ephb2;Cntn1^Nrcam;Lama3^Dag1;Lama1^Dag1;Sema5b^Plxna3;Lamb2^Dag1;Agrn^Dag1;Lama5^Dag1;Sema5a^Plxna3;Lamc3^Dag1;Lama2^Dag1;Wnt5a^Fzd3;Sema6a^Plxna4;Efna1^Epha5;Ntf3^Ntrk2;Efna2^Epha5;Efnb3^Ephb1;Efna4^Epha5;Efnb2^Ephb1;Sema4d^Plxnb…
prerank	GOBP_POSITIVE_REGULATION_OF_CATALYTIC_ACTIVITY	0.3664807926788467	1.1044372844157972	0.23823823823823823	0.5163284607063161	1.0	36/63	47.15%	Fgf18^Fgfr1;Fgf1^Fgfr1;Fgf2^Fgfr1;Pdgfa^Pdgfrb;Igf2^Igf1r;Fgf23^Fgfr1;Epgn^Egfr;Ntf3^Ntrk3;Pdgfc^Pdgfra;Fasl^Fas;Pdgfa^Pdgfra;Agrn^Dag1;Fgf2^Fgfr4;Gas6^Axl;Thbs1^Sdc4;Fgf2^Fgfr3;Ins2^Insr;Fgf1^Fgfr4;Wnt11^Fzd8;Igf1^Igf1r;Efna1^Epha5;Wnt11^Fzd4;Ntf3^Ntrk2;Fgf1^Fgfr3;Angpt1^Tek;F2^F2r;Sema4d^Plxnb1;Efna1^Epha1;Wnt5a^Fzd4;Efna3^Epha1;Agt^Agtr1a;Wnt5a^Fzd8;Efna1^Epha4;Gas6^Mertk;Efna3^Epha5;Kitl^Kit
prerank	GOBP_REGULATION_OF_CELL_ADHESION	0.3523833380739219	1.1043395589539582	0.1941941941941942	0.5133148307693517	1.0	62/102	51.36%	Sema3e^Plxnd1;Efna1^Epha3;Efna5^Epha3;Efnb1^Ephb2;Efnb2^Ephb2;Efnb3^Ephb2;Efna5^Ephb2;Mdk^Sdc4;Ptn^Sdc4;Efnb3^Ephb4;Efnb2^Ephb4;Lama3^Dag1;Lama1^Dag1;Efnb1^Ephb4;Lamb2^Dag1;Mdk^Lrp1;Lama5^Dag1;Lamc1^Dag1;Lama4^Dag1;Sema5a^Plxna3;Wnt5a^Fzd7;Lama2^Dag1;Thbs1^Sdc4;Lamb1^Dag1;Tnc^Sdc4;Sema6a^Plxna4;Thbs1^Cd47;Hspg2^Dag1;H2-DMa^Cd4;Efna1^Epha5;Lama2^Cd44;Efna5^Epha1;Angpt1^Tek;H2-DMb1^Cd4;Lama4^Cd44;S…
prerank	GOBP_TUBE_MORPHOGENESIS	0.3516306969064917	1.1028307937167092	0.1991991991991992	0.5148593101789518	1.0	58/110	47.79%	Fgf18^Fgfr1;Fgf9^Fgfr1;Fgf1^Fgfr1;Fgf8^Fgfr1;Fgf2^Fgfr1;Pdgfa^Pdgfrb;Edn1^Ednra;Fgf10^Fgfr1;Epgn^Egfr;Sema3e^Plxnd1;Wnt11^Fzd2;Edn2^Ednra;Efnb2^Ephb2;Mdk^Sdc4;Wnt5a^Fzd1;Ptn^Sdc4;Tnfsf12^Tnfrsf12a;Fgf6^Fgfr1;Angptl4^Sdc4;Wnt5a^Fzd2;Tnf^Tnfrsf1a;Wnt11^Fzd3;Pdgfa^Pdgfra;Efnb2^Ephb4;Lama1^Dag1;Cx3cl1^Cx3cr1;Mdk^Lrp1;Lama5^Dag1;Cxcl12^Ackr3;Thbs1^Sdc4;Fgf2^Fgfr3;Tnc^Sdc4;Wnt5a^Fzd3;Wnt11^Fzd8;Hspg2^D…
prerank	GOBP_TISSUE_MORPHOGENESIS	0.36608630685199345	1.101610723916285	0.23523523523523523	0.5159318174794421	1.0	24/57	37.64%	Fgf1^Fgfr1;Fgf8^Fgfr1;Fgf2^Fgfr1;Fgf7^Fgfr1;Edn1^Ednra;Fgf10^Fgfr1;Sema3e^Plxnd1;Wnt11^Fzd2;Mdk^Sdc4;Wnt5a^Fzd1;Wnt5a^Fzd2;Wnt11^Fzd3;Pdgfa^Pdgfra;Lama3^Dag1;Lama1^Dag1;Lama5^Dag1;Lamc1^Dag1;Fgf2^Fgfr3;Tnc^Sdc4;Wnt5a^Fzd3;Igf1^Igf1r;Fgf1^Fgfr3;Jag1^Notch2;Angpt1^Tek
prerank	GOBP_RESPONSE_TO_ENDOGENOUS_STIMULUS	0.3518738537065574	1.0997947527763634	0.1931931931931932	0.5187068998202936	1.0	20/111	9.65%	Fgf18^Fgfr1;Fgf16^Fgfr1;Fgf9^Fgfr1;Fgf1^Fgfr1;Fgf8^Fgfr1;Fgf2^Fgfr1;Fgf17^Fgfr1;Fgf7^Fgfr1;Fgf20^Fgfr1;Edn1^Ednra;Igf2^Igf1r;Fgf10^Fgfr1;Fgf23^Fgfr1;Fgf5^Fgfr1;Ntf3^Ntrk3;Efna5^Epha3;Fgf4^Fgfr1;Fgf15^Fgfr1;Pdgfc^Pdgfra;Wnt5a^Fzd1
prerank	GOBP_POSITIVE_REGULATION_OF_PHOSPHORYLATION	0.3501757215349827	1.0994610647484286	0.2002002002002002	0.5166854169182243	1.0	22/115	9.65%	Fgf18^Fgfr1;Fgf16^Fgfr1;Fgf9^Fgfr1;Fgf1^Fgfr1;Fgf8^Fgfr1;Fgf2^Fgfr1;Fgf17^Fgfr1;Fgf7^Fgfr1;Fgf20^Fgfr1;Pdgfa^Pdgfrb;Edn3^Ednra;Edn1^Ednra;Igf2^Igf1r;Fgf10^Fgfr1;Fgf23^Fgfr1;Epgn^Egfr;Fgf5^Fgfr1;Ntf3^Ntrk3;Fgf4^Fgfr1;Fgf15^Fgfr1;Pdgfc^Pdgfra;Wnt5a^Fzd1
prerank	GOBP_POSITIVE_REGULATION_OF_NERVOUS_SYSTEM_DEVELOPMENT	0.3841499939122497	1.098143544612192	0.2848545636910732	0.5181381016666309	1.0	22/33	51.05%	Nrxn1^Nlgn2;Nrxn1^Nlgn1;Ntf3^Ntrk3;Nrxn1^Nlgn3;Efna5^Ephb2;Agrn^Dag1;Cx3cl1^Cx3cr1;Mdk^Lrp1;Sema5a^Plxna3;Wnt5a^Fzd3;Ntf3^Ntrk2;Sema4d^Plxnb1;Bdnf^Ntrk2;Sema7a^Plxnc1;Wnt5a^Fzd4;Sema4a^Plxnb1;Sema4d^Plxnb2;Ptn^Ptprz1;Mdk^Ptprz1;Sema5a^Plxna1;Efna5^Epha4;Sema4a^Plxnb2
prerank	GOBP_EPITHELIAL_TUBE_MORPHOGENESIS	0.392527720553456	1.0981190965500192	0.3026052104208417	0.5150473404766084	1.0	13/28	44.61%	Edn1^Ednra;Sema3e^Plxnd1;Mdk^Sdc4;Wnt5a^Fzd1;Wnt5a^Fzd2;Lama1^Dag1;Lama5^Dag1;Tnc^Sdc4;Wnt5a^Fzd3;Angpt1^Tek;Col4a1^Cd44;Efnb2^Epha4;Agt^Agtr1a
prerank	GOBP_POSITIVE_REGULATION_OF_INTRACELLULAR_SIGNAL_TRANSDUCTION	0.352164973730775	1.0971479928040817	0.22122122122122123	0.5152194038706439	1.0	19/103	8.43%	Fgf18^Fgfr1;Fgf9^Fgfr1;Fgf1^Fgfr1;Fgf8^Fgfr1;Ncam1^Fgfr1;Nrxn1^Nlgn1;Fgf2^Fgfr1;Fgf20^Fgfr1;Pdgfa^Pdgfrb;Edn3^Ednra;Edn1^Ednra;Igf2^Igf1r;Fgf10^Fgfr1;Fgf23^Fgfr1;Epgn^Egfr;Ntf3^Ntrk3;Fgf4^Fgfr1;Fgf15^Fgfr1;Pdgfc^Pdgfra
prerank	GOBP_VASCULATURE_DEVELOPMENT	0.35576570374993616	1.0918878228061901	0.24224224224224225	0.5301983085122958	1.0	37/76	47.79%	Fgf18^Fgfr1;Fgf9^Fgfr1;Fgf1^Fgfr1;Fgf8^Fgfr1;Fgf2^Fgfr1;Pdgfa^Pdgfrb;Edn1^Ednra;Fgf10^Fgfr1;Sema3e^Plxnd1;Edn2^Ednra;Efnb2^Ephb2;Tnfsf12^Tnfrsf12a;Fgf6^Fgfr1;Tnf^Tnfrsf1a;Pdgfa^Pdgfra;Efnb2^Ephb4;Cx3cl1^Cx3cr1;Mdk^Lrp1;Cxcl12^Ackr3;Wnt11^Fzd8;Efna1^Epha5;Wnt11^Fzd4;Nppc^Npr2;Jag1^Notch3;Jag1^Notch2;Angpt1^Tek;Dll1^Notch3;Efnb2^Ephb1;Efna1^Epha1;Wnt5a^Fzd4;Efna3^Epha1;Agt^Agtr1a;Wnt5a^Fzd8;Dll4^No…
prerank	GOBP_INORGANIC_ION_HOMEOSTASIS	0.3996385826621982	1.091600721036505	0.3172690763052209	0.5280522058408149	1.0	6/25	11.82%	Fgf2^Fgfr1;Edn3^Ednra;Edn1^Ednra;Fgf23^Fgfr1;Edn2^Ednra;Pthlh^Pth1r
prerank	GOBP_IMMUNE_EFFECTOR_PROCESS	-0.24580361637495243	-1.0903271003126254	0.3333333333333333	0.6169417225373903	0.4036697247706422	26/27	62.52%	Cd22^Ptprc;Ccl2^Ccr2;Cd86^Cd28;Tnf^Tnfrsf1b;Icosl^Cd28;H2-M3^Cd8a;Icam1^Spn;App^Cd74;Gm7030^Cd8a;F2^F2rl1;C3^Cr2;Tnfsf4^Tnfrsf4;C4b^Cr2;Wnt5a^Fzd5;H2-K1^Cd8a;Lta^Tnfrsf1b;Fcer2a^Cr2;H2-T23^Cd8a;Ccl20^Ccr6;Dll1^Notch2;Lta^Tnfrsf14;Gm11127^Cd8a;Cd40lg^Cd40;Cd70^Cd27;Angpt1^Tek;Jag1^Notch2
prerank	GOBP_CANONICAL_WNT_SIGNALING_PATHWAY	0.39222287751096635	1.0894465651492984	0.3153153153153153	0.5322441936344497	1.0	12/30	33.66%	Edn1^Ednra;Wnt11^Fzd2;Wnt11^Fzd7;Wnt5a^Fzd1;Wnt5a^Fzd2;Wnt11^Fzd3;Wnt5a^Fzd7;Fgf2^Fgfr3;Wnt5a^Fzd3;Wnt11^Fzd8;Wnt5b^Fzd4;Wnt11^Fzd4
prerank	GOBP_POSITIVE_REGULATION_OF_PHOSPHORUS_METABOLIC_PROCESS	0.3443780563353876	1.08194862903301	0.24424424424424424	0.5547081662985835	1.0	22/117	9.65%	Fgf18^Fgfr1;Fgf16^Fgfr1;Fgf9^Fgfr1;Fgf1^Fgfr1;Fgf8^Fgfr1;Fgf2^Fgfr1;Fgf17^Fgfr1;Fgf7^Fgfr1;Fgf20^Fgfr1;Pdgfa^Pdgfrb;Edn3^Ednra;Edn1^Ednra;Igf2^Igf1r;Fgf10^Fgfr1;Fgf23^Fgfr1;Epgn^Egfr;Fgf5^Fgfr1;Ntf3^Ntrk3;Fgf4^Fgfr1;Fgf15^Fgfr1;Pdgfc^Pdgfra;Wnt5a^Fzd1
prerank	GOBP_AXON_DEVELOPMENT	0.35191321519642144	1.080793024059632	0.2782782782782783	0.5554588826056146	1.0	55/80	51.36%	Edn3^Ednra;Edn1^Ednra;Efna4^Epha3;Efna2^Epha3;Efna3^Epha3;Sema3e^Plxnd1;Ntf3^Ntrk3;Efna1^Epha3;Efna5^Epha3;Edn2^Ednra;Efnb1^Ephb2;Efnb2^Ephb2;Efnb3^Ephb2;Efna5^Ephb2;Cntn1^Nrcam;Lama3^Dag1;Lama1^Dag1;Sema5b^Plxna3;Lamb2^Dag1;Agrn^Dag1;Lama5^Dag1;Sema5a^Plxna3;Lama2^Dag1;Wnt5a^Fzd3;Sema6a^Plxna4;Efna1^Epha5;Ntf3^Ntrk2;Efna2^Epha5;Efnb3^Ephb1;Efna4^Epha5;Efnb2^Ephb1;Sema4d^Plxnb1;Bdnf^Ntrk2;Sema7a^…
prerank	GOBP_REGULATION_OF_CELL_PROJECTION_ORGANIZATION	0.3626008612432867	1.0788796321990954	0.2962962962962963	0.5586921357109272	1.0	37/52	52.35%	Mdk^Sdc2;Ptn^Sdc2;Nrxn1^Nlgn1;Sema3e^Plxnd1;Efna1^Epha3;Efna5^Epha3;Nrxn1^Nlgn3;Efnb2^Ephb2;Efnb3^Ephb2;Efna5^Ephb2;Wnt5a^Fzd1;Cntn1^Nrcam;Sema5b^Plxna3;Mdk^Lrp1;Sema5a^Plxna3;Sema6a^Plxna4;Sema4d^Plxnb1;Bdnf^Ntrk2;Sema7a^Plxnc1;Wnt5a^Fzd4;Ptn^Alk;Sema4a^Plxnb1;Mdk^Alk;Sema6b^Plxna4;Efnb2^Epha4;Sema4d^Plxnb2;Ptn^Ptprz1;Fn1^Cd44;Efnb3^Ephb3;Mdk^Ptprz1;Efna1^Epha4;Sema5a^Plxna1;Efnb2^Ephb3;Efna5^Ep…
prerank	GOBP_REGULATION_OF_NEURON_PROJECTION_DEVELOPMENT	0.3629177371423999	1.0756692241270185	0.30930930930930933	0.5665024417193154	1.0	36/49	52.35%	Mdk^Sdc2;Ptn^Sdc2;Nrxn1^Nlgn1;Sema3e^Plxnd1;Efna1^Epha3;Efna5^Epha3;Nrxn1^Nlgn3;Efnb2^Ephb2;Efnb3^Ephb2;Efna5^Ephb2;Wnt5a^Fzd1;Cntn1^Nrcam;Sema5b^Plxna3;Mdk^Lrp1;Sema5a^Plxna3;Sema6a^Plxna4;Sema4d^Plxnb1;Bdnf^Ntrk2;Sema7a^Plxnc1;Wnt5a^Fzd4;Ptn^Alk;Sema4a^Plxnb1;Mdk^Alk;Sema6b^Plxna4;Efnb2^Epha4;Sema4d^Plxnb2;Ptn^Ptprz1;Efnb3^Ephb3;Mdk^Ptprz1;Efna1^Epha4;Sema5a^Plxna1;Efnb2^Ephb3;Efna5^Epha4;Sema4…
prerank	GOBP_LEUKOCYTE_CHEMOTAXIS	0.3923916309169423	1.0753697427076696	0.34769539078156314	0.5641122803021899	1.0	4/27	10.23%	Edn3^Ednra;Edn1^Ednra;Edn2^Ednra;Rarres2^Cmklr1
prerank	GOBP_CELL_CELL_SIGNALING_BY_WNT	0.3830471714538031	1.07509009005113	0.34234234234234234	0.5617752527225934	1.0	17/32	46.81%	Edn1^Ednra;Wnt11^Fzd2;Wnt11^Fzd7;Wnt5a^Fzd1;Wnt5a^Fzd2;Wnt11^Fzd3;Mdk^Lrp1;Wnt5a^Fzd7;Fgf2^Fgfr3;Wnt5a^Fzd3;Wnt11^Fzd8;Wnt5b^Fzd4;Wnt11^Fzd4;Wnt5a^Fzd4;Col1a1^Cd44;Wnt5a^Fzd8;Edn1^Ednrb
prerank	GOBP_CELL_MOTILITY	0.3322216445093245	1.0658934418067516	0.22922922922922923	0.5912862519924519	1.0	101/186	50.01%	Mdk^Sdc2;Ptn^Sdc2;Fgf18^Fgfr1;Fgf16^Fgfr1;Fgf9^Fgfr1;Fgf1^Fgfr1;Fgf8^Fgfr1;Fgf2^Fgfr1;Fgf17^Fgfr1;Fgf7^Fgfr1;Fgf20^Fgfr1;Pdgfa^Pdgfrb;Edn3^Ednra;Edn1^Ednra;Igf2^Igf1r;Fgf10^Fgfr1;Fgf23^Fgfr1;Fgf5^Fgfr1;Sema3e^Plxnd1;Ntf3^Ntrk3;Efna1^Epha3;Edn2^Ednra;Efnb1^Ephb2;Efnb2^Ephb2;Fgf4^Fgfr1;Fgf15^Fgfr1;Pdgfc^Pdgfra;Mdk^Sdc4;Rarres2^Cmklr1;Ptn^Sdc4;Fgf6^Fgfr1;Wnt11^Fzd3;Pdgfa^Pdgfra;Lamb3^Dag1;Efnb2^Ephb…
prerank	GOBP_REGULATION_OF_PHOSPHORUS_METABOLIC_PROCESS	0.3377215965556919	1.063337918288114	0.28928928928928926	0.5967156695131235	1.0	23/123	9.65%	Fgf18^Fgfr1;Fgf16^Fgfr1;Fgf9^Fgfr1;Fgf1^Fgfr1;Fgf8^Fgfr1;Fgf2^Fgfr1;Fgf17^Fgfr1;Fgf7^Fgfr1;Fgf20^Fgfr1;Pdgfa^Pdgfrb;Edn3^Ednra;Edn1^Ednra;Igf2^Igf1r;Fgf10^Fgfr1;Fgf23^Fgfr1;Epgn^Egfr;Fgf5^Fgfr1;Ntf3^Ntrk3;Fgf4^Fgfr1;Fgf15^Fgfr1;Pdgfc^Pdgfra;Efna5^Ephb2;Wnt5a^Fzd1
prerank	GOBP_POSITIVE_REGULATION_OF_CELL_ADHESION	0.36152120654403774	1.0628001979672763	0.36236236236236236	0.59528845025174	1.0	29/45	55.29%	Mdk^Sdc4;Ptn^Sdc4;Efnb3^Ephb4;Efnb2^Ephb4;Lama1^Dag1;Efnb1^Ephb4;Lamb2^Dag1;Lamc1^Dag1;Lama2^Dag1;Thbs1^Sdc4;Lamb1^Dag1;Thbs1^Cd47;H2-DMa^Cd4;Lama2^Cd44;Angpt1^Tek;H2-DMb1^Cd4;H2-Eb1^Cd4;H2-Aa^Cd4;Efnb3^Ephb6;Efnb2^Epha4;Fn1^Cd44;Lamc1^Cd44;Spp1^Cd44;H2-Ab1^Cd4;Efnb1^Epha4;H2-DMb2^Cd4;Efnb3^Epha4;Thbs1^Cd36;Npy^Npy2r
prerank	GOBP_REGULATION_OF_CELL_DIFFERENTIATION	0.33707658643263927	1.0620639925989246	0.2862862862862863	0.5945064886490474	1.0	66/122	47.15%	Fgf18^Fgfr1;Fgf9^Fgfr1;Fgf2^Fgfr1;Fgf20^Fgfr1;Fgf10^Fgfr1;Fgf23^Fgfr1;Efna3^Epha3;Sema3e^Plxnd1;Ntf3^Ntrk3;Efna1^Epha3;Efna5^Epha3;Efnb2^Ephb2;Efnb3^Ephb2;Efna5^Ephb2;Rarres2^Cmklr1;Tnf^Tnfrsf1a;Lama1^Dag1;Sema5b^Plxna3;Lamb2^Dag1;Cx3cl1^Cx3cr1;Mdk^Lrp1;Lamc1^Dag1;Sema5a^Plxna3;Wnt5a^Fzd7;Lama2^Dag1;Gas6^Axl;Lta^Tnfrsf1a;Fgf2^Fgfr3;Lamb1^Dag1;Wnt5a^Fzd3;Sema6a^Plxna4;Wnt5b^Fzd4;H2-DMa^Cd4;Nppc^Np…
prerank	GOBP_POSITIVE_REGULATION_OF_LYMPHOCYTE_ACTIVATION	0.38037621348455314	1.058715222552738	0.37975951903807614	0.6027117865372461	1.0	12/25	40.05%	Efnb1^Ephb2;Efnb2^Ephb2;Efnb3^Ephb2;Efnb3^Ephb4;Efnb2^Ephb4;Efnb1^Ephb4;Gas6^Axl;H2-DMa^Cd4;H2-DMb1^Cd4;H2-Eb1^Cd4;H2-Aa^Cd4;Efnb3^Ephb6
prerank	GOBP_TAXIS	0.3335273428560606	1.0577698187928837	0.2902902902902903	0.6026070317116401	1.0	26/136	10.79%	Fgf18^Fgfr1;Fgf16^Fgfr1;Fgf1^Fgfr1;Fgf8^Fgfr1;Ncam1^Fgfr1;Fgf2^Fgfr1;Fgf7^Fgfr1;Pdgfa^Pdgfrb;Edn3^Ednra;Edn1^Ednra;Efna4^Epha3;Efna2^Epha3;Fgf10^Fgfr1;Efna3^Epha3;Sema3e^Plxnd1;Ntf3^Ntrk3;Efna1^Epha3;Efna5^Epha3;Edn2^Ednra;Efnb1^Ephb2;Efnb2^Ephb2;Fgf4^Fgfr1;Efnb3^Ephb2;Efna5^Ephb2;Rarres2^Cmklr1;Cntn1^Nrcam
prerank	GOBP_POSITIVE_REGULATION_OF_CELL_PROJECTION_ORGANIZATION	0.38662961302638904	1.0552486514276591	0.37248995983935745	0.6078605053676784	1.0	19/23	54.31%	Nrxn1^Nlgn1;Efna5^Epha3;Efna5^Ephb2;Wnt5a^Fzd1;Mdk^Lrp1;Sema5a^Plxna3;Sema4d^Plxnb1;Bdnf^Ntrk2;Sema7a^Plxnc1;Wnt5a^Fzd4;Ptn^Alk;Mdk^Alk;Sema4d^Plxnb2;Ptn^Ptprz1;Mdk^Ptprz1;Sema5a^Plxna1;Efna5^Epha4;Epo^Epor;Sema4d^Plxnb3
prerank	GOBP_TUBE_DEVELOPMENT	0.3343486707544277	1.055159416696039	0.3133133133133133	0.604788611365532	1.0	66/127	47.79%	Fgf18^Fgfr1;Fgf9^Fgfr1;Fgf1^Fgfr1;Fgf8^Fgfr1;Fgf2^Fgfr1;Fgf7^Fgfr1;Pdgfa^Pdgfrb;Edn1^Ednra;Fgf10^Fgfr1;Epgn^Egfr;Sema3e^Plxnd1;Wnt11^Fzd2;Edn2^Ednra;Efnb2^Ephb2;Pdgfc^Pdgfra;Mdk^Sdc4;Wnt5a^Fzd1;Ptn^Sdc4;Tnfsf12^Tnfrsf12a;Fgf6^Fgfr1;Angptl4^Sdc4;Wnt5a^Fzd2;Tnf^Tnfrsf1a;Wnt11^Fzd3;Pdgfa^Pdgfra;Efnb2^Ephb4;Lama1^Dag1;Cx3cl1^Cx3cr1;Mdk^Lrp1;Lama5^Dag1;Cxcl12^Ackr3;Fgf2^Fgfr4;Thbs1^Sdc4;Fgf2^Fgfr3;Tnc…
prerank	GOBP_REGULATION_OF_ANATOMICAL_STRUCTURE_MORPHOGENESIS	0.3359298867927435	1.0466634514220805	0.34434434434434436	0.6307299771614223	1.0	50/97	47.79%	Mdk^Sdc2;Ptn^Sdc2;Fgf18^Fgfr1;Fgf1^Fgfr1;Fgf8^Fgfr1;Fgf2^Fgfr1;Fgf7^Fgfr1;Edn1^Ednra;Fgf10^Fgfr1;Sema3e^Plxnd1;Wnt11^Fzd2;Efnb2^Ephb2;Efnb3^Ephb2;Efna5^Ephb2;Wnt5a^Fzd1;Wnt5a^Fzd2;Tnf^Tnfrsf1a;Wnt11^Fzd3;Efnb3^Ephb4;Pdgfa^Pdgfra;Efnb2^Ephb4;Sema5b^Plxna3;Mdk^Lrp1;Fgf2^Fgfr4;Sema5a^Plxna3;Wnt5a^Fzd3;Fgf1^Fgfr4;Sema6a^Plxna4;Wnt11^Fzd4;Efna5^Epha1;Sema4d^Plxnb1;Bdnf^Ntrk2;Efna1^Epha1;Col4a2^Cd44;Se…
prerank	REACTOME_EPH_EPHRIN_SIGNALING	0.356807948910253	1.0440184080939239	0.40540540540540543	0.6330686169889446	1.0	29/42	55.05%	Efnb1^Ephb2;Efnb2^Ephb2;Efnb3^Ephb2;Efna5^Ephb2;Efnb3^Ephb4;Efnb2^Ephb4;Efnb1^Ephb4;Efnb3^Ephb1;Efna5^Epha1;Efnb2^Ephb1;Efna1^Epha1;Efnb3^Ephb6;Efnb1^Ephb1;Efna4^Epha1;Efnb2^Epha4;Efna3^Epha1;Efnb3^Ephb3;Efna2^Epha4;Efna1^Epha4;Efnb1^Epha4;Efnb2^Ephb3;Efnb1^Ephb3;Efna1^Epha8;Efna2^Epha1;Efna5^Epha4;Efna4^Epha4;Efnb3^Epha4;Efna2^Epha8;Efna3^Epha4
prerank	REACTOME_EPH_EPHRIN_MEDIATED_REPULSION_OF_CELLS	0.356807948910253	1.0440184080939239	0.40540540540540543	0.6330686169889446	1.0	29/42	55.05%	Efnb1^Ephb2;Efnb2^Ephb2;Efnb3^Ephb2;Efna5^Ephb2;Efnb3^Ephb4;Efnb2^Ephb4;Efnb1^Ephb4;Efnb3^Ephb1;Efna5^Epha1;Efnb2^Ephb1;Efna1^Epha1;Efnb3^Ephb6;Efnb1^Ephb1;Efna4^Epha1;Efnb2^Epha4;Efna3^Epha1;Efnb3^Ephb3;Efna2^Epha4;Efna1^Epha4;Efnb1^Epha4;Efnb2^Ephb3;Efnb1^Ephb3;Efna1^Epha8;Efna2^Epha1;Efna5^Epha4;Efna4^Epha4;Efnb3^Epha4;Efna2^Epha8;Efna3^Epha4
prerank	GOBP_REGULATION_OF_CELL_ACTIVATION	0.35420445668737865	1.0435749050397887	0.3913913913913914	0.6311014558484075	1.0	22/45	48.10%	Pdgfa^Pdgfrb;Fgf10^Fgfr1;Efnb1^Ephb2;Efnb2^Ephb2;Efnb3^Ephb2;Mdk^Sdc4;Efnb3^Ephb4;Pdgfa^Pdgfra;Efnb2^Ephb4;Efnb1^Ephb4;Gas6^Axl;Thbs1^Sdc4;Thbs1^Cd47;H2-DMa^Cd4;H2-DMb1^Cd4;H2-Eb1^Cd4;H2-Aa^Cd4;Efnb3^Ephb6;Fn1^Cd44;H2-Ab1^Cd4;Gas6^Mertk;Btla^Tnfrsf14
prerank	GOBP_REGULATION_OF_INTRACELLULAR_SIGNAL_TRANSDUCTION	0.3325727974308043	1.0400326738135401	0.3783783783783784	0.6405023104040335	1.0	19/111	8.43%	Fgf18^Fgfr1;Fgf9^Fgfr1;Fgf1^Fgfr1;Fgf8^Fgfr1;Ncam1^Fgfr1;Nrxn1^Nlgn1;Fgf2^Fgfr1;Fgf20^Fgfr1;Pdgfa^Pdgfrb;Edn3^Ednra;Edn1^Ednra;Igf2^Igf1r;Fgf10^Fgfr1;Fgf23^Fgfr1;Epgn^Egfr;Ntf3^Ntrk3;Fgf4^Fgfr1;Fgf15^Fgfr1;Pdgfc^Pdgfra
prerank	GOBP_NON_CANONICAL_WNT_SIGNALING_PATHWAY	0.39597021582533243	1.0372794806669212	0.4068479355488419	0.6464838464888626	1.0	9/19	33.66%	Wnt11^Fzd2;Wnt11^Fzd7;Wnt5a^Fzd1;Wnt5a^Fzd2;Wnt11^Fzd3;Wnt5a^Fzd7;Wnt5a^Fzd3;Wnt11^Fzd8;Wnt11^Fzd4
prerank	GOBP_NEGATIVE_REGULATION_OF_BIOSYNTHETIC_PROCESS	0.4013261421885943	1.0330297164959623	0.42697768762677485	0.6575619199667532	1.0	3/16	9.65%	Fgf9^Fgfr1;Fgf15^Fgfr1;Wnt5a^Fzd1
prerank	GOBP_CELL_ADHESION	0.3203338953792958	1.0281705218148631	0.3883883883883884	0.6710399847809032	1.0	84/155	51.36%	Nrxn1^Nlgn2;Nrxn2^Nlgn2;Nrxn1^Nlgn1;Nrxn2^Nlgn1;Sema3e^Plxnd1;Efna1^Epha3;Efna5^Epha3;Nrxn1^Nlgn3;Efnb1^Ephb2;Efnb2^Ephb2;Efnb3^Ephb2;Efna5^Ephb2;Mdk^Sdc4;Cntn1^Nrcam;Ptn^Sdc4;Nrxn2^Nlgn3;Efnb3^Ephb4;Lamb3^Dag1;Efnb2^Ephb4;Lama3^Dag1;Lama1^Dag1;Efnb1^Ephb4;Lamb2^Dag1;Cx3cl1^Cx3cr1;Mdk^Lrp1;Lama5^Dag1;Lamc1^Dag1;Cxcl12^Ackr3;Lama4^Dag1;Sema5a^Plxna3;Lamc2^Dag1;Lamc3^Dag1;Wnt5a^Fzd7;Lama2^Dag1;Gas6…
prerank	REACTOME_NERVOUS_SYSTEM_DEVELOPMENT	0.3414723635036428	1.021994428685195	0.437875751503006	0.6893383433107951	1.0	36/53	55.05%	Sema3e^Plxnd1;Efnb1^Ephb2;Efnb2^Ephb2;Efnb3^Ephb2;Efna5^Ephb2;Efnb3^Ephb4;Efnb2^Ephb4;Efnb1^Ephb4;Sema5a^Plxna3;Efnb3^Ephb1;Efna5^Epha1;Efnb2^Ephb1;Sema4d^Plxnb1;Efna1^Epha1;Sema7a^Plxnc1;Efnb3^Ephb6;Efnb1^Ephb1;Efna4^Epha1;Sema4a^Plxnb1;Efnb2^Epha4;Efna3^Epha1;Efnb3^Ephb3;Efna2^Epha4;Efna1^Epha4;Sema5a^Plxna1;Efnb1^Epha4;Efnb2^Ephb3;Efnb1^Ephb3;Efna1^Epha8;Efna2^Epha1;Efna5^Epha4;Efna4^Epha4;Efn…
prerank	GOBP_MYELOID_LEUKOCYTE_MIGRATION	0.37090077018959533	1.012852579223347	0.4608433734939759	0.7180242515309304	1.0	4/26	10.23%	Edn3^Ednra;Edn1^Ednra;Edn2^Ednra;Rarres2^Cmklr1
prerank	GOBP_REGULATION_OF_CATALYTIC_ACTIVITY	0.32613573299582393	1.0087570598842455	0.46546546546546547	0.7286326888013384	1.0	45/86	47.15%	Fgf18^Fgfr1;Fgf1^Fgfr1;Fgf2^Fgfr1;Pdgfa^Pdgfrb;Igf2^Igf1r;Fgf23^Fgfr1;Efna3^Epha3;Epgn^Egfr;Ntf3^Ntrk3;Efna1^Epha3;Efna5^Epha3;Pdgfc^Pdgfra;Gzma^F2r;Efna5^Ephb2;Fasl^Fas;Angptl4^Sdc4;Pdgfa^Pdgfra;Agrn^Dag1;Fgf2^Fgfr4;Gas6^Axl;Thbs1^Sdc4;Fgf2^Fgfr3;Ins2^Insr;Fgf1^Fgfr4;Wnt11^Fzd8;Igf1^Igf1r;Efna1^Epha5;Wnt11^Fzd4;Ntf3^Ntrk2;Fgf1^Fgfr3;Efna5^Epha1;Angpt1^Tek;F2^F2r;Sema4d^Plxnb1;Efna1^Epha1;Wnt5a^F…
prerank	GOBP_SMALL_MOLECULE_METABOLIC_PROCESS	0.3727291520392648	1.0072442844100857	0.48244734202607825	0.7300182201397335	1.0	10/23	33.85%	Fgf1^Fgfr1;Fgf2^Fgfr1;Fgf23^Fgfr1;Fgf15^Fgfr1;Tnf^Tnfrsf1a;Fgf2^Fgfr4;Nampt^Insr;Ins2^Insr;Fgf1^Fgfr4;Nppc^Npr2
prerank	GOBP_POSITIVE_REGULATION_OF_SIGNAL_TRANSDUCTION	0.3190688508818579	1.0061790505708965	0.4754754754754755	0.7300795260818604	1.0	21/129	8.43%	Nrxn1^Nlgn2;Fgf18^Fgfr1;Fgf9^Fgfr1;Fgf1^Fgfr1;Fgf8^Fgfr1;Ncam1^Fgfr1;Nrxn1^Nlgn1;Fgf2^Fgfr1;Fgf20^Fgfr1;Pdgfa^Pdgfrb;Edn3^Ednra;Edn1^Ednra;Igf2^Igf1r;Fgf10^Fgfr1;Fgf23^Fgfr1;Epgn^Egfr;Ntf3^Ntrk3;Nrxn1^Nlgn3;Fgf4^Fgfr1;Fgf15^Fgfr1;Pdgfc^Pdgfra
prerank	GOBP_SIGNAL_RELEASE	0.34961876652572516	1.005869362242453	0.47194388777555113	0.7273901766028377	1.0	5/37	2.81%	Nrxn1^Nlgn2;Nrxn2^Nlgn2;Nrxn1^Nlgn1;Nrxn2^Nlgn1;Fgf23^Fgfr1
prerank	GOBP_POSITIVE_REGULATION_OF_GENE_EXPRESSION	-0.19260988536075904	-1.0	1.0	0.5533619133574007	0.6	60/61	75.91%	Ccl4^Ccr5;Ccl5^Ccr5;Hc^C5ar1;Dlk1^Notch1;Ccl2^Ccr2;Dll4^Notch1;Fgf10^Fgfr2;Cd86^Cd28;Fgf7^Fgfr2;C3^C3ar1;Icosl^Cd28;Fgf18^Fgfr2;Fgf2^Fgfr2;Dll1^Notch1;Fgf9^Fgfr2;Fgf1^Fgfr2;App^Cd74;Fgf16^Fgfr2;Tnfsf4^Tnfrsf4;Nmb^Nmbr;Jag1^Notch1;Fgf8^Fgfr2;Wnt5a^Fzd5;Fgf17^Fgfr2;Iapp^Calcr;Fgf20^Fgfr2;Hgf^Met;Crh^Crhr2;Fgf5^Fgfr2;Wnt11^Fzd5;Fgf22^Fgfr2;Lta^Tnfrsf14;Il17b^Il17rb;Fgf15^Fgfr2;Fgf6^Fgfr4;Fgf4^Fgfr2;…
prerank	REACTOME_CLASS_A_1_RHODOPSIN_LIKE_RECEPTORS	-0.25952842807012666	-1.0	1.0	0.5533619133574007	0.6	128/134	61.99%	Ccl4^Ccr5;Ccl5^Ccr5;Hc^C5ar1;Ccl17^Ackr2;C3^C3ar1;Cxcl1^Cxcr1;Cxcl5^Cxcr2;Cxcl12^Cxcr4;Cxcl2^Cxcr1;Cck^Cckar;Anxa1^Fpr1;Tshb^Tshr;Cga^Tshr;Pomc^Oprm1;Cxcl1^Cxcr2;Ccl11^Ccr3;Apln^Aplnr;Ccl28^Ccr10;Pdyn^Oprm1;F2^F2rl1;Ccl17^Ccr4;Ccl11^Ackr2;Insl3^Rxfp4;Nmb^Nmbr;Cxcl2^Cxcr2;Cga^Fshr;Penk^Oprk1;Penk^Oprd1;Insl3^Rxfp2;Ccl22^Ackr2;Tac1^Tacr1;Ccl5^Ccr3;Pf4^Cxcr3;Oxt^Oxtr;Penk^Oprl1;Psap^Gpr37;Cxcl10^Cxc…
prerank	GOCC_SIDE_OF_MEMBRANE	-0.2901604946315944	-1.0	1.0	0.5533619133574007	0.6	38/39	60.80%	Sele^Ceacam1;Cd22^Ptprc;Sele^Cd44;Cd86^Cd28;Icosl^Cd28;Cd80^Cd28;Tnfsf13^Tnfrsf13b;H2-M3^Cd8a;Cxcl12^Cxcr4;Cd86^Ctla4;Icam1^Spn;H2-M3^Cd8b1;Pdcd1lg2^Pdcd1;Gm7030^Cd8a;Icosl^Ctla4;Cd80^Ctla4;Gm7030^Cd8b1;Flt3l^Flt3;Cxcl10^Cxcr3;Cd274^Pdcd1;H2-K1^Cd8a;Cd34^Selp;Fcer2a^Cr2;Icosl^Icos;H2-T23^Cd8a;H2-T23^Cd8b1;Thbs1^Sdc1;Gm11127^Cd8a;H2-K1^Cd8b1;Fgf8^Fgfr3;Cd40lg^Cd40;Gm11127^Cd8b1;Thbs1^Cd36;Btla^Tnf…
prerank	GOBP_IMMUNE_RESPONSE	-0.1334267683929065	-1.0	1.0	0.5533619133574007	0.6	105/108	76.12%	Ccl12^Ccr2;Cd22^Ptprc;Ccl4^Ccr5;Ccl5^Ccr5;Hc^C5ar1;Csf3^Csf3r;Ccl5^Ccr1;Ccl2^Ccr2;Cd86^Cd28;Ccl17^Ackr2;C3^C3ar1;Tnf^Tnfrsf1b;Icosl^Cd28;Cd80^Cd28;Cxcl1^Cxcr1;Tnfsf13^Tnfrsf13b;Dll1^Notch1;Cxcl5^Cxcr2;H2-M3^Cd8a;Cxcl12^Cxcr4;Tnfsf13b^Tnfrsf13b;Cd86^Ctla4;Tnfsf11^Tnfrsf11a;Cxcl2^Cxcr1;Tnfsf13^Tnfrsf17;Icam1^Spn;Anxa1^Fpr1;H2-M3^Cd8b1;Pdcd1lg2^Pdcd1;App^Cd74;Cxcl1^Cxcr2;Ccl11^Ccr3;Ccl28^Ccr10;Tnfsf…
prerank	REACTOME_GPCR_LIGAND_BINDING	-0.26006094312813083	-1.0	1.0	0.5533619133574007	0.6	145/154	59.42%	Iapp^Calcrl;Ccl4^Ccr5;Ccl5^Ccr5;Hc^C5ar1;Adm^Calcrl;Ghrh^Vipr1;Ccl17^Ackr2;C3^C3ar1;Cxcl1^Cxcr1;Cxcl5^Cxcr2;Cxcl12^Cxcr4;Calca^Calcrl;Cxcl2^Cxcr1;Cck^Cckar;Calca^Calcr;Anxa1^Fpr1;Tshb^Tshr;Cga^Tshr;Pomc^Oprm1;Cxcl1^Cxcr2;Ccl11^Ccr3;Apln^Aplnr;Ccl28^Ccr10;Pdyn^Oprm1;F2^F2rl1;Ucn2^Crhr2;Ccl17^Ccr4;Ccl11^Ackr2;Insl3^Rxfp4;Nmb^Nmbr;Cxcl2^Cxcr2;Cga^Fshr;Penk^Oprk1;Penk^Oprd1;Insl3^Rxfp2;Ccl22^Ackr2;Ta…
prerank	REACTOME_G_ALPHA_S_SIGNALLING_EVENTS	-0.3132965576182357	-1.0	1.0	0.5533619133574007	0.6	29/30	57.75%	Iapp^Calcrl;Adm^Calcrl;Ghrh^Vipr1;Calca^Calcrl;Calca^Calcr;Tshb^Tshr;Cga^Tshr;Cga^Fshr;Insl3^Rxfp2;Insl3^Rxfp1;Iapp^Calcr;Adm^Calcr;Pomc^Mc5r;Vip^Vipr1;Ghrh^Ghrhr;Vip^Vipr2;Crh^Crhr2;Cga^Lhcgr;Pomc^Mc2r;Lhb^Lhcgr;Ghrh^Vipr2;Rln1^Rxfp1;Adcyap1^Adcyap1r1;Rln1^Rxfp2;Gip^Gipr;Crh^Crhr1;Avp^Avpr2;Nps^Npsr1;Pomc^Mc1r
prerank	REACTOME_EXTRACELLULAR_MATRIX_ORGANIZATION	-0.2809229943654414	-1.0	1.0	0.5533619133574007	0.6	46/46	72.28%	Col9a2^Cd44;Col2a1^Cd44;Col9a1^Cd44;Col9a2^Sdc1;Col9a1^Sdc1;Col9a3^Cd44;Col2a1^Sdc1;Col6a6^Sdc1;Col9a3^Sdc1;Comp^Sdc1;Col6a6^Cd44;Tnn^Sdc1;Col6a5^Sdc1;Tnr^Sdc1;Col6a5^Cd44;Col4a4^Sdc1;Tnc^Sdc1;Col4a6^Sdc1;Col6a1^Sdc1;Col1a1^Sdc1;Col4a4^Cd44;Col6a2^Sdc1;Col1a2^Sdc1;Fn1^Sdc1;Comp^Cd47;Col6a3^Sdc1;Col4a6^Cd44;Thbs1^Sdc1;Col4a5^Sdc1;Col4a2^Sdc1;Col4a1^Sdc1;Tnxb^Sdc1;Col6a1^Cd44;Col6a2^Cd44;Col4a5^Cd4…
prerank	GOBP_REGULATION_OF_IMMUNE_RESPONSE	-0.33244111349036404	-1.0	1.0	0.5533619133574007	0.6	37/37	67.11%	Cd22^Ptprc;Hc^C5ar1;Cd86^Cd28;C3^C3ar1;Tnf^Tnfrsf1b;Icosl^Cd28;H2-M3^Cd8a;Cd86^Ctla4;Anxa1^Fpr1;H2-M3^Cd8b1;App^Cd74;Tnfsf13b^Tnfrsf13c;Gm7030^Cd8a;Icosl^Ctla4;C4a^C3ar1;C3^Cr2;Gm7030^Cd8b1;C4b^Cr2;Wnt5a^Fzd5;Cd274^Pdcd1;H2-K1^Cd8a;Lta^Tnfrsf1b;Fcer2a^Cr2;H2-T23^Cd8a;Ccl20^Ccr6;H2-T23^Cd8b1;Lta^Tnfrsf14;Gm11127^Cd8a;H2-K1^Cd8b1;Cd40lg^Cd40;Gm11127^Cd8b1;Npy^Npy5r;H2-DMb2^Cd4;Btla^Tnfrsf14;H2-Ab1^…
prerank	REACTOME_G_ALPHA_I_SIGNALLING_EVENTS	-0.2950679392792308	-1.0	1.0	0.5533619133574007	0.6	65/70	54.70%	Ccl4^Ccr5;Ccl5^Ccr5;Hc^C5ar1;Ccl5^Ccr1;C3^C3ar1;Cxcl1^Cxcr1;Cxcl5^Cxcr2;Cxcl12^Cxcr4;Cxcl2^Cxcr1;Anxa1^Fpr1;Pomc^Oprm1;Cxcl1^Cxcr2;Ccl11^Ccr3;Apln^Aplnr;Ccl28^Ccr10;Pdyn^Oprm1;Cxcl2^Cxcr2;Penk^Oprk1;Penk^Oprd1;Ccl5^Ccr3;Pf4^Cxcr3;Penk^Oprl1;Psap^Gpr37;Cxcl10^Cxcr3;Cxcl13^Cxcr3;Pomc^Oprd1;Cxcl13^Cxcr5;Psap^Gpr37l1;Sst^Sstr2;Ccl20^Ccr6;Pdyn^Oprd1;Gal^Galr1;Cxcl5^Cxcr1;Insl5^Rxfp4;Nmu^Nmur1;Kng2^Bdk…
prerank	GOBP_G_PROTEIN_COUPLED_RECEPTOR_SIGNALING_PATHWAY	-0.24380124756083643	-1.0	1.0	0.5533619133574007	0.6	125/132	61.99%	Ccl12^Ccr2;Iapp^Calcrl;Ccl4^Ccr5;Ccl5^Ccr5;Adm^Calcrl;Ccl5^Ccr1;Ccl2^Ccr2;Ghrh^Vipr1;Ccl17^Ackr2;C3^C3ar1;Calca^Calcrl;Cck^Cckar;Calca^Calcr;Anxa1^Fpr1;Tshb^Tshr;Cga^Tshr;Pomc^Oprm1;Entpd1^Adora2b;Ccl11^Ccr3;Apln^Aplnr;Pdyn^Oprm1;F2^F2rl1;Ucn2^Crhr2;Ccl17^Ccr4;Ccl11^Ackr2;Insl3^Rxfp4;Nmb^Nmbr;Cga^Fshr;Penk^Oprk1;Agt^Mas1;Penk^Oprd1;Insl3^Rxfp2;Ccl22^Ackr2;Tac1^Tacr1;Ccl5^Ccr3;Penk^Oprl1;Psap^Gpr3…
prerank	GOBP_NEUROPEPTIDE_SIGNALING_PATHWAY	-0.4302916778164303	-1.0	1.0	0.5533619133574007	0.6	36/36	57.41%	Pomc^Oprm1;Pdyn^Oprm1;Penk^Oprk1;Penk^Oprd1;Penk^Oprl1;Pomc^Oprd1;Galp^Galr1;Galp^Galr2;Pdyn^Oprd1;Grp^Grpr;Gal^Galr1;Hcrt^Hcrtr2;Nmu^Nmur1;Gal^Galr2;Penk^Oprm1;Cort^Sstr2;Pomc^Oprl1;Pomc^Oprk1;Npy^Gpr83;Pyy^Gpr83;Gal^Galr3;Nmu^Nmur2;Pdyn^Oprk1;Nms^Nmur1;Pdyn^Oprl1;Nms^Nmur2;Hcrt^Hcrtr1;Cort^Sstr4;Nts^Ntsr2;Cort^Sstr3;Cort^Sstr5;Ucn^Crhr1;Pmch^Mchr1;Cort^Sstr1;Nts^Ntsr1;Nps^Npsr1
prerank	GOBP_ADAPTIVE_IMMUNE_RESPONSE	-0.33270827752477905	-1.0	1.0	0.5533619133574007	0.6	40/40	67.11%	Cd86^Cd28;C3^C3ar1;Tnf^Tnfrsf1b;Icosl^Cd28;Tnfsf13^Tnfrsf13b;H2-M3^Cd8a;Tnfsf13b^Tnfrsf13b;Cd86^Ctla4;Tnfsf13^Tnfrsf17;Icam1^Spn;H2-M3^Cd8b1;Pdcd1lg2^Pdcd1;Tnfsf13b^Tnfrsf13c;Gm7030^Cd8a;Icosl^Ctla4;C3^Cr2;Jag1^Notch1;Gm7030^Cd8b1;C4b^Cr2;Tnfsf13b^Tnfrsf17;Cd274^Pdcd1;H2-K1^Cd8a;Lta^Tnfrsf1b;Fcer2a^Cr2;H2-T23^Cd8a;Ccl20^Ccr6;H2-T23^Cd8b1;H2-Ob^Cd4;Lta^Tnfrsf14;Gm11127^Cd8a;H2-K1^Cd8b1;Cd40lg^Cd40…
prerank	REACTOME_CHEMOKINE_RECEPTORS_BIND_CHEMOKINES	-0.2411764705882353	-1.0	1.0	0.5533619133574007	0.6	33/33	76.12%	Ccl4^Ccr5;Ccl5^Ccr5;Ccl17^Ackr2;Cxcl1^Cxcr1;Cxcl5^Cxcr2;Cxcl12^Cxcr4;Cxcl2^Cxcr1;Cxcl1^Cxcr2;Ccl11^Ccr3;Ccl28^Ccr10;Ccl17^Ccr4;Ccl11^Ackr2;Cxcl2^Cxcr2;Ccl22^Ackr2;Ccl5^Ccr3;Pf4^Cxcr3;Cxcl10^Cxcr3;Cxcl13^Cxcr3;Ccl4^Ackr2;Xcl1^Xcr1;Cxcl13^Cxcr5;Ccl20^Ccr6;Ccl22^Ccr4;Cxcl5^Cxcr1;Ccl1^Ackr4;Ccl5^Ackr2;Ccl28^Ccr3;Cxcl16^Cxcr6;Ccl5^Ccr4;Ccl25^Ackr4;Ccl25^Ccr9;Cxcl12^Ackr3;Cx3cl1^Cx3cr1
prerank	REACTOME_PEPTIDE_LIGAND_BINDING_RECEPTORS	-0.2551961814131195	-1.0	1.0	0.5533619133574007	0.6	122/128	61.99%	Ccl4^Ccr5;Ccl5^Ccr5;Hc^C5ar1;Ccl17^Ackr2;C3^C3ar1;Cxcl1^Cxcr1;Cxcl5^Cxcr2;Cxcl12^Cxcr4;Cxcl2^Cxcr1;Cck^Cckar;Anxa1^Fpr1;Pomc^Oprm1;Cxcl1^Cxcr2;Ccl11^Ccr3;Apln^Aplnr;Ccl28^Ccr10;Pdyn^Oprm1;F2^F2rl1;Ccl17^Ccr4;Ccl11^Ackr2;Insl3^Rxfp4;Nmb^Nmbr;Cxcl2^Cxcr2;Penk^Oprk1;Penk^Oprd1;Insl3^Rxfp2;Ccl22^Ackr2;Tac1^Tacr1;Ccl5^Ccr3;Pf4^Cxcr3;Oxt^Oxtr;Penk^Oprl1;Psap^Gpr37;Cxcl10^Cxcr3;Cxcl13^Cxcr3;Pomc^Oprd1;I…
prerank	REACTOME_SIGNALING_BY_GPCR	-0.26553931598127334	-1.0	1.0	0.5533619133574007	0.6	150/159	59.42%	Iapp^Calcrl;Ccl4^Ccr5;Ccl5^Ccr5;Hc^C5ar1;Adm^Calcrl;Ccl5^Ccr1;Ghrh^Vipr1;Ccl17^Ackr2;C3^C3ar1;Cxcl1^Cxcr1;Cxcl5^Cxcr2;Cxcl12^Cxcr4;Calca^Calcrl;Cxcl2^Cxcr1;Cck^Cckar;Calca^Calcr;Anxa1^Fpr1;Tshb^Tshr;Cga^Tshr;Pomc^Oprm1;Cxcl1^Cxcr2;Ccl11^Ccr3;Apln^Aplnr;Ccl28^Ccr10;Pdyn^Oprm1;F2^F2rl1;Ucn2^Crhr2;Ccl17^Ccr4;Ccl11^Ackr2;Insl3^Rxfp4;Nmb^Nmbr;Cxcl2^Cxcr2;Cga^Fshr;Penk^Oprk1;Penk^Oprd1;Insl3^Rxfp2;Ccl2…
prerank	GOBP_DEFENSE_RESPONSE	-0.1529983091003632	-1.0	1.0	0.5533619133574007	0.6	82/84	76.12%	Sele^Ceacam1;Ccl12^Ccr2;Sele^Cd44;Saa2^Fpr2;Ccl4^Ccr5;Ccl5^Ccr5;Hc^C5ar1;Adm^Calcrl;Ccl5^Ccr1;Ccl2^Ccr2;Cd86^Cd28;Ccl17^Ackr2;C3^C3ar1;Tnf^Tnfrsf1b;Mdk^Sdc1;Cxcl5^Cxcr2;H2-M3^Cd8a;Ptn^Sdc1;Calca^Calcrl;Tnfsf11^Tnfrsf11a;Cd200^Cd200r1;Icam1^Spn;Anxa1^Fpr1;Cd200^Cd200r4;App^Cd74;Cxcl1^Cxcr2;Ccl11^Ccr3;F2^F2rl1;Ccl17^Ccr4;Ccl11^Ackr2;C3^Cr2;Tnfsf4^Tnfrsf4;Nmb^Nmbr;Cxcl2^Cxcr2;Penk^Oprk1;Tnc^Sdc1;Agt…
prerank	GOCC_EXTERNAL_SIDE_OF_PLASMA_MEMBRANE	-0.28549604326743105	-1.0	1.0	0.5533619133574007	0.6	37/38	60.80%	Sele^Ceacam1;Cd22^Ptprc;Sele^Cd44;Cd86^Cd28;Icosl^Cd28;Cd80^Cd28;Tnfsf13^Tnfrsf13b;H2-M3^Cd8a;Cxcl12^Cxcr4;Cd86^Ctla4;Icam1^Spn;H2-M3^Cd8b1;Pdcd1lg2^Pdcd1;Gm7030^Cd8a;Icosl^Ctla4;Cd80^Ctla4;Gm7030^Cd8b1;Flt3l^Flt3;Cxcl10^Cxcr3;Cd274^Pdcd1;H2-K1^Cd8a;Cd34^Selp;Fcer2a^Cr2;Icosl^Icos;H2-T23^Cd8a;H2-T23^Cd8b1;Thbs1^Sdc1;Gm11127^Cd8a;H2-K1^Cd8b1;Cd40lg^Cd40;Gm11127^Cd8b1;Thbs1^Cd36;Btla^Tnfrsf14;H2-Ab…
prerank	GOBP_HEMOPOIESIS	-0.26827309236947794	-1.0	1.0	0.5533619133574007	0.6	38/38	73.47%	Csf3^Csf3r;Dlk1^Notch1;Ccl5^Ccr1;Dll4^Notch1;Efna2^Epha2;Jag2^Notch1;Dll1^Notch1;Tnfsf13b^Tnfrsf13b;Tnfsf11^Tnfrsf11a;App^Cd74;Wnt5a^Fzd9;Jag1^Notch1;Flt3l^Flt3;Wnt5a^Fzd5;Thpo^Mpl;Gas6^Tyro3;Iapp^Calcr;Ccl20^Ccr6;Dll4^Notch2;Dll1^Notch2;Dlk1^Notch2;Angpt2^Tek;Tnfsf11^Tnfrsf11b;Jag2^Notch2;Lep^Lepr;Epo^Epor;Kitl^Kit;Gas6^Mertk;H2-Ab1^Cd4;Wnt5a^Fzd8;Mdk^Ptprz1;Ptn^Ptprz1;H2-Aa^Cd4;Angpt1^Tek;Jag1^…
prerank	REACTOME_IMMUNE_SYSTEM	-0.19099020524634894	-1.0	1.0	0.5533619133574007	0.6	63/67	62.31%	Cd22^Ptprc;Hc^C5ar1;Col2a1^Cd44;Cd86^Cd28;C3^C3ar1;Tnf^Tnfrsf1b;Icosl^Cd28;Cd80^Cd28;Col2a1^Sdc1;Cxcl1^Cxcr1;Tnfsf13^Tnfrsf13b;H2-M3^Cd8a;Tnfsf13b^Tnfrsf13b;Cd86^Ctla4;Tnfsf11^Tnfrsf11a;Cxcl2^Cxcr1;Tnfsf13^Tnfrsf17;H2-M3^Cd8b1;Tnfsf18^Tnfrsf18;Pdcd1lg2^Pdcd1;App^Cd74;Cxcl1^Cxcr2;Tnfsf13b^Tnfrsf13c;Gm7030^Cd8a;Icosl^Ctla4;Tnfsf8^Tnfrsf8;Cd80^Ctla4;C3^Cr2;Tnfsf4^Tnfrsf4;Cxcl2^Cxcr2;Gm7030^Cd8b1;C4b…
prerank	REACTOME_DEVELOPMENTAL_BIOLOGY	0.33327972945879036	0.9996371888494139	0.5055055055055055	0.7458423865785352	1.0	36/54	55.05%	Sema3e^Plxnd1;Efnb1^Ephb2;Efnb2^Ephb2;Efnb3^Ephb2;Efna5^Ephb2;Efnb3^Ephb4;Efnb2^Ephb4;Efnb1^Ephb4;Sema5a^Plxna3;Efnb3^Ephb1;Efna5^Epha1;Efnb2^Ephb1;Sema4d^Plxnb1;Efna1^Epha1;Sema7a^Plxnc1;Efnb3^Ephb6;Efnb1^Ephb1;Efna4^Epha1;Sema4a^Plxnb1;Efnb2^Epha4;Efna3^Epha1;Efnb3^Ephb3;Efna2^Epha4;Efna1^Epha4;Sema5a^Plxna1;Efnb1^Epha4;Efnb2^Ephb3;Efnb1^Ephb3;Efna1^Epha8;Efna2^Epha1;Efna5^Epha4;Efna4^Epha4;Efn…
prerank	GOMF_CALCIUM_ION_BINDING	-0.2349172450613988	-0.9905184510670049	1.0	0.5557145372897773	0.6311926605504588	27/27	76.70%	Dlk1^Notch1;Dll4^Notch1;Dll3^Notch4;Jag2^Notch1;Dll1^Notch1;Dll3^Notch1;Dlk1^Notch4;Jag1^Notch1;Dll1^Notch4;Dll4^Notch4;Dsg2^Dsc3;Dll4^Notch2;Dll1^Notch2;Dlk1^Notch2;Dlk1^Notch3;Jag1^Notch4;Jag2^Notch4;Dll3^Notch2;Jag2^Notch2;Dll4^Notch3;Jag2^Notch3;Dll3^Notch3;Dll1^Notch3;Jag1^Notch2;Jag1^Notch3;Hspg2^Dag1;Agrn^Dag1
prerank	GOBP_REGULATION_OF_NEUROGENESIS	0.33871824335901096	0.9871901490881103	0.5215215215215215	0.7844142796258131	1.0	25/40	51.36%	Sema3e^Plxnd1;Ntf3^Ntrk3;Efnb3^Ephb2;Efna5^Ephb2;Sema5b^Plxna3;Cx3cl1^Cx3cr1;Mdk^Lrp1;Sema5a^Plxna3;Fgf2^Fgfr3;Wnt5a^Fzd3;Sema6a^Plxna4;Ntf3^Ntrk2;Sema4d^Plxnb1;Bdnf^Ntrk2;Sema7a^Plxnc1;Wnt5a^Fzd4;Sema4a^Plxnb1;Sema6b^Plxna4;Sema4d^Plxnb2;Ptn^Ptprz1;Mdk^Ptprz1;Sema5a^Plxna1;Efna5^Epha4;Sema4a^Plxnb2;Efnb3^Epha4
prerank	GOBP_NEURON_APOPTOTIC_PROCESS	0.38375209768660995	0.9845180426850263	0.5121457489878543	0.7893976797995118	1.0	11/16	44.61%	Sema3e^Plxnd1;Fasl^Fas;Tnf^Tnfrsf1a;Cx3cl1^Cx3cr1;Mdk^Lrp1;Nppc^Npr2;Ntf3^Ntrk2;Bdnf^Ntrk2;Ntf5^Ntrk2;Mdk^Ptprz1;Agt^Agtr1a
prerank	GOBP_REGULATION_OF_NERVOUS_SYSTEM_DEVELOPMENT	0.3285900714168965	0.9818013477930655	0.5245245245245245	0.794502448851869	1.0	27/52	44.55%	Nrxn1^Nlgn2;Nrxn1^Nlgn1;Sema3e^Plxnd1;Ntf3^Ntrk3;Nrxn1^Nlgn3;Efnb3^Ephb2;Efna5^Ephb2;Sema5b^Plxna3;Agrn^Dag1;Cx3cl1^Cx3cr1;Mdk^Lrp1;Sema5a^Plxna3;Fgf2^Fgfr3;Wnt5a^Fzd3;Sema6a^Plxna4;Ntf3^Ntrk2;Efnb3^Ephb1;Sema4d^Plxnb1;Bdnf^Ntrk2;Sema7a^Plxnc1;Wnt5a^Fzd4;Sema4a^Plxnb1;Sema6b^Plxna4;Sema4d^Plxnb2;Ptn^Ptprz1;Efnb3^Ephb3;Mdk^Ptprz1
prerank	WP_NEURAL_CREST_DIFFERENTIATION	0.3650839195463916	0.9771062741906597	0.5285857572718154	0.8061618588271958	1.0	3/21	8.08%	Fgf8^Fgfr1;Fgf2^Fgfr1;Fgf15^Fgfr1
prerank	GOBP_REGULATION_OF_MONOATOMIC_ION_TRANSPORT	0.3825303253352025	0.9735652657000692	0.5329949238578681	0.8143310430539153	1.0	2/15	2.33%	Edn3^Ednra;Edn1^Ednra
prerank	GOMF_PROTEIN_CONTAINING_COMPLEX_BINDING	0.34605118530153806	0.9701563309508524	0.5430861723446894	0.821352036874098	1.0	4/26	2.60%	Fgf1^Fgfr1;Nrxn1^Nlgn1;Fgf2^Fgfr1;Igf2^Igf1r
prerank	GOBP_POSITIVE_REGULATION_OF_CELL_CELL_ADHESION	0.3519447929831	0.9648416818170487	0.5451807228915663	0.8352946936243788	1.0	10/22	50.65%	Efnb3^Ephb4;Efnb2^Ephb4;Efnb1^Ephb4;H2-DMa^Cd4;H2-DMb1^Cd4;H2-Eb1^Cd4;H2-Aa^Cd4;Efnb3^Ephb6;H2-Ab1^Cd4;H2-DMb2^Cd4
prerank	GOBP_LEUKOCYTE_DIFFERENTIATION	-0.2755129229949374	-0.9645410338140086	0.5714285714285714	0.5927668901495616	0.6697247706422018	20/20	72.62%	Ccl5^Ccr1;Efna2^Epha2;Tnfsf11^Tnfrsf11a;App^Cd74;Flt3l^Flt3;Gas6^Tyro3;Iapp^Calcr;Ccl20^Ccr6;Dll4^Notch2;Dll1^Notch2;Dlk1^Notch2;Tnfsf11^Tnfrsf11b;Jag2^Notch2;Lep^Lepr;Kitl^Kit;Gas6^Mertk;H2-Ab1^Cd4;H2-Aa^Cd4;H2-DMa^Cd4;Gas6^Axl
prerank	GOBP_NEGATIVE_REGULATION_OF_CELL_DIFFERENTIATION	0.3456667398542166	0.9645291021067516	0.5705705705705706	0.8321676265235401	1.0	13/28	45.56%	Fgf9^Fgfr1;Fgf10^Fgfr1;Fgf23^Fgfr1;Efnb3^Ephb2;Sema5b^Plxna3;Sema5a^Plxna3;Wnt5a^Fzd7;Nppc^Npr2;Efnb3^Ephb1;Jag1^Notch3;Dll1^Notch3;Dll3^Notch3;Efna1^Epha4
prerank	GOBP_CELL_CELL_SIGNALING	0.3075201219661996	0.9625074926699709	0.6086086086086087	0.8350409228426859	1.0	20/115	10.97%	Nrxn1^Nlgn2;Nrxn2^Nlgn2;Fgf9^Fgfr1;Ncam1^Fgfr1;Nrxn1^Nlgn1;Fgf2^Fgfr1;Fgf7^Fgfr1;Nrxn2^Nlgn1;Edn3^Ednra;Edn1^Ednra;Fgf10^Fgfr1;Fgf23^Fgfr1;Wnt11^Fzd2;Nrxn1^Nlgn3;Edn2^Ednra;Efnb3^Ephb2;Wnt11^Fzd7;Efna5^Ephb2;Wnt5a^Fzd1;Nrxn2^Nlgn3
prerank	MIR_466L_3P	0.3396737690000326	0.9528574140799251	0.6014056224899599	0.8622098436881245	1.0	17/31	46.22%	Ntf3^Ntrk3;Wnt11^Fzd7;Wnt5a^Fzd1;Wnt11^Fzd3;Wnt5a^Fzd7;Wnt5a^Fzd3;Wnt11^Fzd8;Wnt11^Fzd4;Ntf3^Ntrk2;Jag1^Notch3;Bdnf^Ntrk2;Wnt5a^Fzd4;Dll3^Notch3;Efnb2^Epha4;Lamc1^Cd44;Wnt5a^Fzd8;Dll4^Notch3
prerank	GOBP_POSITIVE_REGULATION_OF_LEUKOCYTE_CELL_CELL_ADHESION	0.3522149113868708	0.9511411009422129	0.5544354838709677	0.8637033606316141	1.0	10/20	50.65%	Efnb3^Ephb4;Efnb2^Ephb4;Efnb1^Ephb4;H2-DMa^Cd4;H2-DMb1^Cd4;H2-Eb1^Cd4;H2-Aa^Cd4;Efnb3^Ephb6;H2-Ab1^Cd4;H2-DMb2^Cd4
prerank	GOBP_REGULATION_OF_CELL_POPULATION_PROLIFERATION	0.2966013579017494	0.9508505278592098	0.6716716716716716	0.8605584382342257	1.0	31/184	12.48%	Fgf18^Fgfr1;Fgf16^Fgfr1;Fgf9^Fgfr1;Fgf1^Fgfr1;Fgf8^Fgfr1;Ncam1^Fgfr1;Fgf2^Fgfr1;Fgf17^Fgfr1;Fgf7^Fgfr1;Fgf20^Fgfr1;Pdgfa^Pdgfrb;Edn3^Ednra;Edn1^Ednra;Igf2^Igf1r;Fgf10^Fgfr1;Fgf23^Fgfr1;Epgn^Egfr;Fgf5^Fgfr1;Ntf3^Ntrk3;Edn2^Ednra;Efnb1^Ephb2;Efnb2^Ephb2;Fgf4^Fgfr1;Fgf15^Fgfr1;Pdgfc^Pdgfra;Wnt11^Fzd7;Mdk^Sdc4;Ptn^Sdc4;Pthlh^Pth1r;Fgf6^Fgfr1;Fasl^Fas
prerank	GOBP_NEGATIVE_REGULATION_OF_DEVELOPMENTAL_PROCESS	0.3235385290032974	0.9501633095501449	0.6116116116116116	0.8585460029455186	1.0	20/46	45.56%	Fgf9^Fgfr1;Fgf8^Fgfr1;Fgf10^Fgfr1;Fgf23^Fgfr1;Efnb3^Ephb2;Wnt11^Fzd7;Fasl^Fas;Sema5b^Plxna3;Sema5a^Plxna3;Wnt5a^Fzd7;Gdf15^Tgfbr2;Nppc^Npr2;Efnb3^Ephb1;Jag1^Notch3;Dll1^Notch3;Col4a2^Cd44;Dll3^Notch3;Ptn^Ptprz1;Mdk^Ptprz1;Efna1^Epha4
prerank	GOBP_SYNAPTIC_SIGNALING	0.33560143907237755	0.9486253922503315	0.6146146146146146	0.8592472927835929	1.0	7/33	10.97%	Nrxn1^Nlgn2;Nrxn2^Nlgn2;Nrxn1^Nlgn1;Nrxn2^Nlgn1;Nrxn1^Nlgn3;Efnb3^Ephb2;Nrxn2^Nlgn3
prerank	GOBP_SENSORY_PERCEPTION	0.36181530317833516	0.9481372373968399	0.5743174924165824	0.8566085380820134	1.0	2/19	2.33%	Ncam1^Fgfr1;Edn1^Ednra
prerank	GOBP_LEUKOCYTE_CELL_CELL_ADHESION	0.3329504317920934	0.9442005818760055	0.6032064128256514	0.8647118195298361	1.0	14/30	50.65%	Mdk^Sdc4;Efnb3^Ephb4;Efnb2^Ephb4;Efnb1^Ephb4;Thbs1^Sdc4;Thbs1^Cd47;H2-DMa^Cd4;H2-DMb1^Cd4;H2-Eb1^Cd4;H2-Aa^Cd4;Efnb3^Ephb6;H2-Ab1^Cd4;Btla^Tnfrsf14;H2-DMb2^Cd4
prerank	LIU_OVARIAN_CANCER_TUMORS_AND_XENOGRAFTS_XDGS_DN	0.32125545311358683	0.9410787322692826	0.6386386386386387	0.8701933402284915	1.0	21/45	46.57%	Ptn^Sdc2;Edn3^Ednra;Gzma^F2r;Wnt5a^Fzd1;Rarres2^Cmklr1;Pros1^Axl;Gas6^Axl;H2-DMa^Cd4;Lama2^Cd44;H2-DMb1^Cd4;Lama4^Cd44;H2-Eb1^Cd4;H2-Aa^Cd4;Col6a3^Cd44;Col4a1^Cd44;Col1a2^Cd44;Fn1^Cd44;Col1a1^Cd44;Edn3^Ednrb;Spp1^Cd44;H2-Ab1^Cd4
prerank	GOBP_REGULATION_OF_MULTICELLULAR_ORGANISMAL_DEVELOPMENT	0.2963540373807407	0.9410777922111685	0.6956956956956957	0.8661079254856348	1.0	57/135	44.61%	Nrxn1^Nlgn2;Fgf18^Fgfr1;Fgf9^Fgfr1;Fgf1^Fgfr1;Ncam1^Fgfr1;Nrxn1^Nlgn1;Fgf2^Fgfr1;Fgf20^Fgfr1;Fgf10^Fgfr1;Fgf23^Fgfr1;Sema3e^Plxnd1;Ntf3^Ntrk3;Nrxn1^Nlgn3;Efnb3^Ephb2;Efna5^Ephb2;Fasl^Fas;Tnf^Tnfrsf1a;Lama3^Dag1;Lama1^Dag1;Sema5b^Plxna3;Agrn^Dag1;Cx3cl1^Cx3cr1;Mdk^Lrp1;Lama5^Dag1;Lama4^Dag1;Sema5a^Plxna3;Lama2^Dag1;Gas6^Axl;Lta^Tnfrsf1a;Fgf2^Fgfr3;Wnt5a^Fzd3;Sema6a^Plxna4;H2-DMa^Cd4;Plg^Pard3;Ntf3…
prerank	GOBP_CELLULAR_RESPONSE_TO_OXYGEN_CONTAINING_COMPOUND	0.3457284025992994	0.9382493548671025	0.60481444332999	0.870439982079688	1.0	10/23	33.85%	Nrxn1^Nlgn1;Edn1^Ednra;Igf2^Igf1r;Efna5^Epha3;Pdgfc^Pdgfra;Cx3cl1^Cx3cr1;Gas6^Axl;Ins2^Insr;Igf1^Igf1r;Nppc^Npr2
prerank	GOBP_NEGATIVE_REGULATION_OF_CELL_ADHESION	0.34127507072628754	0.9379453593979273	0.6190954773869347	0.8674334567544157	1.0	16/24	50.70%	Sema3e^Plxnd1;Efna5^Ephb2;Mdk^Sdc4;Mdk^Lrp1;Sema5a^Plxna3;Thbs1^Sdc4;Tnc^Sdc4;Sema6a^Plxna4;Sema4d^Plxnb1;Sema4d^Plxnb2;Col1a1^Cd44;Mdk^Ptprz1;Efna5^Epha5;Sema5a^Plxna1;Btla^Tnfrsf14;Efna5^Epha4
prerank	GOBP_CHEMICAL_HOMEOSTASIS	0.32542984920546586	0.9287953633842919	0.6496496496496497	0.8903486597824121	1.0	6/37	6.60%	Fgf2^Fgfr1;Fgf7^Fgfr1;Edn3^Ednra;Edn1^Ednra;Fgf23^Fgfr1;Edn2^Ednra
prerank	GOBP_CELLULAR_HOMEOSTASIS	0.35219585912950285	0.9258643060863659	0.625	0.894886737591539	1.0	3/19	6.60%	Edn3^Ednra;Edn1^Ednra;Edn2^Ednra
prerank	GOBP_NEURON_DEATH	0.3390021094472746	0.9216030378071604	0.6456456456456456	0.9032420282813307	1.0	19/24	63.00%	Sema3e^Plxnd1;Wnt5a^Fzd1;Fasl^Fas;Tnf^Tnfrsf1a;Cx3cl1^Cx3cr1;Mdk^Lrp1;Nppc^Npr2;Ntf3^Ntrk2;Efnb2^Ephb1;Bdnf^Ntrk2;Ntf5^Ntrk2;Mdk^Ptprz1;Agt^Agtr1a;Ucn^Crhr1;Epo^Epor;Fgf8^Fgfr3;Ntf3^Ntrk1;Ngf^Ngfr;Fgf20^Fgfr3
prerank	GOBP_REGULATION_OF_LYMPHOCYTE_ACTIVATION	0.31834548379295924	0.9183756048730218	0.6736736736736737	0.9078827964444961	1.0	17/37	50.65%	Efnb1^Ephb2;Efnb2^Ephb2;Efnb3^Ephb2;Mdk^Sdc4;Efnb3^Ephb4;Efnb2^Ephb4;Efnb1^Ephb4;Gas6^Axl;H2-DMa^Cd4;H2-DMb1^Cd4;H2-Eb1^Cd4;H2-Aa^Cd4;Efnb3^Ephb6;H2-Ab1^Cd4;Gas6^Mertk;Btla^Tnfrsf14;H2-DMb2^Cd4
prerank	GOBP_ADENYLATE_CYCLASE_MODULATING_G_PROTEIN_COUPLED_RECEPTOR_SIGNALING_PATHWAY	-0.21366955631495682	-0.9176036126273437	0.6666666666666666	0.6715431114096213	0.7541284403669725	25/27	52.21%	Iapp^Calcrl;Adm^Calcrl;Ghrh^Vipr1;Calca^Calcrl;Calca^Calcr;Ucn2^Crhr2;Insl3^Rxfp2;Psap^Gpr37;Cxcl10^Cxcr3;Insl3^Rxfp1;Iapp^Calcr;Adm^Calcr;Psap^Gpr37l1;Vip^Vipr1;Ghrh^Ghrhr;Vip^Vipr2;Ucn2^Crhr1;Ghrh^Vipr2;Cort^Sstr2;Rln1^Rxfp1;Adcyap1^Adcyap1r1;Rln1^Rxfp2;Gip^Gipr;Cort^Sstr4;Cort^Sstr5
prerank	GOBP_REGULATION_OF_T_CELL_ACTIVATION	0.33248402510972047	0.9164050420649262	0.6519558676028084	0.9092400900547541	1.0	12/24	50.65%	Mdk^Sdc4;Efnb3^Ephb4;Efnb2^Ephb4;Efnb1^Ephb4;H2-DMa^Cd4;H2-DMb1^Cd4;H2-Eb1^Cd4;H2-Aa^Cd4;Efnb3^Ephb6;H2-Ab1^Cd4;Btla^Tnfrsf14;H2-DMb2^Cd4
prerank	GOCC_EXTRACELLULAR_SPACE	0.3149666320207701	0.9103733208021744	0.6866866866866866	0.9211958656448239	1.0	13/39	32.02%	Fasl^Fas;Pros1^Axl;Tnf^Tnfrsf1a;Lama1^Dag1;Agrn^Dag1;Lama5^Dag1;Lamc2^Dag1;Gas6^Axl;Lta^Tnfrsf1a;Gdf15^Tgfbr2;Lamb1^Dag1;Igf2^Igf2r;Thbs1^Cd47
prerank	GOBP_REGULATION_OF_RESPONSE_TO_STRESS	0.3103686460040367	0.9100418664734042	0.7107107107107107	0.9179926824934497	1.0	14/47	32.87%	Fgf2^Fgfr1;Igf2^Igf1r;Fgf10^Fgfr1;Fgf15^Fgfr1;Wnt5a^Fzd1;Tnf^Tnfrsf1a;Pdgfa^Pdgfra;Cx3cl1^Cx3cr1;Mif^Ackr3;Mdk^Lrp1;Cxcl12^Ackr3;Lta^Tnfrsf1a;Thbs1^Cd47;Igf1^Igf1r
prerank	WP_CHEMOKINE_SIGNALING_PATHWAY	-0.24085447263017357	-0.909274193548387	1.0	0.6701263537906137	0.763302752293578	28/28	76.12%	Ccl12^Ccr2;Ccl4^Ccr5;Ccl5^Ccr5;Ccl5^Ccr1;Ccl2^Ccr2;Cxcl1^Cxcr1;Cxcl5^Cxcr2;Cxcl12^Cxcr4;Cxcl2^Cxcr1;Cxcl1^Cxcr2;Ccl11^Ccr3;Ccl28^Ccr10;Ccl17^Ccr4;Cxcl2^Cxcr2;Ccl5^Ccr3;Pf4^Cxcr3;Cxcl10^Cxcr3;Cxcl13^Cxcr3;Xcl1^Xcr1;Cxcl13^Cxcr5;Ccl20^Ccr6;Cxcl5^Cxcr1;Ccl28^Ccr3;Cxcl16^Cxcr6;Ccl5^Ccr4;Ccl24^Ccr3;Ccl25^Ccr9;Cx3cl1^Cx3cr1
prerank	GOBP_SEMAPHORIN_PLEXIN_SIGNALING_PATHWAY	0.33859808372800704	0.9074755854448229	0.6545820745216515	0.9208265840593789	1.0	18/20	64.51%	Edn1^Ednra;Sema3e^Plxnd1;Sema5b^Plxna3;Sema5a^Plxna3;Sema6a^Plxna4;Sema4d^Plxnb1;Sema7a^Plxnc1;Sema4a^Plxnb1;Sema6b^Plxna4;Sema4d^Plxnb2;Sema5a^Plxna1;Sema4a^Plxnb2;Sema4d^Plxnb3;Sema5b^Plxna1;Sema6a^Plxna2;Sema4g^Plxnb2;Sema4c^Plxnb2;Sema4a^Plxnb3
prerank	GOBP_CELLULAR_RESPONSE_TO_HORMONE_STIMULUS	0.3541375271253753	0.9045013290745033	0.6629441624365482	0.9248182578926708	1.0	3/17	5.19%	Edn1^Ednra;Igf2^Igf1r;Efna5^Epha3
prerank	GOBP_CELL_ACTIVATION	0.2954322509643637	0.9037831980337022	0.7517517517517518	0.9226219069038557	1.0	34/74	48.10%	Pdgfa^Pdgfrb;Fgf10^Fgfr1;Efnb1^Ephb2;Efnb2^Ephb2;Efnb3^Ephb2;Mdk^Sdc4;Efnb3^Ephb4;Pdgfa^Pdgfra;Efnb2^Ephb4;Efnb1^Ephb4;Cx3cl1^Cx3cr1;Mdk^Lrp1;Entpd1^Adora2a;Wnt5a^Fzd7;Gas6^Axl;Thbs1^Sdc4;Thbs1^Cd47;H2-DMa^Cd4;Nppc^Npr2;Efnb3^Ephb1;H2-DMb1^Cd4;F2^F2r;Efnb2^Ephb1;Tnfsf14^Ltbr;H2-Eb1^Cd4;H2-Aa^Cd4;Efnb3^Ephb6;Efnb1^Ephb1;Fn1^Cd44;Wnt5a^Fzd8;H2-Ab1^Cd4;Gas6^Mertk;Kitl^Kit;Btla^Tnfrsf14
prerank	GOBP_RESPONSE_TO_NITROGEN_COMPOUND	0.34853259401132103	0.9034616200189558	0.648539778449144	0.9193109599212266	1.0	14/17	60.77%	Edn1^Ednra;Igf2^Igf1r;Pdgfc^Pdgfra;Ins2^Insr;Igf1^Igf1r;Nppc^Npr2;Retn^Tlr4;Bdnf^Ntrk2;Agt^Agtr1a;Edn1^Ednrb;Crh^Crhr1;Thbs1^Cd36;Adipoq^Adipor1;Pomc^Oprk1
prerank	GOBP_ESTABLISHMENT_OF_PROTEIN_LOCALIZATION	0.35419667403520927	0.9026663198948128	0.646998982706002	0.9174347201215205	1.0	2/15	1.25%	Nrxn1^Nlgn2;Nrxn1^Nlgn1
prerank	GOBP_RESPONSE_TO_WOUNDING	0.3110538060458529	0.9004182788528344	0.7157157157157157	0.9188860190859891	1.0	22/39	54.02%	Mdk^Sdc4;Ptn^Sdc4;Pros1^Axl;Pdgfa^Pdgfra;Mdk^Lrp1;Wnt5a^Fzd7;Gas6^Axl;Thbs1^Sdc4;Fgf2^Fgfr3;Tnc^Sdc4;Igf1^Igf1r;Nppc^Npr2;Plg^Pard3;Fgf1^Fgfr3;F2^F2r;Fn1^Cd44;Col1a1^Cd44;Gas6^Mertk;Plg^F2rl3;F2^F2rl3;Pros1^Tyro3;Thbs1^Cd36
prerank	GOBP_REGULATION_OF_CELL_DEVELOPMENT	0.29884924181518435	0.8984759218793339	0.7637637637637638	0.9199630043162961	1.0	34/62	51.36%	Sema3e^Plxnd1;Ntf3^Ntrk3;Efnb3^Ephb2;Efna5^Ephb2;Tnf^Tnfrsf1a;Sema5b^Plxna3;Cx3cl1^Cx3cr1;Mdk^Lrp1;Sema5a^Plxna3;Gas6^Axl;Lta^Tnfrsf1a;Fgf2^Fgfr3;Wnt5a^Fzd3;Sema6a^Plxna4;H2-DMa^Cd4;Nppc^Npr2;Ntf3^Ntrk2;Jag1^Notch2;Sema4d^Plxnb1;Bdnf^Ntrk2;H2-Aa^Cd4;Sema7a^Plxnc1;Wnt5a^Fzd4;Sema4a^Plxnb1;Sema6b^Plxna4;Sema4d^Plxnb2;Ptn^Ptprz1;Fn1^Cd44;Mdk^Ptprz1;Sema5a^Plxna1;Kitl^Kit;Efna5^Epha4;Sema4a^Plxnb2;Ef…
prerank	GOCC_NEURON_PROJECTION	0.3131933503660336	0.897826812105612	0.7164328657314629	0.9175739880530209	1.0	26/39	57.83%	Nrxn1^Nlgn2;Nrxn1^Nlgn1;Nrxn1^Nlgn3;Efnb2^Ephb2;Cntn1^Nrcam;Agrn^Dag1;Cx3cl1^Cx3cr1;Entpd1^Adora2a;Lama2^Dag1;Efnb2^Ephb1;Bdnf^Ntrk2;Npy^Npy1r;Ncam1^Ncam2;Efnb2^Epha4;Nts^Ntsr1;Ghrh^Ghsr;Efnb2^Ephb3;Ucn^Crhr1;Nts^Ntsr2;Npy^Npy5r;Crh^Crhr1;Entpd1^Adora1;Ucn^Crhr2;Pdyn^Oprl1;Pdyn^Oprk1;Adcyap1^Adcyap1r1
prerank	GOBP_REGULATION_OF_CELL_CELL_ADHESION	0.3118065906155574	0.8968694830570476	0.7017017017017017	0.9161943820360378	1.0	15/33	50.65%	Mdk^Sdc4;Efnb3^Ephb4;Efnb2^Ephb4;Efnb1^Ephb4;H2-DMa^Cd4;H2-DMb1^Cd4;H2-Eb1^Cd4;H2-Aa^Cd4;Efnb3^Ephb6;Efnb3^Ephb3;H2-Ab1^Cd4;Efnb2^Ephb3;Btla^Tnfrsf14;Efnb1^Ephb3;H2-DMb2^Cd4
prerank	GOBP_REGULATION_OF_ANATOMICAL_STRUCTURE_SIZE	0.35000666275672304	0.8936306485778858	0.6761421319796954	0.9202111632410306	1.0	13/16	56.32%	Edn3^Ednra;Edn1^Ednra;Edn2^Ednra;Sema5b^Plxna3;Sema5a^Plxna3;Sema6a^Plxna4;Sema6b^Plxna4;Agt^Agtr1a;Edn3^Ednrb;Edn1^Ednrb;Avp^Avpr2;Avp^Avpr1b;Edn2^Ednrb
prerank	GOBP_REGULATION_OF_AXONOGENESIS	0.3153880482370176	0.8833181697327426	0.7147147147147147	0.940790187415259	1.0	24/28	64.51%	Sema3e^Plxnd1;Efnb3^Ephb2;Efna5^Ephb2;Sema5b^Plxna3;Sema5a^Plxna3;Sema6a^Plxna4;Sema4d^Plxnb1;Bdnf^Ntrk2;Sema7a^Plxnc1;Sema4a^Plxnb1;Sema6b^Plxna4;Sema4d^Plxnb2;Efnb3^Ephb3;Efna1^Epha4;Sema5a^Plxna1;Efna5^Epha4;Sema4a^Plxnb2;Efnb3^Epha4;Sema4d^Plxnb3;Sema5b^Plxna1;Sema6a^Plxna2;Sema4g^Plxnb2;Sema4c^Plxnb2;Sema4a^Plxnb3
prerank	GOCC_SOMATODENDRITIC_COMPARTMENT	0.31702981644240713	0.883015858791666	0.7377377377377378	0.9374812645366994	1.0	18/29	57.01%	Nrxn1^Nlgn2;Nrxn1^Nlgn1;Nrxn1^Nlgn3;Efnb2^Ephb2;Cx3cl1^Cx3cr1;Entpd1^Adora2a;Igf1^Igf1r;Efna2^Epha5;Bdnf^Ntrk2;Efnb2^Epha4;Nts^Ntsr1;Efna2^Epha4;Ucn^Crhr1;Nts^Ntsr2;Crh^Crhr1;Entpd1^Adora1;Ucn^Crhr2;Pdyn^Oprk1
prerank	GOMF_MOLECULAR_FUNCTION_ACTIVATOR_ACTIVITY	0.323924961775106	0.8776766139053377	0.6888888888888889	0.9459151970214482	1.0	8/20	42.88%	Igf2^Igf1r;Epgn^Egfr;Nampt^Insr;Ins2^Insr;Igf1^Igf1r;Tnfsf10^Tnfrsf10b;Ptn^Alk;Mdk^Alk
prerank	GOBP_REGULATION_OF_BLOOD_PRESSURE	0.3327813597287141	0.8630707019780632	0.7025380710659899	0.9742685617382357	1.0	3/17	6.60%	Edn3^Ednra;Edn1^Ednra;Edn2^Ednra
prerank	GOBP_REGULATION_OF_TRANSPORT	0.27946904418878893	0.8542802940780434	0.8568568568568569	0.9886886240077754	1.0	12/80	8.91%	Nrxn1^Nlgn2;Nrxn1^Nlgn1;Edn3^Ednra;Edn1^Ednra;Fgf10^Fgfr1;Fgf23^Fgfr1;Efna5^Epha3;Nrxn1^Nlgn3;Edn2^Ednra;Efnb2^Ephb2;Fgf15^Fgfr1;Efna5^Ephb2
prerank	GOBP_COGNITION	0.3345919325719898	0.8537944936490043	0.7138523761375126	0.9855124299219762	1.0	11/15	52.64%	Nrxn1^Nlgn3;Nrxn2^Nlgn3;Ntf3^Ntrk2;Bdnf^Ntrk2;Ntf5^Ntrk2;Ptn^Ptprz1;Nts^Ntsr1;Mdk^Ptprz1;Ucn^Crhr1;Tac1^Tacr2;Crh^Crhr1
prerank	GOBP_MONOATOMIC_ION_TRANSPORT	0.31581981779326024	0.8379865966186445	0.7680722891566265	1.0	1.0	2/20	2.33%	Edn3^Ednra;Edn1^Ednra
prerank	GOBP_MONOATOMIC_CATION_TRANSPORT	0.31582748231733	0.835528199477778	0.7640562248995983	1.0	1.0	2/19	2.33%	Edn3^Ednra;Edn1^Ednra
prerank	GOBP_REGULATION_OF_CELL_DEATH	0.2716343391529697	0.8341082649839037	0.9029029029029029	1.0	1.0	39/86	47.81%	Fgf8^Fgfr1;Ncam1^Fgfr1;Fgf2^Fgfr1;Fgf20^Fgfr1;Edn1^Ednra;Fgf10^Fgfr1;Sema3e^Plxnd1;Ntf3^Ntrk3;Fgf4^Fgfr1;Gzma^F2r;Wnt5a^Fzd1;Fasl^Fas;Tnf^Tnfrsf1a;Wnt11^Fzd3;Cx3cl1^Cx3cr1;Mif^Ackr3;Mdk^Lrp1;Cxcl12^Ackr3;Gas6^Axl;Lta^Tnfrsf1a;Fgf2^Fgfr3;Wnt5a^Fzd3;Igf1^Igf1r;Tnfsf10^Tnfrsf10b;Ntf3^Ntrk2;Angpt1^Tek;Efnb2^Ephb1;Bdnf^Ntrk2;Ntf5^Ntrk2;Ptn^Ptprz1;Fn1^Cd44;Mdk^Ptprz1;Agt^Agtr1a;Spp1^Cd44;Gas6^Mertk;Edn…
prerank	GOBP_RESPONSE_TO_OXYGEN_CONTAINING_COMPOUND	0.29085743155015137	0.8311200628408653	0.8178178178178178	1.0	1.0	22/37	55.08%	Nrxn1^Nlgn1;Edn1^Ednra;Igf2^Igf1r;Efna5^Epha3;Pdgfc^Pdgfra;Cx3cl1^Cx3cr1;Gas6^Axl;Ins2^Insr;Gdf15^Tgfbr2;Igf2^Igf2r;Igf1^Igf1r;Nppc^Npr2;Retn^Tlr4;Bdnf^Ntrk2;Agt^Agtr1a;Efna5^Epha5;Edn1^Ednrb;Efna5^Epha4;Crh^Crhr1;Thbs1^Cd36;Lep^Lepr;Gip^Gipr
prerank	GOCC_CELL_SURFACE	0.2667317152682431	0.8256023288497688	0.9229229229229229	1.0	1.0	16/87	24.38%	Ptn^Sdc2;Nrxn1^Nlgn2;Nrxn1^Nlgn1;Pdgfa^Pdgfrb;Nrxn1^Nlgn3;Pdgfc^Pdgfra;Efna5^Ephb2;Wnt5a^Fzd1;Ptn^Sdc4;Fasl^Fas;Tnf^Tnfrsf1a;Pdgfa^Pdgfra;Agrn^Dag1;Cx3cl1^Cx3cr1;Mif^Ackr3;Cxcl12^Ackr3
prerank	GOBP_T_CELL_ACTIVATION	0.2900816700350154	0.821008646174783	0.8406813627254509	1.0	1.0	13/30	50.65%	Mdk^Sdc4;Efnb3^Ephb4;Efnb2^Ephb4;Efnb1^Ephb4;H2-DMa^Cd4;H2-DMb1^Cd4;H2-Eb1^Cd4;H2-Aa^Cd4;Efnb3^Ephb6;H2-Ab1^Cd4;Kitl^Kit;Btla^Tnfrsf14;H2-DMb2^Cd4
prerank	GOBP_APOPTOTIC_PROCESS	0.2667396132889401	0.814595448420713	0.913913913913914	1.0	1.0	34/77	47.34%	Fgf8^Fgfr1;Fgf20^Fgfr1;Edn1^Ednra;Fgf10^Fgfr1;Sema3e^Plxnd1;Ntf3^Ntrk3;Fgf4^Fgfr1;Gzma^F2r;Tnfsf12^Tnfrsf12a;Fasl^Fas;Tnf^Tnfrsf1a;Wnt11^Fzd3;Cx3cl1^Cx3cr1;Mif^Ackr3;Mdk^Lrp1;Cxcl12^Ackr3;Gas6^Axl;Lta^Tnfrsf1a;Wnt5a^Fzd3;Igf1^Igf1r;Nppc^Npr2;Tnfsf10^Tnfrsf10b;Ntf3^Ntrk2;Angpt1^Tek;Bdnf^Ntrk2;Ntf5^Ntrk2;Ptn^Ptprz1;Fn1^Cd44;Mdk^Ptprz1;Agt^Agtr1a;Spp1^Cd44;Gas6^Mertk;Edn1^Ednrb;Ghrh^Ghsr
prerank	GOBP_CELL_CELL_ADHESION	0.2682679940658153	0.8136545518738465	0.8958958958958959	1.0	1.0	25/57	50.65%	Nrxn1^Nlgn2;Nrxn1^Nlgn1;Efna5^Epha3;Nrxn1^Nlgn3;Mdk^Sdc4;Cntn1^Nrcam;Efnb3^Ephb4;Efnb2^Ephb4;Efnb1^Ephb4;Cx3cl1^Cx3cr1;Thbs1^Sdc4;Thbs1^Cd47;H2-DMa^Cd4;H2-DMb1^Cd4;H2-Eb1^Cd4;H2-Aa^Cd4;Efnb3^Ephb6;Sema4d^Plxnb2;Efnb3^Ephb3;H2-Ab1^Cd4;Kitl^Kit;Efnb2^Ephb3;Btla^Tnfrsf14;Efnb1^Ephb3;H2-DMb2^Cd4
prerank	GOBP_POSITIVE_REGULATION_OF_IMMUNE_SYSTEM_PROCESS	0.2660168428618318	0.807701902848142	0.9059059059059059	1.0	1.0	18/64	40.05%	Edn3^Ednra;Edn1^Ednra;Edn2^Ednra;Efnb1^Ephb2;Efnb2^Ephb2;Efnb3^Ephb2;Rarres2^Cmklr1;Efnb3^Ephb4;Efnb2^Ephb4;Efnb1^Ephb4;Cx3cl1^Cx3cr1;Gas6^Axl;Thbs1^Cd47;H2-DMa^Cd4;H2-DMb1^Cd4;H2-Eb1^Cd4;H2-Aa^Cd4;Efnb3^Ephb6
prerank	GOBP_POSITIVE_REGULATION_OF_MULTICELLULAR_ORGANISMAL_PROCESS	0.25230353628606444	0.8072542064329503	0.97997997997998	1.0	1.0	91/176	55.31%	Nrxn1^Nlgn2;Fgf18^Fgfr1;Fgf9^Fgfr1;Fgf1^Fgfr1;Fgf8^Fgfr1;Ncam1^Fgfr1;Nrxn1^Nlgn1;Fgf2^Fgfr1;Edn3^Ednra;Edn1^Ednra;Igf2^Igf1r;Fgf10^Fgfr1;Ntf3^Ntrk3;Nrxn1^Nlgn3;Edn2^Ednra;Efnb1^Ephb2;Efnb2^Ephb2;Efnb3^Ephb2;Pdgfc^Pdgfra;Efna5^Ephb2;Tnf^Tnfrsf1a;Wnt11^Fzd3;Efnb3^Ephb4;Efnb2^Ephb4;Efnb1^Ephb4;Agrn^Dag1;Cx3cl1^Cx3cr1;Mdk^Lrp1;Fgf2^Fgfr4;Sema5a^Plxna3;Gas6^Axl;Lta^Tnfrsf1a;Fgf2^Fgfr3;Wnt5a^Fzd3;Fgf1^…
prerank	GOCC_PRESYNAPSE	0.2964964862339517	0.8069015425564899	0.8313253012048193	1.0	1.0	16/24	57.01%	Efnb1^Ephb2;Efnb2^Ephb2;Efnb3^Ephb2;Entpd1^Adora2a;Ntf3^Ntrk2;Bdnf^Ntrk2;Npy^Npy1r;Ntf5^Ntrk2;Efnb2^Epha4;Nts^Ntsr1;Efnb1^Epha4;Efnb3^Epha4;Npy^Npy5r;Entpd1^Adora1;Ucn^Crhr2;Pdyn^Oprk1
prerank	GOBP_MULTICELLULAR_ORGANISMAL_LEVEL_HOMEOSTASIS	-0.2121214528837914	-0.8030363237532332	0.5	0.868231046931408	0.9302752293577982	25/26	61.97%	Comp^Cd36;Adipoq^Adipor2;Ccl5^Ccr5;Col2a1^Cd44;Col9a1^Cd44;Dlk1^Notch1;Ccl2^Ccr2;Dll1^Notch1;Cxcl5^Cxcr2;Tnfsf13b^Tnfrsf13b;Tnfsf11^Tnfrsf11a;Tnfsf13b^Tnfrsf13c;Tnfsf4^Tnfrsf4;Flt3l^Flt3;Oxt^Oxtr;Tnfsf13b^Tnfrsf17;Iapp^Calcr;Adipoq^Adipor1;Tnfsf11^Tnfrsf11b;Ccl5^Ccr4;Edn2^Ednrb;Lep^Lepr;Kitl^Kit;Spp1^Cd44;Lama4^Cd44
prerank	GOBP_POSITIVE_REGULATION_OF_HYDROLASE_ACTIVITY	0.3048834672526143	0.7995295939862183	0.8203834510595358	1.0	1.0	9/19	45.56%	Fgf2^Fgfr1;Ntf3^Ntrk3;Fasl^Fas;Fgf2^Fgfr3;Sema4d^Plxnb1;Efna1^Epha1;Efna3^Epha1;Agt^Agtr1a;Efna1^Epha4
prerank	GOBP_CYTOKINE_MEDIATED_SIGNALING_PATHWAY	0.30305502818495156	0.7948948091458805	0.8269230769230769	1.0	1.0	4/20	27.43%	Tnf^Tnfrsf1a;Cx3cl1^Cx3cr1;Cxcl12^Ackr3;Gas6^Axl
prerank	GOBP_CIRCULATORY_SYSTEM_PROCESS	0.2950158173496228	0.7909379916387006	0.837865055387714	1.0	1.0	3/21	6.60%	Edn3^Ednra;Edn1^Ednra;Edn2^Ednra
prerank	GOBP_NEGATIVE_REGULATION_OF_RESPONSE_TO_STIMULUS	0.26880399330816784	0.7904517921389398	0.9079079079079079	1.0	1.0	14/52	32.87%	Igf2^Igf1r;Nrxn1^Nlgn3;Wnt5a^Fzd1;Tnf^Tnfrsf1a;Pdgfa^Pdgfra;Sema5b^Plxna3;Cx3cl1^Cx3cr1;Mif^Ackr3;Mdk^Lrp1;Cxcl12^Ackr3;Sema5a^Plxna3;Fgf2^Fgfr3;Thbs1^Cd47;Igf1^Igf1r
prerank	GOBP_NEGATIVE_REGULATION_OF_CELL_DEATH	0.2656480586773085	0.7885935406982363	0.91991991991992	1.0	1.0	29/57	52.64%	Edn1^Ednra;Sema3e^Plxnd1;Ntf3^Ntrk3;Wnt5a^Fzd1;Tnf^Tnfrsf1a;Wnt11^Fzd3;Cx3cl1^Cx3cr1;Mif^Ackr3;Mdk^Lrp1;Cxcl12^Ackr3;Gas6^Axl;Wnt5a^Fzd3;Igf1^Igf1r;Ntf3^Ntrk2;Angpt1^Tek;Bdnf^Ntrk2;Ntf5^Ntrk2;Fn1^Cd44;Mdk^Ptprz1;Agt^Agtr1a;Spp1^Cd44;Gas6^Mertk;Edn1^Ednrb;Kitl^Kit;Ghrh^Ghsr;Ucn^Crhr1;Npy^Npy5r;Epo^Epor;Crh^Crhr1
prerank	EED_TARGET_GENES	0.30104075692249205	0.7876580149346055	0.8240647118301314	1.0	1.0	2/17	1.59%	Nrxn1^Nlgn1;Nrxn2^Nlgn1
prerank	GOBP_REGULATION_OF_HYDROLASE_ACTIVITY	0.27155120335507466	0.7867870514028102	0.9099099099099099	1.0	1.0	23/41	55.05%	Fgf2^Fgfr1;Efna3^Epha3;Ntf3^Ntrk3;Efna1^Epha3;Efna5^Epha3;Gzma^F2r;Fasl^Fas;Fgf2^Fgfr3;Efna1^Epha5;Ntf3^Ntrk2;Efna5^Epha1;Sema4d^Plxnb1;Efna1^Epha1;Sema4d^Plxnb2;Efna3^Epha1;Agt^Agtr1a;Efna1^Epha4;Efna5^Epha5;Efna3^Epha5;Efna5^Epha4;Avp^Avpr1b;Sema4d^Plxnb3;Efna3^Epha4
prerank	GOBP_REGULATION_OF_BODY_FLUID_LEVELS	0.2921016054134066	0.7866109115084199	0.8298086606243706	1.0	1.0	15/21	61.65%	Pros1^Axl;Pdgfa^Pdgfra;Entpd1^Adora2a;Gas6^Axl;F2^F2r;Gas6^Mertk;Edn1^Ednrb;Plg^F2rl3;F2^F2rl3;Avp^Avpr2;Pros1^Tyro3;Entpd1^Adora1;Thbs1^Cd36;F2^F2rl2;Prl^Prlr
prerank	GOBP_LEUKOCYTE_MIGRATION	0.2709598481069399	0.772779545749478	0.9029029029029029	1.0	1.0	4/38	10.23%	Edn3^Ednra;Edn1^Ednra;Edn2^Ednra;Rarres2^Cmklr1
prerank	GOBP_LYMPHOCYTE_ACTIVATION	0.2609929928204956	0.7709422723902863	0.92992992992993	1.0	1.0	23/49	54.76%	Efnb1^Ephb2;Efnb2^Ephb2;Efnb3^Ephb2;Mdk^Sdc4;Efnb3^Ephb4;Efnb2^Ephb4;Efnb1^Ephb4;Gas6^Axl;H2-DMa^Cd4;Efnb3^Ephb1;H2-DMb1^Cd4;Efnb2^Ephb1;H2-Eb1^Cd4;H2-Aa^Cd4;Efnb3^Ephb6;Efnb1^Ephb1;H2-Ab1^Cd4;Gas6^Mertk;Kitl^Kit;Btla^Tnfrsf14;H2-DMb2^Cd4;Cd70^Cd27;Lep^Lepr
prerank	GOBP_RESPONSE_TO_HORMONE	0.2855824749920471	0.7608607453400978	0.8792756539235412	1.0	1.0	3/23	5.19%	Edn1^Ednra;Igf2^Igf1r;Efna5^Epha3
prerank	GOCC_CELL_BODY	0.2735406913768299	0.7468395288445309	0.9076305220883534	1.0	1.0	15/24	60.40%	Nrxn1^Nlgn3;Cx3cl1^Cx3cr1;Entpd1^Adora2a;Igf1^Igf1r;Efna2^Epha5;Bdnf^Ntrk2;Nts^Ntsr1;Efna2^Epha4;Ucn^Crhr1;Nts^Ntsr2;Crh^Crhr1;Entpd1^Adora1;Ucn^Crhr2;Pdyn^Oprk1;Cd40lg^Cd40
prerank	LAZARO_GENETIC_MOUSE_MODEL_HIGH_GRADE_SMALL_CELL_NEUROENDOCRINE_LUNG_CARCINOMA_DN	0.2597551353376411	0.7331082511583146	0.9268537074148296	1.0	1.0	20/32	66.71%	Gzma^F2r;Rarres2^Cmklr1;Efnb2^Ephb4;Efnb1^Ephb4;H2-DMa^Cd4;Jag1^Notch3;Jag1^Notch2;Angpt1^Tek;Efna1^Epha1;Dll3^Notch3;Edn1^Ednrb;Btla^Tnfrsf14;Angptl2^Tlr4;Sema6a^Plxna2;Cxcl16^Cxcr6;Angpt2^Tek;Ccl5^Ackr2;Il16^Cd4;Dll3^Notch2;Jag1^Notch4
prerank	GOBP_NEGATIVE_REGULATION_OF_MULTICELLULAR_ORGANISMAL_PROCESS	0.2398117989678426	0.7297329265184502	0.983983983983984	1.0	1.0	40/85	55.31%	Fgf8^Fgfr1;Fgf2^Fgfr1;Fgf23^Fgfr1;Efnb3^Ephb2;Wnt11^Fzd7;Mdk^Sdc4;Ptn^Sdc4;Fasl^Fas;Pros1^Axl;Tnf^Tnfrsf1a;Pdgfa^Pdgfra;Sema5b^Plxna3;Cx3cl1^Cx3cr1;Fgf2^Fgfr4;Sema5a^Plxna3;Wnt5a^Fzd7;Gas6^Axl;Thbs1^Sdc4;Fgf2^Fgfr3;Ins2^Insr;Gdf15^Tgfbr2;Angpt1^Tek;Retn^Tlr4;F2^F2r;Lama4^Cd44;Col4a2^Cd44;Pomc^Mc1r;Fn1^Cd44;Efna1^Epha4;Gas6^Mertk;Ucn^Crhr1;Btla^Tnfrsf14;Tac1^Tacr2;Efnb3^Epha4;Avp^Avpr2;Pros1^Tyro3…
prerank	GOBP_POSITIVE_REGULATION_OF_TRANSPORT	0.24920134256357418	0.7237992878455006	0.954954954954955	1.0	1.0	26/45	58.52%	Edn3^Ednra;Edn1^Ednra;Edn2^Ednra;Fgf15^Fgfr1;Pros1^Axl;Tnf^Tnfrsf1a;Gas6^Axl;Ins2^Insr;Angpt1^Tek;Retn^Tlr4;F2^F2r;Agt^Agtr1a;Edn3^Ednrb;Gas6^Mertk;Edn1^Ednrb;Ucn^Crhr1;Tac1^Tacr2;F2^F2rl3;Crh^Crhr1;Avp^Avpr1b;Lep^Lepr;Gip^Gipr;Ucn^Crhr2;Edn2^Ednrb;Adcyap1^Adcyap1r1;F2^F2rl2
prerank	GOBP_MULTICELLULAR_ORGANISM_REPRODUCTION	0.28393621120801527	0.7225710021583118	0.8693877551020408	1.0	1.0	2/15	6.60%	Edn1^Ednra;Edn2^Ednra
prerank	GOBP_HOMEOSTATIC_PROCESS	0.23898462308233825	0.7188363330089435	0.9819819819819819	1.0	1.0	36/69	62.55%	Fgf2^Fgfr1;Fgf7^Fgfr1;Edn3^Ednra;Edn1^Ednra;Fgf23^Fgfr1;Edn2^Ednra;Pthlh^Pth1r;Fasl^Fas;Cx3cl1^Cx3cr1;Fgf2^Fgfr4;Gas6^Axl;Fgf2^Fgfr3;Ins2^Insr;Igf1^Igf1r;F2^F2r;Lama4^Cd44;Npy^Npy1r;Agt^Agtr1a;Edn3^Ednrb;Efna5^Epha5;Spp1^Cd44;Gas6^Mertk;Edn1^Ednrb;Kitl^Kit;Plg^F2rl3;F2^F2rl3;Avp^Avpr2;Hcrt^Hcrtr1;Lep^Lepr;Edn2^Ednrb;Ccl5^Ccr4;Tnfsf11^Tnfrsf11b;Adipoq^Adipor1;Pomc^Oprk1;Fgf23^Fgfr4;Ngf^Ngfr
prerank	GOBP_WOUND_HEALING	0.25986708670137776	0.7175044318355287	0.918918918918919	1.0	1.0	14/26	54.02%	Pros1^Axl;Pdgfa^Pdgfra;Wnt5a^Fzd7;Gas6^Axl;Thbs1^Sdc4;Plg^Pard3;F2^F2r;Fn1^Cd44;Col1a1^Cd44;Gas6^Mertk;Plg^F2rl3;F2^F2rl3;Pros1^Tyro3;Thbs1^Cd36
prerank	GOBP_DEFENSE_RESPONSE_TO_OTHER_ORGANISM	0.2765975506744655	0.7136900000092381	0.8816986855409504	1.0	1.0	6/16	46.57%	Tnf^Tnfrsf1a;Cx3cl1^Cx3cr1;Lta^Tnfrsf1a;H2-Eb1^Cd4;H2-Aa^Cd4;H2-Ab1^Cd4
prerank	GOBP_REGULATION_OF_VASCULATURE_DEVELOPMENT	0.27258206277679653	0.7113311887974642	0.898989898989899	1.0	1.0	6/17	47.79%	Sema3e^Plxnd1;Tnf^Tnfrsf1a;Efna1^Epha1;Efna3^Epha1;Agt^Agtr1a;Ccl24^Ccr3
prerank	GOBP_BEHAVIOR	0.2338864749130472	0.6987373455841971	0.982982982982983	1.0	1.0	35/60	55.31%	Nrxn1^Nlgn2;Nrxn2^Nlgn2;Nrxn1^Nlgn1;Nrxn2^Nlgn1;Nrxn1^Nlgn3;Efnb3^Ephb2;Nrxn2^Nlgn3;Ins2^Insr;Ntf3^Ntrk2;Slurp1^Chrna7;Bdnf^Ntrk2;Npy^Npy1r;Pyy^Npy1r;Ntf5^Ntrk2;Ptn^Alk;Nps^Npsr1;Mdk^Alk;Ptn^Ptprz1;Nts^Ntsr1;Mdk^Ptprz1;Agt^Agtr1a;Ghrh^Ghsr;Pmch^Mchr1;Ucn^Crhr1;Tac1^Tacr2;Pyy^Npy5r;Efnb3^Epha4;Npy^Npy5r;Crh^Crhr1;Hcrt^Hcrtr1;Nms^Nmur2;Pyy^Npy2r;Lep^Lepr;Npy^Npy2r;Ucn^Crhr2
prerank	HALLMARK_ALLOGRAFT_REJECTION	0.2709079062542566	0.6978228116479986	0.8998978549540347	1.0	1.0	5/16	39.89%	Gzma^F2r;Fasl^Fas;H2-DMa^Cd4;F2^F2r;H2-Aa^Cd4
prerank	GOBP_REGULATION_OF_SECRETION	0.2364932610607604	0.6893540404155125	0.974974974974975	1.0	1.0	31/44	65.33%	Fgf10^Fgfr1;Fgf23^Fgfr1;Tnf^Tnfrsf1a;Entpd1^Adora2a;Retn^Tlr4;F2^F2r;Npy^Npy1r;Agt^Agtr1a;Edn3^Ednrb;Efna5^Epha5;Edn1^Ednrb;Ghrh^Ghsr;Ucn^Crhr1;Tac1^Tacr2;Npy^Npy5r;Avp^Avpr2;Crh^Crhr1;Avp^Avpr1b;Entpd1^Adora1;Lep^Lepr;Gip^Gipr;Npy^Npy2r;Ucn^Crhr2;Edn2^Ednrb;F2^F2rl2;Pomc^Oprk1;Pomc^Oprl1;Fgf23^Fgfr4;Avp^Avpr1a;Ucn2^Crhr1;Ghrl^Ghsr
prerank	GOBP_REGULATION_OF_HORMONE_LEVELS	0.24917019010824562	0.6861751208924817	0.94994994994995	1.0	1.0	24/28	70.53%	Igf2^Igf1r;Fgf23^Fgfr1;Igf1^Igf1r;Agt^Agtr1a;Edn3^Ednrb;Efna5^Epha5;Edn1^Ednrb;Ghrh^Ghsr;Ucn^Crhr1;Tac1^Tacr2;Crh^Crhr1;Lep^Lepr;Gip^Gipr;Ucn^Crhr2;Edn2^Ednrb;F2^F2rl2;Pomc^Oprk1;Fgf23^Fgfr4;Ucn2^Crhr1;Ghrl^Ghsr;Cga^Lhcgr;Gal^Galr1;Crh^Crhr2;Ghrh^Ghrhr
prerank	GOBP_DEVELOPMENTAL_PROCESS_INVOLVED_IN_REPRODUCTION	0.25160171943172177	0.6795043460121094	0.9438314944834504	1.0	1.0	2/22	6.60%	Edn1^Ednra;Edn2^Ednra
prerank	GOBP_ERK1_AND_ERK2_CASCADE	0.22663651314709965	0.6613607057675661	0.984984984984985	1.0	1.0	27/43	66.76%	Pdgfa^Pdgfrb;Edn1^Ednra;Pdgfc^Pdgfra;Pdgfa^Pdgfra;Mif^Ackr3;Cxcl12^Ackr3;Fgf2^Fgfr4;Fgf2^Fgfr3;Fgf1^Fgfr4;Fgf1^Fgfr3;Angpt1^Tek;Fn1^Cd44;Ccl24^Ccr3;Fgf18^Fgfr4;Npy^Npy5r;Epo^Epor;Fgf18^Fgfr3;Fgf8^Fgfr4;Fgf8^Fgfr3;Fgf20^Fgfr4;Fgf23^Fgfr4;Fgf15^Fgfr4;Fgf20^Fgfr3;Fgf4^Fgfr4;Fgf4^Fgfr2;Fgf15^Fgfr2;Fgf15^Fgfr3
prerank	GOCC_AXON	0.25958908709305933	0.6604246198546827	0.9359756097560976	1.0	1.0	8/15	57.01%	Cntn1^Nrcam;Agrn^Dag1;Bdnf^Ntrk2;Npy^Npy1r;Ncam1^Ncam2;Nts^Ntsr1;Ucn^Crhr2;Pdyn^Oprk1
prerank	GOBP_POSITIVE_REGULATION_OF_ERK1_AND_ERK2_CASCADE	0.22854983890495126	0.6597899980901686	0.983983983983984	1.0	1.0	26/38	70.39%	Pdgfa^Pdgfrb;Pdgfc^Pdgfra;Pdgfa^Pdgfra;Mif^Ackr3;Cxcl12^Ackr3;Fgf2^Fgfr4;Fgf2^Fgfr3;Fgf1^Fgfr4;Fgf1^Fgfr3;Angpt1^Tek;Fgf18^Fgfr4;Npy^Npy5r;Epo^Epor;Fgf18^Fgfr3;Fgf8^Fgfr4;Fgf8^Fgfr3;Fgf20^Fgfr4;Fgf23^Fgfr4;Fgf15^Fgfr4;Fgf20^Fgfr3;Fgf4^Fgfr4;Fgf4^Fgfr2;Fgf15^Fgfr2;Fgf15^Fgfr3;Fgf23^Fgfr3;Fgf4^Fgfr3
prerank	GOBP_BIOLOGICAL_PROCESS_INVOLVED_IN_INTERSPECIES_INTERACTION_BETWEEN_ORGANISMS	0.23192851828087946	0.6557913448800414	0.964964964964965	1.0	1.0	10/32	39.89%	Gzma^F2r;Tnf^Tnfrsf1a;Cx3cl1^Cx3cr1;Gas6^Axl;Lta^Tnfrsf1a;Ins2^Insr;Igf2^Igf2r;F2^F2r;H2-Eb1^Cd4;H2-Aa^Cd4
prerank	GOBP_REGULATION_OF_LEUKOCYTE_PROLIFERATION	0.24158653967405613	0.6447265740577051	0.959718026183283	1.0	1.0	6/20	50.65%	Efnb1^Ephb2;H2-DMb1^Cd4;H2-Aa^Cd4;Kitl^Kit;Btla^Tnfrsf14;H2-DMb2^Cd4
prerank	GOBP_REGULATION_OF_DEFENSE_RESPONSE	0.24421396911504195	0.6413349508924399	0.9634888438133874	1.0	1.0	3/18	27.75%	Tnf^Tnfrsf1a;Cx3cl1^Cx3cr1;Lta^Tnfrsf1a
prerank	GOBP_POSITIVE_REGULATION_OF_CYTOKINE_PRODUCTION	0.2409322350649049	0.636730884193167	0.9597989949748744	1.0	1.0	11/20	68.70%	Tnf^Tnfrsf1a;Mdk^Lrp1;Lta^Tnfrsf1a;Agt^Agtr1a;Thbs1^Cd36;Ucn^Crhr2;Mdk^Ncl;Cd40lg^Cd40;Il17b^Il17rb;Lta^Tnfrsf14;Wnt11^Fzd5
prerank	GOBP_POSITIVE_REGULATION_OF_CYTOSOLIC_CALCIUM_ION_CONCENTRATION	0.24127696984739427	0.6362895615771146	0.9517102615694165	1.0	1.0	2/19	6.60%	Edn1^Ednra;Edn2^Ednra
prerank	REACTOME_G_ALPHA_Q_SIGNALLING_EVENTS	0.21407595677774383	0.622947879639201	0.990990990990991	1.0	1.0	39/44	75.11%	Edn3^Ednra;Edn1^Ednra;Edn2^Ednra;F2^F2r;Nps^Npsr1;Nts^Ntsr1;Agt^Agtr1a;Edn3^Ednrb;Edn1^Ednrb;Pmch^Mchr1;Nts^Ntsr2;Tac1^Tacr2;F2^F2rl3;Prok1^Prokr2;Avp^Avpr1b;Hcrt^Hcrtr1;Nms^Nmur2;Npff^Npffr1;Kng2^Bdkrb2;Edn2^Ednrb;Nms^Nmur1;Trh^Trhr;Prok1^Prokr1;Nmu^Nmur2;F2^F2rl2;Npff^Npffr2;Prok2^Prokr2;Avp^Avpr1a;Ghrl^Ghsr;Kng2^Bdkrb1;Prok2^Prokr1;Nmu^Nmur1;Hcrt^Hcrtr2;Tac2^Tacr3;Grp^Grpr;Gnrh1^Gnrhr;Cck^Cckb…
prerank	GOBP_NEGATIVE_REGULATION_OF_CELL_POPULATION_PROLIFERATION	0.23145912010561137	0.6165788291187246	0.9777777777777777	1.0	1.0	7/21	48.10%	Ptn^Sdc4;Cxcl12^Ackr3;Thbs1^Sdc4;Fgf2^Fgfr3;Efnb2^Ephb1;Ptn^Ptprz1;Btla^Tnfrsf14
prerank	GOBP_REGULATION_OF_IMMUNE_SYSTEM_PROCESS	0.19688832340727067	0.6110104948158973	1.0	1.0	1.0	23/94	40.05%	Edn3^Ednra;Edn1^Ednra;Edn2^Ednra;Efnb1^Ephb2;Efnb2^Ephb2;Efnb3^Ephb2;Mdk^Sdc4;Rarres2^Cmklr1;Ptn^Sdc4;Efnb3^Ephb4;Efnb2^Ephb4;Efnb1^Ephb4;Cx3cl1^Cx3cr1;Gas6^Axl;Thbs1^Sdc4;Thbs1^Cd47;H2-DMa^Cd4;Jag1^Notch2;Angpt1^Tek;H2-DMb1^Cd4;H2-Eb1^Cd4;H2-Aa^Cd4;Efnb3^Ephb6
prerank	GOBP_RESPONSE_TO_CYTOKINE	0.21938926547796012	0.6070405494307205	0.9919678714859438	1.0	1.0	13/29	64.80%	Tnf^Tnfrsf1a;Cx3cl1^Cx3cr1;Cxcl12^Ackr3;Gas6^Axl;H2-Eb1^Cd4;H2-Aa^Cd4;Wnt5a^Fzd4;H2-Ab1^Cd4;Epo^Epor;Lep^Lepr;Adipoq^Adipor1;Cxcl16^Cxcr6;Il16^Cd4
prerank	GOBP_CYTOKINE_PRODUCTION	0.2060953402620864	0.5906322028525427	0.994994994994995	1.0	1.0	22/39	69.44%	Tnf^Tnfrsf1a;Cx3cl1^Cx3cr1;Mdk^Lrp1;Gas6^Axl;Lta^Tnfrsf1a;Thbs1^Cd47;Angpt1^Tek;F2^F2r;Pomc^Mc1r;Agt^Agtr1a;Gas6^Mertk;Thbs1^Cd36;Ucn^Crhr2;Mdk^Ncl;Cd40lg^Cd40;Il16^Cd4;Ghrl^Ghsr;Il17b^Il17rb;Lta^Tnfrsf14;Wnt11^Fzd5;Dlk1^Notch2;Dll1^Notch2
prerank	GOBP_CALCIUM_ION_TRANSPORT	0.23065585836340433	0.5860800566158809	0.9736575481256332	1.0	1.0	1/15	2.33%	Edn1^Ednra
prerank	GOBP_REGULATION_OF_BEHAVIOR	0.22268341498004482	0.5758163842873977	0.9788092835519677	1.0	1.0	15/17	73.20%	Nrxn1^Nlgn1;Ins2^Insr;Nps^Npsr1;Ghrh^Ghsr;Pmch^Mchr1;Ucn^Crhr1;Crh^Crhr1;Npy^Npy2r;Ucn^Crhr2;Ghrl^Ghsr;Insl5^Rxfp4;Crh^Crhr2;Ghrh^Ghrhr;Grp^Grpr;Cck^Cckbr
prerank	GOBP_LEUKOCYTE_PROLIFERATION	0.20921110545184066	0.5701814420072927	0.9939759036144579	1.0	1.0	8/23	60.40%	Efnb1^Ephb2;H2-DMb1^Cd4;H2-Aa^Cd4;Kitl^Kit;Btla^Tnfrsf14;H2-DMb2^Cd4;Cd70^Cd27;Cd40lg^Cd40
prerank	REACTOME_CYTOKINE_SIGNALING_IN_IMMUNE_SYSTEM	0.1931497277101068	0.5297133833557165	0.9959798994974874	1.0	1.0	12/23	67.08%	Tnfsf12^Tnfrsf12a;Tnf^Tnfrsf1a;Lta^Tnfrsf1a;Tnfsf14^Ltbr;Tnfsf15^Tnfrsf25;Cd70^Cd27;Tnfsf11^Tnfrsf11b;Cd40lg^Cd40;Prl^Prlr;Tnfsf14^Tnfrsf14;Il16^Cd4;Lta^Tnfrsf14
prerank	GOBP_REPRODUCTION	0.1772436099168922	0.5057161316632659	1.0	1.0	1.0	30/36	82.00%	Edn1^Ednra;Edn2^Ednra;Igf1^Igf1r;Nppc^Npr2;Wnt5a^Fzd4;Edn1^Ednrb;Kitl^Kit;Tac1^Tacr2;Epo^Epor;Lep^Lepr;Edn2^Ednrb;Rln1^Rxfp2;Adcyap1^Adcyap1r1;Rln1^Rxfp1;Lamb1^Cd44;Prl^Prlr;Avp^Avpr1a;Ghrl^Ghsr;Lhb^Lhcgr;Cga^Lhcgr;Tac2^Tacr3;Insl3^Rxfp1;Wnt5a^Fzd5;Oxt^Oxtr;Tac1^Tacr1;Insl3^Rxfp2;Agt^Mas1;Cga^Fshr;Fgf8^Fgfr2;Jag1^Notch1
prerank	REACTOME_TNFR2_NON_CANONICAL_NF_KB_PATHWAY	0.17855836802943892	0.4860225425833477	0.995987963891675	1.0	1.0	10/21	67.08%	Tnfsf12^Tnfrsf12a;Tnf^Tnfrsf1a;Lta^Tnfrsf1a;Tnfsf14^Ltbr;Tnfsf15^Tnfrsf25;Cd70^Cd27;Tnfsf11^Tnfrsf11b;Cd40lg^Cd40;Tnfsf14^Tnfrsf14;Lta^Tnfrsf14
prerank	GOBP_NEGATIVE_REGULATION_OF_GENE_EXPRESSION	0.17043464449996834	0.47151843997811654	1.0	1.0	1.0	5/27	28.92%	Fgf15^Fgfr1;Tnf^Tnfrsf1a;Cx3cl1^Cx3cr1;Gas6^Axl;Ins2^Insr
prerank	GOBP_NEGATIVE_REGULATION_OF_CELL_COMMUNICATION	0.15883559128020858	0.45154352236122924	1.0	1.0	1.0	7/36	32.87%	Wnt5a^Fzd1;Cx3cl1^Cx3cr1;Mif^Ackr3;Mdk^Lrp1;Cxcl12^Ackr3;Thbs1^Cd47;Igf1^Igf1r
prerank	GOBP_INFLAMMATORY_RESPONSE	0.12647759795002833	0.38093084367244123	1.0	0.9999764394744824	1.0	40/62	83.70%	Rarres2^Cmklr1;Tnf^Tnfrsf1a;Cx3cl1^Cx3cr1;Mdk^Lrp1;Lta^Tnfrsf1a;Thbs1^Cd47;F2^F2r;Fn1^Cd44;Agt^Agtr1a;Ccl24^Ccr3;Npy^Npy5r;Ccl5^Ccr4;Cd40lg^Cd40;Ccl5^Ackr2;Ghrl^Ghsr;Il17b^Il17rb;Thbs1^Sdc1;Ccl2^Ackr2;Kng1^Bdkrb2;Fn1^Sdc1;Ccl22^Ccr4;Ccl20^Ccr6;Cd200^Cd200r2;Ccl24^Ackr2;Lta^Tnfrsf1b;Ccl4^Ackr2;Kng1^Bdkrb1;Cxcl13^Cxcr3;Cxcl10^Cxcr3;Pf4^Cxcr3;Ccl5^Ccr3;Ccl22^Ackr2;Agt^Mas1;Tnc^Sdc1;Cxcl2^Cxcr2;Tnfsf…
