# Supplementary material for: Epithelial Yap/Taz are required for functional alveolar regeneration following acute lung injury
Source: JCI Insight. 2023 Sep 7;8(19):e173374. doi: 10.1172/jci.insight.173374 (PMC10629815; doi:10.1172/jci.insight.173374)
Supplement: Supplemental GSEA [file jciinsight-8-173374-s056.zip › GSEA/Factor 5/gseapy.gene_set.prerank.report.csv]

Name	Term	ES	NES	NOM p-val	FDR q-val	FWER p-val	Tag %	Gene %	Lead_genes
prerank	HALLMARK_EPITHELIAL_MESENCHYMAL_TRANSITION	-0.46956753870795515	-1.8152734778121777	0.0	0.0	0.0	27/27	53.41%	Fn1^Sdc1;Thbs1^Sdc1;Col1a2^Sdc1;Col6a3^Sdc1;Thbs1^Sdc4;Col4a2^Sdc1;Col4a1^Sdc1;Col1a1^Sdc1;Tnc^Sdc1;Tnc^Sdc4;Col6a2^Sdc1;Fn1^Cd44;Lamc2^Cd44;Spp1^Cd44;Lama3^Cd44;Col1a2^Cd44;Thbs2^Sdc1;Col1a1^Cd44;Col4a2^Cd44;Lama2^Cd44;Col4a1^Cd44;Wnt5a^Fzd8;Comp^Sdc1;Lama1^Cd44;Lamc1^Cd44;Col6a3^Cd44;Col6a2^Cd44
prerank	GOBP_EAR_DEVELOPMENT	0.7384771558037025	1.7468682533422732	0.0	0.009700290420816235	0.008008008008008008	5/21	12.06%	Dll1^Notch1;Jag2^Notch1;Fgf10^Fgfr2;Jag1^Notch1;Fgf2^Fgfr2
prerank	GOBP_EPIDERMIS_DEVELOPMENT	0.7615769839132134	1.7408673160433255	0.0	0.004850145210408117	0.008008008008008008	6/15	12.06%	Dll1^Notch1;Jag2^Notch1;Fgf10^Fgfr2;Jag1^Notch1;Fgf7^Fgfr2;Fgf2^Fgfr2
prerank	MIR_6951_3P	-0.49813730707823306	-1.725201072386059	0.0	0.0	0.0	15/15	50.41%	Efna5^Epha4;Wnt5a^Fzd3;Sema6a^Plxna4;Fgf18^Fgfr1;Efnb1^Epha4;Sema6a^Plxna2;Efna2^Epha4;Ncam1^Fgfr1;Bdnf^Ntrk2;Col1a2^Cd44;Fgf7^Fgfr1;Col4a4^Cd44;Col4a1^Cd44;Col2a1^Cd44;Nrxn1^Nlgn1
prerank	GOBP_GLIOGENESIS	0.689577814952482	1.5695114591249812	0.0030181086519114686	0.10443979353078814	0.2032032032032032	9/16	19.61%	Ccl2^Ccr2;Dll3^Notch1;Cx3cl1^Cx3cr1;Dll1^Notch1;Tnf^Tnfrsf1b;Lta^Tnfrsf1b;Mdk^Ptprz1;Ptn^Ptprz1;Ntf3^Ntrk3
prerank	GOBP_LEUKOCYTE_PROLIFERATION	0.6570039503745716	1.5608650702047842	0.003006012024048096	0.0906977154346318	0.22622622622622623	14/23	16.62%	Cxcl12^Cxcr4;Icosl^Cd28;Cd22^Ptprc;Icosl^Ctla4;Cd80^Cd28;Flt3l^Flt3;Cd80^Ctla4;Ccl12^Ccr2;Cd86^Cd28;Tnfsf13b^Tnfrsf13b;Cd86^Ctla4;Cd70^Cd27;Tnfsf13b^Tnfrsf13c;Kitl^Kit
prerank	GOBP_MESENCHYME_DEVELOPMENT	0.6472082899075461	1.5080947538546725	0.0030211480362537764	0.15501064092464345	0.3923923923923924	6/20	28.12%	Dll3^Notch1;Fgf10^Fgfr2;Jag1^Notch1;Edn3^Ednrb;Edn1^Ednrb;Jag1^Notch4
prerank	GOBP_POSITIVE_REGULATION_OF_GENE_EXPRESSION	0.5764629554812907	1.4943596058416155	0.0	0.15601300426812778	0.44644644644644643	17/61	17.52%	Icosl^Cd28;Ccl2^Ccr2;Dll4^Notch1;Mdk^Ncl;Dll1^Notch1;Ccl5^Ccr5;Wnt11^Fzd5;Ccl4^Ccr5;Dlk1^Notch1;Cd86^Cd28;Fgf10^Fgfr2;Jag1^Notch1;Fgf7^Fgfr2;Fgf2^Fgfr2;Avp^Avpr2;Wnt5a^Fzd5;Ucn^Crhr2
prerank	GOBP_POSITIVE_REGULATION_OF_LEUKOCYTE_MIGRATION	0.6657488776304197	1.488683041571538	0.009127789046653144	0.1471672632415263	0.47347347347347346	5/15	5.75%	Icam1^Spn;Ccl2^Ccr2;Cx3cl1^Cx3cr1;Thbs4^Cd47;Ccl12^Ccr2
prerank	GOBP_MESENCHYMAL_CELL_DIFFERENTIATION	0.6505935134470875	1.475715914132708	0.012145748987854251	0.15823598748956486	0.5275275275275275	5/16	28.12%	Fgf10^Fgfr2;Jag1^Notch1;Edn3^Ednrb;Edn1^Ednrb;Jag1^Notch4
prerank	GOBP_NEGATIVE_REGULATION_OF_CELL_POPULATION_PROLIFERATION	0.6198691782256127	1.458529659214284	0.013026052104208416	0.17740753369626136	0.5855855855855856	10/21	16.88%	Dll4^Notch1;Dll1^Notch1;Wnt11^Fzd5;Cd80^Ctla4;Dlk1^Notch1;Fgf10^Fgfr2;Cd86^Ctla4;Fgf2^Fgfr2;Wnt5a^Fzd5;Ptn^Ptprz1
prerank	GOBP_CELL_FATE_COMMITMENT	0.6081498073106271	1.4519115337729451	0.005005005005005005	0.175672259520982	0.6146146146146146	16/24	33.45%	Dll4^Notch1;Dll3^Notch1;Dll1^Notch1;Jag2^Notch1;Fgf10^Fgfr2;Fgf2^Fgfr2;Dll3^Notch3;Dll1^Notch3;Dll3^Notch2;Ntf3^Ntrk3;Dll4^Notch3;Jag2^Notch3;Dll4^Notch2;Dll1^Notch2;Jag2^Notch2;Wnt11^Fzd7
prerank	GOBP_FOREBRAIN_DEVELOPMENT	0.6427165575377195	1.4486332156112707	0.018163471241170535	0.1683441310303472	0.6366366366366366	4/15	13.38%	Cxcl12^Cxcr4;Fgf10^Fgfr2;Fgf2^Fgfr2;Mdk^Alk
prerank	GOBP_STRIATED_MUSCLE_TISSUE_DEVELOPMENT	0.6334753704932974	1.4448378309706813	0.014084507042253521	0.16353072934426038	0.6566566566566566	4/16	12.06%	Dll4^Notch1;Dll1^Notch1;Epo^Epor;Fgf2^Fgfr2
prerank	GOBP_REGULATION_OF_LEUKOCYTE_PROLIFERATION	0.6150930427317153	1.4431890071426405	0.014042126379137413	0.1543838529282215	0.6596596596596597	11/20	16.62%	Icosl^Cd28;Cd22^Ptprc;Icosl^Ctla4;Cd80^Cd28;Cd80^Ctla4;Ccl12^Ccr2;Cd86^Cd28;Tnfsf13b^Tnfrsf13b;Cd86^Ctla4;Tnfsf13b^Tnfrsf13c;Kitl^Kit
prerank	GOBP_REGULATION_OF_CELL_CELL_ADHESION	0.5775003632933418	1.4269943729117784	0.005005005005005005	0.18118756750310325	0.7287287287287287	12/33	11.53%	Icam1^Spn;Icosl^Cd28;Ccl2^Ccr2;Icosl^Ctla4;Cd80^Cd28;Icosl^Icos;Ccl5^Ccr5;Cd80^Ctla4;Cd86^Cd28;Jag1^Notch1;H2-DMa^Cd4;Cd86^Ctla4
prerank	GOBP_CENTRAL_NERVOUS_SYSTEM_DEVELOPMENT	0.5637297945053901	1.4230645312462165	0.004004004004004004	0.17977871579912755	0.7507507507507507	16/45	23.83%	Cxcl12^Cxcr4;Dll4^Notch1;Dll3^Notch1;Dll1^Notch1;Fgf10^Fgfr2;Fgf2^Fgfr2;Mdk^Alk;Mdk^Ptprz1;Dll3^Notch3;Ptn^Ptprz1;Dll1^Notch3;Ptn^Alk;Nrxn1^Nlgn3;Ntf3^Ntrk3;Igf1^Igf1r;Dll4^Notch3
prerank	GOBP_PATTERN_SPECIFICATION_PROCESS	0.605059619627893	1.4213780058160197	0.009009009009009009	0.1730289303813096	0.7597597597597597	11/20	33.08%	Dll4^Notch1;Dll3^Notch1;Dll1^Notch1;Wnt11^Fzd5;Fgf10^Fgfr2;Fgf2^Fgfr2;Wnt5a^Fzd5;Dll3^Notch2;Fgf1^Fgfr2;Dll4^Notch2;Dll1^Notch2
prerank	GOBP_POSITIVE_REGULATION_OF_CYTOKINE_PRODUCTION	0.6033243423233228	1.4207886130364507	0.01503006012024048	0.1642772713031173	0.7617617617617618	8/20	17.52%	Icosl^Cd28;Ccl2^Ccr2;Mdk^Ncl;Ccl5^Ccr5;Wnt11^Fzd5;Ccl4^Ccr5;Wnt5a^Fzd5;Ucn^Crhr2
prerank	GOBP_POSITIVE_REGULATION_OF_NEUROGENESIS	0.5977567768616058	1.4164613474877612	0.011011011011011011	0.1652821706702411	0.7847847847847848	8/22	19.61%	Cxcl12^Cxcr4;Dll3^Notch1;Cx3cl1^Cx3cr1;Tnf^Tnfrsf1b;Lta^Tnfrsf1b;Mdk^Ptprz1;Ptn^Ptprz1;Ntf3^Ntrk3
prerank	GOBP_LYMPHOCYTE_ACTIVATION	0.5555460167968101	1.4129785049947492	0.004004004004004004	0.16434334139267082	0.7937937937937938	30/49	33.24%	Cxcl12^Cxcr4;Icam1^Spn;Icosl^Cd28;Cd22^Ptprc;Ccl2^Ccr2;Icosl^Ctla4;Cd80^Cd28;Icosl^Icos;Flt3l^Flt3;Cd80^Ctla4;Cd86^Cd28;H2-DMa^Cd4;Tnfsf13b^Tnfrsf13b;Cd86^Ctla4;Cd70^Cd27;Tnfsf13b^Tnfrsf13c;Kitl^Kit;Efnb3^Ephb1;H2-M3^Cd8a;H2-DMb2^Cd4;Efnb1^Ephb1;Ccl20^Ccr6;Tnfsf13^Tnfrsf13b;H2-DMb1^Cd4;H2-Eb1^Cd4;Tac1^Tacr1;Dll4^Notch2;Dll1^Notch2;Efnb2^Ephb1;Jag2^Notch2
prerank	WP_NOTCH_SIGNALING_PATHWAY	0.6002871110216323	1.4102883555223722	0.025075225677031094	0.15414223397268467	0.8018018018018018	18/20	36.97%	Dll4^Notch1;Dll3^Notch1;Dll1^Notch1;Jag2^Notch1;Jag1^Notch1;Dll3^Notch3;Dll1^Notch3;Dll3^Notch2;Dll4^Notch3;Jag2^Notch3;Jag1^Notch3;Jag1^Notch4;Dll4^Notch2;Dll1^Notch2;Jag2^Notch2;Jag1^Notch2;Dll4^Notch4;Jag2^Notch4
prerank	FUKUSHIMA_TNFSF11_TARGETS	0.6002871110216323	1.4102883555223722	0.025075225677031094	0.15414223397268467	0.8018018018018018	18/20	36.97%	Dll4^Notch1;Dll3^Notch1;Dll1^Notch1;Jag2^Notch1;Jag1^Notch1;Dll3^Notch3;Dll1^Notch3;Dll3^Notch2;Dll4^Notch3;Jag2^Notch3;Jag1^Notch3;Jag1^Notch4;Dll4^Notch2;Dll1^Notch2;Jag2^Notch2;Jag1^Notch2;Dll4^Notch4;Jag2^Notch4
prerank	GOBP_POSITIVE_REGULATION_OF_CELL_DEVELOPMENT	0.5736544638836378	1.4054343236349967	0.007007007007007007	0.15674787475455326	0.8098098098098098	13/30	23.75%	Cxcl12^Cxcr4;Dll3^Notch1;Cx3cl1^Cx3cr1;Tnf^Tnfrsf1b;Dlk1^Notch1;H2-DMa^Cd4;Lta^Tnfrsf1b;Mdk^Ptprz1;Kitl^Kit;Ptn^Ptprz1;Dll3^Notch2;Ntf3^Ntrk3;Dlk1^Notch2
prerank	LAZARO_GENETIC_MOUSE_MODEL_HIGH_GRADE_SMALL_CELL_NEUROENDOCRINE_LUNG_CARCINOMA_DN	0.5634374949853603	1.387815350239639	0.01701701701701702	0.18628775125541439	0.8678678678678678	17/32	28.86%	Icam1^Spn;Cd22^Ptprc;Selplg^Sell;Cd80^Cd28;Flt3l^Flt3;H2-DMa^Cd4;Cxcl16^Cxcr6;Tnfsf13b^Tnfrsf13b;Dll3^Notch3;Dll3^Notch2;Angpt2^Tek;Edn1^Ednrb;Il16^Cd4;Jag1^Notch3;Jag1^Notch4;Gzma^F2rl1;Tnfsf13^Tnfrsf13b
prerank	GOBP_LEUKOCYTE_CELL_CELL_ADHESION	0.5677665737688785	1.384636344482047	0.014028056112224449	0.1849522040235629	0.8748748748748749	11/30	11.53%	Icam1^Spn;Icosl^Cd28;Ccl2^Ccr2;Selplg^Sell;Icosl^Ctla4;Cd80^Cd28;Icosl^Icos;Cd80^Ctla4;Cd86^Cd28;H2-DMa^Cd4;Cd86^Ctla4
prerank	WP_DELTANOTCH_SIGNALING_PATHWAY	0.6013295775834011	1.3823288762534267	0.039354187689202826	0.183063880821644	0.8768768768768769	15/16	36.97%	Dll4^Notch1;Dll1^Notch1;Jag2^Notch1;Jag1^Notch1;Dll1^Notch3;Dll4^Notch3;Jag2^Notch3;Jag1^Notch3;Jag1^Notch4;Dll4^Notch2;Dll1^Notch2;Jag2^Notch2;Jag1^Notch2;Dll4^Notch4;Jag2^Notch4
prerank	GOBP_NOTCH_SIGNALING_PATHWAY	0.5695679141151296	1.3720897702679098	0.027054108216432865	0.20094524694813942	0.8998998998998999	20/24	36.97%	Dll4^Notch1;Dll3^Notch1;Dll1^Notch1;Jag2^Notch1;Dlk1^Notch1;Jag1^Notch1;Dll3^Notch3;Dll1^Notch3;Dll3^Notch2;Dlk1^Notch2;Dll4^Notch3;Jag2^Notch3;Jag1^Notch3;Jag1^Notch4;Dll4^Notch2;Dll1^Notch2;Jag2^Notch2;Jag1^Notch2;Dll4^Notch4;Jag2^Notch4
prerank	GOBP_POSITIVE_REGULATION_OF_CELL_CELL_ADHESION	0.5766154563411184	1.3693535588669277	0.0320962888665998	0.20076008470933748	0.9069069069069069	8/22	10.02%	Icam1^Spn;Icosl^Cd28;Ccl2^Ccr2;Cd80^Cd28;Icosl^Icos;Ccl5^Ccr5;Cd86^Cd28;H2-DMa^Cd4
prerank	GOBP_T_CELL_ACTIVATION	0.5575436966495777	1.3607053521147063	0.028028028028028028	0.2147575011379994	0.928928928928929	13/30	16.62%	Cxcl12^Cxcr4;Icam1^Spn;Icosl^Cd28;Ccl2^Ccr2;Icosl^Ctla4;Cd80^Cd28;Icosl^Icos;Cd80^Ctla4;Cd86^Cd28;H2-DMa^Cd4;Cd86^Ctla4;Tnfsf13b^Tnfrsf13c;Kitl^Kit
prerank	GOBP_CELL_DIVISION	0.5845903598935308	1.3568467920146332	0.0391566265060241	0.21728650542628367	0.9319319319319319	3/18	12.06%	Dll1^Notch1;Fgf7^Fgfr2;Fgf2^Fgfr2
prerank	GOBP_POSITIVE_REGULATION_OF_IMMUNE_RESPONSE	0.5610096011757469	1.3528448816180478	0.031031031031031032	0.22000258674411222	0.938938938938939	15/25	24.30%	Icosl^Cd28;Cd22^Ptprc;Icosl^Ctla4;H2-T23^Cd8a;Cd86^Cd28;H2-DMa^Cd4;Cd86^Ctla4;C4a^C3ar1;H2-K1^Cd8a;Gm11127^Cd8a;Tnfsf13b^Tnfrsf13c;Wnt5a^Fzd5;H2-M3^Cd8a;H2-DMb2^Cd4;Gm7030^Cd8a
prerank	GOBP_REGULATION_OF_CHEMOTAXIS	0.5626810027317051	1.346633578599553	0.03303303303303303	0.22955267911970292	0.9479479479479479	7/24	24.15%	Cxcl12^Cxcr4;Ccl2^Ccr2;Cx3cl1^Cx3cr1;Ntf3^Ntrk3;Ccl5^Ccr4;Cxcl13^Cxcr3;Sema5b^Plxna3
prerank	GOBP_POSITIVE_REGULATION_OF_CHEMOTAXIS	0.584234946795029	1.3411167216812958	0.04627766599597585	0.2367780264906113	0.9519519519519519	6/17	22.69%	Cxcl12^Cxcr4;Ccl2^Ccr2;Cx3cl1^Cx3cr1;Ntf3^Ntrk3;Ccl5^Ccr4;Cxcl13^Cxcr3
prerank	GOBP_LEUKOCYTE_MEDIATED_IMMUNITY	0.5837914377219141	1.3408807779503924	0.053266331658291456	0.23045538454302814	0.9519519519519519	11/16	27.41%	Icam1^Spn;Icosl^Cd28;Ccl2^Ccr2;Tnf^Tnfrsf1b;H2-T23^Cd8a;Lta^Tnfrsf1b;H2-K1^Cd8a;Gm11127^Cd8a;H2-M3^Cd8a;Gm7030^Cd8a;Ccl20^Ccr6
prerank	GOBP_REGULATION_OF_ANIMAL_ORGAN_MORPHOGENESIS	-0.4095872170439414	-1.3401103688643623	0.0	0.11087113030957525	0.04332129963898917	18/18	59.26%	Fgf8^Fgfr4;Fgf8^Fgfr1;Edn1^Ednra;Fgf1^Fgfr4;Wnt5a^Fzd6;Wnt5a^Fzd3;Fgf1^Fgfr1;Hgf^Met;Fgf10^Fgfr1;Wnt11^Fzd3;Fgf2^Fgfr1;Fgf7^Fgfr1;Wnt5a^Fzd2;Fgf2^Fgfr4;Wnt11^Fzd6;Wnt5a^Fzd1;Agt^Agtr1a;Wnt11^Fzd2
prerank	GOBP_REGULATION_OF_LYMPHOCYTE_ACTIVATION	0.5389917604524144	1.3400909492747766	0.02702702702702703	0.22573146414558254	0.9519519519519519	12/37	11.53%	Icosl^Cd28;Cd22^Ptprc;Ccl2^Ccr2;Icosl^Ctla4;Cd80^Cd28;Icosl^Icos;Flt3l^Flt3;Cd80^Ctla4;Cd86^Cd28;H2-DMa^Cd4;Tnfsf13b^Tnfrsf13b;Cd86^Ctla4
prerank	GOBP_EMBRYO_DEVELOPMENT_ENDING_IN_BIRTH_OR_EGG_HATCHING	0.5657305162343611	1.3399274934916634	0.03811434302908726	0.21967000535825565	0.9519519519519519	10/21	33.24%	Dll3^Notch1;Dll1^Notch1;Jag2^Notch1;Dlk1^Notch1;Fgf2^Fgfr2;Wnt5a^Fzd5;Dll3^Notch2;Dlk1^Notch2;Dll1^Notch2;Jag2^Notch2
prerank	GOBP_ORGAN_GROWTH	0.579645860555957	1.336990796407927	0.04317269076305221	0.2221366506366918	0.953953953953954	4/18	12.06%	Dll1^Notch1;Fgf10^Fgfr2;Fgf7^Fgfr2;Fgf2^Fgfr2
prerank	GOBP_POSITIVE_REGULATION_OF_TRANSCRIPTION_BY_RNA_POLYMERASE_II	0.5748975150216273	1.3328918473675964	0.054271356783919596	0.22764222087553343	0.9569569569569569	10/18	30.80%	Dll1^Notch1;Fgf10^Fgfr2;Jag1^Notch1;Fgf2^Fgfr2;Wnt5a^Fzd5;Dll1^Notch3;Jag1^Notch3;Fgf1^Fgfr2;Gal^Galr3;Gal^Galr2
prerank	GOBP_REGULATION_OF_T_CELL_ACTIVATION	0.5571471079492273	1.3286188955593476	0.04609218436873747	0.23301118674002785	0.9619619619619619	10/24	15.77%	Icosl^Cd28;Ccl2^Ccr2;Icosl^Ctla4;Cd80^Cd28;Icosl^Icos;Cd80^Ctla4;Cd86^Cd28;H2-DMa^Cd4;Cd86^Ctla4;Tnfsf13b^Tnfrsf13c
prerank	GOCC_SIDE_OF_MEMBRANE	0.5284956836660717	1.3261213387606097	0.023023023023023025	0.2335034012067252	0.963963963963964	20/39	24.30%	Cxcl12^Cxcr4;Icam1^Spn;Icosl^Cd28;Cd22^Ptprc;Icosl^Ctla4;Cd80^Cd28;Icosl^Icos;Flt3l^Flt3;Cd80^Ctla4;H2-T23^Cd8a;Cd86^Cd28;Cd86^Ctla4;H2-K1^Cd8a;Gm11127^Cd8a;Gm11127^Cd8b1;H2-T23^Cd8b1;Fasl^Fas;Cd34^Selp;H2-M3^Cd8a;Gm7030^Cd8a
prerank	GOCC_EXTERNAL_SIDE_OF_PLASMA_MEMBRANE	0.5288323737078473	1.3246070446256102	0.024024024024024024	0.2322492034003927	0.9669669669669669	20/38	24.30%	Cxcl12^Cxcr4;Icam1^Spn;Icosl^Cd28;Cd22^Ptprc;Icosl^Ctla4;Cd80^Cd28;Icosl^Icos;Flt3l^Flt3;Cd80^Ctla4;H2-T23^Cd8a;Cd86^Cd28;Cd86^Ctla4;H2-K1^Cd8a;Gm11127^Cd8a;Gm11127^Cd8b1;H2-T23^Cd8b1;Fasl^Fas;Cd34^Selp;H2-M3^Cd8a;Gm7030^Cd8a
prerank	GOBP_REGULATION_OF_LEUKOCYTE_MIGRATION	0.5690481355119522	1.3229461667828606	0.05025125628140704	0.23160034860821982	0.9679679679679679	5/19	5.75%	Icam1^Spn;Ccl2^Ccr2;Cx3cl1^Cx3cr1;Thbs4^Cd47;Ccl12^Ccr2
prerank	GOBP_CELL_ACTIVATION	0.5040263926336498	1.3204005791392428	0.004004004004004004	0.23262220266300268	0.96996996996997	39/74	33.24%	Cxcl12^Cxcr4;Icam1^Spn;Icosl^Cd28;Cd22^Ptprc;Ccl2^Ccr2;Icosl^Ctla4;Cd80^Cd28;Icosl^Icos;Cx3cl1^Cx3cr1;Comp^Cd47;Flt3l^Flt3;Cd80^Ctla4;Tnf^Tnfrsf1b;Cd86^Cd28;H2-DMa^Cd4;Tnfsf13b^Tnfrsf13b;Cd86^Ctla4;Cd70^Cd27;Tnfsf13b^Tnfrsf13c;Wnt5a^Fzd5;Kitl^Kit;Efnb3^Ephb1;Tnfsf14^Ltbr;Entpd1^Adora2a;H2-M3^Cd8a;H2-DMb2^Cd4;Efnb1^Ephb1;Il16^Cd4;Ccl20^Ccr6;Tnfsf13^Tnfrsf13b;F2^F2rl3;H2-DMb1^Cd4;Selplg^Selp;H2-Eb1…
prerank	GOBP_REGULATION_OF_NEUROGENESIS	0.5260268659688365	1.3197324541238036	0.024024024024024024	0.2288140598566025	0.970970970970971	10/40	19.61%	Cxcl12^Cxcr4;Dll4^Notch1;Dll3^Notch1;Cx3cl1^Cx3cr1;Dll1^Notch1;Tnf^Tnfrsf1b;Lta^Tnfrsf1b;Mdk^Ptprz1;Ptn^Ptprz1;Ntf3^Ntrk3
prerank	GOBP_POSITIVE_REGULATION_OF_LEUKOCYTE_CELL_CELL_ADHESION	0.561326316020927	1.3148818426232	0.056338028169014086	0.2364445790073957	0.9769769769769769	8/20	15.77%	Icam1^Spn;Icosl^Cd28;Ccl2^Ccr2;Cd80^Cd28;Icosl^Icos;Cd86^Cd28;H2-DMa^Cd4;Tnfsf13b^Tnfrsf13c
prerank	GOBP_MUSCLE_TISSUE_DEVELOPMENT	0.5699236923597581	1.3099248536189978	0.06030150753768844	0.24530956664197504	0.97997997997998	4/17	12.06%	Dll4^Notch1;Dll1^Notch1;Epo^Epor;Fgf2^Fgfr2
prerank	GOBP_NEGATIVE_REGULATION_OF_CELL_DIFFERENTIATION	0.5374006422869745	1.3088205374344304	0.04212637913741224	0.24303445021718936	0.97997997997998	11/28	28.12%	Dll3^Notch1;Dll1^Notch1;Adipoq^Adipor1;Dlk1^Notch1;Jag1^Notch1;Dll3^Notch3;Efnb3^Ephb1;Dll1^Notch3;Sema5b^Plxna3;Jag1^Notch3;Jag1^Notch4
prerank	GOMF_SULFUR_COMPOUND_BINDING	0.5698474575391427	1.3052914407108671	0.071285140562249	0.24764635055185957	0.9819819819819819	7/17	26.85%	Fgf10^Fgfr2;Fgf7^Fgfr2;Fgf2^Fgfr2;Mdk^Alk;Ptn^Alk;Cd34^Selp;Fgf1^Fgfr2
prerank	GOMF_CALCIUM_ION_BINDING	0.5336763902052627	1.3038463106624447	0.045090180360721446	0.2469330180249033	0.982982982982983	20/27	36.97%	Dll4^Notch1;Dll3^Notch1;Dll1^Notch1;Jag2^Notch1;Dlk1^Notch1;Jag1^Notch1;Dll3^Notch3;Dll1^Notch3;Dll3^Notch2;Dlk1^Notch2;Dll4^Notch3;Jag2^Notch3;Jag1^Notch3;Jag1^Notch4;Dll4^Notch2;Dll1^Notch2;Jag2^Notch2;Jag1^Notch2;Dll4^Notch4;Jag2^Notch4
prerank	WP_NEURAL_CREST_DIFFERENTIATION	0.5542056651922703	1.3026072301723892	0.052104208416833664	0.24523917904708473	0.982982982982983	11/21	36.18%	Dll4^Notch1;Dll3^Notch1;Dll1^Notch1;Fgf2^Fgfr2;Dll3^Notch3;Dll1^Notch3;Dll3^Notch2;Dll4^Notch3;Dll4^Notch2;Dll1^Notch2;Dll4^Notch4
prerank	REACTOME_ADAPTIVE_IMMUNE_SYSTEM	0.53461173873151	1.3001272575660516	0.04008016032064128	0.2470081952756646	0.985985985985986	16/28	24.30%	Icosl^Cd28;Cd22^Ptprc;Icosl^Ctla4;Cd80^Cd28;Icosl^Icos;Cd80^Ctla4;H2-T23^Cd8a;Cd86^Cd28;H2-DMa^Cd4;Cd86^Ctla4;H2-K1^Cd8a;Gm11127^Cd8a;Gm11127^Cd8b1;H2-T23^Cd8b1;H2-M3^Cd8a;Gm7030^Cd8a
prerank	GOBP_CYTOKINE_MEDIATED_SIGNALING_PATHWAY	0.5528503116789265	1.2957122945951944	0.06124497991967871	0.2551366582447627	0.98998998998999	9/20	15.77%	Cxcl12^Cxcr4;Ccl2^Ccr2;Cx3cl1^Cx3cr1;Adipoq^Adipor1;Ccl12^Ccr2;Epo^Epor;Cxcl1^Cxcr2;Tnfsf13b^Tnfrsf17;Tnfsf13b^Tnfrsf13c
prerank	GOBP_SENSORY_ORGAN_MORPHOGENESIS	0.5431253269256305	1.2828759216492962	0.07221664994984955	0.28727783169340393	0.993993993993994	5/21	16.09%	Dll1^Notch1;Fgf10^Fgfr2;Jag1^Notch1;Fgf2^Fgfr2;Wnt5a^Fzd5
prerank	GOBP_IMMUNE_EFFECTOR_PROCESS	0.5246637013861258	1.2806207433985275	0.05811623246492986	0.2884646741933673	0.994994994994995	12/27	16.09%	Icam1^Spn;Icosl^Cd28;Cd22^Ptprc;Ccl2^Ccr2;Tnf^Tnfrsf1b;H2-T23^Cd8a;Cd86^Cd28;Lta^Tnfrsf1b;H2-K1^Cd8a;Gm11127^Cd8a;Cd70^Cd27;Wnt5a^Fzd5
prerank	GOBP_DEVELOPMENTAL_PROCESS_INVOLVED_IN_REPRODUCTION	0.5399590589186049	1.2800450458821007	0.06006006006006006	0.28455981584472223	0.994994994994995	7/22	23.40%	Cxcl12^Cxcr4;Jag2^Notch1;Fgf10^Fgfr2;Fgf7^Fgfr2;Wnt5a^Fzd5;Kitl^Kit;Igf1^Igf1r
prerank	GOBP_POSITIVE_REGULATION_OF_IMMUNE_SYSTEM_PROCESS	0.4920977050640595	1.278327673318732	0.016016016016016016	0.28441251513833204	0.994994994994995	22/64	16.62%	Icam1^Spn;Icosl^Cd28;Cd22^Ptprc;Ccl2^Ccr2;Icosl^Ctla4;Cd80^Cd28;Icosl^Icos;Cx3cl1^Cx3cr1;Thbs4^Cd47;Cd80^Ctla4;Ccl12^Ccr2;H2-T23^Cd8a;Cd86^Cd28;H2-DMa^Cd4;Cd86^Ctla4;C4a^C3ar1;Cxcl1^Cxcr2;H2-K1^Cd8a;Gm11127^Cd8a;Tnfsf13b^Tnfrsf13c;Wnt5a^Fzd5;Kitl^Kit
prerank	GOBP_REGULATION_OF_CELL_DEVELOPMENT	0.49157182594612314	1.277590199074527	0.015015015015015015	0.2817761147775316	0.994994994994995	26/62	33.85%	Cxcl12^Cxcr4;Dll4^Notch1;Dll3^Notch1;Cx3cl1^Cx3cr1;Dll1^Notch1;Ccl5^Ccr5;Flt3l^Flt3;Tnf^Tnfrsf1b;Dlk1^Notch1;Jag1^Notch1;H2-DMa^Cd4;Lta^Tnfrsf1b;Mdk^Ptprz1;Csf3^Csf3r;Kitl^Kit;Ptn^Ptprz1;Dll3^Notch2;Ntf3^Ntrk3;Dlk1^Notch2;Sema5b^Plxna3;Ccl20^Ccr6;Tnfsf11^Tnfrsf11b;Dll4^Notch2;Dll1^Notch2;Jag1^Notch2;Sema7a^Plxnc1
prerank	GOBP_LEUKOCYTE_MIGRATION	0.5093267758943804	1.2700337341335775	0.03803803803803804	0.30045373224475547	0.996996996996997	25/38	40.10%	Icam1^Spn;Ccl2^Ccr2;Selplg^Sell;Cx3cl1^Cx3cr1;Thbs4^Cd47;Ccl12^Ccr2;Cxcl1^Cxcr2;Edn3^Ednrb;Kitl^Kit;Cxcl13^Cxcr5;Ccl24^Ccr3;Cd34^Selp;Cxcl13^Cxcr3;Edn1^Ednrb;Ccl20^Ccr6;Ccl28^Ccr3;Selplg^Selp;Cxcl10^Cxcr3;Cxcl2^Cxcr2;Cxcl5^Cxcr2;Pf4^Cxcr3;Tnfsf18^Tnfrsf18;Cxcl5^Cxcr1;Thbs1^Cd47;Edn2^Ednrb
prerank	GOBP_REGULATION_OF_CELL_ACTIVATION	0.5015702976456803	1.2667793728127017	0.04704704704704705	0.3062281338019746	0.996996996996997	13/45	11.53%	Icosl^Cd28;Cd22^Ptprc;Ccl2^Ccr2;Icosl^Ctla4;Cd80^Cd28;Icosl^Icos;Flt3l^Flt3;Cd80^Ctla4;Tnf^Tnfrsf1b;Cd86^Cd28;H2-DMa^Cd4;Tnfsf13b^Tnfrsf13b;Cd86^Ctla4
prerank	GOBP_SENSORY_ORGAN_DEVELOPMENT	0.5119224262474571	1.2623384968197622	0.05511022044088176	0.31594996782512813	0.997997997997998	11/31	33.42%	Dll4^Notch1;Dll1^Notch1;Jag2^Notch1;Fgf10^Fgfr2;Jag1^Notch1;Fgf2^Fgfr2;Wnt5a^Fzd5;Dll4^Notch2;Dll1^Notch2;Jag2^Notch2;Jag1^Notch2
prerank	GOBP_NEGATIVE_REGULATION_OF_RESPONSE_TO_STIMULUS	0.4882077460192485	1.2605318929634146	0.03303303303303303	0.31676298369175415	0.997997997997998	19/52	24.15%	Icam1^Spn;Cd22^Ptprc;Dll4^Notch1;Dll3^Notch1;Cx3cl1^Cx3cr1;Mdk^Ncl;Adipoq^Adipor1;Tnf^Tnfrsf1b;Dlk1^Notch1;Epo^Epor;Adm^Calcrl;Pyy^Npy5r;Ucn^Crhr2;Nrxn1^Nlgn3;Npy^Npy5r;Mif^Ackr3;Pyy^Npy2r;Igf1^Igf1r;Sema5b^Plxna3
prerank	GOBP_POSITIVE_REGULATION_OF_CELL_DIFFERENTIATION	0.4909388647422291	1.2592604367587052	0.035035035035035036	0.3156410894471827	0.997997997997998	15/50	19.96%	Cxcl12^Cxcr4;Dll3^Notch1;Cx3cl1^Cx3cr1;Ccl5^Ccr5;Tnf^Tnfrsf1b;Dlk1^Notch1;Jag1^Notch1;H2-DMa^Cd4;Lta^Tnfrsf1b;Mdk^Ptprz1;Kitl^Kit;Ptn^Ptprz1;Dll3^Notch2;Ntf3^Ntrk3;Wnt5b^Fzd4
prerank	GOBP_POSITIVE_REGULATION_OF_GROWTH	0.5600733955829406	1.2586739932820228	0.11267605633802817	0.3124275796988378	0.997997997997998	7/15	31.59%	Cxcl12^Cxcr4;Dll1^Notch1;Fgf2^Fgfr2;Igf1^Igf1r;Avp^Avpr1a;Ghrh^Ghsr;Ghrh^Ghrhr
prerank	GOBP_REGULATION_OF_IMMUNE_RESPONSE	0.5045170663563094	1.2553865642023376	0.056056056056056056	0.3184004850985062	0.997997997997998	22/37	28.33%	Icosl^Cd28;Cd22^Ptprc;Icosl^Ctla4;Tnf^Tnfrsf1b;H2-T23^Cd8a;Cd86^Cd28;H2-DMa^Cd4;Lta^Tnfrsf1b;Cd86^Ctla4;C4a^C3ar1;H2-K1^Cd8a;Gm11127^Cd8a;Tnfsf13b^Tnfrsf13c;Wnt5a^Fzd5;Gm11127^Cd8b1;Npy^Npy5r;H2-T23^Cd8b1;H2-M3^Cd8a;H2-DMb2^Cd4;Gm7030^Cd8a;Ccl20^Ccr6;H2-K1^Cd8b1
prerank	GOCC_CELL_BODY	0.5232833140411276	1.25457454844549	0.08108108108108109	0.31598696045808883	0.997997997997998	15/24	32.63%	Ccl2^Ccr2;Cx3cl1^Cx3cr1;Tnf^Tnfrsf1b;Penk^Oprm1;Ucn^Crhr1;Ucn^Crhr2;Nrxn1^Nlgn3;Entpd1^Adora2a;Nts^Ntsr2;Igf1^Igf1r;Pdyn^Oprm1;Crh^Crhr1;Pdyn^Oprk1;Nts^Ntsr1;Tac1^Tacr1
prerank	WP_CHEMOKINE_SIGNALING_PATHWAY	0.5186791862677985	1.2535817671389091	0.07107107107107107	0.314289409634446	0.997997997997998	21/28	37.90%	Cxcl12^Cxcr4;Ccl2^Ccr2;Cx3cl1^Cx3cr1;Ccl5^Ccr5;Ccl4^Ccr5;Ccl12^Ccr2;Cxcl16^Cxcr6;Cxcl1^Cxcr2;Cxcl13^Cxcr5;Ccl24^Ccr3;Ccl25^Ccr9;Ccl5^Ccr4;Cxcl13^Cxcr3;Xcl1^Xcr1;Ccl20^Ccr6;Ccl28^Ccr3;Cxcl10^Cxcr3;Cxcl2^Cxcr2;Cxcl5^Cxcr2;Pf4^Cxcr3;Cxcl5^Cxcr1
prerank	GOBP_HEAD_DEVELOPMENT	0.514877155734734	1.2530689538971818	0.06906906906906907	0.31092370280661735	0.997997997997998	7/28	23.40%	Cxcl12^Cxcr4;Dll1^Notch1;Fgf10^Fgfr2;Fgf2^Fgfr2;Mdk^Alk;Dll1^Notch3;Igf1^Igf1r
prerank	GOMF_HEPARIN_BINDING	0.5514163935061108	1.2523438456452929	0.12349397590361445	0.30851266951816886	0.997997997997998	6/16	26.85%	Fgf10^Fgfr2;Fgf7^Fgfr2;Fgf2^Fgfr2;Mdk^Alk;Ptn^Alk;Fgf1^Fgfr2
prerank	GOBP_CELL_CELL_ADHESION	0.48292510830178914	1.2521432684482732	0.036036036036036036	0.304574854080658	0.997997997997998	16/57	11.53%	Icam1^Spn;Icosl^Cd28;Ccl2^Ccr2;Selplg^Sell;Icosl^Ctla4;Cd80^Cd28;Icosl^Icos;Cx3cl1^Cx3cr1;Comp^Cd47;Ccl5^Ccr5;Thbs4^Cd47;Cd80^Ctla4;Cd86^Cd28;Jag1^Notch1;H2-DMa^Cd4;Cd86^Ctla4
prerank	GOBP_SECOND_MESSENGER_MEDIATED_SIGNALING	0.5424713021695142	1.2485645665147722	0.11379657603222558	0.3114636728596865	0.997997997997998	14/18	42.43%	Cd22^Ptprc;Ucn^Crhr1;Edn3^Ednrb;Ucn^Crhr2;Pomc^Oprl1;Edn1^Ednrb;Gip^Gipr;Ccl20^Ccr6;Crh^Crhr1;Pomc^Oprm1;Ghrh^Ghrhr;Crh^Crhr2;Edn2^Ednrb;Rln1^Rxfp2
prerank	GOBP_REGULATION_OF_ANATOMICAL_STRUCTURE_SIZE	0.5494959126415448	1.243778655141118	0.12474849094567404	0.32220207510628324	0.998998998998999	8/16	41.00%	Avp^Avpr2;Edn3^Ednrb;Avp^Avpr1b;Sema5b^Plxna3;Edn1^Ednrb;Avp^Avpr1a;Edn2^Ednrb;Agt^Agtr1a
prerank	GOBP_NEUROPEPTIDE_SIGNALING_PATHWAY	0.5048023937484026	1.243105234124388	0.05405405405405406	0.3196997124607041	0.998998998998999	32/36	43.81%	Penk^Oprm1;Ucn^Crhr1;Nms^Nmur2;Cort^Sstr3;Cort^Sstr5;Pmch^Mchr1;Cort^Sstr1;Hcrt^Hcrtr1;Nts^Ntsr2;Nmu^Nmur2;Cort^Sstr4;Pdyn^Oprl1;Pomc^Oprl1;Gal^Galr3;Pdyn^Oprm1;Cort^Sstr2;Pomc^Oprm1;Galp^Galr2;Grp^Grpr;Hcrt^Hcrtr2;Pdyn^Oprk1;Gal^Galr2;Nts^Ntsr1;Pomc^Oprk1;Nms^Nmur1;Galp^Galr1;Pdyn^Oprd1;Gal^Galr1;Pomc^Oprd1;Pyy^Gpr83;Nmu^Nmur1;Npy^Gpr83
prerank	GOBP_NEGATIVE_REGULATION_OF_DEVELOPMENTAL_PROCESS	0.488068844516618	1.2422031628292018	0.055055055055055056	0.31825036155627934	0.998998998998999	18/46	28.12%	Ccl2^Ccr2;Dll3^Notch1;Dll1^Notch1;Adipoq^Adipor1;Dlk1^Notch1;Jag1^Notch1;Cd86^Ctla4;Mdk^Ptprz1;Dll3^Notch3;Ptn^Ptprz1;Efnb3^Ephb1;Angptl7^Pirb;Dll1^Notch3;Angpt2^Tek;Fasl^Fas;Sema5b^Plxna3;Jag1^Notch3;Jag1^Notch4
prerank	GOBP_CYTOKINE_PRODUCTION	0.4889734411332447	1.2306411616009196	0.07407407407407407	0.3539277196690965	1.0	13/39	17.52%	Icosl^Cd28;Ccl2^Ccr2;Cx3cl1^Cx3cr1;Mdk^Ncl;Dll1^Notch1;Ccl5^Ccr5;Wnt11^Fzd5;Ccl4^Ccr5;Tnf^Tnfrsf1b;Dlk1^Notch1;Lta^Tnfrsf1b;Wnt5a^Fzd5;Ucn^Crhr2
prerank	EED_TARGET_GENES	-0.36288604898828547	-1.2253521126760565	0.0	0.20788336933045357	0.10469314079422383	17/17	63.90%	Fgf20^Fgfr4;Fgf9^Fgfr4;Fgf5^Fgfr4;Fgf18^Fgfr3;Fgf18^Fgfr4;Fgf16^Fgfr4;Fgf9^Fgfr3;Efna5^Epha7;Fgf16^Fgfr3;Fgf20^Fgfr3;Fgf5^Fgfr3;Bdnf^Ntrk2;Nrxn2^Nlgn1;Efna5^Epha8;Nrxn1^Nlgn1;Npy^Gpr83;Wnt11^Fzd8
prerank	GOBP_EMBRYONIC_ORGAN_MORPHOGENESIS	0.5262041668110258	1.2230678786120777	0.15060240963855423	0.3770922358589468	1.0	4/18	16.09%	Dll1^Notch1;Wnt11^Fzd5;Fgf10^Fgfr2;Wnt5a^Fzd5
prerank	GOBP_REGULATION_OF_CELL_POPULATION_PROLIFERATION	0.446102467086266	1.2184602295677334	0.003003003003003003	0.3892144528448307	1.0	67/184	33.47%	Icosl^Cd28;Cd22^Ptprc;Ccl2^Ccr2;Icosl^Ctla4;Dll4^Notch1;Cd80^Cd28;Cx3cl1^Cx3cr1;Dll1^Notch1;Comp^Cd47;Ccl5^Ccr5;Flt3l^Flt3;Jag2^Notch1;Wnt11^Fzd5;Thbs4^Cd47;Cd80^Ctla4;Ccl12^Ccr2;Tnf^Tnfrsf1b;Dlk1^Notch1;Cd86^Cd28;Epo^Epor;Fgf10^Fgfr2;Jag1^Notch1;Lta^Tnfrsf1b;Fgf7^Fgfr2;Tnfsf13b^Tnfrsf13b;Cd86^Ctla4;Fgf2^Fgfr2;Cxcl1^Cxcr2;Mdk^Alk;Mdk^Ptprz1;Adm^Calcrl;Avp^Avpr2;Tnfsf13b^Tnfrsf13c;Wnt5a^Fzd5;Edn3^…
prerank	GOBP_VASCULATURE_DEVELOPMENT	0.46374478062193636	1.2178786918144233	0.03203203203203203	0.3863651201691161	1.0	36/76	36.18%	Cxcl12^Cxcr4;Ccl2^Ccr2;Dll4^Notch1;Ptn^Ncl;Cx3cl1^Cx3cr1;Mdk^Ncl;Dll1^Notch1;Wnt11^Fzd5;Ccl12^Ccr2;Epo^Epor;Fgf10^Fgfr2;Jag1^Notch1;Fgf2^Fgfr2;Adm^Calcrl;Wnt5a^Fzd5;Ccl24^Ccr3;Dll1^Notch3;Angpt2^Tek;Efna3^Epha1;Dll4^Notch3;Jag1^Notch3;Fgf1^Fgfr2;Tnfsf12^Tnfrsf12a;Jag1^Notch4;Prok1^Prokr1;Wnt11^Fzd4;Angptl4^Cdh5;Dll4^Notch2;Dll1^Notch2;Efnb2^Ephb1;Jag1^Notch2;Cxcl10^Cxcr3;Wnt5a^Mcam;Prok2^Prokr1;W…
prerank	GOBP_ADAPTIVE_IMMUNE_RESPONSE	0.48624836242284003	1.2173432017464692	0.08108108108108109	0.3835394050152601	1.0	34/40	46.06%	Icam1^Spn;Icosl^Cd28;Icosl^Ctla4;Tnf^Tnfrsf1b;H2-T23^Cd8a;Cd86^Cd28;Jag1^Notch1;H2-DMa^Cd4;Lta^Tnfrsf1b;Tnfsf13b^Tnfrsf13b;Cd86^Ctla4;Tnfsf13b^Tnfrsf17;H2-K1^Cd8a;Gm11127^Cd8a;Tnfsf13b^Tnfrsf13c;Gm11127^Cd8b1;H2-T23^Cd8b1;H2-M3^Cd8a;H2-DMb2^Cd4;Gm7030^Cd8a;Ccl20^Ccr6;H2-K1^Cd8b1;Tnfsf13^Tnfrsf13b;H2-DMb1^Cd4;H2-Eb1^Cd4;Gm7030^Cd8b1;H2-M3^Cd8b1;Fcer2a^Cr2;H2-Ab1^Cd4;Btla^Tnfrsf14;C3^C3ar1;C4b^Cr2;…
prerank	HALLMARK_ALLOGRAFT_REJECTION	0.5275333775426038	1.2133089027100596	0.16246215943491424	0.39334677656409833	1.0	9/16	26.45%	Icosl^Cd28;Cd80^Cd28;Ccl5^Ccr5;Cd86^Cd28;H2-DMa^Cd4;Fasl^Fas;Cxcl13^Cxcr3;H2-DMb2^Cd4;Il16^Cd4
prerank	GOBP_REGULATION_OF_IMMUNE_SYSTEM_PROCESS	0.4562956020451241	1.2130637776326205	0.031031031031031032	0.38949735751735676	1.0	46/94	33.47%	Icam1^Spn;Icosl^Cd28;Cd22^Ptprc;Ccl2^Ccr2;Icosl^Ctla4;Cd80^Cd28;Icosl^Icos;Cx3cl1^Cx3cr1;Flt3l^Flt3;Thbs4^Cd47;Cd80^Ctla4;Ccl12^Ccr2;Tnf^Tnfrsf1b;H2-T23^Cd8a;Cd86^Cd28;H2-DMa^Cd4;Lta^Tnfrsf1b;Tnfsf13b^Tnfrsf13b;Cd86^Ctla4;C4a^C3ar1;Cxcl1^Cxcr2;H2-K1^Cd8a;Csf3^Csf3r;Gm11127^Cd8a;Tnfsf13b^Tnfrsf13c;Wnt5a^Fzd5;Kitl^Kit;Gm11127^Cd8b1;Npy^Npy5r;H2-T23^Cd8b1;Cxcl13^Cxcr3;Dlk1^Notch2;H2-M3^Cd8a;H2-DMb2^…
prerank	GOBP_EMBRYO_DEVELOPMENT	0.4724800987403799	1.210404317995668	0.08408408408408409	0.39466844113393457	1.0	18/48	33.45%	Dll4^Notch1;Dll3^Notch1;Dll1^Notch1;Jag2^Notch1;Wnt11^Fzd5;Dlk1^Notch1;Fgf10^Fgfr2;Jag1^Notch1;Fgf2^Fgfr2;Wnt5a^Fzd5;Kitl^Kit;Dll3^Notch2;Dlk1^Notch2;Dll4^Notch2;Dll1^Notch2;Jag2^Notch2;Jag1^Notch2;Wnt11^Fzd7
prerank	GOBP_HEMOPOIESIS	0.48251101071566993	1.2061267998960148	0.1001001001001001	0.40617870395410405	1.0	22/38	33.42%	Dll4^Notch1;Dll1^Notch1;Flt3l^Flt3;Jag2^Notch1;Dlk1^Notch1;Epo^Epor;Jag1^Notch1;H2-DMa^Cd4;Tnfsf13b^Tnfrsf13b;Mdk^Ptprz1;Csf3^Csf3r;Wnt5a^Fzd5;Kitl^Kit;Ptn^Ptprz1;Angpt2^Tek;Dlk1^Notch2;Ccl20^Ccr6;Tnfsf11^Tnfrsf11b;Dll4^Notch2;Dll1^Notch2;Jag2^Notch2;Jag1^Notch2
prerank	GOBP_TISSUE_MIGRATION	0.5257610810280469	1.2055665145946848	0.16448032290615539	0.4037568443327792	1.0	4/16	20.49%	Cxcl12^Cxcr4;Dll4^Notch1;Kitl^Kit;Angpt2^Tek
prerank	GOBP_POSITIVE_REGULATION_OF_NERVOUS_SYSTEM_DEVELOPMENT	0.4870601007510215	1.2036840891609129	0.0920920920920921	0.4065473525042332	1.0	9/33	19.61%	Cxcl12^Cxcr4;Dll3^Notch1;Cx3cl1^Cx3cr1;Tnf^Tnfrsf1b;Lta^Tnfrsf1b;Mdk^Ptprz1;Ptn^Ptprz1;Nrxn1^Nlgn3;Ntf3^Ntrk3
prerank	GOBP_BLOOD_VESSEL_MORPHOGENESIS	0.45782341224001405	1.2012201354548782	0.04904904904904905	0.4116503007509957	1.0	34/74	36.18%	Cxcl12^Cxcr4;Ccl2^Ccr2;Dll4^Notch1;Ptn^Ncl;Cx3cl1^Cx3cr1;Mdk^Ncl;Dll1^Notch1;Wnt11^Fzd5;Ccl12^Ccr2;Epo^Epor;Fgf10^Fgfr2;Jag1^Notch1;Fgf2^Fgfr2;Adm^Calcrl;Wnt5a^Fzd5;Ccl24^Ccr3;Dll1^Notch3;Angpt2^Tek;Efna3^Epha1;Dll4^Notch3;Jag1^Notch3;Fgf1^Fgfr2;Tnfsf12^Tnfrsf12a;Jag1^Notch4;Wnt11^Fzd4;Angptl4^Cdh5;Dll4^Notch2;Dll1^Notch2;Efnb2^Ephb1;Jag1^Notch2;Cxcl10^Cxcr3;Wnt5a^Mcam;Wnt11^Fzd8;Dll4^Notch4
prerank	GOBP_ADAPTIVE_IMMUNE_RESPONSE_BASED_ON_SOMATIC_RECOMBINATION_OF_IMMUNE_RECEPTORS_BUILT_FROM_IMMUNOGLOBULIN_SUPERFAMILY_DOMAINS	0.5017658131348549	1.198788075891815	0.14128256513026052	0.41656470698898146	1.0	21/24	45.22%	Icam1^Spn;Icosl^Cd28;Tnf^Tnfrsf1b;H2-T23^Cd8a;Jag1^Notch1;H2-DMa^Cd4;Lta^Tnfrsf1b;H2-K1^Cd8a;Gm11127^Cd8a;Tnfsf13b^Tnfrsf13c;H2-M3^Cd8a;H2-DMb2^Cd4;Gm7030^Cd8a;Ccl20^Ccr6;H2-DMb1^Cd4;H2-Eb1^Cd4;Fcer2a^Cr2;H2-Ab1^Cd4;C3^C3ar1;C4b^Cr2;C3^Cr2
prerank	GOBP_REGULATION_OF_DEVELOPMENTAL_GROWTH	0.49843640964991986	1.1980069869612995	0.11311311311311312	0.41481148897202075	1.0	7/26	31.59%	Cxcl12^Cxcr4;Dll1^Notch1;Fgf2^Fgfr2;Igf1^Igf1r;Sema5b^Plxna3;Ghrh^Ghsr;Ghrh^Ghrhr
prerank	GOBP_POSITIVE_REGULATION_OF_RESPONSE_TO_EXTERNAL_STIMULUS	0.4855983075156526	1.196459860077791	0.11711711711711711	0.41610900977570336	1.0	11/33	22.69%	Cxcl12^Cxcr4;Ccl2^Ccr2;Cx3cl1^Cx3cr1;Ccl5^Ccr5;Thbs4^Cd47;Cd86^Cd28;Cxcl1^Cxcr2;Npy^Npy5r;Ntf3^Ntrk3;Ccl5^Ccr4;Cxcl13^Cxcr3
prerank	GOBP_MULTICELLULAR_ORGANISMAL_LEVEL_HOMEOSTASIS	0.4918915937973466	1.1896269862856756	0.15415415415415415	0.43933497160460444	1.0	12/26	22.13%	Ccl2^Ccr2;Dll1^Notch1;Ccl5^Ccr5;Flt3l^Flt3;Adipoq^Adipor1;Dlk1^Notch1;Tnfsf13b^Tnfrsf13b;Tnfsf13b^Tnfrsf17;Tnfsf13b^Tnfrsf13c;Kitl^Kit;Adipoq^Adipor2;Ccl5^Ccr4
prerank	GOBP_EMBRYONIC_ORGAN_DEVELOPMENT	0.501210200605318	1.1889338147878086	0.1743486973947896	0.43723241631625176	1.0	5/22	16.62%	Dll1^Notch1;Wnt11^Fzd5;Fgf10^Fgfr2;Wnt5a^Fzd5;Kitl^Kit
prerank	REACTOME_G_ALPHA_I_SIGNALLING_EVENTS	0.45799770905800075	1.188474168533115	0.04704704704704705	0.4344867860488268	1.0	52/70	43.47%	Cxcl12^Cxcr4;Cx3cl1^Cx3cr1;Ccl5^Ccr5;Ccl4^Ccr5;Penk^Oprm1;Cxcl16^Cxcr6;Cxcl1^Cxcr2;Pyy^Npy5r;Nms^Nmur2;Cort^Sstr3;Cxcl13^Cxcr5;Cort^Sstr5;Pmch^Mchr1;Npy^Npy5r;Cort^Sstr1;Pyy^Npy2r;Sst^Sstr3;Nmu^Nmur2;Ccl25^Ccr9;Cort^Sstr4;Pdyn^Oprl1;Ccl5^Ccr4;Cxcl13^Cxcr3;Sst^Sstr5;Insl5^Rxfp3;Insl5^Rxfp4;Pomc^Oprl1;Sst^Sstr1;Gal^Galr3;Pdyn^Oprm1;Ccl20^Ccr6;Cort^Sstr2;Npy^Npy2r;Pomc^Oprm1;Ccl28^Ccr3;Pdyn^Oprk1;Ss…
prerank	GOBP_REGULATION_OF_NERVOUS_SYSTEM_DEVELOPMENT	0.45848978233308724	1.173669984189357	0.1021021021021021	0.4930945431715576	1.0	12/52	19.61%	Cxcl12^Cxcr4;Dll4^Notch1;Dll3^Notch1;Cx3cl1^Cx3cr1;Dll1^Notch1;Tnf^Tnfrsf1b;Lta^Tnfrsf1b;Mdk^Ptprz1;Ptn^Ptprz1;Efnb3^Ephb1;Nrxn1^Nlgn3;Ntf3^Ntrk3
prerank	GOBP_MONOATOMIC_ION_TRANSPORT	0.5075746691888463	1.173524919337045	0.19658976930792377	0.48839907889416173	1.0	14/20	41.00%	Cxcl12^Cxcr4;Ccl2^Ccr2;Ccl5^Ccr5;Edn3^Ednrb;Ucn^Crhr2;Xcl1^Xcr1;Edn1^Ednrb;Il16^Cd4;F2^F2rl3;Gal^Galr2;Cxcl10^Cxcr3;Crh^Crhr2;F2^F2r;Agt^Agtr1a
prerank	GOBP_RESPONSE_TO_CYTOKINE	0.4778955595335518	1.1719333072650777	0.15615615615615616	0.4898750966710273	1.0	11/29	15.77%	Cxcl12^Cxcr4;Ccl2^Ccr2;Cx3cl1^Cx3cr1;Adipoq^Adipor1;Ccl12^Ccr2;Epo^Epor;Cxcl16^Cxcr6;Cxcl1^Cxcr2;Tnfsf13b^Tnfrsf17;Csf3^Csf3r;Tnfsf13b^Tnfrsf13c
prerank	GOBP_POSITIVE_REGULATION_OF_RNA_METABOLIC_PROCESS	0.4672206222652632	1.1690635628358823	0.14414414414414414	0.4974391483457722	1.0	17/37	33.45%	Mdk^Ncl;Dll1^Notch1;Wnt11^Fzd5;Tnf^Tnfrsf1b;Fgf10^Fgfr2;Jag1^Notch1;Fgf7^Fgfr2;Fgf2^Fgfr2;Wnt5a^Fzd5;Dll1^Notch3;Igf1^Igf1r;Jag1^Notch3;Fgf1^Fgfr2;Gal^Galr3;Gal^Galr2;Wnt11^Fzd4;Wnt11^Fzd7
prerank	GOMF_GLYCOSAMINOGLYCAN_BINDING	0.5055918177861659	1.1669395939521456	0.1905717151454363	0.5020359780213387	1.0	6/18	26.85%	Fgf10^Fgfr2;Fgf7^Fgfr2;Fgf2^Fgfr2;Mdk^Alk;Ptn^Alk;Fgf1^Fgfr2
prerank	GOBP_LEUKOCYTE_CHEMOTAXIS	0.4835421718457204	1.1637754116019035	0.16733466933867736	0.5114983347834777	1.0	16/27	40.10%	Ccl2^Ccr2;Cx3cl1^Cx3cr1;Ccl12^Ccr2;Cxcl1^Cxcr2;Edn3^Ednrb;Cxcl13^Cxcr5;Ccl24^Ccr3;Cxcl13^Cxcr3;Edn1^Ednrb;Ccl20^Ccr6;Cxcl10^Cxcr3;Cxcl2^Cxcr2;Cxcl5^Cxcr2;Pf4^Cxcr3;Cxcl5^Cxcr1;Edn2^Ednrb
prerank	GOBP_IMMUNE_RESPONSE	0.43284709164799	1.1552286830591225	0.06806806806806807	0.5465863644644876	1.0	63/108	37.90%	Cxcl12^Cxcr4;Icam1^Spn;Icosl^Cd28;Cd22^Ptprc;Ccl2^Ccr2;Icosl^Ctla4;Cd80^Cd28;Cx3cl1^Cx3cr1;Dll1^Notch1;Ccl5^Ccr5;Ccl4^Ccr5;Cd80^Ctla4;Ccl12^Ccr2;Ccl25^Ackr4;Tnf^Tnfrsf1b;H2-T23^Cd8a;Cd86^Cd28;Jag1^Notch1;H2-DMa^Cd4;Cxcl16^Cxcr6;Lta^Tnfrsf1b;Tnfsf13b^Tnfrsf13b;Cd86^Ctla4;C4a^C3ar1;Cxcl1^Cxcr2;Tnfsf13b^Tnfrsf17;H2-K1^Cd8a;Csf3^Csf3r;Gm11127^Cd8a;Tnfsf13b^Tnfrsf13c;Wnt5a^Fzd5;Cxcl13^Cxcr5;Ccl24^Ccr3…
prerank	GOBP_POSITIVE_REGULATION_OF_CELL_POPULATION_PROLIFERATION	0.42893943743986135	1.155135319852781	0.055055055055055056	0.5414642723366433	1.0	38/128	33.47%	Icosl^Cd28;Ccl2^Ccr2;Dll4^Notch1;Cd80^Cd28;Cx3cl1^Cx3cr1;Dll1^Notch1;Comp^Cd47;Thbs4^Cd47;Cd86^Cd28;Epo^Epor;Fgf10^Fgfr2;Fgf7^Fgfr2;Fgf2^Fgfr2;Cxcl1^Cxcr2;Mdk^Ptprz1;Adm^Calcrl;Avp^Avpr2;Tnfsf13b^Tnfrsf13c;Edn3^Ednrb;Kitl^Kit;Ptn^Ptprz1;Ccl24^Ccr3;Dll1^Notch3;Npy^Npy5r;Ntf3^Ntrk3;Igf1^Igf1r;Dll4^Notch3;H2-DMb2^Cd4;Edn1^Ednrb;Fgf1^Fgfr2;Avp^Avpr1a;Ghrh^Ghsr;Ghrh^Ghrhr;H2-DMb1^Cd4;Tac1^Tacr1;Dll4^N…
prerank	GOBP_CIRCULATORY_SYSTEM_DEVELOPMENT	0.4343501571151231	1.1539087455567545	0.08408408408408409	0.5416583381344873	1.0	38/92	36.18%	Cxcl12^Cxcr4;Ccl2^Ccr2;Dll4^Notch1;Ptn^Ncl;Cx3cl1^Cx3cr1;Mdk^Ncl;Dll1^Notch1;Wnt11^Fzd5;Ccl12^Ccr2;Tnf^Tnfrsf1b;Epo^Epor;Fgf10^Fgfr2;Jag1^Notch1;Fgf2^Fgfr2;Adm^Calcrl;Wnt5a^Fzd5;Ccl24^Ccr3;Dll1^Notch3;Angpt2^Tek;Efna3^Epha1;Dll4^Notch3;Jag1^Notch3;Fgf1^Fgfr2;Tnfsf12^Tnfrsf12a;Jag1^Notch4;Prok1^Prokr1;Wnt11^Fzd4;Angptl4^Cdh5;Dll4^Notch2;Dll1^Notch2;Efnb2^Ephb1;Jag1^Notch2;Wnt11^Fzd7;Cxcl10^Cxcr3;W…
prerank	GOBP_REGULATION_OF_MONOATOMIC_ION_TRANSPORT	0.5163620677011795	1.1514780443507944	0.22860020140986909	0.5485611235875789	1.0	10/15	41.00%	Cxcl12^Cxcr4;Ccl2^Ccr2;Ucn^Crhr2;Il16^Cd4;F2^F2rl3;Gal^Galr2;Cxcl10^Cxcr3;Crh^Crhr2;F2^F2r;Agt^Agtr1a
prerank	REACTOME_PEPTIDE_LIGAND_BINDING_RECEPTORS	0.42903239051563175	1.150256528672485	0.04004004004004004	0.5488731656031951	1.0	88/128	43.47%	Cxcl12^Cxcr4;Cx3cl1^Cx3cr1;Ccl5^Ccr5;Ccl4^Ccr5;Ccl25^Ackr4;Penk^Oprm1;Cxcl16^Cxcr6;Cxcl1^Cxcr2;Avp^Avpr2;Pyy^Npy5r;Prok2^Prokr2;Prok1^Prokr2;Nms^Nmur2;Edn3^Ednrb;Cort^Sstr3;Cxcl13^Cxcr5;Cort^Sstr5;Pmch^Mchr1;Uts2b^Sstr5;Npy^Npy5r;Cort^Sstr1;Hcrt^Hcrtr1;Pyy^Npy2r;Npff^Npffr1;Nts^Ntsr2;Sst^Sstr3;Nmu^Nmur2;Ccl25^Ccr9;Rln1^Rxfp4;Rln1^Rxfp3;Avp^Avpr1b;Cort^Sstr4;Pdyn^Oprl1;Ccl5^Ccr4;Cxcl13^Cxcr3;Sst^S…
prerank	GOBP_REGULATION_OF_BLOOD_PRESSURE	0.5065376549331583	1.149699087369773	0.22782258064516128	0.5462119414897848	1.0	12/17	41.00%	Avp^Avpr2;Edn3^Ednrb;Ucn^Crhr2;Avp^Avpr1b;Pomc^Oprl1;Edn1^Ednrb;Avp^Avpr1a;Tac1^Tacr1;Tac2^Tacr3;Crh^Crhr2;Edn2^Ednrb;Agt^Agtr1a
prerank	GOBP_POSITIVE_REGULATION_OF_LYMPHOCYTE_ACTIVATION	0.4787669290566973	1.1495636123696726	0.20361083249749248	0.5415964092430098	1.0	11/25	32.63%	Icosl^Cd28;Ccl2^Ccr2;Cd80^Cd28;Icosl^Icos;Cd86^Cd28;H2-DMa^Cd4;Tnfsf13b^Tnfrsf13c;H2-DMb2^Cd4;H2-DMb1^Cd4;H2-Eb1^Cd4;Tac1^Tacr1
prerank	GOBP_POSITIVE_REGULATION_OF_LOCOMOTION	0.4531622718995359	1.1456502079782565	0.16416416416416416	0.5544275607636141	1.0	21/47	33.79%	Cxcl12^Cxcr4;Icam1^Spn;Ccl2^Ccr2;Cx3cl1^Cx3cr1;Thbs4^Cd47;Ccl12^Ccr2;Mdk^Ptprz1;Kitl^Kit;Ptn^Ptprz1;Ntf3^Ntrk3;Wnt5b^Fzd4;Ccl5^Ccr4;Cxcl13^Cxcr3;Igf1^Igf1r;Tac1^Tacr2;Ccl20^Ccr6;Wnt11^Fzd4;Tac1^Tacr1;Tac2^Tacr3;Cxcl10^Cxcr3;Wnt5a^Mcam
prerank	GOCC_CELL_SURFACE	0.43193323407542644	1.14389427300686	0.10510510510510511	0.5578221294279097	1.0	31/87	24.30%	Cxcl12^Cxcr4;Icam1^Spn;Icosl^Cd28;Cd22^Ptprc;Icosl^Ctla4;Ptn^Ncl;Cd80^Cd28;Icosl^Icos;Cx3cl1^Cx3cr1;Flt3l^Flt3;Cd80^Ctla4;Dlk1^Notch1;H2-T23^Cd8a;Cd86^Cd28;Epo^Epor;Fgf10^Fgfr2;H2-DMa^Cd4;Cd86^Ctla4;H2-K1^Cd8a;Gm11127^Cd8a;Wnt5a^Fzd5;Gm11127^Cd8b1;Nrxn1^Nlgn3;Mif^Ackr3;Wnt5b^Fzd4;H2-T23^Cd8b1;Fasl^Fas;Cd34^Selp;Dlk1^Notch2;H2-M3^Cd8a;Gm7030^Cd8a
prerank	GOMF_MOLECULAR_FUNCTION_ACTIVATOR_ACTIVITY	0.4853752065657892	1.1413371889809922	0.22590361445783133	0.5649687072735207	1.0	8/20	23.40%	Dll4^Notch1;Dll1^Notch1;Jag2^Notch1;Jag1^Notch1;Mdk^Alk;Ucn^Crhr2;Ptn^Alk;Igf1^Igf1r
prerank	GOBP_POSITIVE_REGULATION_OF_CELLULAR_BIOSYNTHETIC_PROCESS	0.447599446167368	1.141057216760736	0.16516516516516516	0.5608852972387661	1.0	20/50	33.45%	Mdk^Ncl;Dll1^Notch1;Wnt11^Fzd5;Fgf10^Fgfr2;Jag1^Notch1;Fgf7^Fgfr2;Fgf2^Fgfr2;Wnt5a^Fzd5;Ucn^Crhr2;Dll1^Notch3;Avp^Avpr1b;Igf1^Igf1r;Jag1^Notch3;Fgf1^Fgfr2;Gal^Galr3;Avp^Avpr1a;Pomc^Oprm1;Gal^Galr2;Wnt11^Fzd4;Wnt11^Fzd7
prerank	GOBP_AMEBOIDAL_TYPE_CELL_MIGRATION	0.4753810140252126	1.140484148829367	0.22166499498495487	0.5585032027288843	1.0	6/26	25.34%	Cxcl12^Cxcr4;Dll4^Notch1;Edn3^Ednrb;Kitl^Kit;Angpt2^Tek;Edn1^Ednrb
prerank	GOBP_MONOATOMIC_CATION_TRANSPORT	0.49594161837400375	1.1404683221411929	0.238716148445336	0.553423816880091	1.0	13/19	41.00%	Cxcl12^Cxcr4;Ccl5^Ccr5;Edn3^Ednrb;Ucn^Crhr2;Xcl1^Xcr1;Edn1^Ednrb;Il16^Cd4;F2^F2rl3;Gal^Galr2;Cxcl10^Cxcr3;Crh^Crhr2;F2^F2r;Agt^Agtr1a
prerank	GOBP_DEVELOPMENTAL_GROWTH	0.4471247004797525	1.134569408375617	0.16516516516516516	0.5769644557843127	1.0	14/49	33.45%	Cxcl12^Cxcr4;Dll1^Notch1;Dlk1^Notch1;Fgf10^Fgfr2;Fgf7^Fgfr2;Fgf2^Fgfr2;Igf1^Igf1r;Dlk1^Notch2;Sema5b^Plxna3;Fgf1^Fgfr2;Ghrh^Ghsr;Ghrh^Ghrhr;Dll1^Notch2;Wnt11^Fzd7
prerank	GOBP_MYELOID_LEUKOCYTE_MIGRATION	0.4708368919737025	1.1345022857171418	0.2132132132132132	0.5720637038171635	1.0	14/26	40.10%	Ccl2^Ccr2;Cx3cl1^Cx3cr1;Thbs4^Cd47;Ccl12^Ccr2;Cxcl1^Cxcr2;Edn3^Ednrb;Kitl^Kit;Ccl24^Ccr3;Edn1^Ednrb;Cxcl2^Cxcr2;Cxcl5^Cxcr2;Cxcl5^Cxcr1;Thbs1^Cd47;Edn2^Ednrb
prerank	GOBP_POSITIVE_REGULATION_OF_MULTICELLULAR_ORGANISMAL_PROCESS	0.4131565714748558	1.1283727709892493	0.07007007007007007	0.5972174338994495	1.0	68/176	33.85%	Cxcl12^Cxcr4;Icam1^Spn;Icosl^Cd28;Ccl2^Ccr2;Ptn^Ncl;Dll3^Notch1;Cd80^Cd28;Icosl^Icos;Cx3cl1^Cx3cr1;Mdk^Ncl;Dll1^Notch1;Ccl5^Ccr5;Flt3l^Flt3;Wnt11^Fzd5;Adipoq^Adipor1;Ccl4^Ccr5;Tnf^Tnfrsf1b;Dlk1^Notch1;Cd86^Cd28;Thbs2^Cd47;Fgf10^Fgfr2;Jag1^Notch1;Penk^Oprm1;H2-DMa^Cd4;Lta^Tnfrsf1b;Fgf2^Fgfr2;Mdk^Ptprz1;Avp^Avpr2;Ucn^Crhr1;Tnfsf13b^Tnfrsf13c;Wnt5a^Fzd5;Edn3^Ednrb;Kitl^Kit;Ptn^Ptprz1;Ccl24^Ccr3;Efnb…
prerank	GOBP_POSITIVE_REGULATION_OF_NUCLEOBASE_CONTAINING_COMPOUND_METABOLIC_PROCESS	0.44314317615842447	1.1244702104004816	0.18618618618618618	0.6107491704157635	1.0	18/46	33.45%	Mdk^Ncl;Dll1^Notch1;Wnt11^Fzd5;Tnf^Tnfrsf1b;Fgf10^Fgfr2;Jag1^Notch1;Fgf7^Fgfr2;Fgf2^Fgfr2;Wnt5a^Fzd5;Ucn^Crhr2;Dll1^Notch3;Igf1^Igf1r;Jag1^Notch3;Fgf1^Fgfr2;Gal^Galr3;Gal^Galr2;Wnt11^Fzd4;Wnt11^Fzd7
prerank	REACTOME_GPCR_LIGAND_BINDING	0.4141859830039197	1.1207804118573137	0.07107107107107107	0.6235244574180456	1.0	100/154	43.47%	Cxcl12^Cxcr4;Cx3cl1^Cx3cr1;Ccl5^Ccr5;Ccl4^Ccr5;Ccl25^Ackr4;Penk^Oprm1;Cxcl16^Cxcr6;Cxcl1^Cxcr2;Adm^Calcrl;Avp^Avpr2;Ucn^Crhr1;Pyy^Npy5r;Prok2^Prokr2;Prok1^Prokr2;Nms^Nmur2;Edn3^Ednrb;Cort^Sstr3;Cxcl13^Cxcr5;Calca^Calcrl;Ucn^Crhr2;Cort^Sstr5;Pmch^Mchr1;Uts2b^Sstr5;Npy^Npy5r;Cort^Sstr1;Hcrt^Hcrtr1;Pyy^Npy2r;Npff^Npffr1;Nts^Ntsr2;Sst^Sstr3;Nmu^Nmur2;Ccl25^Ccr9;Rln1^Rxfp4;Rln1^Rxfp3;Avp^Avpr1b;Cort^S…
prerank	GOBP_BRANCHING_MORPHOGENESIS_OF_AN_EPITHELIAL_TUBE	0.4946928775716646	1.1202963641628167	0.2701612903225806	0.6206498862292683	1.0	4/16	12.06%	Cxcl12^Cxcr4;Dll4^Notch1;Fgf10^Fgfr2;Fgf2^Fgfr2
prerank	GOBP_MORPHOGENESIS_OF_A_BRANCHING_STRUCTURE	0.465882351240366	1.1201006381660672	0.24924924924924924	0.6163029344949625	1.0	6/26	16.09%	Cxcl12^Cxcr4;Dll4^Notch1;Fgf10^Fgfr2;Fgf7^Fgfr2;Fgf2^Fgfr2;Wnt5a^Fzd5
prerank	REACTOME_CLASS_A_1_RHODOPSIN_LIKE_RECEPTORS	0.41572986957165053	1.1173225853880864	0.08708708708708708	0.6250717911936738	1.0	100/134	50.01%	Cxcl12^Cxcr4;Cx3cl1^Cx3cr1;Ccl5^Ccr5;Ccl4^Ccr5;Ccl25^Ackr4;Penk^Oprm1;Cxcl16^Cxcr6;Cxcl1^Cxcr2;Avp^Avpr2;Pyy^Npy5r;Prok2^Prokr2;Prok1^Prokr2;Nms^Nmur2;Edn3^Ednrb;Cort^Sstr3;Cxcl13^Cxcr5;Cort^Sstr5;Pmch^Mchr1;Uts2b^Sstr5;Npy^Npy5r;Cort^Sstr1;Hcrt^Hcrtr1;Pyy^Npy2r;Npff^Npffr1;Nts^Ntsr2;Sst^Sstr3;Nmu^Nmur2;Ccl25^Ccr9;Rln1^Rxfp4;Rln1^Rxfp3;Avp^Avpr1b;Cort^Sstr4;Pdyn^Oprl1;Ccl5^Ccr4;Cxcl13^Cxcr3;Sst^S…
prerank	REACTOME_SIGNALING_BY_GPCR	0.4123475993816122	1.1169063591317774	0.07707707707707707	0.6219776894316755	1.0	117/159	50.01%	Cxcl12^Cxcr4;Cx3cl1^Cx3cr1;Ccl5^Ccr5;Ccl4^Ccr5;Ccl25^Ackr4;Penk^Oprm1;Cxcl16^Cxcr6;Cxcl1^Cxcr2;Adm^Calcrl;Avp^Avpr2;Ucn^Crhr1;Pyy^Npy5r;Prok2^Prokr2;Prok1^Prokr2;Nms^Nmur2;Edn3^Ednrb;Cort^Sstr3;Cxcl13^Cxcr5;Calca^Calcrl;Ucn^Crhr2;Cort^Sstr5;Pmch^Mchr1;Uts2b^Sstr5;Npy^Npy5r;Cort^Sstr1;Hcrt^Hcrtr1;Pyy^Npy2r;Npff^Npffr1;Nts^Ntsr2;Sst^Sstr3;Nmu^Nmur2;Ccl25^Ccr9;Rln1^Rxfp4;Rln1^Rxfp3;Avp^Avpr1b;Cort^S…
prerank	GOBP_REGULATION_OF_GROWTH	0.4610926056989765	1.1168807818549795	0.23923923923923923	0.6168243497001383	1.0	8/29	31.59%	Cxcl12^Cxcr4;Dll1^Notch1;Fgf2^Fgfr2;Igf1^Igf1r;Sema5b^Plxna3;Avp^Avpr1a;Ghrh^Ghsr;Ghrh^Ghrhr
prerank	GOCC_SOMATODENDRITIC_COMPARTMENT	0.4575120987486393	1.1160206579260956	0.25250501002004005	0.6157259344613105	1.0	15/29	32.63%	Ccl2^Ccr2;Cx3cl1^Cx3cr1;Tnf^Tnfrsf1b;Penk^Oprm1;Ucn^Crhr1;Ucn^Crhr2;Nrxn1^Nlgn3;Entpd1^Adora2a;Nts^Ntsr2;Igf1^Igf1r;Pdyn^Oprm1;Crh^Crhr1;Pdyn^Oprk1;Nts^Ntsr1;Tac1^Tacr1
prerank	GOBP_POSITIVE_REGULATION_OF_SECRETION	0.46946679070471126	1.108870683119752	0.2845691382765531	0.6466806835417872	1.0	20/21	51.23%	Ucn^Crhr1;Edn3^Ednrb;Ucn^Crhr2;Avp^Avpr1b;Tac1^Tacr2;Edn1^Ednrb;Gip^Gipr;Avp^Avpr1a;Crh^Crhr1;Ghrh^Ghrhr;Tac1^Tacr1;F2^F2rl2;Gal^Galr1;Crh^Crhr2;Edn2^Ednrb;F2^F2rl1;Oxt^Oxtr;Cck^Cckbr;Retn^Tlr4;Tnfsf11^Tnfrsf11a
prerank	REACTOME_IMMUNE_SYSTEM	0.426252146055497	1.1087228505885547	0.18218218218218218	0.6421035684539809	1.0	34/67	32.52%	Icosl^Cd28;Cd22^Ptprc;Retn^Cap1;Icosl^Ctla4;Cd80^Cd28;Icosl^Icos;Cd80^Ctla4;Tnf^Tnfrsf1b;H2-T23^Cd8a;Cd86^Cd28;H2-DMa^Cd4;Lta^Tnfrsf1b;Tnfsf13b^Tnfrsf13b;Cd86^Ctla4;Cxcl1^Cxcr2;Tnfsf13b^Tnfrsf17;H2-K1^Cd8a;Gm11127^Cd8a;Cd70^Cd27;Tnfsf13b^Tnfrsf13c;Gm11127^Cd8b1;Tnfsf14^Ltbr;H2-T23^Cd8b1;Tnfsf8^Tnfrsf8;H2-M3^Cd8a;Tnfsf15^Tnfrsf25;Gm7030^Cd8a;Il16^Cd4;Tnfsf12^Tnfrsf12a;H2-K1^Cd8b1;Tnfsf13^Tnfrsf13b…
prerank	GOBP_MUSCLE_STRUCTURE_DEVELOPMENT	0.4730545849895832	1.105888690711593	0.3046092184368738	0.6516229238295628	1.0	4/20	9.36%	Dll4^Notch1;Dll1^Notch1;Epo^Epor;Fgf10^Fgfr2
prerank	GOBP_POSITIVE_REGULATION_OF_CELL_ACTIVATION	0.45337340547633154	1.1053497742492138	0.2772772772772773	0.6489963660417392	1.0	12/28	32.63%	Icosl^Cd28;Ccl2^Ccr2;Cd80^Cd28;Icosl^Icos;Cd86^Cd28;H2-DMa^Cd4;Tnfsf13b^Tnfrsf13c;H2-DMb2^Cd4;Il16^Cd4;H2-DMb1^Cd4;H2-Eb1^Cd4;Tac1^Tacr1
prerank	REACTOME_CYTOKINE_SIGNALING_IN_IMMUNE_SYSTEM	0.4601566861784301	1.097570754243581	0.2845691382765531	0.6845921762748534	1.0	13/23	30.51%	Tnf^Tnfrsf1b;Lta^Tnfrsf1b;Tnfsf13b^Tnfrsf13b;Tnfsf13b^Tnfrsf17;Cd70^Cd27;Tnfsf13b^Tnfrsf13c;Tnfsf14^Ltbr;Tnfsf8^Tnfrsf8;Tnfsf15^Tnfrsf25;Il16^Cd4;Tnfsf12^Tnfrsf12a;Tnfsf13^Tnfrsf13b;Tnfsf11^Tnfrsf11b
prerank	GOBP_EPITHELIAL_CELL_PROLIFERATION	0.4485090943070369	1.0960697198534373	0.2752752752752753	0.6814950492180376	1.0	11/30	33.42%	Dll4^Notch1;Dlk1^Notch1;Fgf10^Fgfr2;Jag1^Notch1;Fgf7^Fgfr2;Fgf2^Fgfr2;Ccl24^Ccr3;Dlk1^Notch2;Fgf1^Fgfr2;Dll4^Notch2;Jag1^Notch2
prerank	GOBP_REGULATION_OF_EPITHELIAL_CELL_PROLIFERATION	0.4485090943070369	1.0960697198534373	0.2752752752752753	0.6814950492180376	1.0	11/30	33.42%	Dll4^Notch1;Dlk1^Notch1;Fgf10^Fgfr2;Jag1^Notch1;Fgf7^Fgfr2;Fgf2^Fgfr2;Ccl24^Ccr3;Dlk1^Notch2;Fgf1^Fgfr2;Dll4^Notch2;Jag1^Notch2
prerank	GOBP_REGULATION_OF_HORMONE_LEVELS	0.4492343484459819	1.0942147838724965	0.3173173173173173	0.6856362306582088	1.0	18/28	41.00%	Ucn^Crhr1;Edn3^Ednrb;Ucn^Crhr2;Igf1^Igf1r;Tac1^Tacr2;Edn1^Ednrb;Gip^Gipr;Crh^Crhr1;Ghrh^Ghsr;Ucn2^Crhr1;Ghrh^Ghrhr;Tac1^Tacr1;Pomc^Oprk1;F2^F2rl2;Gal^Galr1;Crh^Crhr2;Edn2^Ednrb;Agt^Agtr1a
prerank	GOBP_CELL_CHEMOTAXIS	0.4418857159035874	1.0924217762593258	0.2732732732732733	0.6898711194394913	1.0	17/35	40.10%	Ccl2^Ccr2;Cx3cl1^Cx3cr1;Ccl12^Ccr2;Cxcl1^Cxcr2;Edn3^Ednrb;Cxcl13^Cxcr5;Ccl24^Ccr3;Cxcl13^Cxcr3;Edn1^Ednrb;Ccl20^Ccr6;Ccl28^Ccr3;Cxcl10^Cxcr3;Cxcl2^Cxcr2;Cxcl5^Cxcr2;Pf4^Cxcr3;Cxcl5^Cxcr1;Edn2^Ednrb
prerank	GOBP_NEGATIVE_REGULATION_OF_CELL_COMMUNICATION	0.4375241770499135	1.091393133359149	0.2732732732732733	0.6901756634410752	1.0	8/36	9.94%	Cd22^Ptprc;Dll4^Notch1;Dll3^Notch1;Cx3cl1^Cx3cr1;Mdk^Ncl;Adipoq^Adipor1;Dlk1^Notch1;Penk^Oprm1
prerank	GOBP_ANGIOGENESIS	0.42105252232092827	1.0910808497126836	0.24324324324324326	0.6864325361069358	1.0	24/63	33.79%	Cxcl12^Cxcr4;Ccl2^Ccr2;Dll4^Notch1;Ptn^Ncl;Cx3cl1^Cx3cr1;Mdk^Ncl;Dll1^Notch1;Ccl12^Ccr2;Fgf2^Fgfr2;Adm^Calcrl;Wnt5a^Fzd5;Ccl24^Ccr3;Dll1^Notch3;Angpt2^Tek;Efna3^Epha1;Dll4^Notch3;Fgf1^Fgfr2;Tnfsf12^Tnfrsf12a;Angptl4^Cdh5;Dll4^Notch2;Dll1^Notch2;Efnb2^Ephb1;Cxcl10^Cxcr3;Wnt5a^Mcam
prerank	GOBP_POSITIVE_REGULATION_OF_CYTOSOLIC_CALCIUM_ION_CONCENTRATION	0.4735909455147429	1.0887301931686202	0.32898696088264795	0.6936883443661888	1.0	13/19	43.47%	Epo^Epor;Cxcl1^Cxcr2;Pmch^Mchr1;Nmu^Nmur2;Cxcl13^Cxcr3;Edn1^Ednrb;Avp^Avpr1a;Tac1^Tacr1;Cxcl2^Cxcr2;Edn2^Ednrb;Agt^Agtr1a;Adm^Calcr;Ccl28^Ccr10
prerank	GOBP_HEART_DEVELOPMENT	0.43865029422517576	1.08323856663265	0.2925851703406814	0.7179527732663974	1.0	14/33	41.00%	Dll4^Notch1;Dll1^Notch1;Epo^Epor;Jag1^Notch1;Fgf2^Fgfr2;Adm^Calcrl;Fgf1^Fgfr2;Dll4^Notch2;Dll1^Notch2;Jag1^Notch2;Wnt11^Fzd7;Prok2^Prokr1;Wnt11^Fzd2;Agt^Agtr1a
prerank	GOBP_REGULATION_OF_CELL_DIFFERENTIATION	0.4003993818366476	1.0778086061290448	0.21021021021021022	0.741000841832531	1.0	41/122	33.85%	Cxcl12^Cxcr4;Dll4^Notch1;Dll3^Notch1;Cx3cl1^Cx3cr1;Dll1^Notch1;Ccl5^Ccr5;Flt3l^Flt3;Adipoq^Adipor1;Tnf^Tnfrsf1b;Dlk1^Notch1;Fgf10^Fgfr2;Jag1^Notch1;H2-DMa^Cd4;Lta^Tnfrsf1b;Fgf2^Fgfr2;Mdk^Alk;Mdk^Ptprz1;Csf3^Csf3r;Dll3^Notch3;Edn3^Ednrb;Kitl^Kit;Ptn^Ptprz1;Efnb3^Ephb1;Dll1^Notch3;Ptn^Alk;Dll3^Notch2;Ntf3^Ntrk3;Wnt5b^Fzd4;Dlk1^Notch2;Dll4^Notch3;Sema5b^Plxna3;Edn1^Ednrb;Jag1^Notch3;Ccl20^Ccr6;Jag1^…
prerank	GOBP_APOPTOTIC_PROCESS	0.41043972358702885	1.0774446516066842	0.2502502502502503	0.7372795551845276	1.0	29/77	33.93%	Icam1^Spn;Ptn^Ncl;Cx3cl1^Cx3cr1;Mdk^Ncl;Dll1^Notch1;Ccl5^Ccr5;Jag2^Notch1;Wnt11^Fzd5;Tnf^Tnfrsf1b;Epo^Epor;Fgf10^Fgfr2;Lta^Tnfrsf1b;Mdk^Ptprz1;Cd70^Cd27;Wnt5a^Fzd5;Ptn^Ptprz1;Ntf3^Ntrk3;Mif^Ackr3;Fasl^Fas;Igf1^Igf1r;Edn1^Ednrb;Tnfsf12^Tnfrsf12a;Ghrh^Ghsr;Angptl4^Cdh5;Dll1^Notch2;Jag2^Notch2;Cxcl10^Cxcr3;Tnfsf10^Tnfrsf10b;Prok2^Prokr1
prerank	GOBP_CALCIUM_ION_TRANSPORT	0.48208300767829176	1.077330149856849	0.3528225806451613	0.7325003129683719	1.0	11/15	41.00%	Cxcl12^Cxcr4;Ccl5^Ccr5;Ucn^Crhr2;Xcl1^Xcr1;Edn1^Ednrb;Il16^Cd4;F2^F2rl3;Cxcl10^Cxcr3;Crh^Crhr2;F2^F2r;Agt^Agtr1a
prerank	GOBP_EMBRYONIC_MORPHOGENESIS	0.4359017508346867	1.0754425760158153	0.33433433433433435	0.7371087839187251	1.0	10/31	33.45%	Dll4^Notch1;Dll1^Notch1;Jag2^Notch1;Wnt11^Fzd5;Fgf10^Fgfr2;Wnt5a^Fzd5;Dll4^Notch2;Dll1^Notch2;Jag2^Notch2;Wnt11^Fzd7
prerank	GOBP_CIRCULATORY_SYSTEM_PROCESS	0.4600619985509044	1.0741001644148152	0.33567134268537074	0.7385154440381427	1.0	13/21	41.00%	Avp^Avpr2;Edn3^Ednrb;Ucn^Crhr2;Avp^Avpr1b;Tac1^Tacr2;Pomc^Oprl1;Edn1^Ednrb;Avp^Avpr1a;Tac1^Tacr1;Tac2^Tacr3;Crh^Crhr2;Edn2^Ednrb;Agt^Agtr1a
prerank	GOBP_NEURON_DEATH	0.4499187522524324	1.0689222719916824	0.342685370741483	0.761088973592963	1.0	7/24	20.73%	Cx3cl1^Cx3cr1;Ccl5^Ccr5;Tnf^Tnfrsf1b;Epo^Epor;Mdk^Ptprz1;Ucn^Crhr1;Fasl^Fas
prerank	GOBP_REGULATION_OF_RESPONSE_TO_EXTERNAL_STIMULUS	0.4126896524376485	1.0684322761629583	0.2992992992992993	0.758223200743101	1.0	27/63	40.29%	Cxcl12^Cxcr4;Ccl2^Ccr2;Cx3cl1^Cx3cr1;Ccl5^Ccr5;Thbs4^Cd47;Tnf^Tnfrsf1b;Cd86^Cd28;Lta^Tnfrsf1b;Cxcl1^Cxcr2;Pyy^Npy5r;Edn3^Ednrb;Nrxn1^Nlgn3;Npy^Npy5r;Ntf3^Ntrk3;Ccl5^Ccr4;Cxcl13^Cxcr3;Igf1^Igf1r;Sema5b^Plxna3;Edn1^Ednrb;Pomc^Oprm1;Cxcl10^Cxcr3;Pros1^Tyro3;Cxcl5^Cxcr2;Thbs1^Cd47;Lta^Tnfrsf1a;Edn2^Ednrb;F2^F2r
prerank	REACTOME_TNFR2_NON_CANONICAL_NF_KB_PATHWAY	0.4540162736364556	1.0682678415337634	0.34804413239719156	0.7536575285886509	1.0	12/21	30.51%	Tnf^Tnfrsf1b;Lta^Tnfrsf1b;Tnfsf13b^Tnfrsf13b;Tnfsf13b^Tnfrsf17;Cd70^Cd27;Tnfsf13b^Tnfrsf13c;Tnfsf14^Ltbr;Tnfsf8^Tnfrsf8;Tnfsf15^Tnfrsf25;Tnfsf12^Tnfrsf12a;Tnfsf13^Tnfrsf13b;Tnfsf11^Tnfrsf11b
prerank	GOBP_REGULATION_OF_SYSTEM_PROCESS	0.4255453970562413	1.0664900790134526	0.3163163163163163	0.7574492268665669	1.0	30/41	51.07%	Tnf^Tnfrsf1b;Adm^Calcrl;Avp^Avpr2;Ucn^Crhr1;Edn3^Ednrb;Calca^Calcrl;Ucn^Crhr2;Nrxn1^Nlgn3;Nmu^Nmur2;Avp^Avpr1b;Tac1^Tacr2;Pomc^Oprl1;Edn1^Ednrb;Avp^Avpr1a;Crh^Crhr1;Pomc^Oprm1;Ucn2^Crhr1;Nrxn2^Nlgn3;Tac1^Tacr1;Pomc^Oprk1;Gal^Galr1;Crh^Crhr2;Edn2^Ednrb;Agt^Agtr1a;Pomc^Oprd1;Oxt^Oxtr;Ghrl^Ghsr;Nrxn1^Nlgn1;Cck^Cckbr;Retn^Tlr4
prerank	GOBP_EPITHELIAL_CELL_DIFFERENTIATION	0.43348308170725414	1.0646644627159672	0.33133133133133136	0.7621443566016695	1.0	14/31	36.97%	Dll1^Notch1;Jag2^Notch1;Wnt11^Fzd5;Fgf10^Fgfr2;Jag1^Notch1;Fgf2^Fgfr2;Wnt5a^Fzd5;Jag1^Notch4;Wnt11^Fzd4;Dll1^Notch2;Jag2^Notch2;Jag1^Notch2;Wnt11^Fzd7;Jag2^Notch4
prerank	REACTOME_G_ALPHA_Q_SIGNALLING_EVENTS	0.4252349738992563	1.0635894490565987	0.3153153153153153	0.762294628194727	1.0	35/44	50.01%	Prok2^Prokr2;Prok1^Prokr2;Nms^Nmur2;Edn3^Ednrb;Pmch^Mchr1;Hcrt^Hcrtr1;Npff^Npffr1;Nts^Ntsr2;Nmu^Nmur2;Avp^Avpr1b;Tac1^Tacr2;Xcl1^Xcr1;Edn1^Ednrb;Trh^Trhr;Avp^Avpr1a;Grp^Grpr;F2^F2rl3;Hcrt^Hcrtr2;Prok1^Prokr1;Nts^Ntsr1;Tac1^Tacr1;Qrfp^Qrfpr;Tac2^Tacr3;Prok2^Prokr1;F2^F2rl2;Nms^Nmur1;Edn2^Ednrb;F2^F2r;Agt^Agtr1a;Nmu^Nmur1;Gnrh1^Gnrhr;F2^F2rl1;Oxt^Oxtr;Ghrl^Ghsr;Cck^Cckbr
prerank	GOBP_REGULATION_OF_DEFENSE_RESPONSE	0.45735703473336886	1.0628516881813743	0.3822937625754527	0.7608506414760497	1.0	5/18	10.68%	Cx3cl1^Cx3cr1;Ccl5^Ccr5;Tnf^Tnfrsf1b;Cd86^Cd28;Lta^Tnfrsf1b
prerank	GOBP_REGULATION_OF_LOCOMOTION	0.39672875056809487	1.058200420551746	0.2882882882882883	0.7794116912780497	1.0	30/104	33.85%	Cxcl12^Cxcr4;Icam1^Spn;Ccl2^Ccr2;Dll4^Notch1;Cx3cl1^Cx3cr1;Ccl5^Ccr5;Adipoq^Adipor1;Thbs4^Cd47;Ccl12^Ccr2;Jag1^Notch1;Mdk^Ptprz1;Kitl^Kit;Ptn^Ptprz1;Ntf3^Ntrk3;Mif^Ackr3;Wnt5b^Fzd4;Angpt2^Tek;Adipoq^Adipor2;Ccl5^Ccr4;Cxcl13^Cxcr3;Igf1^Igf1r;Tac1^Tacr2;Sema5b^Plxna3;Ccl20^Ccr6;Wnt11^Fzd4;Tac1^Tacr1;Tac2^Tacr3;Cxcl10^Cxcr3;Wnt5a^Mcam;Sema7a^Plxnc1
prerank	GOBP_RESPONSE_TO_FIBROBLAST_GROWTH_FACTOR	0.409792687247985	1.0541494328498686	0.33433433433433435	0.7905212352942486	1.0	3/56	12.06%	Fgf10^Fgfr2;Fgf7^Fgfr2;Fgf2^Fgfr2
prerank	GOBP_FIBROBLAST_GROWTH_FACTOR_RECEPTOR_SIGNALING_PATHWAY	0.409792687247985	1.0541494328498686	0.33433433433433435	0.7905212352942486	1.0	3/56	12.06%	Fgf10^Fgfr2;Fgf7^Fgfr2;Fgf2^Fgfr2
prerank	GOBP_MONOATOMIC_ION_HOMEOSTASIS	0.4464166603282269	1.0536119683579646	0.3787575150300601	0.7881062799881411	1.0	13/24	41.00%	Ccl2^Ccr2;Ccl5^Ccr5;Avp^Avpr2;Edn3^Ednrb;Xcl1^Xcr1;Edn1^Ednrb;Avp^Avpr1a;F2^F2rl3;Tac1^Tacr1;Cxcl10^Cxcr3;Edn2^Ednrb;F2^F2r;Agt^Agtr1a
prerank	GOBP_G_PROTEIN_COUPLED_RECEPTOR_SIGNALING_PATHWAY	0.39189281794254976	1.0524768566967841	0.2802802802802803	0.7886530117932016	1.0	92/132	50.01%	Ccl2^Ccr2;Cx3cl1^Cx3cr1;Ccl5^Ccr5;Ccl4^Ccr5;Ccl12^Ccr2;Ccl25^Ackr4;Penk^Oprm1;Adm^Calcrl;Ucn^Crhr1;Pyy^Npy5r;Prok2^Prokr2;Nms^Nmur2;Cort^Sstr3;Ccl24^Ccr3;Calca^Calcrl;Ucn^Crhr2;Cort^Sstr5;Pmch^Mchr1;Npy^Npy5r;Cort^Sstr1;Hcrt^Hcrtr1;Entpd1^Adora2a;Pyy^Npy2r;Npff^Npffr1;Nts^Ntsr2;Nmu^Nmur2;Ccl25^Ccr9;Rln1^Rxfp4;Rln1^Rxfp3;Cort^Sstr4;Pdyn^Oprl1;Ccl5^Ccr4;Tac1^Tacr2;Xcl1^Xcr1;Pomc^Oprl1;Edn1^Ednrb;Vi…
prerank	REACTOME_CHEMOKINE_RECEPTORS_BIND_CHEMOKINES	0.4275544189809025	1.0493069159804858	0.3663663663663664	0.8005116489528163	1.0	25/33	49.59%	Cxcl12^Cxcr4;Cx3cl1^Cx3cr1;Ccl5^Ccr5;Ccl4^Ccr5;Ccl25^Ackr4;Cxcl16^Cxcr6;Cxcl1^Cxcr2;Cxcl13^Cxcr5;Ccl25^Ccr9;Ccl5^Ccr4;Cxcl13^Cxcr3;Xcl1^Xcr1;Ccl20^Ccr6;Ccl28^Ccr3;Cxcl10^Cxcr3;Cxcl2^Cxcr2;Cxcl5^Cxcr2;Pf4^Cxcr3;Cxcl5^Cxcr1;Ccl22^Ccr4;Ccl28^Ccr10;Cxcl12^Ackr3;Ccl17^Ccr4;Ccl1^Ackr4;Ccl5^Ackr2
prerank	GOBP_REPRODUCTION	0.4210789088030932	1.0471197782409514	0.3963963963963964	0.8063557865403906	1.0	21/36	49.46%	Cxcl12^Cxcr4;Jag2^Notch1;Epo^Epor;Fgf10^Fgfr2;Jag1^Notch1;Fgf7^Fgfr2;Wnt5a^Fzd5;Kitl^Kit;Igf1^Igf1r;Tac1^Tacr2;Edn1^Ednrb;Avp^Avpr1a;Tac1^Tacr1;Tac2^Tacr3;Rln1^Rxfp1;Edn2^Ednrb;Rln1^Rxfp2;Lamb1^Cd44;Col9a3^Cd44;Oxt^Oxtr;Ghrl^Ghsr
prerank	GOBP_MULTICELLULAR_ORGANISM_REPRODUCTION	0.46551228104445996	1.0468483022536246	0.401010101010101	0.80253736081553	1.0	6/15	27.19%	Cxcl12^Cxcr4;Jag2^Notch1;Kitl^Kit;Igf1^Igf1r;Edn1^Ednrb;Avp^Avpr1a
prerank	GOBP_GROWTH	0.4066653455535428	1.04004115883493	0.38538538538538536	0.8327006448383537	1.0	16/55	33.45%	Cxcl12^Cxcr4;Dll1^Notch1;Dlk1^Notch1;Fgf10^Fgfr2;Fgf7^Fgfr2;Fgf2^Fgfr2;Ucn^Crhr2;Igf1^Igf1r;Dlk1^Notch2;Sema5b^Plxna3;Fgf1^Fgfr2;Avp^Avpr1a;Ghrh^Ghsr;Ghrh^Ghrhr;Dll1^Notch2;Wnt11^Fzd7
prerank	GOBP_CELL_CYCLE	0.4534349362964845	1.0389267797819417	0.40804020100502514	0.8332361723924613	1.0	3/17	23.40%	Fgf10^Fgfr2;Fgf2^Fgfr2;Igf1^Igf1r
prerank	GOCC_NEURON_PROJECTION	0.41541247787769314	1.0378010401860955	0.3883883883883884	0.8337897067482365	1.0	20/39	39.23%	Ccl2^Ccr2;Cx3cl1^Cx3cr1;Penk^Oprm1;Ucn^Crhr1;Ucn^Crhr2;Nrxn1^Nlgn3;Npy^Npy5r;Entpd1^Adora2a;Nts^Ntsr2;Pdyn^Oprl1;Pdyn^Oprm1;Crh^Crhr1;Ghrh^Ghsr;Pdyn^Oprk1;Nts^Ntsr1;Tac1^Tacr1;Efnb2^Ephb1;Ncam1^Ncam2;Pdyn^Oprd1;Crh^Crhr2
prerank	GOBP_REGULATION_OF_HORMONE_SECRETION	0.4392203625836224	1.0339269677611163	0.42326980942828485	0.8438331752462579	1.0	15/21	45.11%	Ucn^Crhr1;Ucn^Crhr2;Tac1^Tacr2;Gip^Gipr;Crh^Crhr1;Ghrh^Ghsr;Ucn2^Crhr1;Ghrh^Ghrhr;Tac1^Tacr1;Pomc^Oprk1;F2^F2rl2;Gal^Galr1;Crh^Crhr2;Agt^Agtr1a;F2^F2rl1
prerank	GOBP_HORMONE_TRANSPORT	0.4392203625836224	1.0339269677611163	0.42326980942828485	0.8438331752462579	1.0	15/21	45.11%	Ucn^Crhr1;Ucn^Crhr2;Tac1^Tacr2;Gip^Gipr;Crh^Crhr1;Ghrh^Ghsr;Ucn2^Crhr1;Ghrh^Ghrhr;Tac1^Tacr1;Pomc^Oprk1;F2^F2rl2;Gal^Galr1;Crh^Crhr2;Agt^Agtr1a;F2^F2rl1
prerank	GOBP_TRANSMEMBRANE_TRANSPORT	0.45040546282928284	1.0300604928302242	0.4307228915662651	0.8587502387635807	1.0	11/18	41.00%	Ccl2^Ccr2;Edn3^Ednrb;Nrxn1^Nlgn3;Adipoq^Adipor2;Xcl1^Xcr1;Edn1^Ednrb;F2^F2rl3;Gal^Galr2;Cxcl10^Cxcr3;F2^F2r;Agt^Agtr1a
prerank	GOBP_REGULATION_OF_CELL_CYCLE	0.45356102520484376	1.0240038927823707	0.44008056394763345	0.8849938711801432	1.0	3/15	23.40%	Fgf10^Fgfr2;Fgf2^Fgfr2;Igf1^Igf1r
prerank	GOBP_NEGATIVE_REGULATION_OF_CELL_ADHESION	0.4299602002772865	1.0220581369162598	0.45045045045045046	0.8900046586224426	1.0	4/24	13.54%	Cd80^Ctla4;Jag1^Notch1;Cd86^Ctla4;Mdk^Ptprz1
prerank	GOBP_REGULATION_OF_SECRETION	0.4076833566497616	1.021773931002128	0.43343343343343343	0.8860856029400046	1.0	36/44	55.37%	Tnf^Tnfrsf1b;Avp^Avpr2;Ucn^Crhr1;Edn3^Ednrb;Ucn^Crhr2;Npy^Npy5r;Entpd1^Adora2a;Avp^Avpr1b;Tac1^Tacr2;Pomc^Oprl1;Edn1^Ednrb;Gip^Gipr;Avp^Avpr1a;Npy^Npy2r;Crh^Crhr1;Pomc^Oprm1;Ghrh^Ghsr;Ucn2^Crhr1;Ghrh^Ghrhr;Tac1^Tacr1;Pomc^Oprk1;F2^F2rl2;Gal^Galr1;Crh^Crhr2;Edn2^Ednrb;F2^F2r;Agt^Agtr1a;F2^F2rl1;Oxt^Oxtr;Ghrl^Ghsr;Cck^Cckbr;Retn^Tlr4;Tnfsf11^Tnfrsf11a;Ucn2^Crhr2;Npy^Npy1r;Entpd1^Adora1
prerank	GOBP_SENSORY_PERCEPTION	0.43875903659073445	1.0171659221756228	0.46834170854271356	0.904733590242853	1.0	10/19	32.63%	Cxcl12^Cxcr4;Ccl2^Ccr2;Penk^Oprm1;Ucn^Crhr2;Nmu^Nmur2;Pdyn^Oprl1;Edn1^Ednrb;Pdyn^Oprm1;Pdyn^Oprk1;Tac1^Tacr1
prerank	WP_FOCAL_ADHESION_PI3KAKTMTOR_SIGNALING_PATHWAY	0.38910012175589476	1.0126901303459606	0.4444444444444444	0.9228820817497174	1.0	9/67	26.85%	Epo^Epor;Fgf10^Fgfr2;Fgf7^Fgfr2;Fgf2^Fgfr2;Csf3^Csf3r;Kitl^Kit;Angpt2^Tek;Igf1^Igf1r;Fgf1^Fgfr2
prerank	GOBP_INORGANIC_ION_HOMEOSTASIS	0.4248168593326646	1.0090821385281592	0.48348348348348347	0.9355430398946489	1.0	12/25	40.29%	Ccl2^Ccr2;Ccl5^Ccr5;Avp^Avpr2;Edn3^Ednrb;Xcl1^Xcr1;Edn1^Ednrb;Avp^Avpr1a;F2^F2rl3;Tac1^Tacr1;Cxcl10^Cxcr3;Edn2^Ednrb;F2^F2r
prerank	GOBP_NEGATIVE_REGULATION_OF_GENE_EXPRESSION	0.41450248711205884	1.0066220525019858	0.4649298597194389	0.9428857595486769	1.0	4/27	3.60%	Cd22^Ptprc;Dll4^Notch1;Cx3cl1^Cx3cr1;Dll1^Notch1
prerank	GOBP_COGNITION	0.4458736545583357	1.0057624524289193	0.4738955823293173	0.9416251976757604	1.0	9/15	32.63%	Mdk^Ptprz1;Ucn^Crhr1;Ptn^Ptprz1;Nrxn1^Nlgn3;Tac1^Tacr2;Crh^Crhr1;Nrxn2^Nlgn3;Nts^Ntsr1;Tac1^Tacr1
prerank	GOBP_NEGATIVE_REGULATION_OF_BIOSYNTHETIC_PROCESS	0.4413182271578935	1.001532796545771	0.4879518072289157	0.9576092059535429	1.0	6/16	36.18%	Dll4^Notch1;Epo^Epor;Dll4^Notch3;Edn1^Ednrb;Dll4^Notch2;Dll4^Notch4
prerank	GOBP_CHEMICAL_HOMEOSTASIS	0.406426469342928	1.0002819692578564	0.4854854854854855	0.9583198157748395	1.0	19/37	41.00%	Ccl2^Ccr2;Ccl5^Ccr5;Adipoq^Adipor1;Avp^Avpr2;Edn3^Ednrb;Adipoq^Adipor2;Igf1^Igf1r;Xcl1^Xcr1;Edn1^Ednrb;Avp^Avpr1a;F2^F2rl3;Angptl4^Cdh5;Tac1^Tacr1;Pomc^Oprk1;Cxcl10^Cxcr3;Crh^Crhr2;Edn2^Ednrb;F2^F2r;Agt^Agtr1a
prerank	REACTOME_EXTRACELLULAR_MATRIX_ORGANIZATION	-0.2662321131180654	-1.0	1.0	0.4946004319654428	0.47653429602888087	45/46	63.45%	Col4a4^Sdc1;Col4a6^Sdc1;Fn1^Sdc1;Thbs1^Sdc1;Col1a2^Sdc1;Col6a3^Sdc1;Thbs1^Sdc4;Col4a2^Sdc1;Col4a5^Sdc1;Tnxb^Sdc1;Col4a1^Sdc1;Col1a1^Sdc1;Tnc^Sdc1;Tnc^Sdc4;Col6a2^Sdc1;Tnn^Sdc1;Col6a1^Sdc1;Fn1^Cd44;Spp1^Cd44;Col1a2^Cd44;Col6a6^Sdc1;Col4a4^Cd44;Col1a1^Cd44;Col4a6^Cd44;Col4a2^Cd44;Lama4^Cd44;Col4a1^Cd44;Col6a5^Sdc1;Col9a2^Cd44;Col9a1^Sdc1;Comp^Sdc1;Col4a5^Cd44;Col2a1^Cd44;Col9a3^Sdc1;Col9a2^Sdc1;Col…
prerank	REACTOME_IRS_MEDIATED_SIGNALLING	-0.6144158628081458	-1.0	1.0	0.4946004319654428	0.47653429602888087	41/41	39.25%	Fgf6^Fgfr4;Fgf4^Fgfr4;Fgf15^Fgfr4;Fgf23^Fgfr4;Fgf6^Fgfr1;Fgf8^Fgfr4;Fgf20^Fgfr1;Fgf8^Fgfr1;Fgf17^Fgfr4;Fgf20^Fgfr4;Fgf17^Fgfr1;Fgf9^Fgfr4;Fgf5^Fgfr4;Fgf4^Fgfr1;Fgf15^Fgfr1;Fgf9^Fgfr1;Fgf23^Fgfr1;Fgf18^Fgfr3;Fgf18^Fgfr4;Fgf16^Fgfr4;Fgf5^Fgfr1;Fgf9^Fgfr3;Fgf1^Fgfr3;Fgf16^Fgfr1;Fgf1^Fgfr4;Fgf8^Fgfr3;Fgf15^Fgfr3;Fgf4^Fgfr3;Fgf23^Fgfr3;Fgf18^Fgfr1;Fgf6^Fgfr3;Fgf17^Fgfr3;Fgf16^Fgfr3;Fgf1^Fgfr1;Fgf20^Fg…
prerank	REACTOME_INSULIN_RECEPTOR_SIGNALLING_CASCADE	-0.6092200482444385	-1.0	1.0	0.4946004319654428	0.47653429602888087	42/42	39.78%	Fgf6^Fgfr4;Fgf4^Fgfr4;Fgf15^Fgfr4;Fgf23^Fgfr4;Fgf6^Fgfr1;Fgf8^Fgfr4;Fgf20^Fgfr1;Fgf8^Fgfr1;Fgf17^Fgfr4;Fgf20^Fgfr4;Fgf17^Fgfr1;Fgf9^Fgfr4;Fgf5^Fgfr4;Fgf4^Fgfr1;Fgf15^Fgfr1;Fgf9^Fgfr1;Fgf23^Fgfr1;Fgf18^Fgfr3;Fgf18^Fgfr4;Fgf16^Fgfr4;Fgf5^Fgfr1;Fgf9^Fgfr3;Fgf1^Fgfr3;Fgf16^Fgfr1;Fgf1^Fgfr4;Fgf8^Fgfr3;Fgf15^Fgfr3;Fgf4^Fgfr3;Fgf23^Fgfr3;Fgf18^Fgfr1;Fgf6^Fgfr3;Fgf17^Fgfr3;Fgf16^Fgfr3;Fgf1^Fgfr1;Fgf20^Fg…
prerank	REACTOME_MAPK_FAMILY_SIGNALING_CASCADES	-0.2294034085723865	-1.0	1.0	0.4946004319654428	0.47653429602888087	46/47	55.00%	Fgf6^Fgfr4;Epgn^Egfr;Fgf4^Fgfr4;Fgf15^Fgfr4;Fgf23^Fgfr4;Fgf6^Fgfr1;Fgf8^Fgfr4;Fgf20^Fgfr1;Fgf8^Fgfr1;Fgf17^Fgfr4;Fgf20^Fgfr4;Fgf17^Fgfr1;Fgf9^Fgfr4;Fgf5^Fgfr4;Fgf4^Fgfr1;Fgf15^Fgfr1;Fgf9^Fgfr1;Fgf23^Fgfr1;Fgf18^Fgfr3;Fgf18^Fgfr4;Fgf16^Fgfr4;Fgf5^Fgfr1;Fgf9^Fgfr3;Fgf1^Fgfr3;Fgf16^Fgfr1;Fgf1^Fgfr4;Fgf8^Fgfr3;Fgf15^Fgfr3;Fgf4^Fgfr3;Fgf23^Fgfr3;Fgf18^Fgfr1;Fgf6^Fgfr3;Fgf17^Fgfr3;Fgf16^Fgfr3;Fgf1^Fgfr…
prerank	REACTOME_SIGNALING_BY_TYPE_1_INSULIN_LIKE_GROWTH_FACTOR_1_RECEPTOR_IGF1R	-0.33750676410458125	-1.0	1.0	0.4946004319654428	0.47653429602888087	42/43	39.25%	Fgf6^Fgfr4;Fgf4^Fgfr4;Fgf15^Fgfr4;Fgf23^Fgfr4;Fgf6^Fgfr1;Fgf8^Fgfr4;Fgf20^Fgfr1;Fgf8^Fgfr1;Fgf17^Fgfr4;Fgf20^Fgfr4;Fgf17^Fgfr1;Fgf9^Fgfr4;Fgf5^Fgfr4;Fgf4^Fgfr1;Fgf15^Fgfr1;Fgf9^Fgfr1;Fgf23^Fgfr1;Fgf18^Fgfr3;Fgf18^Fgfr4;Fgf16^Fgfr4;Fgf5^Fgfr1;Fgf9^Fgfr3;Fgf1^Fgfr3;Fgf16^Fgfr1;Fgf1^Fgfr4;Fgf8^Fgfr3;Fgf15^Fgfr3;Fgf4^Fgfr3;Fgf23^Fgfr3;Fgf18^Fgfr1;Fgf6^Fgfr3;Fgf17^Fgfr3;Fgf16^Fgfr3;Fgf1^Fgfr1;Fgf20^Fg…
prerank	REACTOME_SIGNALING_BY_FGFR	-0.6144158628081458	-1.0	1.0	0.4946004319654428	0.47653429602888087	41/41	39.25%	Fgf6^Fgfr4;Fgf4^Fgfr4;Fgf15^Fgfr4;Fgf23^Fgfr4;Fgf6^Fgfr1;Fgf8^Fgfr4;Fgf20^Fgfr1;Fgf8^Fgfr1;Fgf17^Fgfr4;Fgf20^Fgfr4;Fgf17^Fgfr1;Fgf9^Fgfr4;Fgf5^Fgfr4;Fgf4^Fgfr1;Fgf15^Fgfr1;Fgf9^Fgfr1;Fgf23^Fgfr1;Fgf18^Fgfr3;Fgf18^Fgfr4;Fgf16^Fgfr4;Fgf5^Fgfr1;Fgf9^Fgfr3;Fgf1^Fgfr3;Fgf16^Fgfr1;Fgf1^Fgfr4;Fgf8^Fgfr3;Fgf15^Fgfr3;Fgf4^Fgfr3;Fgf23^Fgfr3;Fgf18^Fgfr1;Fgf6^Fgfr3;Fgf17^Fgfr3;Fgf16^Fgfr3;Fgf1^Fgfr1;Fgf20^Fg…
prerank	REACTOME_SIGNALING_BY_INSULIN_RECEPTOR	-0.6092200482444385	-1.0	1.0	0.4946004319654428	0.47653429602888087	42/42	39.78%	Fgf6^Fgfr4;Fgf4^Fgfr4;Fgf15^Fgfr4;Fgf23^Fgfr4;Fgf6^Fgfr1;Fgf8^Fgfr4;Fgf20^Fgfr1;Fgf8^Fgfr1;Fgf17^Fgfr4;Fgf20^Fgfr4;Fgf17^Fgfr1;Fgf9^Fgfr4;Fgf5^Fgfr4;Fgf4^Fgfr1;Fgf15^Fgfr1;Fgf9^Fgfr1;Fgf23^Fgfr1;Fgf18^Fgfr3;Fgf18^Fgfr4;Fgf16^Fgfr4;Fgf5^Fgfr1;Fgf9^Fgfr3;Fgf1^Fgfr3;Fgf16^Fgfr1;Fgf1^Fgfr4;Fgf8^Fgfr3;Fgf15^Fgfr3;Fgf4^Fgfr3;Fgf23^Fgfr3;Fgf18^Fgfr1;Fgf6^Fgfr3;Fgf17^Fgfr3;Fgf16^Fgfr3;Fgf1^Fgfr1;Fgf20^Fg…
prerank	GOBP_POSITIVE_REGULATION_OF_TRANSPORT	0.3961726395039961	0.9966818827448887	0.5105105105105106	0.9709077742726856	1.0	29/45	51.23%	Cxcl12^Cxcr4;Ccl2^Ccr2;Ucn^Crhr1;Edn3^Ednrb;Ucn^Crhr2;Adipoq^Adipor2;Avp^Avpr1b;Tac1^Tacr2;Edn1^Ednrb;Gip^Gipr;Avp^Avpr1a;Crh^Crhr1;F2^F2rl3;Gal^Galr2;Ghrh^Ghrhr;Tac1^Tacr1;Cxcl10^Cxcr3;F2^F2rl2;Gal^Galr1;Crh^Crhr2;Edn2^Ednrb;F2^F2r;Agt^Agtr1a;F2^F2rl1;Angpt1^Tek;Oxt^Oxtr;Cck^Cckbr;Retn^Tlr4;Tnfsf11^Tnfrsf11a
prerank	GOBP_POSITIVE_REGULATION_OF_CELL_ADHESION	0.3922758455040586	0.9959621088355581	0.4974974974974975	0.9688718144524735	1.0	8/45	10.02%	Icam1^Spn;Icosl^Cd28;Ccl2^Ccr2;Cd80^Cd28;Icosl^Icos;Ccl5^Ccr5;Cd86^Cd28;H2-DMa^Cd4
prerank	GOBP_POSITIVE_REGULATION_OF_DEVELOPMENTAL_PROCESS	0.368798800196239	0.9904251609488419	0.5135135135135135	0.9907211150781204	1.0	36/118	33.85%	Cxcl12^Cxcr4;Dll3^Notch1;Cx3cl1^Cx3cr1;Dll1^Notch1;Ccl5^Ccr5;Flt3l^Flt3;Tnf^Tnfrsf1b;Dlk1^Notch1;Fgf10^Fgfr2;Jag1^Notch1;H2-DMa^Cd4;Lta^Tnfrsf1b;Fgf2^Fgfr2;Mdk^Alk;Mdk^Ptprz1;Tnfsf13b^Tnfrsf13c;Kitl^Kit;Ptn^Ptprz1;Ccl24^Ccr3;Ptn^Alk;Dll3^Notch2;Nrxn1^Nlgn3;Ntf3^Ntrk3;Wnt5b^Fzd4;Angpt2^Tek;Igf1^Igf1r;Dlk1^Notch2;Fgf1^Fgfr2;Jag1^Notch4;Ghrh^Ghsr;Wnt11^Fzd4;Ghrh^Ghrhr;Dll1^Notch2;Efnb2^Ephb1;Jag1^No…
prerank	GOBP_EPITHELIAL_TUBE_MORPHOGENESIS	0.4079729523736864	0.9901225420575517	0.5235235235235235	0.9864915002755636	1.0	5/28	12.06%	Cxcl12^Cxcr4;Dll4^Notch1;Dll1^Notch1;Fgf10^Fgfr2;Fgf2^Fgfr2
prerank	GOBP_REGULATION_OF_TRANSPORT	0.37896261318774677	0.9896937562019601	0.5345345345345346	0.9829571877631598	1.0	39/80	41.85%	Cxcl12^Cxcr4;Cd22^Ptprc;Ccl2^Ccr2;Dll1^Notch1;Tnf^Tnfrsf1b;Avp^Avpr2;Ucn^Crhr1;Edn3^Ednrb;Ucn^Crhr2;Nrxn1^Nlgn3;Npy^Npy5r;Entpd1^Adora2a;Adipoq^Adipor2;Avp^Avpr1b;Tac1^Tacr2;Pomc^Oprl1;Edn1^Ednrb;Gip^Gipr;Il16^Cd4;Avp^Avpr1a;Npy^Npy2r;Crh^Crhr1;Pomc^Oprm1;F2^F2rl3;Ghrh^Ghsr;Gal^Galr2;Ucn2^Crhr1;Ghrh^Ghrhr;Tac1^Tacr1;Pomc^Oprk1;Cxcl10^Cxcr3;F2^F2rl2;Thbs1^Cd47;Gal^Galr1;Crh^Crhr2;Edn2^Ednrb;F2^F2r…
prerank	GOBP_REGULATION_OF_INTRACELLULAR_SIGNAL_TRANSDUCTION	0.3701405249876497	0.988102457564859	0.5305305305305306	0.9851393230457064	1.0	29/111	29.58%	Cxcl12^Cxcr4;Cd22^Ptprc;Ccl2^Ccr2;Cx3cl1^Cx3cr1;Wnt11^Fzd5;Adipoq^Adipor1;Ccl12^Ccr2;Cd86^Cd28;Epo^Epor;Fgf10^Fgfr2;Fgf2^Fgfr2;Ucn^Crhr1;Wnt5a^Fzd5;Kitl^Kit;Ucn^Crhr2;Tnfsf14^Ltbr;Npy^Npy5r;Ntf3^Ntrk3;Mif^Ackr3;Nts^Ntsr2;Fasl^Fas;Igf1^Igf1r;Pomc^Oprl1;Gip^Gipr;Fgf1^Fgfr2;Npy^Npy2r;Crh^Crhr1;Pomc^Oprm1;F2^F2rl3
prerank	GOBP_HOMEOSTATIC_PROCESS	0.38139188473881097	0.987807023701761	0.5265265265265265	0.9811623299509695	1.0	30/69	34.99%	Ccl2^Ccr2;Cx3cl1^Cx3cr1;Dll1^Notch1;Ccl5^Ccr5;Flt3l^Flt3;Adipoq^Adipor1;Dlk1^Notch1;Tnfsf13b^Tnfrsf13b;Tnfsf13b^Tnfrsf17;Avp^Avpr2;Tnfsf13b^Tnfrsf13c;Edn3^Ednrb;Kitl^Kit;Hcrt^Hcrtr1;Fasl^Fas;Adipoq^Adipor2;Ccl5^Ccr4;Igf1^Igf1r;Xcl1^Xcr1;Edn1^Ednrb;Avp^Avpr1a;Plg^F2rl3;F2^F2rl3;Hcrt^Hcrtr2;Tnfsf11^Tnfrsf11b;Angptl4^Cdh5;Tac1^Tacr1;Pomc^Oprk1;Cxcl10^Cxcr3;Cxcl5^Cxcr2
prerank	GOBP_CELLULAR_HOMEOSTASIS	0.42949071011009904	0.987271335605999	0.5350701402805611	0.9782770291343514	1.0	10/19	40.29%	Ccl2^Ccr2;Ccl5^Ccr5;Igf1^Igf1r;Xcl1^Xcr1;Avp^Avpr1a;Plg^F2rl3;F2^F2rl3;Cxcl10^Cxcr3;Crh^Crhr2;F2^F2r
prerank	GOBP_RESPONSE_TO_NITROGEN_COMPOUND	0.4296265163221812	0.9859121449569916	0.5060483870967742	0.9795058988466794	1.0	9/17	41.85%	Adipoq^Adipor1;Jag1^Notch1;Igf1^Igf1r;Edn1^Ednrb;Crh^Crhr1;Pomc^Oprm1;Pomc^Oprk1;Agt^Agtr1a;Pomc^Oprd1
prerank	GOBP_NEGATIVE_REGULATION_OF_CELLULAR_COMPONENT_ORGANIZATION	0.42133652400512	0.9819690682365423	0.5281124497991968	0.9929520747520438	1.0	9/18	53.49%	Tnf^Tnfrsf1b;Ptn^Ptprz1;Nrxn1^Nlgn3;Sema5b^Plxna3;Sema4a^Plxnb3;Sema4d^Plxnb3;Nrxn1^Nlgn1;Sema5a^Plxnb3;Efnb3^Epha4
prerank	GOBP_REGULATION_OF_CELL_DEATH	0.3717077559731567	0.9810441229648341	0.5765765765765766	0.9918870298298629	1.0	29/86	33.93%	Cxcl12^Cxcr4;Ptn^Ncl;Cx3cl1^Cx3cr1;Mdk^Ncl;Dll1^Notch1;Ccl5^Ccr5;Tnf^Tnfrsf1b;Epo^Epor;Fgf10^Fgfr2;Lta^Tnfrsf1b;Fgf2^Fgfr2;Mdk^Ptprz1;Ucn^Crhr1;Kitl^Kit;Ptn^Ptprz1;Npy^Npy5r;Ntf3^Ntrk3;Mif^Ackr3;Fasl^Fas;Igf1^Igf1r;Edn1^Ednrb;Crh^Crhr1;Ghrh^Ghsr;Angptl4^Cdh5;Dll1^Notch2;Efnb2^Ephb1;Cxcl10^Cxcr3;Tnfsf10^Tnfrsf10b;Prok2^Prokr1
prerank	REACTOME_INTRACELLULAR_SIGNALING_BY_SECOND_MESSENGERS	0.3819029826648159	0.975025264275457	0.5615615615615616	1.0	1.0	3/49	16.62%	Cd80^Cd28;Cd86^Cd28;Kitl^Kit
prerank	REACTOME_NEGATIVE_REGULATION_OF_THE_PI3K_AKT_NETWORK	0.3819029826648159	0.975025264275457	0.5615615615615616	1.0	1.0	3/49	16.62%	Cd80^Cd28;Cd86^Cd28;Kitl^Kit
prerank	GOBP_SIGNAL_RELEASE	0.3909501854459187	0.9688251369128804	0.5855855855855856	1.0	1.0	29/37	55.37%	Ucn^Crhr1;Edn3^Ednrb;Ucn^Crhr2;Entpd1^Adora2a;Tac1^Tacr2;Edn1^Ednrb;Gip^Gipr;Npy^Npy2r;Crh^Crhr1;Pomc^Oprm1;Ghrh^Ghsr;Ucn2^Crhr1;Ghrh^Ghrhr;Tac1^Tacr1;Pomc^Oprk1;F2^F2rl2;Gal^Galr1;Crh^Crhr2;Edn2^Ednrb;F2^F2r;Agt^Agtr1a;F2^F2rl1;Oxt^Oxtr;Ghrl^Ghsr;Nrxn1^Nlgn1;Tnfsf11^Tnfrsf11a;Ucn2^Crhr2;Npy^Npy1r;Entpd1^Adora1
prerank	GOBP_REGULATION_OF_CELL_ADHESION	0.3610975283461241	0.9652084933796141	0.6256256256256256	1.0	1.0	18/102	16.88%	Cxcl12^Cxcr4;Icam1^Spn;Icosl^Cd28;Ccl2^Ccr2;Icosl^Ctla4;Cd80^Cd28;Icosl^Icos;Dll1^Notch1;Ccl5^Ccr5;Jag2^Notch1;Cd80^Ctla4;Cd86^Cd28;Jag1^Notch1;H2-DMa^Cd4;Cd86^Ctla4;Mdk^Ptprz1;Tnfsf13b^Tnfrsf13c;Ptn^Ptprz1
prerank	GOBP_POSITIVE_REGULATION_OF_ERK1_AND_ERK2_CASCADE	0.38546065720345113	0.9635500829552505	0.5815815815815816	1.0	1.0	6/38	19.85%	Cxcl12^Cxcr4;Epo^Epor;Fgf10^Fgfr2;Fgf2^Fgfr2;Npy^Npy5r;Mif^Ackr3
prerank	GOBP_ERK1_AND_ERK2_CASCADE	0.38257141335074457	0.9632796334755827	0.6106106106106106	1.0	1.0	7/43	19.85%	Cxcl12^Cxcr4;Epo^Epor;Fgf10^Fgfr2;Fgf2^Fgfr2;Ccl24^Ccr3;Npy^Npy5r;Mif^Ackr3
prerank	GOBP_SYNAPTIC_SIGNALING	0.3886166235085515	0.962912220129776	0.5985985985985987	1.0	1.0	15/33	32.63%	Ccl2^Ccr2;Cx3cl1^Cx3cr1;Penk^Oprm1;Ucn^Crhr1;Efnb3^Ephb1;Ucn^Crhr2;Nrxn1^Nlgn3;Npy^Npy5r;Igf1^Igf1r;Tac1^Tacr2;Pdyn^Oprm1;Npy^Npy2r;Crh^Crhr1;Nrxn2^Nlgn3;Tac1^Tacr1
prerank	GOBP_MAPK_CASCADE	0.36671205341316915	0.961806001811944	0.6256256256256256	1.0	1.0	14/82	23.40%	Cxcl12^Cxcr4;Ccl2^Ccr2;Ccl12^Ccr2;Epo^Epor;Fgf10^Fgfr2;Fgf2^Fgfr2;Wnt5a^Fzd5;Kitl^Kit;Ccl24^Ccr3;Npy^Npy5r;Ntf3^Ntrk3;Mif^Ackr3;Avp^Avpr1b;Igf1^Igf1r
prerank	GOBP_RESPIRATORY_SYSTEM_DEVELOPMENT	0.39492870395268626	0.9598268747118263	0.5815815815815816	1.0	1.0	3/28	12.06%	Fgf10^Fgfr2;Fgf7^Fgfr2;Fgf2^Fgfr2
prerank	GOBP_REGULATION_OF_BEHAVIOR	0.4201612076240705	0.9581863220661345	0.5653923541247485	1.0	1.0	15/17	52.00%	Ucn^Crhr1;Ucn^Crhr2;Pmch^Mchr1;Insl5^Rxfp4;Npy^Npy2r;Crh^Crhr1;Grp^Grpr;Ghrh^Ghsr;Ghrh^Ghrhr;Crh^Crhr2;Ghrl^Ghsr;Nrxn1^Nlgn1;Penk^Oprl1;Cck^Cckbr;Penk^Oprk1
prerank	GOBP_TISSUE_MORPHOGENESIS	0.36952453238205113	0.9541255415091422	0.6276276276276276	1.0	1.0	20/57	36.97%	Cxcl12^Cxcr4;Dll4^Notch1;Dll1^Notch1;Jag2^Notch1;Wnt11^Fzd5;Epo^Epor;Fgf10^Fgfr2;Jag1^Notch1;Fgf7^Fgfr2;Fgf2^Fgfr2;Wnt5a^Fzd5;Igf1^Igf1r;Fgf1^Fgfr2;Jag1^Notch4;Dll4^Notch2;Dll1^Notch2;Jag2^Notch2;Jag1^Notch2;Dll4^Notch4;Jag2^Notch4
prerank	REACTOME_CLASS_B_2_SECRETIN_FAMILY_RECEPTORS	0.4051846397987155	0.9539613150048809	0.5833333333333334	1.0	1.0	12/20	43.12%	Adm^Calcrl;Ucn^Crhr1;Calca^Calcrl;Ucn^Crhr2;Vip^Vipr1;Gip^Gipr;Crh^Crhr1;Ucn2^Crhr1;Ghrh^Ghrhr;Crh^Crhr2;Ghrh^Vipr1;Adm^Calcr
prerank	GOBP_TUBE_MORPHOGENESIS	0.3544238944608909	0.9506059322765574	0.6776776776776777	1.0	1.0	34/110	36.18%	Cxcl12^Cxcr4;Ccl2^Ccr2;Dll4^Notch1;Ptn^Ncl;Cx3cl1^Cx3cr1;Mdk^Ncl;Dll1^Notch1;Wnt11^Fzd5;Ccl12^Ccr2;Epo^Epor;Fgf10^Fgfr2;Jag1^Notch1;Fgf2^Fgfr2;Adm^Calcrl;Wnt5a^Fzd5;Ccl24^Ccr3;Dll1^Notch3;Angpt2^Tek;Efna3^Epha1;Dll4^Notch3;Jag1^Notch3;Fgf1^Fgfr2;Tnfsf12^Tnfrsf12a;Jag1^Notch4;Wnt11^Fzd4;Angptl4^Cdh5;Dll4^Notch2;Dll1^Notch2;Efnb2^Ephb1;Jag1^Notch2;Cxcl10^Cxcr3;Wnt5a^Mcam;Wnt11^Fzd8;Dll4^Notch4
prerank	GOBP_VESICLE_MEDIATED_TRANSPORT	0.39574536064744925	0.9447105832235808	0.6032064128256514	1.0	1.0	5/24	19.24%	Cd22^Ptprc;Ccl2^Ccr2;Dll1^Notch1;Adm^Calcrl;Nrxn1^Nlgn3
prerank	GOBP_ANATOMICAL_STRUCTURE_FORMATION_INVOLVED_IN_MORPHOGENESIS	0.35280042864608235	0.9413505442488377	0.7017017017017017	1.0	1.0	34/107	36.18%	Cxcl12^Cxcr4;Ccl2^Ccr2;Dll4^Notch1;Ptn^Ncl;Dll3^Notch1;Cx3cl1^Cx3cr1;Mdk^Ncl;Dll1^Notch1;Wnt11^Fzd5;Ccl12^Ccr2;Fgf10^Fgfr2;Fgf2^Fgfr2;Adm^Calcrl;Tnfsf13b^Tnfrsf13c;Dll3^Notch3;Wnt5a^Fzd5;Ccl24^Ccr3;Dll1^Notch3;Dll3^Notch2;Angpt2^Tek;Efna3^Epha1;Dll4^Notch3;Fgf1^Fgfr2;Tnfsf12^Tnfrsf12a;Wnt11^Fzd4;Angptl4^Cdh5;Dll4^Notch2;Dll1^Notch2;Efnb2^Ephb1;Wnt11^Fzd7;Cxcl10^Cxcr3;Wnt5a^Mcam;Wnt11^Fzd8;Dll4^No…
prerank	MIR_466L_3P	0.3849348410974006	0.9402297157414531	0.6266266266266266	1.0	1.0	19/31	53.38%	Dll4^Notch1;Dll3^Notch1;Wnt11^Fzd5;Jag1^Notch1;Dll3^Notch3;Wnt5a^Fzd5;Ntf3^Ntrk3;Dll4^Notch3;Jag1^Notch3;Wnt11^Fzd4;Wnt11^Fzd7;Wnt11^Fzd8;Lamc1^Cd44;Col9a1^Cd44;Wnt5a^Fzd7;Wnt5a^Fzd1;Col2a1^Cd44;Ntf3^Ntrk2;Wnt5a^Fzd8
prerank	GOBP_NEGATIVE_REGULATION_OF_CELL_DEATH	0.36161551893862676	0.9326716555870516	0.6856856856856857	1.0	1.0	20/57	33.93%	Cx3cl1^Cx3cr1;Mdk^Ncl;Dll1^Notch1;Ccl5^Ccr5;Tnf^Tnfrsf1b;Epo^Epor;Fgf10^Fgfr2;Fgf2^Fgfr2;Mdk^Ptprz1;Ucn^Crhr1;Kitl^Kit;Npy^Npy5r;Ntf3^Ntrk3;Mif^Ackr3;Igf1^Igf1r;Edn1^Ednrb;Crh^Crhr1;Ghrh^Ghsr;Angptl4^Cdh5;Prok2^Prokr1
prerank	GOBP_REGULATION_OF_RESPONSE_TO_STRESS	0.36557407470816067	0.9323781350788161	0.6716716716716716	1.0	1.0	30/47	54.07%	Cxcl12^Cxcr4;Ccl2^Ccr2;Cx3cl1^Cx3cr1;Ccl5^Ccr5;Tnf^Tnfrsf1b;Cd86^Cd28;Epo^Epor;Penk^Oprm1;Lta^Tnfrsf1b;Ucn^Crhr2;Npy^Npy5r;Mif^Ackr3;Igf1^Igf1r;Pomc^Oprm1;Grp^Grpr;Pomc^Oprk1;Pros1^Tyro3;Thbs1^Cd47;Crh^Crhr2;Lta^Tnfrsf1a;F2^F2r;F2^F2rl1;Cxcl12^Ackr3;Ghrl^Ghsr;Cck^Cckbr;Wnt5a^Fzd1;Tnfsf11^Tnfrsf11a;Penk^Oprk1;Kng2^Bdkrb2;Cd200^Cd200r2
prerank	GOCC_PLASMA_MEMBRANE_REGION	0.3938973506086057	0.9311213620821082	0.6098294884653962	1.0	1.0	5/22	20.73%	Dll1^Notch1;Jag1^Notch1;Nrxn1^Nlgn3;Entpd1^Adora2a;Fasl^Fas
prerank	BMI1_TARGET_GENES	0.4000983085627621	0.9308826452848835	0.6271356783919598	1.0	1.0	8/19	53.56%	Mdk^Ptprz1;Npy^Npy5r;Ntf3^Ntrk3;Wnt11^Fzd7;Mpz^Mpzl1;Nrxn1^Nlgn1;Wnt5a^Fzd7;Wnt11^Fzd6
prerank	GOBP_REGULATION_OF_MULTICELLULAR_ORGANISMAL_DEVELOPMENT	0.3444054198343857	0.9308340001029115	0.7647647647647647	1.0	1.0	39/135	33.85%	Cxcl12^Cxcr4;Ccl2^Ccr2;Dll4^Notch1;Dll3^Notch1;Cx3cl1^Cx3cr1;Dll1^Notch1;Ccl5^Ccr5;Flt3l^Flt3;Tnf^Tnfrsf1b;Dlk1^Notch1;Fgf10^Fgfr2;Jag1^Notch1;H2-DMa^Cd4;Lta^Tnfrsf1b;Fgf2^Fgfr2;Mdk^Ptprz1;Csf3^Csf3r;Kitl^Kit;Ptn^Ptprz1;Ccl24^Ccr3;Efnb3^Ephb1;Angptl7^Pirb;Dll3^Notch2;Nrxn1^Nlgn3;Ntf3^Ntrk3;Angpt2^Tek;Fasl^Fas;Efna3^Epha1;Dlk1^Notch2;Sema5b^Plxna3;Fgf1^Fgfr2;Ccl20^Ccr6;Jag1^Notch4;Tnfsf11^Tnfrsf11…
prerank	GOBP_POSITIVE_REGULATION_OF_MAPK_CASCADE	0.3567287192603596	0.9296655684721112	0.7107107107107107	1.0	1.0	11/75	19.85%	Cxcl12^Cxcr4;Ccl2^Ccr2;Ccl12^Ccr2;Epo^Epor;Fgf10^Fgfr2;Fgf2^Fgfr2;Wnt5a^Fzd5;Kitl^Kit;Npy^Npy5r;Ntf3^Ntrk3;Mif^Ackr3
prerank	GOBP_RESPONSE_TO_OXYGEN_CONTAINING_COMPOUND	0.3724958834793865	0.9294274881827848	0.6646646646646647	1.0	1.0	21/37	52.85%	Cx3cl1^Cx3cr1;Ccl5^Ccr5;Adipoq^Adipor1;Tnf^Tnfrsf1b;Jag1^Notch1;Adm^Calcrl;Igf1^Igf1r;Edn1^Ednrb;Gip^Gipr;Crh^Crhr1;Pomc^Oprm1;Pomc^Oprk1;Crh^Crhr2;Agt^Agtr1a;Pomc^Oprd1;Adm^Calcr;Ghrl^Ghsr;Nrxn1^Nlgn1;Retn^Tlr4;Igf2^Igf2r;Gdf15^Tgfbr2
prerank	GOBP_POSITIVE_REGULATION_OF_SIGNAL_TRANSDUCTION	0.34462918853390845	0.9277236551290536	0.7567567567567568	1.0	1.0	39/129	34.00%	Cxcl12^Cxcr4;Ccl2^Ccr2;Dll4^Notch1;Cx3cl1^Cx3cr1;Dll1^Notch1;Jag2^Notch1;Wnt11^Fzd5;Adipoq^Adipor1;Ccl12^Ccr2;Cd86^Cd28;Epo^Epor;Fgf10^Fgfr2;Jag1^Notch1;Fgf2^Fgfr2;Ucn^Crhr1;Wnt5a^Fzd5;Kitl^Kit;Ucn^Crhr2;Tnfsf14^Ltbr;Nrxn1^Nlgn3;Npy^Npy5r;Ntf3^Ntrk3;Mif^Ackr3;Nts^Ntsr2;Fasl^Fas;Igf1^Igf1r;Gip^Gipr;Fgf1^Fgfr2;Crh^Crhr1;Pomc^Oprm1;F2^F2rl3;Ghrh^Ghsr;Wnt11^Fzd4;Pomc^Oprk1;Dll4^Notch2;Dll1^Notch2;Jag…
prerank	GOBP_MORPHOGENESIS_OF_AN_EPITHELIUM	0.3582528987516561	0.9233086636289523	0.7147147147147147	1.0	1.0	21/56	41.00%	Cxcl12^Cxcr4;Dll4^Notch1;Dll1^Notch1;Jag2^Notch1;Wnt11^Fzd5;Fgf10^Fgfr2;Jag1^Notch1;Fgf7^Fgfr2;Fgf2^Fgfr2;Wnt5a^Fzd5;Igf1^Igf1r;Fgf1^Fgfr2;Jag1^Notch4;Dll4^Notch2;Dll1^Notch2;Jag2^Notch2;Jag1^Notch2;Dll4^Notch4;Jag2^Notch4;Wnt11^Fzd2;Agt^Agtr1a
prerank	GOBP_CELLULAR_RESPONSE_TO_OXYGEN_CONTAINING_COMPOUND	0.38873212235420584	0.9219295523632501	0.6376376376376376	1.0	1.0	3/23	6.07%	Cx3cl1^Cx3cr1;Adipoq^Adipor1;Tnf^Tnfrsf1b
prerank	GOBP_REGULATION_OF_TRANS_SYNAPTIC_SIGNALING	0.3773858791668535	0.9196276906863322	0.6783567134268537	1.0	1.0	13/28	32.63%	Ccl2^Ccr2;Penk^Oprm1;Ucn^Crhr1;Efnb3^Ephb1;Ucn^Crhr2;Nrxn1^Nlgn3;Npy^Npy5r;Igf1^Igf1r;Tac1^Tacr2;Npy^Npy2r;Crh^Crhr1;Nrxn2^Nlgn3;Tac1^Tacr1
prerank	GOBP_EPITHELIUM_DEVELOPMENT	0.3473412556974178	0.9136478814549134	0.7677677677677678	1.0	1.0	23/77	33.45%	Cxcl12^Cxcr4;Dll4^Notch1;Dll3^Notch1;Dll1^Notch1;Jag2^Notch1;Wnt11^Fzd5;Epo^Epor;Fgf10^Fgfr2;Jag1^Notch1;Fgf7^Fgfr2;Fgf2^Fgfr2;Wnt5a^Fzd5;Dll3^Notch2;Igf1^Igf1r;Edn1^Ednrb;Fgf1^Fgfr2;Jag1^Notch4;Wnt11^Fzd4;Dll4^Notch2;Dll1^Notch2;Jag2^Notch2;Jag1^Notch2;Wnt11^Fzd7
prerank	GOBP_ADENYLATE_CYCLASE_MODULATING_G_PROTEIN_COUPLED_RECEPTOR_SIGNALING_PATHWAY	0.3757951501428417	0.9132001970378871	0.6846846846846847	1.0	1.0	14/27	43.12%	Adm^Calcrl;Calca^Calcrl;Cort^Sstr5;Cort^Sstr4;Vip^Vipr1;Gip^Gipr;Cort^Sstr2;Ucn2^Crhr1;Ghrh^Ghrhr;Cxcl10^Cxcr3;Rln1^Rxfp1;Ghrh^Vipr1;Rln1^Rxfp2;Adm^Calcr
prerank	GOBP_DEFENSE_RESPONSE	0.34655669565443287	0.9126225832700104	0.7587587587587588	1.0	1.0	56/84	54.94%	Icam1^Spn;Ccl2^Ccr2;Cx3cl1^Cx3cr1;Ccl5^Ccr5;Ccl4^Ccr5;Ccl12^Ccr2;Tnf^Tnfrsf1b;Cd86^Cd28;Cxcl16^Cxcr6;Lta^Tnfrsf1b;Cxcl1^Cxcr2;H2-K1^Cd8a;Adm^Calcrl;Ccl24^Ccr3;Calca^Calcrl;Npy^Npy5r;Ccl5^Ccr4;Cxcl13^Cxcr3;H2-M3^Cd8a;Il16^Cd4;Ccl20^Ccr6;Npy^Npy2r;Grp^Grpr;Ccl28^Ccr3;H2-Eb1^Cd4;Pomc^Oprk1;Cxcl10^Cxcr3;Cxcl2^Cxcr2;Cxcl5^Cxcr2;Pf4^Cxcr3;Thbs1^Cd47;Lta^Tnfrsf1a;F2^F2r;Agt^Agtr1a;Ccl22^Ccr4;H2-Ab1^Cd4;…
prerank	GOBP_REGULATION_OF_BODY_FLUID_LEVELS	0.382792041259787	0.9099524938538449	0.6726726726726727	1.0	1.0	11/21	45.11%	Avp^Avpr2;Entpd1^Adora2a;Cd34^Selp;Edn1^Ednrb;Plg^F2rl3;F2^F2rl3;Tac1^Tacr1;F2^F2rl2;Pros1^Tyro3;F2^F2r;F2^F2rl1
prerank	GOBP_CELL_JUNCTION_ASSEMBLY	0.37294265415719874	0.9083739442430326	0.688376753507014	1.0	1.0	12/29	50.99%	Wnt11^Fzd5;Wnt5a^Fzd5;Efnb3^Ephb1;Nrxn1^Nlgn3;Efnb1^Ephb1;Nrxn2^Nlgn3;Efnb2^Ephb1;Efnb3^Ephb3;Oxt^Oxtr;Ghrl^Ghsr;Nrxn1^Nlgn1;Wnt5a^Fzd1
prerank	GOBP_NEUROGENESIS	0.3302176817545824	0.8994068942214053	0.8848848848848849	1.0	1.0	34/159	26.53%	Cxcl12^Cxcr4;Ccl2^Ccr2;Dll4^Notch1;Dll3^Notch1;Cx3cl1^Cx3cr1;Dll1^Notch1;Ccl5^Ccr5;Jag2^Notch1;Tnf^Tnfrsf1b;Epo^Epor;Fgf10^Fgfr2;Jag1^Notch1;Lta^Tnfrsf1b;Fgf2^Fgfr2;Mdk^Alk;Mdk^Ptprz1;Dll3^Notch3;Edn3^Ednrb;Ptn^Ptprz1;Efnb3^Ephb1;Dll1^Notch3;Ptn^Alk;Nrxn1^Nlgn3;Ntf3^Ntrk3;Wnt5b^Fzd4;Ccl5^Ccr4;Efna2^Epha8;Igf1^Igf1r;Dll4^Notch3;Sema5b^Plxna3;Efnb1^Ephb1;Jag2^Notch3;Edn1^Ednrb;Jag1^Notch3
prerank	GOBP_POSITIVE_REGULATION_OF_INTRACELLULAR_SIGNAL_TRANSDUCTION	0.3376132617151989	0.8982825324586559	0.8338338338338338	1.0	1.0	27/103	34.00%	Cxcl12^Cxcr4;Ccl2^Ccr2;Cx3cl1^Cx3cr1;Wnt11^Fzd5;Ccl12^Ccr2;Cd86^Cd28;Epo^Epor;Fgf10^Fgfr2;Fgf2^Fgfr2;Ucn^Crhr1;Wnt5a^Fzd5;Kitl^Kit;Ucn^Crhr2;Tnfsf14^Ltbr;Npy^Npy5r;Ntf3^Ntrk3;Mif^Ackr3;Nts^Ntsr2;Igf1^Igf1r;Gip^Gipr;Fgf1^Fgfr2;Crh^Crhr1;Pomc^Oprm1;F2^F2rl3;Wnt11^Fzd4;Pomc^Oprk1;F2^F2rl2
prerank	GOBP_SECRETION	0.34908657020929773	0.8967039119891165	0.7757757757757757	1.0	1.0	40/59	56.45%	Tnf^Tnfrsf1b;Avp^Avpr2;Ucn^Crhr1;Edn3^Ednrb;Ucn^Crhr2;Npy^Npy5r;Entpd1^Adora2a;Nmu^Nmur2;Avp^Avpr1b;Tac1^Tacr2;Pomc^Oprl1;Edn1^Ednrb;Gip^Gipr;Avp^Avpr1a;Npy^Npy2r;Crh^Crhr1;Pomc^Oprm1;Ghrh^Ghsr;Ucn2^Crhr1;Ghrh^Ghrhr;Tac1^Tacr1;Pomc^Oprk1;F2^F2rl2;Gal^Galr1;Crh^Crhr2;Edn2^Ednrb;F2^F2r;Agt^Agtr1a;F2^F2rl1;Oxt^Oxtr;Ghrl^Ghsr;Nrxn1^Nlgn1;Cck^Cckbr;Retn^Tlr4;Tnfsf11^Tnfrsf11a;Comp^Sdc1;Ucn2^Crhr2;Npy^…
prerank	GOBP_FEEDING_BEHAVIOR	0.381198232258435	0.8940622851221761	0.7164328657314629	1.0	1.0	11/22	30.27%	Ucn^Crhr1;Pyy^Npy5r;Ucn^Crhr2;Pmch^Mchr1;Npy^Npy5r;Hcrt^Hcrtr1;Pyy^Npy2r;Nmu^Nmur2;Insl5^Rxfp4;Npy^Npy2r;Hcrt^Hcrtr2
prerank	GOBP_AMIDE_TRANSPORT	0.3936909654815534	0.892995013830976	0.7021276595744681	1.0	1.0	12/16	50.01%	Ucn^Crhr1;Ucn^Crhr2;Gip^Gipr;Avp^Avpr1a;Crh^Crhr1;Ghrh^Ghsr;Ghrh^Ghrhr;F2^F2rl2;Crh^Crhr2;F2^F2rl1;Ghrl^Ghsr;Cck^Cckbr
prerank	GOBP_OSSIFICATION	0.3768024525331227	0.887999574031998	0.7261785356068204	1.0	1.0	3/22	12.06%	Dlk1^Notch1;Jag1^Notch1;Fgf2^Fgfr2
prerank	GOBP_POSITIVE_REGULATION_OF_CELL_PROJECTION_ORGANIZATION	0.3714132951657427	0.8843577008736753	0.7307307307307307	1.0	1.0	5/23	18.92%	Epo^Epor;Mdk^Alk;Mdk^Ptprz1;Ptn^Ptprz1;Ptn^Alk
prerank	GOBP_REGULATION_OF_VASCULATURE_DEVELOPMENT	0.38536202199142505	0.8841684512072415	0.6991951710261569	1.0	1.0	10/17	50.25%	Ccl2^Ccr2;Ccl24^Ccr3;Angpt2^Tek;Efna3^Epha1;Cxcl10^Cxcr3;Agt^Agtr1a;C3^C3ar1;Efna1^Epha1;Ghrl^Ghsr;Dll1^Notch4
prerank	GOBP_CELL_ADHESION	0.32407920580220484	0.8838989649930412	0.9029029029029029	1.0	1.0	73/155	51.13%	Cxcl12^Cxcr4;Icam1^Spn;Icosl^Cd28;Cd22^Ptprc;Ccl2^Ccr2;Selplg^Sell;Icosl^Ctla4;Cd80^Cd28;Icosl^Icos;Cx3cl1^Cx3cr1;Dll1^Notch1;Comp^Cd47;Ccl5^Ccr5;Jag2^Notch1;Thbs4^Cd47;Cd80^Ctla4;Cd86^Cd28;Thbs2^Cd47;Jag1^Notch1;H2-DMa^Cd4;Cd86^Ctla4;Mdk^Ptprz1;Tnfsf13b^Tnfrsf13c;Kitl^Kit;Ptn^Ptprz1;Efnb3^Ephb1;Nrxn1^Nlgn3;Angpt2^Tek;Cd34^Selp;Cxcl13^Cxcr3;H2-DMb2^Cd4;Efnb1^Ephb1;Alcam^Cd6;Npy^Npy2r;Jag1^Notch4;…
prerank	GOBP_LOCOMOTION	0.3231833295256423	0.8836312122623515	0.92992992992993	1.0	1.0	86/188	53.49%	Cxcl12^Cxcr4;Icam1^Spn;Ccl2^Ccr2;Dll4^Notch1;Cx3cl1^Cx3cr1;Ccl5^Ccr5;Adipoq^Adipor1;Thbs4^Cd47;Ccl4^Ccr5;Ccl12^Ccr2;Ccl25^Ackr4;Jag1^Notch1;Cxcl16^Cxcr6;Cxcl1^Cxcr2;Mdk^Ptprz1;Edn3^Ednrb;Kitl^Kit;Cxcl13^Cxcr5;Ptn^Ptprz1;Ccl24^Ccr3;Efnb3^Ephb1;Efna4^Epha1;Ntf3^Ntrk3;Mif^Ackr3;Wnt5b^Fzd4;Angpt2^Tek;Ccl25^Ccr9;Adipoq^Adipor2;Ccl5^Ccr4;Cxcl13^Cxcr3;Efna2^Epha8;Igf1^Igf1r;Efna3^Epha1;Tac1^Tacr2;Dll4^N…
prerank	GOBP_TUBE_DEVELOPMENT	0.3264813020829325	0.8809418701450044	0.8938938938938938	1.0	1.0	34/127	33.79%	Cxcl12^Cxcr4;Ccl2^Ccr2;Dll4^Notch1;Ptn^Ncl;Cx3cl1^Cx3cr1;Mdk^Ncl;Dll1^Notch1;Wnt11^Fzd5;Ccl12^Ccr2;Epo^Epor;Fgf10^Fgfr2;Jag1^Notch1;Fgf7^Fgfr2;Fgf2^Fgfr2;Adm^Calcrl;Wnt5a^Fzd5;Ccl24^Ccr3;Dll1^Notch3;Angpt2^Tek;Efna3^Epha1;Dll4^Notch3;Edn1^Ednrb;Jag1^Notch3;Fgf1^Fgfr2;Tnfsf12^Tnfrsf12a;Jag1^Notch4;Wnt11^Fzd4;Angptl4^Cdh5;Dll4^Notch2;Dll1^Notch2;Efnb2^Ephb1;Jag1^Notch2;Cxcl10^Cxcr3;Wnt5a^Mcam
prerank	GOBP_INFLAMMATORY_RESPONSE	0.3416812112513409	0.8807154963700885	0.8208208208208209	1.0	1.0	39/62	54.94%	Icam1^Spn;Ccl2^Ccr2;Cx3cl1^Cx3cr1;Ccl5^Ccr5;Ccl4^Ccr5;Ccl12^Ccr2;Tnf^Tnfrsf1b;Lta^Tnfrsf1b;Cxcl1^Cxcr2;Ccl24^Ccr3;Calca^Calcrl;Npy^Npy5r;Ccl5^Ccr4;Cxcl13^Cxcr3;Ccl20^Ccr6;Cxcl10^Cxcr3;Cxcl2^Cxcr2;Cxcl5^Cxcr2;Pf4^Cxcr3;Thbs1^Cd47;Lta^Tnfrsf1a;F2^F2r;Agt^Agtr1a;Ccl22^Ccr4;C3^C3ar1;Tnfsf4^Tnfrsf4;Mdk^Sdc1;F2^F2rl1;C3^Cr2;Anxa1^Fpr1;Ccl17^Ccr4;Ghrl^Ghsr;Ccl5^Ackr2;Ccl2^Ackr2;Tnfsf11^Tnfrsf11a;Ptn^Sdc…
prerank	GOBP_LEUKOCYTE_DIFFERENTIATION	0.37609173607258334	0.8800458353633824	0.7152917505030181	1.0	1.0	9/20	33.24%	Flt3l^Flt3;H2-DMa^Cd4;Kitl^Kit;Dlk1^Notch2;Ccl20^Ccr6;Tnfsf11^Tnfrsf11b;Dll4^Notch2;Dll1^Notch2;Jag2^Notch2
prerank	GOBP_RENAL_SYSTEM_DEVELOPMENT	0.363787234419718	0.8798661239807856	0.7324649298597194	1.0	1.0	10/26	33.42%	Dll1^Notch1;Fgf10^Fgfr2;Jag1^Notch1;Fgf2^Fgfr2;Dll1^Notch3;Angpt2^Tek;Jag1^Notch3;Fgf1^Fgfr2;Dll1^Notch2;Jag1^Notch2
prerank	GOBP_REGULATION_OF_CELL_JUNCTION_ASSEMBLY	0.38811590299174925	0.8784959616793316	0.6898288016112789	1.0	1.0	8/15	50.99%	Wnt5a^Fzd5;Efnb3^Ephb1;Nrxn1^Nlgn3;Efnb3^Ephb3;Oxt^Oxtr;Ghrl^Ghsr;Nrxn1^Nlgn1;Wnt5a^Fzd1
prerank	GOBP_EXPORT_FROM_CELL	0.3442730158362959	0.8739275405705935	0.8038038038038038	1.0	1.0	36/50	56.45%	Tnf^Tnfrsf1b;Ucn^Crhr1;Edn3^Ednrb;Ucn^Crhr2;Npy^Npy5r;Entpd1^Adora2a;Tac1^Tacr2;Edn1^Ednrb;Gip^Gipr;Avp^Avpr1a;Npy^Npy2r;Crh^Crhr1;Pomc^Oprm1;Ghrh^Ghsr;Ucn2^Crhr1;Ghrh^Ghrhr;Tac1^Tacr1;Pomc^Oprk1;F2^F2rl2;Gal^Galr1;Crh^Crhr2;Edn2^Ednrb;F2^F2r;Agt^Agtr1a;F2^F2rl1;Oxt^Oxtr;Ghrl^Ghsr;Nrxn1^Nlgn1;Cck^Cckbr;Retn^Tlr4;Tnfsf11^Tnfrsf11a;Comp^Sdc1;Ucn2^Crhr2;Npy^Npy1r;Entpd1^Adora1;Ccl5^Ccr1
prerank	GOBP_NEGATIVE_REGULATION_OF_MULTICELLULAR_ORGANISMAL_PROCESS	0.33124561064024893	0.8737249605395088	0.8708708708708709	1.0	1.0	28/85	34.24%	Ccl2^Ccr2;Dll4^Notch1;Dll3^Notch1;Cx3cl1^Cx3cr1;Dll1^Notch1;Adipoq^Adipor1;Cd80^Ctla4;Tnf^Tnfrsf1b;Dlk1^Notch1;Cd86^Ctla4;Adm^Calcrl;Avp^Avpr2;Ucn^Crhr1;Calca^Calcrl;Ucn^Crhr2;Angptl7^Pirb;Angpt2^Tek;Fasl^Fas;Cxcl13^Cxcr3;Tac1^Tacr2;Sema5b^Plxna3;Avp^Avpr1a;Crh^Crhr1;Ucn2^Crhr1;Pomc^Oprk1;Wnt11^Fzd7;Cxcl10^Cxcr3;Pros1^Tyro3
prerank	GOBP_BEHAVIOR	0.3398040640368996	0.8722325450399369	0.8508508508508509	1.0	1.0	44/60	54.62%	Penk^Oprm1;Mdk^Alk;Mdk^Ptprz1;Ucn^Crhr1;Pyy^Npy5r;Nms^Nmur2;Ptn^Ptprz1;Ucn^Crhr2;Pmch^Mchr1;Ptn^Alk;Nrxn1^Nlgn3;Npy^Npy5r;Hcrt^Hcrtr1;Pyy^Npy2r;Nmu^Nmur2;Tac1^Tacr2;Insl5^Rxfp4;Avp^Avpr1a;Npy^Npy2r;Crh^Crhr1;Grp^Grpr;Ghrh^Ghsr;Hcrt^Hcrtr2;Nrxn2^Nlgn3;Ghrh^Ghrhr;Nts^Ntsr1;Tac1^Tacr1;Slurp1^Chrna3;Crh^Crhr2;Agt^Agtr1a;Slurp1^Chrna4;Pyy^Gpr83;Npy^Gpr83;Oxt^Oxtr;Ghrl^Ghsr;Nrxn1^Nlgn1;Penk^Oprl1;Cck^C…
prerank	GOBP_REGULATION_OF_CELLULAR_COMPONENT_BIOGENESIS	0.36343267672332485	0.8675454877279509	0.7467467467467468	1.0	1.0	13/24	50.99%	Wnt11^Fzd5;Thbs2^Cd47;Wnt5a^Fzd5;Efnb3^Ephb1;Nrxn1^Nlgn3;Tac1^Tacr1;Sema4a^Plxnb3;Sema4d^Plxnb3;Efnb3^Ephb3;Oxt^Oxtr;Ghrl^Ghsr;Nrxn1^Nlgn1;Wnt5a^Fzd1
prerank	GOBP_SYNAPSE_ASSEMBLY	0.35906630402015766	0.8674204745525457	0.7625250501002004	1.0	1.0	11/26	50.99%	Wnt5a^Fzd5;Efnb3^Ephb1;Nrxn1^Nlgn3;Efnb1^Ephb1;Nrxn2^Nlgn3;Efnb2^Ephb1;Efnb3^Ephb3;Oxt^Oxtr;Ghrl^Ghsr;Nrxn1^Nlgn1;Wnt5a^Fzd1
prerank	GOMF_SIGNALING_RECEPTOR_BINDING	0.32160993950015787	0.862256424531159	0.914914914914915	1.0	1.0	67/126	54.62%	Cd22^Ptprc;Dll4^Notch1;Ptn^Ncl;Dll3^Notch1;Cx3cl1^Cx3cr1;Mdk^Ncl;Dll1^Notch1;Jag2^Notch1;Jag1^Notch1;Mdk^Ptprz1;Edn3^Ednrb;Cort^Sstr3;Ptn^Ptprz1;Ucn^Crhr2;Angptl1^Pirb;Pmch^Mchr1;Gm11127^Cd8b1;Nrxn1^Nlgn3;H2-T23^Cd8b1;Sst^Sstr3;Igf1^Igf1r;Edn1^Ednrb;Il16^Cd4;Avp^Avpr1a;Jag1^Notch4;H2-K1^Cd8b1;Pdyn^Oprk1;Nrxn2^Nlgn3;H2-Eb1^Cd4;Pomc^Oprk1;Wnt11^Fzd7;F2^F2rl2;Angptl2^Pirb;Wnt11^Fzd8;Dll4^Notch4;Jag2…
prerank	REACTOME_SIGNALING_BY_RECEPTOR_TYROSINE_KINASES	0.33058082971959146	0.8524270212194727	0.8748748748748749	1.0	1.0	7/60	23.40%	Mdk^Alk;Mdk^Ptprz1;Kitl^Kit;Ptn^Ptprz1;Ptn^Alk;Ntf3^Ntrk3;Igf1^Igf1r
prerank	GOBP_POSITIVE_REGULATION_OF_EPITHELIAL_CELL_PROLIFERATION	0.35838081068901273	0.852280736081545	0.7727727727727728	1.0	1.0	4/24	16.91%	Fgf10^Fgfr2;Fgf7^Fgfr2;Fgf2^Fgfr2;Ccl24^Ccr3
prerank	LIU_OVARIAN_CANCER_TUMORS_AND_XENOGRAFTS_XDGS_DN	0.3357204761377446	0.8433700227756613	0.8478478478478478	1.0	1.0	27/45	51.76%	Icam1^Spn;Selplg^Sell;Ccl12^Ccr2;Cd86^Cd28;H2-DMa^Cd4;H2-K1^Cd8a;Adm^Calcrl;Edn3^Ednrb;Angpt2^Tek;Cd34^Selp;Tnfsf8^Tnfrsf8;Il16^Cd4;H2-DMb1^Cd4;Selplg^Selp;H2-Eb1^Cd4;Angptl2^Pirb;Dll4^Notch4;H2-Ab1^Cd4;C3^C3ar1;Col6a2^Cd44;Lamb1^Cd44;Col6a3^Cd44;Col6a1^Cd44;Col6a6^Cd44;H2-Aa^Cd4;Wnt5a^Fzd1;Col2a1^Cd44
prerank	WP_REGULATION_OF_ACTIN_CYTOSKELETON	0.3249342992645311	0.8388726140487617	0.8898898898898899	1.0	1.0	3/59	12.06%	Fgf10^Fgfr2;Fgf7^Fgfr2;Fgf2^Fgfr2
prerank	GOBP_SMALL_MOLECULE_METABOLIC_PROCESS	0.3554904246210836	0.8373303771598565	0.8058058058058059	1.0	1.0	5/23	27.19%	Adipoq^Adipor1;Adipoq^Adipor2;Avp^Avpr1b;Edn1^Ednrb;Avp^Avpr1a
prerank	GOCC_EXTRACELLULAR_SPACE	0.32989339247617105	0.8326466643095246	0.8588588588588588	1.0	1.0	15/39	39.89%	Icam1^Spn;Comp^Cd47;Thbs4^Cd47;Kitl^Kit;Ptn^Ptprz1;Ccl24^Ccr3;Angptl7^Pirb;Angptl1^Pirb;Fasl^Fas;Ccl28^Ccr3;Tnfsf11^Tnfrsf11b;Wnt5a^Mcam;Angptl2^Pirb;Thbs1^Cd47;Lta^Tnfrsf1a
prerank	GOBP_BIOLOGICAL_PROCESS_INVOLVED_IN_INTERSPECIES_INTERACTION_BETWEEN_ORGANISMS	0.33655075583363087	0.8266270249353251	0.8608608608608609	1.0	1.0	22/32	54.39%	Icam1^Spn;Cx3cl1^Cx3cr1;Tnf^Tnfrsf1b;Lta^Tnfrsf1b;H2-K1^Cd8a;Wnt5a^Fzd5;Avp^Avpr1b;H2-M3^Cd8a;Gzma^F2rl1;H2-Eb1^Cd4;Pomc^Oprk1;Fcer2a^Cr2;Lta^Tnfrsf1a;F2^F2r;H2-Ab1^Cd4;F2^F2rl1;C3^Cr2;H2-Aa^Cd4;Penk^Oprk1;Igf2^Igf2r;Nmb^Nmbr;Kng1^Bdkrb1
prerank	REACTOME_PCP_CE_PATHWAY	0.3605475189694608	0.8257897715221608	0.7870837537840565	1.0	1.0	11/16	53.56%	Wnt11^Fzd5;Wnt5a^Fzd5;Wnt5b^Fzd4;Wnt11^Fzd4;Wnt11^Fzd7;Wnt11^Fzd8;Wnt11^Fzd2;Wnt5a^Fzd7;Wnt5a^Fzd1;Wnt5a^Fzd8;Wnt11^Fzd6
prerank	REACTOME_BETA_CATENIN_INDEPENDENT_WNT_SIGNALING	0.3605475189694608	0.8257897715221608	0.7870837537840565	1.0	1.0	11/16	53.56%	Wnt11^Fzd5;Wnt5a^Fzd5;Wnt5b^Fzd4;Wnt11^Fzd4;Wnt11^Fzd7;Wnt11^Fzd8;Wnt11^Fzd2;Wnt5a^Fzd7;Wnt5a^Fzd1;Wnt5a^Fzd8;Wnt11^Fzd6
prerank	REACTOME_SIGNALING_BY_WNT	0.3605475189694608	0.8257897715221608	0.7870837537840565	1.0	1.0	11/16	53.56%	Wnt11^Fzd5;Wnt5a^Fzd5;Wnt5b^Fzd4;Wnt11^Fzd4;Wnt11^Fzd7;Wnt11^Fzd8;Wnt11^Fzd2;Wnt5a^Fzd7;Wnt5a^Fzd1;Wnt5a^Fzd8;Wnt11^Fzd6
prerank	GOBP_CELL_CELL_SIGNALING	0.30861809262292295	0.8256334099196364	0.960960960960961	1.0	1.0	64/115	54.60%	Ccl2^Ccr2;Cx3cl1^Cx3cr1;Dll1^Notch1;Ccl5^Ccr5;Wnt11^Fzd5;Tnf^Tnfrsf1b;Fgf10^Fgfr2;Penk^Oprm1;Fgf7^Fgfr2;Fgf2^Fgfr2;Ucn^Crhr1;Wnt5a^Fzd5;Edn3^Ednrb;Efnb3^Ephb1;Ucn^Crhr2;Nrxn1^Nlgn3;Npy^Npy5r;Wnt5b^Fzd4;Entpd1^Adora2a;Igf1^Igf1r;Tac1^Tacr2;Edn1^Ednrb;Gip^Gipr;Pdyn^Oprm1;Npy^Npy2r;Crh^Crhr1;Pomc^Oprm1;Ghrh^Ghsr;Pdyn^Oprk1;Ucn2^Crhr1;Nrxn2^Nlgn3;Wnt11^Fzd4;Ghrh^Ghrhr;Tac1^Tacr1;Pomc^Oprk1;Wnt11^Fzd7…
prerank	GOBP_CALCIUM_ION_HOMEOSTASIS	0.3637743593212937	0.8241658808550872	0.7923387096774194	1.0	1.0	2/17	4.21%	Ccl2^Ccr2;Ccl5^Ccr5
prerank	GOBP_CELL_MOTILITY	0.2991287358910004	0.8205787487816091	0.990990990990991	1.0	1.0	52/186	37.90%	Cxcl12^Cxcr4;Icam1^Spn;Retn^Cap1;Ccl2^Ccr2;Selplg^Sell;Dll4^Notch1;Cx3cl1^Cx3cr1;Ccl5^Ccr5;Adipoq^Adipor1;Thbs4^Cd47;Ccl4^Ccr5;Ccl12^Ccr2;Jag1^Notch1;Cxcl1^Cxcr2;Mdk^Ptprz1;Edn3^Ednrb;Kitl^Kit;Cxcl13^Cxcr5;Ptn^Ptprz1;Ccl24^Ccr3;Ntf3^Ntrk3;Mif^Ackr3;Wnt5b^Fzd4;Angpt2^Tek;Adipoq^Adipor2;Cort^Sstr4;Ccl5^Ccr4;Cd34^Selp;Cxcl13^Cxcr3;Igf1^Igf1r;Tac1^Tacr2;Sema5b^Plxna3;Efnb1^Ephb1;Edn1^Ednrb;Ccl20^Ccr6…
prerank	GOCC_PRESYNAPSE	0.3441022431929415	0.8195026492177958	0.8418418418418419	1.0	1.0	16/24	58.65%	Penk^Oprm1;Ucn^Crhr2;Npy^Npy5r;Entpd1^Adora2a;Pdyn^Oprm1;Pdyn^Oprk1;Nts^Ntsr1;Pdyn^Oprd1;Ntf3^Ntrk2;Penk^Oprk1;Penk^Oprd1;Efnb3^Epha4;Npy^Npy1r;Ntf5^Ntrk2;Entpd1^Adora1;Ngf^Ngfr
prerank	GOBP_POSITIVE_REGULATION_OF_CELLULAR_COMPONENT_ORGANIZATION	0.31695440847468576	0.8148177316492541	0.9179179179179179	1.0	1.0	32/58	60.27%	Epo^Epor;Thbs2^Cd47;Mdk^Alk;Mdk^Ptprz1;Ptn^Ptprz1;Efnb3^Ephb1;Ptn^Alk;Nrxn1^Nlgn3;Ntf3^Ntrk3;Fasl^Fas;Igf1^Igf1r;Wnt11^Fzd4;Tac1^Tacr1;Sema7a^Plxnc1;Sema4a^Plxnb3;Sema4d^Plxnb3;Mdk^Sdc1;Efnb3^Ephb3;Angpt1^Tek;Oxt^Oxtr;Nrxn1^Nlgn1;Wnt5a^Fzd1;Ptn^Sdc1;Ntf3^Ntrk2;Sema5a^Plxnb3;Efnb3^Epha4;Ngf^Ntrk1;Efna5^Epha1;Ngf^Ngfr;Wnt5a^Fzd4;Ntf3^Ntrk1;Ins2^Insr
prerank	GOBP_GLAND_MORPHOGENESIS	0.3486463713744276	0.8125511397696503	0.8189134808853119	1.0	1.0	4/17	26.85%	Fgf10^Fgfr2;Fgf7^Fgfr2;Igf1^Igf1r;Fgf1^Fgfr2
prerank	GOCC_GLUTAMATERGIC_SYNAPSE	0.33927148555329156	0.8019324117063927	0.8617234468937875	1.0	1.0	7/22	33.13%	Wnt5a^Fzd5;Efnb3^Ephb1;Nrxn1^Nlgn3;Igf1^Igf1r;Efnb1^Ephb1;Nrxn2^Nlgn3;Efnb2^Ephb1
prerank	GOBP_DEFENSE_RESPONSE_TO_OTHER_ORGANISM	0.3522756538286611	0.8017006547420933	0.8472361809045226	1.0	1.0	12/16	56.45%	Cx3cl1^Cx3cr1;H2-K1^Cd8a;H2-M3^Cd8a;H2-Eb1^Cd4;Pomc^Oprk1;Lta^Tnfrsf1a;H2-Ab1^Cd4;F2^F2rl1;C3^Cr2;H2-Aa^Cd4;Nmb^Nmbr;Ccl5^Ccr1
prerank	GOBP_TAXIS	0.29376199929300045	0.7925056771397377	0.994994994994995	1.0	1.0	55/136	53.49%	Cxcl12^Cxcr4;Ccl2^Ccr2;Cx3cl1^Cx3cr1;Ccl5^Ccr5;Ccl4^Ccr5;Ccl12^Ccr2;Ccl25^Ackr4;Cxcl16^Cxcr6;Cxcl1^Cxcr2;Edn3^Ednrb;Cxcl13^Cxcr5;Ccl24^Ccr3;Efnb3^Ephb1;Ntf3^Ntrk3;Mif^Ackr3;Ccl25^Ccr9;Ccl5^Ccr4;Cxcl13^Cxcr3;Efna2^Epha8;Sema5b^Plxna3;Efnb1^Ephb1;Xcl1^Xcr1;Edn1^Ednrb;Ccl20^Ccr6;Efna4^Epha5;Ccl28^Ccr3;Efnb2^Ephb1;Cxcl10^Cxcr3;Sema7a^Plxnc1;Cxcl2^Cxcr2;Cxcl5^Cxcr2;Pf4^Cxcr3;Sema4a^Plxnb3;Cxcl5^Cxcr1;…
prerank	GOBP_REGULATION_OF_SYNAPSE_STRUCTURE_OR_ACTIVITY	0.3397664499451926	0.7912145418592514	0.8486973947895792	1.0	1.0	8/18	53.49%	Efnb3^Ephb1;Nrxn1^Nlgn3;Efnb3^Ephb3;Oxt^Oxtr;Ghrl^Ghsr;Nrxn1^Nlgn1;Wnt5a^Fzd1;Efnb3^Epha4
prerank	WP_WNT_SIGNALING_IN_KIDNEY_DISEASE	0.33654164450886004	0.7816762750248715	0.8504016064257028	1.0	1.0	12/18	53.56%	Wnt11^Fzd5;Wnt5a^Fzd5;Wnt5b^Fzd4;Wnt11^Fzd4;Wnt11^Fzd7;Wnt11^Fzd8;Wnt11^Fzd2;Wnt11^Fzd9;Wnt5a^Fzd7;Wnt5a^Fzd1;Wnt5a^Fzd8;Wnt11^Fzd6
prerank	WP_WNT_SIGNALING_PATHWAY_AND_PLURIPOTENCY	0.33654164450886004	0.7816762750248715	0.8504016064257028	1.0	1.0	12/18	53.56%	Wnt11^Fzd5;Wnt5a^Fzd5;Wnt5b^Fzd4;Wnt11^Fzd4;Wnt11^Fzd7;Wnt11^Fzd8;Wnt11^Fzd2;Wnt11^Fzd9;Wnt5a^Fzd7;Wnt5a^Fzd1;Wnt5a^Fzd8;Wnt11^Fzd6
prerank	GOBP_ANIMAL_ORGAN_MORPHOGENESIS	0.2902881087007584	0.7775167271675669	0.982982982982983	1.0	1.0	18/103	33.42%	Dll4^Notch1;Dll1^Notch1;Jag2^Notch1;Wnt11^Fzd5;Epo^Epor;Fgf10^Fgfr2;Jag1^Notch1;Fgf7^Fgfr2;Fgf2^Fgfr2;Wnt5a^Fzd5;Igf1^Igf1r;Fgf1^Fgfr2;Tnfsf11^Tnfrsf11b;Dll4^Notch2;Dll1^Notch2;Efnb2^Ephb1;Jag2^Notch2;Jag1^Notch2
prerank	GOBP_CANONICAL_WNT_SIGNALING_PATHWAY	0.3198165440076023	0.7767821678971766	0.9028056112224448	1.0	1.0	17/30	54.41%	Wnt11^Fzd5;Fgf10^Fgfr2;Fgf2^Fgfr2;Wnt5a^Fzd5;Wnt5b^Fzd4;Edn1^Ednrb;Wnt11^Fzd4;Wnt11^Fzd7;Wnt11^Fzd8;Wnt11^Fzd2;Mdk^Sdc1;Wnt11^Fzd9;Wnt5a^Fzd7;Wnt5a^Fzd1;Wnt5a^Fzd8;Wnt11^Fzd6;Wnt11^Fzd10
prerank	GOBP_REGULATION_OF_NEURON_PROJECTION_DEVELOPMENT	0.30203493615122295	0.7695037121252292	0.9629629629629629	1.0	1.0	19/49	59.13%	Epo^Epor;Mdk^Alk;Mdk^Ptprz1;Ptn^Ptprz1;Ptn^Alk;Nrxn1^Nlgn3;Sema5b^Plxna3;Sema7a^Plxnc1;Sema4a^Plxnb3;Sema4d^Plxnb3;Efnb3^Ephb3;Nrxn1^Nlgn1;Wnt5a^Fzd1;Sema5a^Plxnb3;Efnb3^Epha4;Ngf^Ntrk1;Ptn^Sdc2;Ngf^Ngfr;Wnt5a^Fzd4
prerank	REACTOME_DEVELOPMENTAL_BIOLOGY	0.29775828773276275	0.7685924406514727	0.965965965965966	1.0	1.0	21/54	53.62%	Cxcl12^Cxcr4;Sema4d^Cd72;Efnb3^Ephb1;Efna4^Epha1;Efna2^Epha8;Efna3^Epha1;Efnb1^Ephb1;Efnb2^Ephb1;Sema7a^Plxnc1;Efna2^Epha1;Sema4a^Plxnb3;Sema4d^Plxnb3;Efna1^Epha8;Efnb3^Ephb3;Efna4^Epha4;Efna1^Epha1;Efna3^Epha4;Sema5a^Plxnb3;Efna4^Epha8;Efnb3^Epha4;Dsg2^Dsc3
prerank	GOCC_SYNAPSE	0.2982072673260474	0.768356105224809	0.95995995995996	1.0	1.0	17/59	33.13%	Penk^Oprm1;Wnt5a^Fzd5;Ptn^Ptprz1;Efnb3^Ephb1;Ucn^Crhr2;Nrxn1^Nlgn3;Npy^Npy5r;Ntf3^Ntrk3;Entpd1^Adora2a;Igf1^Igf1r;Efnb1^Ephb1;Pdyn^Oprm1;Ghrh^Ghsr;Pdyn^Oprk1;Nrxn2^Nlgn3;Nts^Ntsr1;Efnb2^Ephb1
prerank	GOBP_REGULATION_OF_CELLULAR_LOCALIZATION	0.3322927761577543	0.7650214413875611	0.8857715430861723	1.0	1.0	9/18	49.64%	Nrxn1^Nlgn3;Gip^Gipr;F2^F2rl2;Crh^Crhr2;F2^F2r;F2^F2rl1;Angpt1^Tek;Ghrl^Ghsr;Nrxn1^Nlgn1
prerank	REACTOME_NERVOUS_SYSTEM_DEVELOPMENT	0.29505218988662163	0.7606337144353709	0.964964964964965	1.0	1.0	20/53	53.49%	Cxcl12^Cxcr4;Sema4d^Cd72;Efnb3^Ephb1;Efna4^Epha1;Efna2^Epha8;Efna3^Epha1;Efnb1^Ephb1;Efnb2^Ephb1;Sema7a^Plxnc1;Efna2^Epha1;Sema4a^Plxnb3;Sema4d^Plxnb3;Efna1^Epha8;Efnb3^Ephb3;Efna4^Epha4;Efna1^Epha1;Efna3^Epha4;Sema5a^Plxnb3;Efna4^Epha8;Efnb3^Epha4
prerank	GOBP_NEURON_APOPTOTIC_PROCESS	0.3347478461522284	0.7577770644024096	0.8639112903225806	1.0	1.0	3/16	20.73%	Cx3cl1^Cx3cr1;Mdk^Ptprz1;Fasl^Fas
prerank	REACTOME_G_ALPHA_S_SIGNALLING_EVENTS	0.30689500652286633	0.7565432236355438	0.9459459459459459	1.0	1.0	15/30	48.08%	Adm^Calcrl;Avp^Avpr2;Calca^Calcrl;Vip^Vipr1;Gip^Gipr;Crh^Crhr1;Ghrh^Ghrhr;Pomc^Mc2r;Crh^Crhr2;Rln1^Rxfp1;Ghrh^Vipr1;Rln1^Rxfp2;Adm^Calcr;Pomc^Mc5r;Iapp^Calcrl
prerank	GOBP_GENERATION_OF_NEURONS	0.27613499336603275	0.7497834401599113	0.993993993993994	1.0	1.0	27/145	26.53%	Cxcl12^Cxcr4;Dll4^Notch1;Cx3cl1^Cx3cr1;Dll1^Notch1;Ccl5^Ccr5;Jag2^Notch1;Epo^Epor;Jag1^Notch1;Fgf2^Fgfr2;Mdk^Alk;Mdk^Ptprz1;Edn3^Ednrb;Ptn^Ptprz1;Efnb3^Ephb1;Dll1^Notch3;Ptn^Alk;Nrxn1^Nlgn3;Ntf3^Ntrk3;Wnt5b^Fzd4;Ccl5^Ccr4;Efna2^Epha8;Dll4^Notch3;Sema5b^Plxna3;Efnb1^Ephb1;Jag2^Notch3;Edn1^Ednrb;Jag1^Notch3
prerank	GOBP_SEMAPHORIN_PLEXIN_SIGNALING_PATHWAY	0.31838991012715573	0.7452805192581771	0.9146586345381527	1.0	1.0	5/20	52.40%	Sema5b^Plxna3;Sema7a^Plxnc1;Sema4a^Plxnb3;Sema4d^Plxnb3;Sema5a^Plxnb3
prerank	GOBP_CELL_SURFACE_RECEPTOR_SIGNALING_PATHWAY_INVOLVED_IN_CELL_CELL_SIGNALING	0.3014602316540153	0.7446512856123053	0.9469469469469469	1.0	1.0	19/35	54.41%	Wnt11^Fzd5;Fgf10^Fgfr2;Fgf2^Fgfr2;Wnt5a^Fzd5;Nrxn1^Nlgn3;Wnt5b^Fzd4;Edn1^Ednrb;Wnt11^Fzd4;Wnt11^Fzd7;Wnt11^Fzd8;Wnt11^Fzd2;Mdk^Sdc1;Nrxn1^Nlgn1;Wnt11^Fzd9;Wnt5a^Fzd7;Wnt5a^Fzd1;Wnt5a^Fzd8;Wnt11^Fzd6;Wnt11^Fzd10
prerank	GOBP_CELLULAR_RESPONSE_TO_HORMONE_STIMULUS	0.3201306219205935	0.7397580796330114	0.8985943775100401	1.0	1.0	5/17	30.93%	Adipoq^Adipor1;Adipoq^Adipor2;Igf1^Igf1r;Crh^Crhr1;Ucn2^Crhr1
prerank	GOBP_LIPID_METABOLIC_PROCESS	0.30683074367558566	0.7392851846689975	0.9258517034068137	1.0	1.0	6/27	30.80%	Adipoq^Adipor1;Adipoq^Adipor2;Igf1^Igf1r;Edn1^Ednrb;Avp^Avpr1a;Gal^Galr2
prerank	GOMF_PROTEIN_CONTAINING_COMPLEX_BINDING	0.3068711794776042	0.7378689548115961	0.9359359359359359	1.0	1.0	15/26	54.55%	H2-T23^Cd8a;H2-DMa^Cd4;H2-K1^Cd8a;Ptn^Ptprz1;Igf1^Igf1r;H2-DMb2^Cd4;H2-DMb1^Cd4;H2-Eb1^Cd4;Col6a2^Gp6;Col6a1^Gp6;H2-Ab1^Cd4;Nrxn1^Nlgn1;H2-Aa^Cd4;Igf2^Igf2r;H2-Ob^Cd4
prerank	GOBP_RESPONSE_TO_HORMONE	0.30965704222819335	0.7375811306528761	0.9209209209209209	1.0	1.0	12/23	49.46%	Adipoq^Adipor1;Adipoq^Adipor2;Igf1^Igf1r;Edn1^Ednrb;Crh^Crhr1;Ucn2^Crhr1;Tac1^Tacr1;Pomc^Oprk1;Agt^Agtr1a;Gnrh1^Gnrhr;Oxt^Oxtr;Ghrl^Ghsr
prerank	GOBP_RESPONSE_TO_GROWTH_FACTOR	0.2814427160564819	0.736382024584278	0.988988988988989	1.0	1.0	5/73	12.06%	Dll4^Notch1;Dll1^Notch1;Fgf10^Fgfr2;Fgf7^Fgfr2;Fgf2^Fgfr2
prerank	GOBP_REGULATION_OF_CELL_PROJECTION_ORGANIZATION	0.2874800822051077	0.7356337814477422	0.983983983983984	1.0	1.0	19/52	59.13%	Epo^Epor;Mdk^Alk;Mdk^Ptprz1;Ptn^Ptprz1;Ptn^Alk;Nrxn1^Nlgn3;Sema5b^Plxna3;Sema7a^Plxnc1;Sema4a^Plxnb3;Sema4d^Plxnb3;Efnb3^Ephb3;Nrxn1^Nlgn1;Wnt5a^Fzd1;Sema5a^Plxnb3;Efnb3^Epha4;Ngf^Ntrk1;Ptn^Sdc2;Ngf^Ngfr;Wnt5a^Fzd4
prerank	WP_WNT_SIGNALING_PATHWAY_WP403	0.3197649052680692	0.7341345564062998	0.9026104417670683	1.0	1.0	11/17	54.41%	Wnt11^Fzd5;Wnt5a^Fzd5;Wnt11^Fzd7;Wnt11^Fzd8;Wnt11^Fzd2;Wnt11^Fzd9;Wnt5a^Fzd7;Wnt5a^Fzd1;Wnt5a^Fzd8;Wnt11^Fzd6;Wnt11^Fzd10
prerank	GOBP_CELL_CELL_SIGNALING_BY_WNT	0.2993468930519425	0.7325490446536571	0.950950950950951	1.0	1.0	17/32	54.41%	Wnt11^Fzd5;Fgf10^Fgfr2;Fgf2^Fgfr2;Wnt5a^Fzd5;Wnt5b^Fzd4;Edn1^Ednrb;Wnt11^Fzd4;Wnt11^Fzd7;Wnt11^Fzd8;Wnt11^Fzd2;Mdk^Sdc1;Wnt11^Fzd9;Wnt5a^Fzd7;Wnt5a^Fzd1;Wnt5a^Fzd8;Wnt11^Fzd6;Wnt11^Fzd10
prerank	GOBP_ESTABLISHMENT_OF_PROTEIN_LOCALIZATION	0.32645566825078953	0.7312586928868178	0.9033232628398792	1.0	1.0	9/15	49.64%	Gip^Gipr;F2^F2rl2;Crh^Crhr2;F2^F2r;Agt^Agtr1a;F2^F2rl1;Angpt1^Tek;Ghrl^Ghsr;Nrxn1^Nlgn1
prerank	GOBP_RESPONSE_TO_WOUNDING	0.29255578027310075	0.7291067191517797	0.958958958958959	1.0	1.0	16/39	52.48%	Ccl2^Ccr2;Cd34^Selp;Igf1^Igf1r;Plg^F2rl3;F2^F2rl3;F2^F2rl2;Pros1^Tyro3;Tnr^Sdc1;F2^F2r;Mdk^Sdc1;F2^F2rl1;Col1a1^Gp6;Lamb2^Cd44;Wnt5a^Fzd7;Ptn^Sdc1;Comp^Sdc1
prerank	GOBP_REGULATION_OF_PHOSPHORUS_METABOLIC_PROCESS	0.2665653094402299	0.7153693209137223	1.0	1.0	1.0	16/123	26.85%	Icam1^Spn;Cx3cl1^Cx3cr1;Flt3l^Flt3;Fgf10^Fgfr2;Fgf7^Fgfr2;Fgf2^Fgfr2;Wnt5a^Fzd5;Edn3^Ednrb;Kitl^Kit;Ntf3^Ntrk3;Entpd1^Adora2a;Adipoq^Adipor2;Avp^Avpr1b;Igf1^Igf1r;Edn1^Ednrb;Fgf1^Fgfr2
prerank	GOBP_POSITIVE_REGULATION_OF_PHOSPHORUS_METABOLIC_PROCESS	0.26609934337735275	0.7118649214731612	0.998998998998999	1.0	1.0	15/117	26.85%	Icam1^Spn;Cx3cl1^Cx3cr1;Flt3l^Flt3;Fgf10^Fgfr2;Fgf7^Fgfr2;Fgf2^Fgfr2;Wnt5a^Fzd5;Edn3^Ednrb;Kitl^Kit;Ntf3^Ntrk3;Adipoq^Adipor2;Avp^Avpr1b;Igf1^Igf1r;Edn1^Ednrb;Fgf1^Fgfr2
prerank	GOBP_NON_CANONICAL_WNT_SIGNALING_PATHWAY	0.3053929009823068	0.7107998912134332	0.9408817635270541	1.0	1.0	15/19	64.25%	Wnt11^Fzd5;Wnt5a^Fzd5;Wnt11^Fzd4;Wnt11^Fzd7;Wnt11^Fzd8;Wnt11^Fzd2;Wnt11^Fzd9;Wnt5a^Fzd7;Wnt5a^Fzd1;Wnt5a^Fzd8;Wnt11^Fzd6;Wnt11^Fzd10;Wnt5a^Fzd4;Wnt5a^Fzd2;Wnt5a^Fzd9
prerank	REACTOME_INTEGRIN_CELL_SURFACE_INTERACTIONS	0.3018918198774315	0.7095896247869264	0.9478435305917753	1.0	1.0	20/20	69.97%	Comp^Cd47;Thbs1^Cd47;Col6a5^Cd44;Col6a2^Cd44;Col6a3^Cd44;Col6a1^Cd44;Col9a3^Cd44;Col6a6^Cd44;Col9a1^Cd44;Col2a1^Cd44;Col4a5^Cd44;Col9a2^Cd44;Col4a1^Cd44;Col4a2^Cd44;Col4a6^Cd44;Col1a1^Cd44;Col4a4^Cd44;Col1a2^Cd44;Spp1^Cd44;Fn1^Cd44
prerank	REACTOME_HEMOSTASIS	0.2926512343888894	0.7016021107681629	0.9619619619619619	1.0	1.0	12/25	50.41%	Selplg^Sell;Angpt2^Tek;Sele^Glg1;Plg^F2rl3;F2^F2rl3;Selplg^Selp;F2^F2rl2;Thbs1^Cd47;F2^F2r;Col1a1^Gp6;Angpt1^Tek;Col1a2^Gp6
prerank	GOCC_COLLAGEN_CONTAINING_EXTRACELLULAR_MATRIX	0.3034638370064396	0.6971215976022467	0.9346076458752515	1.0	1.0	2/16	16.88%	Fgf10^Fgfr2;Ptn^Ptprz1
prerank	GOCC_AXON	0.308140423138251	0.6961963253997784	0.9284274193548387	1.0	1.0	9/15	54.60%	Ucn^Crhr2;Pdyn^Oprk1;Nts^Ntsr1;Ncam1^Ncam2;Pdyn^Oprd1;Crh^Crhr2;Penk^Oprk1;Penk^Oprd1;Npy^Npy1r
prerank	GOBP_GLAND_DEVELOPMENT	0.2831237952267327	0.6927236990864583	0.9658976930792377	1.0	1.0	12/28	52.24%	Fgf10^Fgfr2;Fgf7^Fgfr2;Fgf2^Fgfr2;Igf1^Igf1r;Fgf1^Fgfr2;Crh^Crhr1;Ghrh^Ghrhr;Rln1^Rxfp1;Pdgfa^Pdgfrb;Lama1^Cd44;Tnfsf11^Tnfrsf11a;Igf2^Igf2r
prerank	GOBP_REGULATION_OF_ANATOMICAL_STRUCTURE_MORPHOGENESIS	0.25996416864901967	0.6919578574729561	1.0	1.0	1.0	12/97	16.91%	Cxcl12^Cxcr4;Ccl2^Ccr2;Dll1^Notch1;Ccl5^Ccr5;Fgf10^Fgfr2;Jag1^Notch1;Fgf7^Fgfr2;Fgf2^Fgfr2;Mdk^Ptprz1;Tnfsf13b^Tnfrsf13c;Ptn^Ptprz1;Ccl24^Ccr3
prerank	GOBP_CELL_SUBSTRATE_ADHESION	0.28535230321039173	0.6876695275776746	0.9658976930792377	1.0	1.0	5/25	27.70%	Jag1^Notch1;Mdk^Ptprz1;Ptn^Ptprz1;Angpt2^Tek;Npy^Npy2r
prerank	GOBP_WOUND_HEALING	0.2858415725654182	0.6853097597986685	0.9719719719719719	1.0	1.0	11/26	52.48%	Ccl2^Ccr2;Cd34^Selp;Plg^F2rl3;F2^F2rl3;F2^F2rl2;Pros1^Tyro3;F2^F2r;F2^F2rl1;Col1a1^Gp6;Wnt5a^Fzd7;Comp^Sdc1
prerank	GOBP_REGULATION_OF_AXONOGENESIS	0.28016359870745144	0.6819318472521351	0.9769769769769769	1.0	1.0	7/28	53.49%	Sema5b^Plxna3;Sema7a^Plxnc1;Sema4a^Plxnb3;Sema4d^Plxnb3;Efnb3^Ephb3;Sema5a^Plxnb3;Efnb3^Epha4
prerank	GOBP_POSITIVE_REGULATION_OF_PROTEIN_METABOLIC_PROCESS	0.2571753696853752	0.6788933480537194	1.0	1.0	1.0	10/93	21.26%	Icam1^Spn;Cx3cl1^Cx3cr1;Flt3l^Flt3;Tnf^Tnfrsf1b;Wnt5a^Fzd5;Edn3^Ednrb;Kitl^Kit;Ntf3^Ntrk3;Fasl^Fas;Adipoq^Adipor2
prerank	GOBP_POSITIVE_REGULATION_OF_PHOSPHORYLATION	0.2525620952301532	0.6749390831738031	1.0	1.0	1.0	14/115	26.85%	Icam1^Spn;Cx3cl1^Cx3cr1;Flt3l^Flt3;Fgf10^Fgfr2;Fgf7^Fgfr2;Fgf2^Fgfr2;Wnt5a^Fzd5;Edn3^Ednrb;Kitl^Kit;Ntf3^Ntrk3;Adipoq^Adipor2;Igf1^Igf1r;Edn1^Ednrb;Fgf1^Fgfr2
prerank	GOBP_POSITIVE_REGULATION_OF_HYDROLASE_ACTIVITY	0.28971808071639565	0.6701946287185422	0.9638916750250752	1.0	1.0	14/19	68.78%	Fgf2^Fgfr2;Ntf3^Ntrk3;Fasl^Fas;Efna3^Epha1;Agt^Agtr1a;Efna1^Epha1;Efna3^Epha4;Wnt11^Fzd10;Ngf^Ntrk1;Ngf^Ngfr;Ntf3^Ntrk1;Fgf2^Fgfr1;Wnt5a^Fzd10;Efna3^Epha2
prerank	GOBP_REGULATION_OF_PHOSPHORYLATION	0.2481083182341745	0.6642175888464831	1.0	1.0	1.0	14/118	26.85%	Icam1^Spn;Cx3cl1^Cx3cr1;Flt3l^Flt3;Fgf10^Fgfr2;Fgf7^Fgfr2;Fgf2^Fgfr2;Wnt5a^Fzd5;Edn3^Ednrb;Kitl^Kit;Ntf3^Ntrk3;Adipoq^Adipor2;Igf1^Igf1r;Edn1^Ednrb;Fgf1^Fgfr2
prerank	GOBP_POSITIVE_REGULATION_OF_PROTEIN_MODIFICATION_PROCESS	0.2522478475441154	0.6550563640343626	0.998998998998999	1.0	1.0	8/72	21.26%	Icam1^Spn;Cx3cl1^Cx3cr1;Flt3l^Flt3;Wnt5a^Fzd5;Edn3^Ednrb;Kitl^Kit;Ntf3^Ntrk3;Adipoq^Adipor2
prerank	GOBP_PEPTIDYL_AMINO_ACID_MODIFICATION	0.2631186007966824	0.6532094089326491	0.990990990990991	1.0	1.0	17/39	60.27%	Fgf10^Fgfr2;Fgf7^Fgfr2;Kitl^Kit;Ntf3^Ntrk3;Igf1^Igf1r;Tnfsf18^Tnfrsf18;Agt^Agtr1a;Pdgfa^Pdgfrb;Angpt1^Tek;Efna1^Epha1;Ntf3^Ntrk2;Ntf5^Ntrk2;Ngf^Ntrk1;Efna5^Epha1;Iapp^Calcr;Ntf3^Ntrk1;Ins2^Insr
prerank	REACTOME_EPHA_MEDIATED_GROWTH_CONE_COLLAPSE	0.2699803285797434	0.650717145812493	0.9829659318637275	1.0	1.0	16/25	70.90%	Efna4^Epha1;Efna2^Epha8;Efna3^Epha1;Efna2^Epha1;Efna1^Epha8;Efna4^Epha4;Efna1^Epha1;Efna3^Epha4;Efna4^Epha8;Efna5^Epha1;Efna5^Epha8;Efna4^Epha2;Efna3^Epha2;Efna3^Epha8;Efna3^Epha7;Efna4^Epha7
prerank	GOCC_EXTERNAL_ENCAPSULATING_STRUCTURE	0.2793365508208958	0.6479489365506024	0.9658976930792377	1.0	1.0	3/17	26.85%	Fgf10^Fgfr2;Ptn^Ptprz1;Fgf1^Fgfr2
prerank	GOBP_RESPONSE_TO_ENDOGENOUS_STIMULUS	0.2424476371224031	0.6469385655514338	1.0	1.0	1.0	44/111	63.03%	Dll4^Notch1;Dll1^Notch1;Adipoq^Adipor1;Fgf10^Fgfr2;Fgf7^Fgfr2;Fgf2^Fgfr2;Ntf3^Ntrk3;Adipoq^Adipor2;Igf1^Igf1r;Edn1^Ednrb;Fgf1^Fgfr2;Crh^Crhr1;Pomc^Oprm1;Ucn2^Crhr1;Tac1^Tacr1;Pomc^Oprk1;Dll4^Notch2;Dll1^Notch2;Agt^Agtr1a;Pomc^Oprd1;Gnrh1^Gnrhr;Angpt1^Tek;Col6a1^Cd44;Oxt^Oxtr;Ghrl^Ghsr;Wnt5a^Fzd1;Retn^Tlr4;Col2a1^Cd44;Ntf3^Ntrk2;Gdf15^Tgfbr2;Ntf5^Ntrk2;Col4a1^Cd44;Ngf^Ntrk1;Ngf^Ngfr;Wnt5a^Fzd4;Ntf…
prerank	GOBP_POSITIVE_REGULATION_OF_MOLECULAR_FUNCTION	0.24437438600050007	0.6447428369961755	1.0	1.0	1.0	32/81	51.87%	Ccl2^Ccr2;Cx3cl1^Cx3cr1;Wnt11^Fzd5;Ccl12^Ccr2;Fgf10^Fgfr2;Fgf2^Fgfr2;Wnt5a^Fzd5;Kitl^Kit;Ucn^Crhr2;Nrxn1^Nlgn3;Ntf3^Ntrk3;Fasl^Fas;Igf1^Igf1r;Efna3^Epha1;Fgf1^Fgfr2;Gal^Galr2;Wnt11^Fzd4;Nts^Ntsr1;Wnt11^Fzd8;F2^F2r;Wnt11^Fzd2;Agt^Agtr1a;Efna1^Epha8;Efna3^Epha5;Pdgfa^Pdgfrb;F2^F2rl1;Angpt1^Tek;Efna1^Epha1;Efna3^Epha4;Wnt5a^Fzd1;Tnfsf11^Tnfrsf11a;Ntf3^Ntrk2
prerank	GOBP_PEPTIDYL_TYROSINE_MODIFICATION	0.2602843548646523	0.6376796618117654	0.990990990990991	1.0	1.0	12/32	60.27%	Fgf10^Fgfr2;Fgf7^Fgfr2;Kitl^Kit;Igf1^Igf1r;Tnfsf18^Tnfrsf18;Agt^Agtr1a;Pdgfa^Pdgfrb;Angpt1^Tek;Efna1^Epha1;Efna5^Epha1;Ntf3^Ntrk1;Ins2^Insr
prerank	GOBP_EPHRIN_RECEPTOR_SIGNALING_PATHWAY	0.24777468330487384	0.6356437552402385	1.0	1.0	1.0	17/51	53.49%	Efnb3^Ephb1;Efna4^Epha1;Efna2^Epha8;Efna3^Epha1;Efnb1^Ephb1;Efna4^Epha5;Efnb2^Ephb1;Efna2^Epha1;Efna1^Epha8;Efna3^Epha5;Efnb3^Ephb3;Efna2^Epha5;Efna4^Epha4;Efna1^Epha1;Efna3^Epha4;Efna4^Epha8;Efnb3^Epha4
prerank	GOBP_REGULATION_OF_HYDROLASE_ACTIVITY	0.2520936512337889	0.6287555374297717	0.997997997997998	1.0	1.0	25/41	70.66%	Fgf2^Fgfr2;Ntf3^Ntrk3;Fasl^Fas;Avp^Avpr1b;Efna3^Epha1;Gzma^F2rl1;Agt^Agtr1a;Sema4d^Plxnb3;Efna3^Epha5;Efna1^Epha1;Efna3^Epha4;Ntf3^Ntrk2;Wnt11^Fzd10;Ngf^Ntrk1;Efna5^Epha1;Ngf^Ngfr;Ntf3^Ntrk1;Sele^Cd44;Col4a3^Cd44;Fgf2^Fgfr1;Wnt5a^Fzd10;Efna3^Epha2;Efna1^Epha5;Efna3^Epha7;Gzma^F2r
prerank	GOCC_SYNAPTIC_MEMBRANE	0.2755226966985701	0.6272195549144735	0.9768844221105528	1.0	1.0	6/16	55.37%	Nrxn1^Nlgn3;Entpd1^Adora2a;Nrxn2^Nlgn3;Nrxn1^Nlgn1;Efnb3^Epha4;Entpd1^Adora1
prerank	WP_ESC_PLURIPOTENCY_PATHWAYS	0.23598390928776575	0.6191231465474442	1.0	1.0	1.0	17/76	53.56%	Wnt11^Fzd5;Fgf10^Fgfr2;Fgf7^Fgfr2;Fgf2^Fgfr2;Wnt5a^Fzd5;Wnt5b^Fzd4;Fgf1^Fgfr2;Wnt11^Fzd4;Wnt11^Fzd7;Wnt11^Fzd8;Wnt11^Fzd2;Pdgfa^Pdgfrb;Wnt11^Fzd9;Wnt5a^Fzd7;Wnt5a^Fzd1;Wnt5a^Fzd8;Wnt11^Fzd6
prerank	GOBP_POSITIVE_REGULATION_OF_CATALYTIC_ACTIVITY	0.23546304123466305	0.6126031231459358	1.0	1.0	1.0	40/63	70.26%	Wnt11^Fzd5;Fgf2^Fgfr2;Wnt5a^Fzd5;Kitl^Kit;Ntf3^Ntrk3;Fasl^Fas;Igf1^Igf1r;Efna3^Epha1;Fgf1^Fgfr2;Wnt11^Fzd4;Wnt11^Fzd8;F2^F2r;Agt^Agtr1a;Efna1^Epha8;Efna3^Epha5;Pdgfa^Pdgfrb;F2^F2rl1;Angpt1^Tek;Efna1^Epha1;Efna3^Epha4;Tnfsf11^Tnfrsf11a;Ntf3^Ntrk2;Wnt5a^Fzd8;Wnt11^Fzd10;Ngf^Ntrk1;Ngf^Ngfr;Wnt5a^Fzd4;Ntf3^Ntrk1;Ins2^Insr;Fgf2^Fgfr4;Sele^Ceacam1;Fgf2^Fgfr1;Fgf18^Fgfr2;Wnt5a^Fzd10;Efna3^Epha2;Efna3^Ep…
prerank	GOBP_PHOSPHORYLATION	0.22350477625001314	0.6013611192309198	1.0	1.0	1.0	41/127	60.93%	Icam1^Spn;Cx3cl1^Cx3cr1;Flt3l^Flt3;Wnt11^Fzd5;Fgf10^Fgfr2;Fgf7^Fgfr2;Fgf2^Fgfr2;Wnt5a^Fzd5;Edn3^Ednrb;Kitl^Kit;Ntf3^Ntrk3;Adipoq^Adipor2;Igf1^Igf1r;Edn1^Ednrb;Fgf1^Fgfr2;Wnt11^Fzd4;Wnt11^Fzd7;Wnt11^Fzd8;Tnfsf18^Tnfrsf18;Agt^Agtr1a;Efna1^Epha8;Pdgfa^Pdgfrb;Angpt1^Tek;Efna1^Epha1;Lama1^Cd44;Wnt5a^Fzd7;Wnt5a^Fzd1;Tnfsf11^Tnfrsf11a;Ntf3^Ntrk2;Gdf15^Tgfbr2;Wnt5a^Fzd8;Wnt11^Fzd10;Ntf5^Ntrk2;Ngf^Ntrk1;E…
prerank	REACTOME_CELL_SURFACE_INTERACTIONS_AT_THE_VASCULAR_WALL	0.26305905758701076	0.6001966759843796	0.9828629032258065	1.0	1.0	11/16	66.29%	Selplg^Sell;Angpt2^Tek;Sele^Glg1;Selplg^Selp;Col1a1^Gp6;Angpt1^Tek;Col1a2^Gp6;Sele^Cd44;Col1a1^Cd44;Sele^Ceacam1;Col1a2^Cd44
prerank	GOBP_NEURON_DEVELOPMENT	0.22360981813262615	0.6000754961557817	1.0	1.0	1.0	61/113	70.90%	Cxcl12^Cxcr4;Epo^Epor;Mdk^Alk;Mdk^Ptprz1;Edn3^Ednrb;Ptn^Ptprz1;Efnb3^Ephb1;Ptn^Alk;Nrxn1^Nlgn3;Ntf3^Ntrk3;Efna2^Epha8;Sema5b^Plxna3;Efnb1^Ephb1;Edn1^Ednrb;Efna4^Epha5;Efnb2^Ephb1;Sema7a^Plxnc1;Sema4a^Plxnb3;Edn2^Ednrb;Sema4d^Plxnb3;Efna1^Epha8;Efna3^Epha5;Efnb3^Ephb3;Lamb1^Cd44;Efna2^Epha5;Efna4^Epha4;Lamb2^Cd44;Lamc1^Cd44;Nrxn1^Nlgn1;Lama1^Cd44;Efna3^Epha4;Wnt5a^Fzd1;Ntf3^Ntrk2;Sema5a^Plxnb3;Efn…
prerank	GOBP_CELL_PROJECTION_ORGANIZATION	0.22324542122513058	0.599704140953115	1.0	1.0	1.0	62/117	70.90%	Cxcl12^Cxcr4;Ccl5^Ccr5;Epo^Epor;Mdk^Alk;Mdk^Ptprz1;Ptn^Ptprz1;Efnb3^Ephb1;Ptn^Alk;Nrxn1^Nlgn3;Ntf3^Ntrk3;Efna2^Epha8;Sema5b^Plxna3;Efnb1^Ephb1;Efna4^Epha5;Efnb2^Ephb1;Sema7a^Plxnc1;Sema4a^Plxnb3;Sema4d^Plxnb3;Efna1^Epha8;Efna3^Epha5;Pdgfa^Pdgfrb;Efnb3^Ephb3;Lamb1^Cd44;Efna2^Epha5;Efna4^Epha4;Lamb2^Cd44;Lamc1^Cd44;Nrxn1^Nlgn1;Lama1^Cd44;Efna3^Epha4;Wnt5a^Fzd1;Ntf3^Ntrk2;Sema5a^Plxnb3;Efna4^Epha8;E…
prerank	GOBP_REGULATION_OF_PROTEIN_MODIFICATION_PROCESS	0.2289147047156624	0.597861576188443	1.0	1.0	1.0	8/77	21.26%	Icam1^Spn;Cx3cl1^Cx3cr1;Flt3l^Flt3;Wnt5a^Fzd5;Edn3^Ednrb;Kitl^Kit;Ntf3^Ntrk3;Adipoq^Adipor2
prerank	REACTOME_EPH_EPHRIN_SIGNALING	0.23608630649501905	0.5972478866186375	1.0	1.0	1.0	22/42	70.90%	Efnb3^Ephb1;Efna4^Epha1;Efna2^Epha8;Efna3^Epha1;Efnb1^Ephb1;Efnb2^Ephb1;Efna2^Epha1;Efna1^Epha8;Efnb3^Ephb3;Efna4^Epha4;Efna1^Epha1;Efna3^Epha4;Efna4^Epha8;Efnb3^Epha4;Efna5^Epha1;Efna5^Epha8;Efnb3^Ephb6;Efna4^Epha2;Efna3^Epha2;Efna3^Epha8;Efna3^Epha7;Efna4^Epha7
prerank	REACTOME_EPH_EPHRIN_MEDIATED_REPULSION_OF_CELLS	0.23608630649501905	0.5972478866186375	1.0	1.0	1.0	22/42	70.90%	Efnb3^Ephb1;Efna4^Epha1;Efna2^Epha8;Efna3^Epha1;Efnb1^Ephb1;Efnb2^Ephb1;Efna2^Epha1;Efna1^Epha8;Efnb3^Ephb3;Efna4^Epha4;Efna1^Epha1;Efna3^Epha4;Efna4^Epha8;Efnb3^Epha4;Efna5^Epha1;Efna5^Epha8;Efnb3^Ephb6;Efna4^Epha2;Efna3^Epha2;Efna3^Epha8;Efna3^Epha7;Efna4^Epha7
prerank	GOBP_REGULATION_OF_CATALYTIC_ACTIVITY	0.22417067961794757	0.593146481876706	1.0	1.0	1.0	50/86	70.66%	Wnt11^Fzd5;Fgf2^Fgfr2;Wnt5a^Fzd5;Kitl^Kit;Ntf3^Ntrk3;Fasl^Fas;Avp^Avpr1b;Igf1^Igf1r;Efna3^Epha1;Fgf1^Fgfr2;Gzma^F2rl1;Wnt11^Fzd4;Wnt11^Fzd8;F2^F2r;Agt^Agtr1a;Sema4d^Plxnb3;Efna1^Epha8;Efna3^Epha5;Pdgfa^Pdgfrb;F2^F2rl1;Angpt1^Tek;Efna1^Epha1;Efna3^Epha4;Tnfsf11^Tnfrsf11a;Ntf3^Ntrk2;Wnt5a^Fzd8;Wnt11^Fzd10;Ngf^Ntrk1;Efna5^Epha1;Ngf^Ngfr;Wnt5a^Fzd4;Ntf3^Ntrk1;Ins2^Insr;Fgf2^Fgfr4;Sele^Cd44;Lep^Lepr;E…
prerank	GOBP_SKELETAL_SYSTEM_DEVELOPMENT	0.2422676064995066	0.5894591056178237	0.995995995995996	1.0	1.0	4/30	33.24%	Fgf2^Fgfr2;Dll3^Notch2;Dlk1^Notch2;Jag2^Notch2
prerank	GOBP_NEURON_PROJECTION_GUIDANCE	0.2218036573818743	0.5814392941149151	1.0	1.0	1.0	19/70	53.49%	Cxcl12^Cxcr4;Efnb3^Ephb1;Efna2^Epha8;Sema5b^Plxna3;Efnb1^Ephb1;Efna4^Epha5;Efnb2^Ephb1;Sema7a^Plxnc1;Sema4a^Plxnb3;Sema4d^Plxnb3;Efna1^Epha8;Efna3^Epha5;Efnb3^Ephb3;Efna2^Epha5;Efna4^Epha4;Efna3^Epha4;Sema5a^Plxnb3;Efna4^Epha8;Efnb3^Epha4
prerank	GOBP_CELL_PART_MORPHOGENESIS	0.21670584297232925	0.5758382652645239	1.0	1.0	1.0	47/94	70.90%	Cxcl12^Cxcr4;Mdk^Ptprz1;Ptn^Ptprz1;Efnb3^Ephb1;Nrxn1^Nlgn3;Ntf3^Ntrk3;Efna2^Epha8;Sema5b^Plxna3;Efnb1^Ephb1;Efna4^Epha5;Efnb2^Ephb1;Sema7a^Plxnc1;Sema4a^Plxnb3;Sema4d^Plxnb3;Efna1^Epha8;Efna3^Epha5;Efnb3^Ephb3;Efna2^Epha5;Efna4^Epha4;Lamb2^Cd44;Nrxn1^Nlgn1;Lama1^Cd44;Efna3^Epha4;Ntf3^Ntrk2;Sema5a^Plxnb3;Efna4^Epha8;Efnb3^Epha4;Ntf5^Ntrk2;Lamb2^Dag1;Ngf^Ntrk1;Ptn^Sdc2;Ngf^Ngfr;Wnt5a^Fzd4;Lama2^Cd4…
prerank	GOBP_CELLULAR_COMPONENT_MORPHOGENESIS	0.21670584297232925	0.5758382652645239	1.0	1.0	1.0	47/94	70.90%	Cxcl12^Cxcr4;Mdk^Ptprz1;Ptn^Ptprz1;Efnb3^Ephb1;Nrxn1^Nlgn3;Ntf3^Ntrk3;Efna2^Epha8;Sema5b^Plxna3;Efnb1^Ephb1;Efna4^Epha5;Efnb2^Ephb1;Sema7a^Plxnc1;Sema4a^Plxnb3;Sema4d^Plxnb3;Efna1^Epha8;Efna3^Epha5;Efnb3^Ephb3;Efna2^Epha5;Efna4^Epha4;Lamb2^Cd44;Nrxn1^Nlgn1;Lama1^Cd44;Efna3^Epha4;Ntf3^Ntrk2;Sema5a^Plxnb3;Efna4^Epha8;Efnb3^Epha4;Ntf5^Ntrk2;Lamb2^Dag1;Ngf^Ntrk1;Ptn^Sdc2;Ngf^Ngfr;Wnt5a^Fzd4;Lama2^Cd4…
prerank	GOBP_POSITIVE_REGULATION_OF_PROTEIN_KINASE_ACTIVITY	0.24576588129174115	0.5651336259609215	0.9919678714859438	1.0	1.0	11/18	67.82%	Wnt5a^Fzd5;Kitl^Kit;Ntf3^Ntrk3;Agt^Agtr1a;Pdgfa^Pdgfrb;Tnfsf11^Tnfrsf11a;Wnt5a^Fzd8;Wnt5a^Fzd4;Ins2^Insr;Fgf2^Fgfr1;Wnt5a^Fzd10
prerank	GOBP_CELL_MORPHOGENESIS	0.21081944801609684	0.5621675567394215	1.0	1.0	1.0	50/102	70.90%	Cxcl12^Cxcr4;Mdk^Ptprz1;Ptn^Ptprz1;Efnb3^Ephb1;Nrxn1^Nlgn3;Ntf3^Ntrk3;Efna2^Epha8;Sema5b^Plxna3;Efnb1^Ephb1;Efna4^Epha5;Efnb2^Ephb1;Sema7a^Plxnc1;Sema4a^Plxnb3;Sema4d^Plxnb3;Efna1^Epha8;Efna3^Epha5;Efnb3^Ephb3;Efna2^Epha5;Efna4^Epha4;Lamb2^Cd44;Lamc3^Cd44;Nrxn1^Nlgn1;Lama1^Cd44;Efna3^Epha4;Ntf3^Ntrk2;Sema5a^Plxnb3;Efna4^Epha8;Efnb3^Epha4;Ntf5^Ntrk2;Lamb2^Dag1;Ngf^Ntrk1;Ptn^Sdc2;Ngf^Ngfr;Wnt5a^Fzd…
prerank	GOBP_TRANSMEMBRANE_RECEPTOR_PROTEIN_TYROSINE_KINASE_SIGNALING_PATHWAY	0.20728967615537514	0.5602533654406423	1.0	1.0	1.0	54/134	70.18%	Dll1^Notch1;Adipoq^Adipor1;Fgf10^Fgfr2;Fgf7^Fgfr2;Fgf2^Fgfr2;Efnb3^Ephb1;Efna4^Epha1;Ntf3^Ntrk3;Angpt2^Tek;Efna2^Epha8;Igf1^Igf1r;Efna3^Epha1;Efnb1^Ephb1;Fgf1^Fgfr2;Efna4^Epha5;Efnb2^Ephb1;Efna2^Epha1;Col4a1^Gp6;Efna1^Epha8;Efna3^Epha5;Pdgfa^Pdgfrb;Col1a1^Gp6;Efnb3^Ephb3;Col4a2^Gp6;Angpt1^Tek;Efna2^Epha5;Efna4^Epha4;Efna1^Epha1;Efna3^Epha4;Ntf3^Ntrk2;Efna4^Epha8;Efnb3^Epha4;Ntf5^Ntrk2;Ngf^Ntrk1;C…
prerank	GOBP_ENZYME_LINKED_RECEPTOR_PROTEIN_SIGNALING_PATHWAY	0.2045941554541731	0.5539992593598488	1.0	1.0	1.0	59/142	70.18%	Dll1^Notch1;Adipoq^Adipor1;Fgf10^Fgfr2;Fgf7^Fgfr2;Fgf2^Fgfr2;Efnb3^Ephb1;Efna4^Epha1;Ntf3^Ntrk3;Angpt2^Tek;Efna2^Epha8;Igf1^Igf1r;Efna3^Epha1;Efnb1^Ephb1;Fgf1^Fgfr2;Efna4^Epha5;Dll1^Notch2;Efnb2^Ephb1;Efna2^Epha1;Col4a1^Gp6;Efna1^Epha8;Efna3^Epha5;Pdgfa^Pdgfrb;Col1a1^Gp6;Efnb3^Ephb3;Col4a2^Gp6;Angpt1^Tek;Efna2^Epha5;Efna4^Epha4;Efna1^Epha1;Col1a2^Gp6;Efna3^Epha4;Wnt5a^Fzd1;Ntf3^Ntrk2;Gdf15^Tgfbr2…
prerank	GOBP_AXON_DEVELOPMENT	0.20786037337973937	0.5468235372145978	1.0	1.0	1.0	26/80	59.90%	Cxcl12^Cxcr4;Ptn^Ptprz1;Efnb3^Ephb1;Ntf3^Ntrk3;Efna2^Epha8;Sema5b^Plxna3;Efnb1^Ephb1;Efna4^Epha5;Efnb2^Ephb1;Sema7a^Plxnc1;Sema4a^Plxnb3;Sema4d^Plxnb3;Efna1^Epha8;Efna3^Epha5;Efnb3^Ephb3;Efna2^Epha5;Efna4^Epha4;Efna3^Epha4;Ntf3^Ntrk2;Sema5a^Plxnb3;Efna4^Epha8;Efnb3^Epha4;Lamb2^Dag1;Ngf^Ntrk1;Ngf^Ngfr;Ntf3^Ntrk1
prerank	GOBP_POSITIVE_REGULATION_OF_KINASE_ACTIVITY	0.21379242264026382	0.5381875926631827	1.0	1.0	1.0	24/41	70.05%	Fgf2^Fgfr2;Wnt5a^Fzd5;Kitl^Kit;Ntf3^Ntrk3;Igf1^Igf1r;Fgf1^Fgfr2;Agt^Agtr1a;Efna1^Epha8;Pdgfa^Pdgfrb;Angpt1^Tek;Efna1^Epha1;Tnfsf11^Tnfrsf11a;Ntf3^Ntrk2;Wnt5a^Fzd8;Wnt5a^Fzd4;Ntf3^Ntrk1;Ins2^Insr;Fgf2^Fgfr4;Fgf2^Fgfr1;Fgf18^Fgfr2;Wnt5a^Fzd10;App^Cd74;Efna1^Epha5;Gas6^Tyro3
prerank	GOBP_SYNAPSE_ORGANIZATION	0.20989964480982287	0.5308994905058415	1.0	1.0	1.0	19/44	70.58%	Wnt5a^Fzd5;Efnb3^Ephb1;Nrxn1^Nlgn3;Efnb1^Ephb1;Nrxn2^Nlgn3;Efnb2^Ephb1;Efnb3^Ephb3;Oxt^Oxtr;Ghrl^Ghsr;Nrxn1^Nlgn1;Wnt5a^Fzd1;Efnb3^Epha4;Lamb2^Dag1;Ins2^Insr;Wnt5a^Fzd9;Nrxn2^Nlgn1;Bdnf^Ntrk2;Efna1^Epha5;Nrxn1^Nlgn2
prerank	GOBP_CELL_MORPHOGENESIS_INVOLVED_IN_DIFFERENTIATION	0.19712874448030554	0.5214623034387094	1.0	1.0	1.0	39/88	71.77%	Cxcl12^Cxcr4;Ptn^Ptprz1;Efnb3^Ephb1;Ntf3^Ntrk3;Efna2^Epha8;Sema5b^Plxna3;Efnb1^Ephb1;Efna4^Epha5;Efnb2^Ephb1;Sema7a^Plxnc1;Sema4a^Plxnb3;Sema4d^Plxnb3;Efna1^Epha8;Efna3^Epha5;Efnb3^Ephb3;Efna2^Epha5;Efna4^Epha4;Efna3^Epha4;Ntf3^Ntrk2;Sema5a^Plxnb3;Efna4^Epha8;Efnb3^Epha4;Lamb2^Dag1;Ngf^Ntrk1;Ptn^Sdc2;Ngf^Ngfr;Wnt5a^Fzd4;Ntf3^Ntrk1;Efna5^Epha8;Cck^Cckar;Efnb3^Ephb6;Efna4^Epha2;Bdnf^Ntrk2;Efna3^Eph…
prerank	GOBP_POSITIVE_REGULATION_OF_TRANSFERASE_ACTIVITY	0.2064974831213591	0.5211934282807487	1.0	1.0	1.0	29/42	75.51%	Fgf2^Fgfr2;Wnt5a^Fzd5;Kitl^Kit;Ntf3^Ntrk3;Igf1^Igf1r;Fgf1^Fgfr2;Agt^Agtr1a;Efna1^Epha8;Pdgfa^Pdgfrb;Angpt1^Tek;Efna1^Epha1;Tnfsf11^Tnfrsf11a;Ntf3^Ntrk2;Wnt5a^Fzd8;Wnt5a^Fzd4;Ntf3^Ntrk1;Ins2^Insr;Fgf2^Fgfr4;Fgf2^Fgfr1;Fgf18^Fgfr2;Wnt5a^Fzd10;App^Cd74;Efna1^Epha5;Gas6^Tyro3;Pdgfa^Pdgfra;Gas6^Mertk;Fgf2^Fgfr3;Igf2^Igf1r;Agt^Mas1
prerank	GOBP_REGULATION_OF_KINASE_ACTIVITY	0.20621890813957233	0.5203024403385222	1.0	1.0	1.0	24/42	70.05%	Fgf2^Fgfr2;Wnt5a^Fzd5;Kitl^Kit;Ntf3^Ntrk3;Igf1^Igf1r;Fgf1^Fgfr2;Agt^Agtr1a;Efna1^Epha8;Pdgfa^Pdgfrb;Angpt1^Tek;Efna1^Epha1;Tnfsf11^Tnfrsf11a;Ntf3^Ntrk2;Wnt5a^Fzd8;Wnt5a^Fzd4;Ntf3^Ntrk1;Ins2^Insr;Fgf2^Fgfr4;Fgf2^Fgfr1;Fgf18^Fgfr2;Wnt5a^Fzd10;App^Cd74;Efna1^Epha5;Gas6^Tyro3
prerank	GOBP_CELL_JUNCTION_ORGANIZATION	0.20313011430645883	0.5194115808525551	1.0	1.0	1.0	15/52	55.87%	Wnt11^Fzd5;Wnt5a^Fzd5;Efnb3^Ephb1;Nrxn1^Nlgn3;Efnb1^Ephb1;Nrxn2^Nlgn3;Efnb2^Ephb1;Efnb3^Ephb3;Oxt^Oxtr;Ghrl^Ghsr;Nrxn1^Nlgn1;Wnt11^Fzd9;Wnt5a^Fzd1;Efnb3^Epha4;Lamb2^Dag1
prerank	GOBP_REGULATION_OF_ORGANELLE_ORGANIZATION	0.2283480070202503	0.5189025997065745	0.993963782696177	1.0	1.0	7/17	60.27%	Ntf3^Ntrk3;Igf1^Igf1r;Tac1^Tacr1;Mdk^Sdc1;Wnt11^Fzd10;Efna5^Epha1;Ins2^Insr
prerank	GOBP_REGULATION_OF_TRANSFERASE_ACTIVITY	0.1986175247323681	0.5023919949690123	1.0	0.9996325647567873	1.0	29/43	75.51%	Fgf2^Fgfr2;Wnt5a^Fzd5;Kitl^Kit;Ntf3^Ntrk3;Igf1^Igf1r;Fgf1^Fgfr2;Agt^Agtr1a;Efna1^Epha8;Pdgfa^Pdgfrb;Angpt1^Tek;Efna1^Epha1;Tnfsf11^Tnfrsf11a;Ntf3^Ntrk2;Wnt5a^Fzd8;Wnt5a^Fzd4;Ntf3^Ntrk1;Ins2^Insr;Fgf2^Fgfr4;Fgf2^Fgfr1;Fgf18^Fgfr2;Wnt5a^Fzd10;App^Cd74;Efna1^Epha5;Gas6^Tyro3;Pdgfa^Pdgfra;Gas6^Mertk;Fgf2^Fgfr3;Igf2^Igf1r;Agt^Mas1
