# Supplementary material for: Epithelial Yap/Taz are required for functional alveolar regeneration following acute lung injury
Source: JCI Insight. 2023 Sep 7;8(19):e173374. doi: 10.1172/jci.insight.173374 (PMC10629815; doi:10.1172/jci.insight.173374)
Supplement: Supplemental GSEA [file jciinsight-8-173374-s056.zip › GSEA/Factor 2/gseapy.gene_set.prerank.report.csv]

Name	Term	ES	NES	NOM p-val	FDR q-val	FWER p-val	Tag %	Gene %	Lead_genes
prerank	WP_WNT_SIGNALING_PATHWAY_WP403	-0.6163471778487754	-1.701580301359794	0.0	0.0	0.0	17/17	38.67%	Wnt5a^Fzd9;Wnt5a^Fzd10;Wnt5a^Fzd6;Wnt5a^Fzd3;Wnt5a^Fzd8;Wnt5a^Fzd5;Wnt11^Fzd9;Wnt11^Fzd6;Wnt5a^Fzd2;Wnt11^Fzd3;Wnt11^Fzd10;Wnt5a^Fzd7;Wnt11^Fzd5;Wnt11^Fzd8;Wnt11^Fzd2;Wnt11^Fzd7;Wnt5a^Fzd1
prerank	REACTOME_INTEGRIN_CELL_SURFACE_INTERACTIONS	0.8538431792097889	1.4622816320687828	0.0	0.015720639394072835	0.015015015015015015	19/20	11.77%	Spp1^Cd44;Col4a2^Cd44;Col4a1^Cd44;Col6a3^Cd44;Fn1^Cd44;Col1a2^Cd44;Col6a2^Cd44;Col1a1^Cd44;Col6a1^Cd44;Col9a3^Cd44;Col4a5^Cd44;Col9a1^Cd44;Col9a2^Cd44;Col6a6^Cd44;Col2a1^Cd44;Thbs1^Cd47;Col6a5^Cd44;Col4a4^Cd44;Col4a6^Cd44
prerank	MIR_6951_3P	0.789206038332595	1.326774477399883	0.00501002004008016	0.3005416354749218	0.37537537537537535	4/15	8.48%	Col4a1^Cd44;Col1a2^Cd44;Col2a1^Cd44;Col4a4^Cd44
prerank	GOBP_NON_CANONICAL_WNT_SIGNALING_PATHWAY	-0.4746936600958977	-1.3098125689084896	0.0	0.0	0.0	19/19	52.80%	Wnt5a^Fzd9;Wnt5a^Fzd10;Wnt5a^Fzd6;Wnt5a^Fzd3;Wnt5a^Fzd8;Wnt5a^Fzd5;Wnt11^Fzd9;Wnt11^Fzd6;Wnt5a^Fzd2;Wnt11^Fzd3;Wnt11^Fzd10;Wnt5a^Fzd7;Wnt11^Fzd5;Wnt11^Fzd8;Wnt5a^Fzd4;Wnt11^Fzd2;Wnt11^Fzd7;Wnt5a^Fzd1;Wnt11^Fzd4
prerank	REACTOME_EXTRACELLULAR_MATRIX_ORGANIZATION	0.7089468069698093	1.277532070998274	0.002002002002002002	0.5801224184244131	0.6796796796796797	21/46	11.77%	Spp1^Cd44;Col4a2^Cd44;Col4a1^Cd44;Lama4^Cd44;Col6a3^Cd44;Fn1^Cd44;Col1a2^Cd44;Col6a2^Cd44;Col1a1^Cd44;Col6a1^Cd44;Col9a3^Cd44;Col4a5^Cd44;Col9a1^Cd44;Col9a2^Cd44;Col6a6^Cd44;Col2a1^Cd44;Thbs1^Cd47;Col6a5^Cd44;Col4a4^Cd44;Thbs1^Sdc4;Col4a6^Cd44
prerank	GOBP_POSITIVE_REGULATION_OF_CYTOKINE_PRODUCTION	0.7133625812535633	1.2364774246281454	0.031031031031031032	1.0	0.9009009009009009	8/20	15.35%	App^Cd74;Hc^C5ar1;Thbs1^Cd36;Mdk^Lrp1;Tnf^Tnfrsf1a;Ccl4^Ccr5;Ccl5^Ccr5;Ccl2^Ccr2
prerank	GOBP_SECOND_MESSENGER_MEDIATED_SIGNALING	0.7214335882363015	1.23430273040904	0.036036036036036036	0.8629706283852218	0.9099099099099099	2/18	8.14%	Cd22^Ptprc;Thbs1^Cd36
prerank	HALLMARK_EPITHELIAL_MESENCHYMAL_TRANSITION	0.6964886455750724	1.2240183234054949	0.016016016016016016	0.8774274516711434	0.9419419419419419	14/27	11.24%	Spp1^Cd44;Col4a2^Cd44;Col4a1^Cd44;Lama2^Cd44;Col6a3^Cd44;Lamc1^Cd44;Fn1^Cd44;Col1a2^Cd44;Col6a2^Cd44;Col1a1^Cd44;Lama1^Cd44;Lamc2^Cd44;Lama3^Cd44;Thbs1^Sdc4
prerank	GOCC_EXTRACELLULAR_SPACE	0.6627478369221045	1.1914221802896254	0.015015015015015015	1.0	0.9819819819819819	14/39	16.59%	App^Cd74;Pros1^Axl;Gas6^Mertk;Gas6^Axl;Thbs1^Cd47;Tnf^Tnfrsf1a;Pmch^Mertk;Thbs4^Cd47;Angptl2^Pirb;Angptl1^Pirb;Gdf15^Tgfbr2;Angptl7^Pirb;Comp^Cd47;Scgb3a2^Marco
prerank	GOBP_POSITIVE_REGULATION_OF_CELL_ADHESION	0.6574788613224648	1.1879039866823062	0.009009009009009009	1.0	0.985985985985986	20/45	22.93%	Spp1^Cd44;Lama2^Cd44;Lamc1^Cd44;Fn1^Cd44;Lama1^Cd44;Lamb1^Cd44;Thbs1^Cd47;Lama2^Dag1;Thbs1^Cd36;Sele^Cd44;Ccl5^Ccr5;Lamb2^Cd44;Thbs1^Sdc4;Lamc1^Dag1;Ccl2^Ccr2;H2-Ab1^Cd4;H2-Aa^Cd4;H2-Eb1^Cd4;H2-DMb1^Cd4;Cd86^Cd28
prerank	GOBP_DEFENSE_RESPONSE_TO_OTHER_ORGANISM	0.6985955866484556	1.1852453158664789	0.08208208208208208	1.0	0.987987987987988	8/16	21.04%	App^Cd74;Ccl5^Ccr1;Hc^C5ar1;Tnf^Tnfrsf1a;H2-Ab1^Cd4;H2-K1^Cd8a;H2-Aa^Cd4;H2-Eb1^Cd4
prerank	GOBP_NEURON_DEATH	0.6722986278421037	1.1744144885799421	0.05205205205205205	1.0	0.991991991991992	6/24	13.25%	Tnf^Tnfrsf1b;Cd200^Cd200r1;Mdk^Lrp1;Tnf^Tnfrsf1a;Ccl5^Ccr5;Sema3e^Plxnd1
prerank	GOBP_POSITIVE_REGULATION_OF_TRANSPORT	0.6471177800466839	1.1703528820164781	0.021021021021021023	1.0	0.993993993993994	9/45	18.45%	Pros1^Axl;Gas6^Mertk;Ccl5^Ccr1;Gas6^Axl;Tnf^Tnfrsf1a;Adipoq^Adipor2;Ccl2^Ccr2;Retn^Tlr4;Cxcl12^Cxcr4
prerank	LIU_OVARIAN_CANCER_TUMORS_AND_XENOGRAFTS_XDGS_DN	0.645701632093654	1.165022016061196	0.023023023023023025	1.0	0.997997997997998	31/45	29.47%	Spp1^Cd44;Col4a1^Cd44;Lama4^Cd44;Pros1^Axl;Lama2^Cd44;Col6a3^Cd44;Fn1^Cd44;Col1a2^Cd44;Col6a2^Cd44;Col1a1^Cd44;Col6a1^Cd44;Lamb1^Cd44;Gas6^Axl;Col6a6^Cd44;Col2a1^Cd44;Thbs1^Cd36;Angptl2^Pirb;Angptl2^Tlr4;Selplg^Selp;Selplg^Sell;H2-Ab1^Cd4;H2-K1^Cd8a;H2-Aa^Cd4;H2-Eb1^Cd4;H2-DMb1^Cd4;Cd86^Cd28;Thbs2^Cd36;Comp^Cd36;Adm^Calcrl;Ccl12^Ccr2;H2-DMa^Cd4
prerank	GOBP_RESPONSE_TO_WOUNDING	0.64555432052661	1.162554391340717	0.03303303303303303	1.0	0.998998998998999	17/39	31.99%	Pros1^Axl;Fn1^Cd44;Col1a1^Cd44;Gas6^Mertk;Gas6^Axl;Thbs1^Cd36;Mdk^Lrp1;Lamb2^Cd44;Thbs1^Sdc4;Ccl2^Ccr2;Igf1^Igf1r;Tnc^Sdc4;Thbs1^Sdc1;Comp^Cd36;Fn1^Sdc1;Pros1^Tyro3;Pdgfa^Pdgfra
prerank	GOBP_NEGATIVE_REGULATION_OF_CELL_ADHESION	0.661831220338632	1.1602406196985668	0.08108108108108109	1.0	0.998998998998999	12/24	26.03%	Col1a1^Cd44;Lamb1^Cd44;Sema4d^Plxnb2;Mdk^Lrp1;Thbs1^Sdc4;Sema3e^Plxnd1;Cd86^Ctla4;Sema4d^Plxnb3;Cd80^Ctla4;Sema4d^Plxnb1;Jag1^Notch1;Tnc^Sdc4
prerank	GOBP_CYTOKINE_PRODUCTION	0.6436678712150329	1.159357913767253	0.05105105105105105	1.0	0.998998998998999	12/39	9.38%	App^Cd74;Gas6^Mertk;Tnf^Tnfrsf1b;Gas6^Axl;Hc^C5ar1;Cd200^Cd200r1;Thbs1^Cd47;Thbs1^Cd36;Mdk^Lrp1;Tnf^Tnfrsf1a;Ccl4^Ccr5;Ccl5^Ccr5
prerank	GOBP_WOUND_HEALING	0.6545058622849109	1.1545682495232925	0.07707707707707707	1.0	1.0	13/26	31.99%	Pros1^Axl;Fn1^Cd44;Col1a1^Cd44;Gas6^Mertk;Gas6^Axl;Thbs1^Cd36;Thbs1^Sdc4;Ccl2^Ccr2;Thbs1^Sdc1;Comp^Cd36;Fn1^Sdc1;Pros1^Tyro3;Pdgfa^Pdgfra
prerank	REACTOME_HEMOSTASIS	0.6601098977226335	1.1537038876593027	0.08108108108108109	1.0	1.0	11/25	19.61%	App^Cd74;Fn1^Cd44;Col1a2^Cd44;Col1a1^Cd44;Gas6^Mertk;Thbs1^Cd47;Thbs1^Cd36;Sele^Cd44;Thbs1^Sdc4;Selplg^Selp;Selplg^Sell
prerank	GOBP_REGULATION_OF_LEUKOCYTE_MIGRATION	0.6679388314356808	1.1524114015620617	0.1041041041041041	1.0	1.0	7/19	15.35%	App^Cd74;Ccl5^Ccr1;Hc^C5ar1;Cd200^Cd200r1;Thbs1^Cd47;Thbs4^Cd47;Ccl2^Ccr2
prerank	GOBP_POSITIVE_REGULATION_OF_NEUROGENESIS	0.6622525497332773	1.14991493890087	0.0980980980980981	1.0	1.0	8/22	21.39%	Tnf^Tnfrsf1b;Sema4d^Plxnb2;Mdk^Lrp1;Sema7a^Plxnc1;Sema4d^Plxnb3;Cxcl12^Cxcr4;Lta^Tnfrsf1b;Sema4d^Plxnb1
prerank	GOBP_REGULATION_OF_MONOATOMIC_ION_TRANSPORT	0.6790087922772078	1.1476099134804474	0.13927855711422846	1.0	1.0	3/15	18.45%	Ccl5^Ccr1;Ccl2^Ccr2;Cxcl12^Cxcr4
prerank	GOBP_REGULATION_OF_VASCULATURE_DEVELOPMENT	0.6711903789151126	1.1454953844202154	0.12512512512512514	1.0	1.0	4/17	15.35%	Hc^C5ar1;Tnf^Tnfrsf1a;Sema3e^Plxnd1;Ccl2^Ccr2
prerank	GOBP_VESICLE_MEDIATED_TRANSPORT	0.6503285128798485	1.1445512454324536	0.09309309309309309	0.9716111753850095	1.0	11/24	15.35%	Grn^Sort1;Cd22^Ptprc;Pros1^Axl;Gas6^Mertk;Ccl5^Ccr1;Gas6^Axl;Thbs1^Cd47;Thbs1^Cd36;Sele^Cd44;Thbs1^Sdc4;Ccl2^Ccr2
prerank	GOBP_REGULATION_OF_DEFENSE_RESPONSE	0.6661746841078381	1.1377240573279843	0.14128256513026052	1.0	1.0	11/18	27.33%	App^Cd74;Ccl5^Ccr1;Tnf^Tnfrsf1b;Cd200^Cd200r1;Tnf^Tnfrsf1a;Ccl5^Ccr5;Cd200^Cd200r4;Lta^Tnfrsf1b;Cd86^Cd28;Cd200^Cd200r2;Tnfsf11^Tnfrsf11a
prerank	REACTOME_NERVOUS_SYSTEM_DEVELOPMENT	0.6192956856230434	1.1272433109113587	0.04804804804804805	1.0	1.0	8/53	21.39%	Sema7a^Plxnc1;Sema3e^Plxnd1;Sema4d^Plxnb3;Sema4d^Cd72;Cxcl12^Cxcr4;Sema4a^Plxnb3;Sema4a^Plxnb1;Sema4d^Plxnb1
prerank	GOBP_LEUKOCYTE_DIFFERENTIATION	0.6529911307472327	1.1243521696752237	0.15430861723446893	1.0	1.0	11/20	29.47%	App^Cd74;Gas6^Mertk;Ccl5^Ccr1;Gas6^Axl;H2-Ab1^Cd4;H2-Aa^Cd4;Jag2^Notch2;Dll4^Notch2;Dll1^Notch2;Tnfsf11^Tnfrsf11a;H2-DMa^Cd4
prerank	GOBP_CELL_ADHESION	0.5970316746159249	1.1235536385217912	0.006006006006006006	1.0	1.0	54/155	23.56%	App^Cd74;Cd22^Ptprc;Spp1^Cd44;Lama4^Cd44;Lama2^Cd44;Lamc1^Cd44;Fn1^Cd44;Col6a2^Cd44;Lamb3^Cd44;Col1a1^Cd44;Gas6^Mertk;Lama1^Cd44;Col6a1^Cd44;Lamb1^Cd44;Lamc2^Cd44;Lama5^Cd44;Gas6^Axl;Col6a6^Cd44;Cd200^Cd200r1;Thbs1^Cd47;Lamc3^Cd44;Col4a3^Cd44;Ptn^Sdc3;Lama3^Cd44;Col6a5^Cd44;Lama2^Dag1;Thbs1^Cd36;Sema4d^Plxnb2;Mdk^Lrp1;Sele^Cd44;Ccl5^Ccr5;Thbs4^Cd47;Thbs2^Cd47;Lamb2^Cd44;Thbs1^Sdc4;Lama4^Dag1;Sema…
prerank	GOBP_CELLULAR_HOMEOSTASIS	0.6527564320282269	1.115834010626315	0.1683366733466934	1.0	1.0	4/19	20.73%	Ccl5^Ccr1;Ccl5^Ccr5;Ccl2^Ccr2;Igf1^Igf1r
prerank	GOBP_POSITIVE_REGULATION_OF_CELL_DEVELOPMENT	0.6286048224829033	1.1144897357565091	0.12612612612612611	1.0	1.0	11/30	21.39%	Ccl5^Ccr1;Tnf^Tnfrsf1b;Gas6^Axl;Sema4d^Plxnb2;Mdk^Lrp1;Sema7a^Plxnc1;Sema4d^Plxnb3;Cxcl12^Cxcr4;Lta^Tnfrsf1b;H2-Aa^Cd4;Sema4d^Plxnb1
prerank	REACTOME_DEVELOPMENTAL_BIOLOGY	0.611328482932168	1.1138509022318686	0.06106106106106106	1.0	1.0	8/54	21.39%	Sema7a^Plxnc1;Sema3e^Plxnd1;Sema4d^Plxnb3;Sema4d^Cd72;Cxcl12^Cxcr4;Sema4a^Plxnb3;Sema4a^Plxnb1;Sema4d^Plxnb1
prerank	GOBP_REGULATION_OF_CELL_ADHESION	0.5939793711633807	1.1067281135164513	0.03203203203203203	1.0	1.0	35/102	23.56%	Spp1^Cd44;Lama4^Cd44;Lama2^Cd44;Lamc1^Cd44;Fn1^Cd44;Col1a1^Cd44;Lama1^Cd44;Lamb1^Cd44;Lama5^Cd44;Thbs1^Cd47;Lama3^Cd44;Lama2^Dag1;Thbs1^Cd36;Sema4d^Plxnb2;Mdk^Lrp1;Sele^Cd44;Ccl5^Ccr5;Lamb2^Cd44;Thbs1^Sdc4;Lama4^Dag1;Sema3e^Plxnd1;Cd86^Ctla4;Lamc1^Dag1;Ccl2^Ccr2;Sema4d^Plxnb3;Cxcl12^Cxcr4;Cd80^Ctla4;H2-Ab1^Cd4;H2-Aa^Cd4;H2-Eb1^Cd4;Sema4d^Plxnb1;H2-DMb1^Cd4;Jag1^Notch1;Cd86^Cd28;Jag2^Notch1
prerank	GOBP_REGULATION_OF_TRANSPORT	0.5945839361218138	1.0991936500003088	0.06406406406406406	1.0	1.0	17/80	19.56%	App^Cd74;Cd22^Ptprc;Pros1^Axl;Gas6^Mertk;Ccl5^Ccr1;Tnf^Tnfrsf1b;Gas6^Axl;Thbs1^Cd47;Thbs1^Cd36;Tnf^Tnfrsf1a;Thbs1^Sdc4;Adipoq^Adipor2;Ccl2^Ccr2;Retn^Tlr4;Entpd1^Adora2b;Cxcl12^Cxcr4;Entpd1^Adora2a
prerank	GOBP_POSITIVE_REGULATION_OF_NERVOUS_SYSTEM_DEVELOPMENT	0.615814377830379	1.0971400017007296	0.15715715715715717	1.0	1.0	11/33	21.39%	Tnf^Tnfrsf1b;Sema4a^Plxnb2;Sema4d^Plxnb2;Mdk^Lrp1;Sema7a^Plxnc1;Sema4d^Plxnb3;Cxcl12^Cxcr4;Sema4a^Plxnb3;Lta^Tnfrsf1b;Sema4a^Plxnb1;Sema4d^Plxnb1
prerank	GOBP_BIOLOGICAL_PROCESS_INVOLVED_IN_INTERSPECIES_INTERACTION_BETWEEN_ORGANISMS	0.6131687076356059	1.09317504988337	0.16216216216216217	1.0	1.0	11/32	21.04%	App^Cd74;Ccl5^Ccr1;Tnf^Tnfrsf1b;Gas6^Axl;Hc^C5ar1;Tnf^Tnfrsf1a;Lta^Tnfrsf1b;H2-Ab1^Cd4;H2-K1^Cd8a;H2-Aa^Cd4;H2-Eb1^Cd4
prerank	GOBP_POSITIVE_REGULATION_OF_CELL_DIFFERENTIATION	0.6003571224682029	1.092350233332469	0.11511511511511512	1.0	1.0	17/50	23.85%	App^Cd74;Ccl5^Ccr1;Tnf^Tnfrsf1b;Gas6^Axl;Lama2^Dag1;Sema4d^Plxnb2;Mdk^Lrp1;Ccl5^Ccr5;Sema7a^Plxnc1;Lamc1^Dag1;Sema4d^Plxnb3;Cxcl12^Cxcr4;Lta^Tnfrsf1b;H2-Aa^Cd4;Sema4d^Plxnb1;Jag1^Notch1;Jag1^Notch2
prerank	GOBP_CALCIUM_ION_HOMEOSTASIS	0.6414708081992903	1.0903449305264368	0.23323323323323322	1.0	1.0	3/17	15.35%	Ccl5^Ccr1;Ccl5^Ccr5;Ccl2^Ccr2
prerank	GOBP_HEMOPOIESIS	0.6067721167711343	1.0881014010866734	0.15915915915915915	1.0	1.0	16/38	29.82%	App^Cd74;Gas6^Mertk;Ccl5^Ccr1;Gas6^Axl;H2-Ab1^Cd4;H2-Aa^Cd4;Jag1^Notch1;Jag2^Notch2;Dll4^Notch2;Jag2^Notch1;Jag1^Notch2;Dll1^Notch2;Tnfsf11^Tnfrsf11a;Dll4^Notch1;H2-DMa^Cd4;Dll1^Notch1
prerank	GOBP_NEGATIVE_REGULATION_OF_GENE_EXPRESSION	0.6170473323520248	1.0857607693205773	0.1981981981981982	1.0	1.0	13/27	34.77%	Cd22^Ptprc;Gas6^Mertk;Gas6^Axl;Cd200^Cd200r1;Thbs1^Cd36;Tnf^Tnfrsf1a;Adipoq^Adipor2;Dll4^Notch2;Dll1^Notch2;Dll4^Notch1;Dll1^Notch1;Hgf^Met;Cx3cl1^Cx3cr1
prerank	GOBP_REGULATION_OF_BODY_FLUID_LEVELS	0.6264944433672482	1.0832674777559792	0.23623623623623624	1.0	1.0	9/21	31.99%	Pros1^Axl;Gas6^Mertk;Gas6^Axl;Thbs1^Cd36;Entpd1^Adora2a;Entpd1^Adora1;Comp^Cd36;Pros1^Tyro3;Pdgfa^Pdgfra
prerank	REACTOME_CELL_SURFACE_INTERACTIONS_AT_THE_VASCULAR_WALL	0.6348727703304724	1.075713192843381	0.25425425425425424	1.0	1.0	7/16	19.61%	Fn1^Cd44;Col1a2^Cd44;Col1a1^Cd44;Gas6^Mertk;Sele^Cd44;Selplg^Selp;Selplg^Sell
prerank	GOBP_SMALL_MOLECULE_METABOLIC_PROCESS	0.6146722064700524	1.0696672400494216	0.24624624624624625	1.0	1.0	5/23	17.17%	App^Cd74;Nampt^Insr;Tnf^Tnfrsf1a;Adipoq^Adipor2;Entpd1^Adora2b
prerank	GOBP_POSITIVE_REGULATION_OF_LEUKOCYTE_MIGRATION	0.6217102406970634	1.056343076592355	0.32432432432432434	1.0	1.0	9/15	34.80%	App^Cd74;Ccl5^Ccr1;Thbs1^Cd47;Thbs4^Cd47;Ccl2^Ccr2;Ccl12^Ccr2;Icam1^Spn;Cx3cl1^Cx3cr1;Edn1^Ednra
prerank	GOBP_CELL_CELL_ADHESION	0.5764994218426283	1.053770404381364	0.23723723723723725	1.0	1.0	23/57	22.93%	Lamb1^Cd44;Lama5^Cd44;Cd200^Cd200r1;Thbs1^Cd47;Lama3^Cd44;Sema4d^Plxnb2;Sele^Cd44;Ccl5^Ccr5;Thbs4^Cd47;Thbs1^Sdc4;Cd86^Ctla4;Ccl2^Ccr2;Comp^Cd47;Sema4d^Plxnb3;Selplg^Selp;Cd80^Ctla4;Selplg^Sell;H2-Ab1^Cd4;H2-Aa^Cd4;H2-Eb1^Cd4;H2-DMb1^Cd4;Jag1^Notch1;Cd86^Cd28
prerank	MIR_466L_3P	0.5938642343323921	1.0494241968530793	0.30430430430430433	1.0	1.0	3/31	5.99%	Lamc1^Cd44;Col9a1^Cd44;Col2a1^Cd44
prerank	GOBP_NEGATIVE_REGULATION_OF_CELL_DEATH	0.5735160527645482	1.0423685110012229	0.27127127127127126	1.0	1.0	12/57	13.25%	App^Cd74;Spp1^Cd44;Fn1^Cd44;Gas6^Mertk;Tnf^Tnfrsf1b;Gas6^Axl;Col2a1^Cd44;Cd200^Cd200r1;Mdk^Lrp1;Tnf^Tnfrsf1a;Ccl5^Ccr5;Sema3e^Plxnd1
prerank	GOBP_REGULATION_OF_AXONOGENESIS	0.5885580696058389	1.0414797951632124	0.3153153153153153	1.0	1.0	8/28	21.39%	Sema4a^Plxnb2;Sema4d^Plxnb2;Sema7a^Plxnc1;Sema3e^Plxnd1;Sema4d^Plxnb3;Sema4a^Plxnb3;Sema4a^Plxnb1;Sema4d^Plxnb1
prerank	GOBP_CELL_SUBSTRATE_ADHESION	0.593591131738558	1.0409465674736809	0.3353353353353353	1.0	1.0	6/25	14.39%	Gas6^Mertk;Gas6^Axl;Thbs1^Cd36;Mdk^Lrp1;Thbs1^Sdc4;Lamc1^Dag1
prerank	GOBP_IMMUNE_EFFECTOR_PROCESS	0.5917266857403551	1.0391830345972966	0.33233233233233234	1.0	1.0	12/27	33.82%	App^Cd74;Cd22^Ptprc;Tnf^Tnfrsf1b;Mdk^Lrp1;Ccl2^Ccr2;Lta^Tnfrsf1b;H2-K1^Cd8a;Cd86^Cd28;Jag1^Notch2;Dll1^Notch2;Icam1^Spn;H2-T23^Cd8a
prerank	GOBP_REGULATION_OF_CELL_DEVELOPMENT	0.5669893024254673	1.038782480347838	0.2832832832832833	1.0	1.0	26/62	31.38%	Fn1^Cd44;Ccl5^Ccr1;Tnf^Tnfrsf1b;Gas6^Axl;Sema4a^Plxnb2;Sema4d^Plxnb2;Mdk^Lrp1;Tnf^Tnfrsf1a;Ccl5^Ccr5;Sema7a^Plxnc1;Sema3e^Plxnd1;Sema4d^Plxnb3;Cxcl12^Cxcr4;Sema4a^Plxnb3;Lta^Tnfrsf1b;Sema4a^Plxnb1;H2-Aa^Cd4;Sema4d^Plxnb1;Jag1^Notch1;Dll4^Notch2;Jag1^Notch2;Dll1^Notch2;Dll4^Notch1;H2-DMa^Cd4;Dll1^Notch1;Sema5b^Plxna1
prerank	GOBP_MULTICELLULAR_ORGANISMAL_LEVEL_HOMEOSTASIS	0.5893018523095259	1.0369290945790393	0.35235235235235235	1.0	1.0	7/26	15.35%	Spp1^Cd44;Lama4^Cd44;Col9a1^Cd44;Col2a1^Cd44;Ccl5^Ccr5;Adipoq^Adipor2;Ccl2^Ccr2
prerank	GOBP_NEGATIVE_REGULATION_OF_MULTICELLULAR_ORGANISMAL_PROCESS	0.5595291862450696	1.0357836864703527	0.2802802802802803	1.0	1.0	18/85	18.47%	App^Cd74;Col4a2^Cd44;Lama4^Cd44;Pros1^Axl;Fn1^Cd44;Gas6^Mertk;Tnf^Tnfrsf1b;Gas6^Axl;Cd200^Cd200r1;Col4a3^Cd44;Tnf^Tnfrsf1a;Thbs1^Sdc4;Cd86^Ctla4;Gdf15^Tgfbr2;Ccl2^Ccr2;Retn^Tlr4;Angptl7^Pirb;Cd80^Ctla4
prerank	GOBP_MONOATOMIC_ION_TRANSPORT	0.6012848861041661	1.0350946397323373	0.3813813813813814	1.0	1.0	4/20	18.45%	Ccl5^Ccr1;Ccl5^Ccr5;Ccl2^Ccr2;Cxcl12^Cxcr4
prerank	GOBP_REGULATION_OF_NEUROGENESIS	0.5729986800258943	1.0318549188042663	0.34634634634634637	1.0	1.0	17/40	34.77%	Tnf^Tnfrsf1b;Sema4a^Plxnb2;Sema4d^Plxnb2;Mdk^Lrp1;Sema7a^Plxnc1;Sema3e^Plxnd1;Sema4d^Plxnb3;Cxcl12^Cxcr4;Sema4a^Plxnb3;Lta^Tnfrsf1b;Sema4a^Plxnb1;Sema4d^Plxnb1;Dll4^Notch1;Dll1^Notch1;Sema5b^Plxna1;Sema5a^Plxna1;Cx3cl1^Cx3cr1
prerank	GOBP_CELL_MOTILITY	0.5468498367847935	1.0318424759132323	0.2092092092092092	1.0	1.0	47/186	21.39%	App^Cd74;Spp1^Cd44;Lama4^Cd44;Lama2^Cd44;Lamc1^Cd44;Fn1^Cd44;Lamb3^Cd44;Col1a1^Cd44;Gas6^Mertk;Lama1^Cd44;Ccl5^Ccr1;Lamb1^Cd44;Lamc2^Cd44;Lama5^Cd44;Gas6^Axl;Hc^C5ar1;Cd200^Cd200r1;Thbs1^Cd47;Ptn^Sdc3;Lama3^Cd44;Lama2^Dag1;Sema4a^Plxnb2;Sema4d^Plxnb2;Mdk^Lrp1;Sele^Cd44;Ccl4^Ccr5;Pdgfc^Pdgfra;Ccl5^Ccr5;Thbs4^Cd47;Lamb2^Cd44;Thbs1^Sdc4;Sema7a^Plxnc1;Lama4^Dag1;Sema3e^Plxnd1;Adipoq^Adipor2;Lamc1^Dag…
prerank	GOBP_DEFENSE_RESPONSE	0.5529292858263077	1.0218269691326396	0.3483483483483483	1.0	1.0	34/84	30.98%	App^Cd74;Fn1^Cd44;Ccl5^Ccr1;Tnf^Tnfrsf1b;Hc^C5ar1;Cd200^Cd200r1;Thbs1^Cd47;Thbs1^Cd36;Mdk^Lrp1;Sele^Cd44;Tnf^Tnfrsf1a;Ccl4^Ccr5;Ccl5^Ccr5;Cd200^Cd200r4;Anxa1^Fpr1;Ccl2^Ccr2;Cxcl2^Cxcr2;Lta^Tnfrsf1b;H2-Ab1^Cd4;H2-K1^Cd8a;H2-Aa^Cd4;H2-Eb1^Cd4;Cd86^Cd28;Cd200^Cd200r2;Tnfsf11^Tnfrsf11a;Saa2^Fpr2;Thbs1^Sdc1;Ccl4^Ackr2;Ccl2^Ackr2;Adm^Calcrl;Ccl12^Ccr2;Fn1^Sdc1;Calca^Calcrl;Ccl5^Ackr2
prerank	GOBP_BRANCHING_MORPHOGENESIS_OF_AN_EPITHELIAL_TUBE	0.6000310496405921	1.0212336886860576	0.4244244244244244	1.0	1.0	5/16	18.45%	Col4a1^Cd44;Lama1^Cd44;Lama5^Cd44;Sema3e^Plxnd1;Cxcl12^Cxcr4
prerank	GOBP_POSITIVE_REGULATION_OF_GENE_EXPRESSION	0.5548002002447757	1.0179537414115325	0.4004004004004004	1.0	1.0	14/61	29.82%	App^Cd74;Fn1^Cd44;Hc^C5ar1;Thbs1^Cd36;Mdk^Lrp1;Tnf^Tnfrsf1a;Ccl4^Ccr5;Ccl5^Ccr5;Ccl2^Ccr2;Jag1^Notch1;Cd86^Cd28;Mdk^Ncl;Dll4^Notch1;Dll1^Notch1
prerank	GOBP_POSITIVE_REGULATION_OF_IMMUNE_SYSTEM_PROCESS	0.5558488696492041	1.0167004388844147	0.3813813813813814	1.0	1.0	30/64	36.26%	App^Cd74;Cd22^Ptprc;Ccl5^Ccr1;Gas6^Axl;Hc^C5ar1;Thbs1^Cd47;Thbs1^Cd36;Sele^Cd44;Thbs4^Cd47;Anxa1^Fpr1;Cd86^Ctla4;Ccl2^Ccr2;Cd80^Ctla4;H2-Ab1^Cd4;H2-K1^Cd8a;H2-Aa^Cd4;H2-Eb1^Cd4;H2-DMb1^Cd4;Cd86^Cd28;Thbs4^Cd36;Ccl12^Ccr2;H2-DMa^Cd4;Cd80^Cd28;Icam1^Spn;C4a^C3ar1;H2-T23^Cd8a;Cx3cl1^Cx3cr1;Edn1^Ednra;C3^C3ar1;H2-DMb2^Cd4
prerank	GOBP_CELL_ACTIVATION	0.5505121614130795	1.0154293667302734	0.38538538538538536	1.0	1.0	24/74	23.19%	App^Cd74;Cd22^Ptprc;Fn1^Cd44;Gas6^Mertk;Tnf^Tnfrsf1b;Gas6^Axl;Thbs1^Cd47;Mdk^Lrp1;Thbs1^Sdc4;Cd86^Ctla4;Ccl2^Ccr2;Comp^Cd47;Entpd1^Adora2b;Selplg^Selp;Cxcl12^Cxcr4;Cd80^Ctla4;Entpd1^Adora2a;H2-Ab1^Cd4;H2-Aa^Cd4;H2-Eb1^Cd4;H2-DMb1^Cd4;Jag2^Notch2;Cd86^Cd28;Dll4^Notch2
prerank	GOBP_RESPONSE_TO_CYTOKINE	0.5759959262619853	1.0144464930211745	0.43243243243243246	1.0	1.0	11/29	21.04%	App^Cd74;Ccl5^Ccr1;Gas6^Axl;Tnf^Tnfrsf1a;Adipoq^Adipor2;Ccl2^Ccr2;Cxcl12^Cxcr4;Cxcl2^Cxcr2;H2-Ab1^Cd4;H2-Aa^Cd4;H2-Eb1^Cd4
prerank	GOBP_HOMEOSTATIC_PROCESS	0.5520612189025984	1.0132532966469179	0.4124124124124124	1.0	1.0	12/69	15.35%	App^Cd74;Spp1^Cd44;Lama4^Cd44;Gas6^Mertk;Ccl5^Ccr1;Col9a1^Cd44;Gas6^Axl;Col2a1^Cd44;Pmch^Mertk;Ccl5^Ccr5;Adipoq^Adipor2;Ccl2^Ccr2
prerank	GOBP_REGULATION_OF_SECRETION	0.5612603103331602	1.0111540732938507	0.43843843843843844	1.0	1.0	7/44	28.04%	Tnf^Tnfrsf1b;Tnf^Tnfrsf1a;Retn^Tlr4;Entpd1^Adora2b;Entpd1^Adora2a;Tnfsf11^Tnfrsf11a;Entpd1^Adora1
prerank	GOBP_POSITIVE_REGULATION_OF_LEUKOCYTE_CELL_CELL_ADHESION	0.5867542845644245	1.0098215214688262	0.45845845845845845	1.0	1.0	11/20	36.26%	Sele^Cd44;Ccl2^Ccr2;H2-Ab1^Cd4;H2-Aa^Cd4;H2-Eb1^Cd4;H2-DMb1^Cd4;Cd86^Cd28;H2-DMa^Cd4;Cd80^Cd28;Icam1^Spn;H2-DMb2^Cd4
prerank	GOBP_POSITIVE_REGULATION_OF_IMMUNE_RESPONSE	0.5793679708108586	1.0082378081043692	0.4674674674674675	1.0	1.0	15/25	37.56%	App^Cd74;Cd22^Ptprc;Hc^C5ar1;Anxa1^Fpr1;Cd86^Ctla4;H2-Ab1^Cd4;H2-K1^Cd8a;H2-DMb1^Cd4;Cd86^Cd28;H2-DMa^Cd4;C4a^C3ar1;H2-T23^Cd8a;C3^C3ar1;H2-DMb2^Cd4;Icosl^Ctla4
prerank	GOBP_INFLAMMATORY_RESPONSE	0.5518719544680643	1.0076006356328788	0.44844844844844844	1.0	1.0	32/62	38.32%	Fn1^Cd44;Ccl5^Ccr1;Tnf^Tnfrsf1b;Hc^C5ar1;Cd200^Cd200r1;Thbs1^Cd47;Mdk^Lrp1;Sele^Cd44;Tnf^Tnfrsf1a;Ccl4^Ccr5;Ccl5^Ccr5;Cd200^Cd200r4;Anxa1^Fpr1;Ccl2^Ccr2;Cxcl2^Cxcr2;Lta^Tnfrsf1b;Cd200^Cd200r2;Tnfsf11^Tnfrsf11a;Saa2^Fpr2;Thbs1^Sdc1;Ccl4^Ackr2;Ccl2^Ackr2;Ccl12^Ccr2;Fn1^Sdc1;Calca^Calcrl;Ccl5^Ackr2;Icam1^Spn;Cx3cl1^Cx3cr1;C3^C3ar1;Lta^Tnfrsf1a;Ccl17^Ackr2;Ccl5^Ccr4
prerank	GOBP_DEVELOPMENTAL_PROCESS_INVOLVED_IN_REPRODUCTION	0.5822547695785868	1.0073214887189124	0.47047047047047047	1.0	1.0	4/22	23.56%	Col9a3^Cd44;Cxcl12^Cxcr4;Igf1^Igf1r;Jag2^Notch1
prerank	GOMF_SIGNALING_RECEPTOR_BINDING	0.5373186795702103	1.0063637927421747	0.4494494494494494	1.0	1.0	34/126	29.82%	App^Cd74;Cd22^Ptprc;Spp1^Cd44;Lama4^Cd44;Lama2^Cd44;Fn1^Cd44;Lama1^Cd44;Lamb1^Cd44;Lama5^Cd44;Col2a1^Cd44;Col4a3^Cd44;Lama3^Cd44;Nampt^Insr;Thbs1^Cd36;Mdk^Lrp1;Pdgfc^Pdgfra;Lamb2^Cd44;Angptl2^Pirb;Angptl1^Pirb;Angptl2^Tlr4;Gdf15^Tgfbr2;Retn^Tlr4;Igf1^Igf1r;H2-Eb1^Cd4;Jag1^Notch1;Jag2^Notch1;Thbs4^Cd36;H2-K1^Cd8b1;Mdk^Ncl;Ptn^Ncl;Saa2^Fpr2;Comp^Cd36;Dll4^Notch1;Dll1^Notch1
prerank	GOBP_CALCIUM_ION_TRANSPORT	0.59596748287148	1.0038781215983392	0.47995991983967934	1.0	1.0	3/15	18.45%	Ccl5^Ccr1;Ccl5^Ccr5;Cxcl12^Cxcr4
prerank	GOBP_NEURON_APOPTOTIC_PROCESS	0.591225029912523	1.0032475606049724	0.4694694694694695	1.0	1.0	3/16	13.25%	Mdk^Lrp1;Tnf^Tnfrsf1a;Sema3e^Plxnd1
prerank	GOBP_MONOATOMIC_ION_HOMEOSTASIS	0.5753982746511532	1.0018610959995224	0.4854854854854855	1.0	1.0	3/24	15.35%	Ccl5^Ccr1;Ccl5^Ccr5;Ccl2^Ccr2
prerank	GOBP_SEMAPHORIN_PLEXIN_SIGNALING_PATHWAY	0.5783339338296174	1.0000293300236056	0.47347347347347346	1.0	1.0	8/20	21.39%	Sema4a^Plxnb2;Sema4d^Plxnb2;Sema7a^Plxnc1;Sema3e^Plxnd1;Sema4d^Plxnb3;Sema4a^Plxnb3;Sema4a^Plxnb1;Sema4d^Plxnb1
prerank	REACTOME_SIGNALING_BY_WNT	-0.3984562150652116	-1.0	1.0	0.8576388888888888	0.13636363636363635	16/16	60.35%	Wnt5a^Fzd6;Wnt5a^Fzd3;Wnt5a^Fzd8;Wnt5a^Fzd5;Wnt11^Fzd6;Wnt5a^Fzd2;Wnt11^Fzd3;Wnt5a^Fzd7;Wnt11^Fzd5;Wnt11^Fzd8;Wnt5a^Fzd4;Wnt11^Fzd2;Wnt11^Fzd7;Wnt5a^Fzd1;Wnt11^Fzd4;Wnt5b^Fzd4
prerank	GOBP_EPHRIN_RECEPTOR_SIGNALING_PATHWAY	-0.33691563675443315	-1.0	1.0	0.8576388888888888	0.13636363636363635	51/51	66.79%	Efna2^Epha7;Efna2^Epha2;Efna2^Epha1;Efna5^Epha8;Efna2^Epha4;Efna5^Epha1;Efna3^Epha2;Efna5^Epha2;Efna5^Epha7;Efna4^Epha2;Efnb3^Ephb3;Efna5^Epha4;Efnb3^Epha4;Efna3^Epha1;Efna5^Ephb2;Efnb1^Epha4;Efna3^Epha7;Efna2^Epha8;Efnb3^Ephb4;Efna4^Epha1;Efnb1^Ephb3;Efna3^Epha4;Efna1^Epha2;Efnb1^Ephb4;Efna1^Epha1;Efna5^Epha5;Efna2^Epha3;Efna4^Epha4;Efnb1^Ephb2;Efna4^Epha7;Efna1^Epha7;Efnb2^Epha4;Efnb3^Ephb1;Efn…
prerank	REACTOME_EPH_EPHRIN_MEDIATED_REPULSION_OF_CELLS	-0.4551058697400161	-1.0	1.0	0.8576388888888888	0.13636363636363635	42/42	55.02%	Efnb3^Ephb6;Efna2^Epha7;Efna2^Epha2;Efna2^Epha1;Efna5^Epha8;Efna2^Epha4;Efna5^Epha1;Efna3^Epha2;Efna5^Epha2;Efna5^Epha7;Efna4^Epha2;Efnb3^Ephb3;Efna5^Epha4;Efnb3^Epha4;Efna3^Epha1;Efna5^Ephb2;Efnb1^Epha4;Efna3^Epha7;Efna2^Epha8;Efnb3^Ephb4;Efna4^Epha1;Efnb1^Ephb3;Efna3^Epha4;Efna1^Epha2;Efnb1^Ephb4;Efna1^Epha1;Efna4^Epha4;Efnb1^Ephb2;Efna4^Epha7;Efna1^Epha7;Efnb2^Epha4;Efnb3^Ephb1;Efnb1^Ephb1;Efn…
prerank	REACTOME_EPHA_MEDIATED_GROWTH_CONE_COLLAPSE	-0.5912486659551761	-1.0	1.0	0.8576388888888888	0.13636363636363635	25/25	41.29%	Efna2^Epha7;Efna2^Epha2;Efna2^Epha1;Efna5^Epha8;Efna2^Epha4;Efna5^Epha1;Efna3^Epha2;Efna5^Epha2;Efna5^Epha7;Efna4^Epha2;Efna5^Epha4;Efna3^Epha1;Efna3^Epha7;Efna2^Epha8;Efna4^Epha1;Efna3^Epha4;Efna1^Epha2;Efna1^Epha1;Efna4^Epha4;Efna4^Epha7;Efna1^Epha7;Efna1^Epha4;Efna3^Epha8;Efna4^Epha8;Efna1^Epha8
prerank	WP_WNT_SIGNALING_IN_KIDNEY_DISEASE	-0.39866844207723034	-1.0	1.0	0.8576388888888888	0.13636363636363635	18/18	60.35%	Wnt5a^Fzd9;Wnt5a^Fzd6;Wnt5a^Fzd3;Wnt5a^Fzd8;Wnt5a^Fzd5;Wnt11^Fzd9;Wnt11^Fzd6;Wnt5a^Fzd2;Wnt11^Fzd3;Wnt5a^Fzd7;Wnt11^Fzd5;Wnt11^Fzd8;Wnt5a^Fzd4;Wnt11^Fzd2;Wnt11^Fzd7;Wnt5a^Fzd1;Wnt11^Fzd4;Wnt5b^Fzd4
prerank	GOBP_AMIDE_TRANSPORT	-0.5208943305829119	-1.0	1.0	0.8576388888888888	0.13636363636363635	16/16	48.16%	Cck^Cckar;Ghrh^Ghsr;Gip^Gipr;Ghrl^Ghsr;Crh^Crhr1;Cck^Cckbr;Avp^Avpr1a;F2^F2rl1;Ucn^Crhr1;Crh^Crhr2;Ucn^Crhr2;Ghrh^Ghrhr;F2^F2rl2;Efna5^Epha5;Bdnf^Ntrk2;Lep^Lepr
prerank	GOBP_FIBROBLAST_GROWTH_FACTOR_RECEPTOR_SIGNALING_PATHWAY	-0.37772397094430993	-1.0	1.0	0.8576388888888888	0.13636363636363635	56/56	62.81%	Fgf6^Fgfr2;Fgf22^Fgfr2;Fgf15^Fgfr2;Fgf4^Fgfr2;Fgf17^Fgfr2;Fgf9^Fgfr2;Fgf16^Fgfr2;Fgf5^Fgfr2;Fgf20^Fgfr2;Fgf18^Fgfr3;Fgf9^Fgfr3;Fgf9^Fgfr4;Fgf18^Fgfr4;Fgf18^Fgfr2;Fgf8^Fgfr2;Fgf6^Fgfr3;Fgf4^Fgfr3;Fgf15^Fgfr3;Fgf4^Fgfr1;Fgf6^Fgfr1;Fgf15^Fgfr1;Fgf16^Fgfr3;Fgf17^Fgfr3;Fgf23^Fgfr3;Fgf15^Fgfr4;Fgf2^Fgfr3;Fgf9^Fgfr1;Fgf4^Fgfr4;Fgf7^Fgfr2;Fgf1^Fgfr3;Fgf17^Fgfr1;Fgf1^Fgfr2;Fgf20^Fgfr1;Fgf2^Fgfr4;Fgf5^Fgfr…
prerank	GOBP_HORMONE_TRANSPORT	-0.521588486140725	-1.0	1.0	0.8576388888888888	0.13636363636363635	21/21	48.16%	Ghrh^Ghsr;Gip^Gipr;Ghrl^Ghsr;Crh^Crhr1;Gal^Galr1;Pomc^Oprk1;F2^F2rl1;Tac1^Tacr2;Ucn^Crhr1;Tac1^Tacr1;Crh^Crhr2;Ucn2^Crhr1;Ucn^Crhr2;Agt^Agtr1a;Ghrh^Ghrhr;F2^F2rl2;Ucn2^Crhr2;Efna5^Epha5;Fgf23^Fgfr1;Fgf23^Fgfr4;Lep^Lepr
prerank	EED_TARGET_GENES	-0.4065495207667732	-1.0	1.0	0.8576388888888888	0.13636363636363635	17/17	59.55%	Fgf18^Fgfr3;Fgf9^Fgfr3;Fgf9^Fgfr4;Efna5^Epha8;Fgf18^Fgfr4;Npy^Gpr83;Fgf16^Fgfr3;Efna5^Epha7;Wnt11^Fzd8;Nrxn2^Nlgn1;Fgf20^Fgfr3;Fgf5^Fgfr3;Fgf16^Fgfr4;Bdnf^Ntrk2;Fgf5^Fgfr4;Fgf20^Fgfr4;Nrxn1^Nlgn1
prerank	REACTOME_IRS_MEDIATED_SIGNALLING	-0.3762057877813505	-1.0	1.0	0.8576388888888888	0.13636363636363635	41/41	62.81%	Fgf18^Fgfr3;Fgf9^Fgfr3;Fgf9^Fgfr4;Fgf18^Fgfr4;Fgf6^Fgfr3;Fgf4^Fgfr3;Fgf15^Fgfr3;Fgf4^Fgfr1;Fgf6^Fgfr1;Fgf15^Fgfr1;Fgf16^Fgfr3;Fgf17^Fgfr3;Fgf23^Fgfr3;Fgf15^Fgfr4;Fgf2^Fgfr3;Fgf9^Fgfr1;Fgf4^Fgfr4;Fgf1^Fgfr3;Fgf17^Fgfr1;Fgf20^Fgfr1;Fgf2^Fgfr4;Fgf5^Fgfr1;Fgf23^Fgfr1;Fgf20^Fgfr3;Fgf5^Fgfr3;Fgf6^Fgfr4;Fgf16^Fgfr1;Fgf23^Fgfr4;Fgf18^Fgfr1;Fgf16^Fgfr4;Fgf8^Fgfr3;Fgf7^Fgfr1;Fgf1^Fgfr4;Fgf17^Fgfr4;Fgf5^Fgf…
prerank	REACTOME_SIGNALING_BY_FGFR	-0.3762057877813505	-1.0	1.0	0.8576388888888888	0.13636363636363635	41/41	62.81%	Fgf18^Fgfr3;Fgf9^Fgfr3;Fgf9^Fgfr4;Fgf18^Fgfr4;Fgf6^Fgfr3;Fgf4^Fgfr3;Fgf15^Fgfr3;Fgf4^Fgfr1;Fgf6^Fgfr1;Fgf15^Fgfr1;Fgf16^Fgfr3;Fgf17^Fgfr3;Fgf23^Fgfr3;Fgf15^Fgfr4;Fgf2^Fgfr3;Fgf9^Fgfr1;Fgf4^Fgfr4;Fgf1^Fgfr3;Fgf17^Fgfr1;Fgf20^Fgfr1;Fgf2^Fgfr4;Fgf5^Fgfr1;Fgf23^Fgfr1;Fgf20^Fgfr3;Fgf5^Fgfr3;Fgf6^Fgfr4;Fgf16^Fgfr1;Fgf23^Fgfr4;Fgf18^Fgfr1;Fgf16^Fgfr4;Fgf8^Fgfr3;Fgf7^Fgfr1;Fgf1^Fgfr4;Fgf17^Fgfr4;Fgf5^Fgf…
prerank	GOBP_REGULATION_OF_SYNAPSE_STRUCTURE_OR_ACTIVITY	-0.3656458055925433	-1.0	1.0	0.8576388888888888	0.13636363636363635	18/18	63.64%	Lrrc4b^Ptprf;Ghrl^Ghsr;Oxt^Oxtr;Efna5^Epha7;Efnb3^Ephb3;Efna5^Epha4;Efnb3^Epha4;Efna5^Ephb2;Efna1^Epha7;Efnb3^Ephb1;Wnt5a^Fzd1;Efna1^Epha4;Bdnf^Ntrk2;Efnb3^Ephb2;Agrn^Dag1;Nrxn1^Nlgn3;Nrxn1^Nlgn1;Nrxn1^Nlgn2
prerank	GOBP_RESPONSE_TO_FIBROBLAST_GROWTH_FACTOR	-0.37772397094430993	-1.0	1.0	0.8576388888888888	0.13636363636363635	56/56	62.81%	Fgf6^Fgfr2;Fgf22^Fgfr2;Fgf15^Fgfr2;Fgf4^Fgfr2;Fgf17^Fgfr2;Fgf9^Fgfr2;Fgf16^Fgfr2;Fgf5^Fgfr2;Fgf20^Fgfr2;Fgf18^Fgfr3;Fgf9^Fgfr3;Fgf9^Fgfr4;Fgf18^Fgfr4;Fgf18^Fgfr2;Fgf8^Fgfr2;Fgf6^Fgfr3;Fgf4^Fgfr3;Fgf15^Fgfr3;Fgf4^Fgfr1;Fgf6^Fgfr1;Fgf15^Fgfr1;Fgf16^Fgfr3;Fgf17^Fgfr3;Fgf23^Fgfr3;Fgf15^Fgfr4;Fgf2^Fgfr3;Fgf9^Fgfr1;Fgf4^Fgfr4;Fgf7^Fgfr2;Fgf1^Fgfr3;Fgf17^Fgfr1;Fgf1^Fgfr2;Fgf20^Fgfr1;Fgf2^Fgfr4;Fgf5^Fgfr…
prerank	GOBP_REGULATION_OF_HORMONE_SECRETION	-0.521588486140725	-1.0	1.0	0.8576388888888888	0.13636363636363635	21/21	48.16%	Ghrh^Ghsr;Gip^Gipr;Ghrl^Ghsr;Crh^Crhr1;Gal^Galr1;Pomc^Oprk1;F2^F2rl1;Tac1^Tacr2;Ucn^Crhr1;Tac1^Tacr1;Crh^Crhr2;Ucn2^Crhr1;Ucn^Crhr2;Agt^Agtr1a;Ghrh^Ghrhr;F2^F2rl2;Ucn2^Crhr2;Efna5^Epha5;Fgf23^Fgfr1;Fgf23^Fgfr4;Lep^Lepr
prerank	GOBP_FEEDING_BEHAVIOR	-0.4241535590509197	-1.0	1.0	0.8576388888888888	0.13636363636363635	22/22	57.86%	Pyy^Npy1r;Cck^Cckar;Hcrt^Hcrtr2;Npy^Npy1r;Npy^Npy2r;Ghrl^Ghsr;Oxt^Oxtr;Pyy^Npy2r;Pyy^Gpr83;Hcrt^Hcrtr1;Pmch^Mchr1;Npy^Npy5r;Pyy^Npy5r;Ucn^Crhr1;Insl5^Rxfp4;Ucn^Crhr2;Npy^Gpr83;Agt^Agtr1a;Nmu^Nmur2;Bdnf^Ntrk2;Lep^Lepr;Ins2^Insr
prerank	REACTOME_SIGNALING_BY_INSULIN_RECEPTOR	-0.37630662020905925	-1.0	1.0	0.8576388888888888	0.13636363636363635	42/42	62.81%	Fgf18^Fgfr3;Fgf9^Fgfr3;Fgf9^Fgfr4;Fgf18^Fgfr4;Fgf6^Fgfr3;Fgf4^Fgfr3;Fgf15^Fgfr3;Fgf4^Fgfr1;Fgf6^Fgfr1;Fgf15^Fgfr1;Fgf16^Fgfr3;Fgf17^Fgfr3;Fgf23^Fgfr3;Fgf15^Fgfr4;Fgf2^Fgfr3;Fgf9^Fgfr1;Fgf4^Fgfr4;Fgf1^Fgfr3;Fgf17^Fgfr1;Fgf20^Fgfr1;Fgf2^Fgfr4;Fgf5^Fgfr1;Fgf23^Fgfr1;Fgf20^Fgfr3;Fgf5^Fgfr3;Fgf6^Fgfr4;Fgf16^Fgfr1;Fgf23^Fgfr4;Fgf18^Fgfr1;Fgf16^Fgfr4;Fgf8^Fgfr3;Fgf7^Fgfr1;Fgf1^Fgfr4;Fgf17^Fgfr4;Fgf5^Fgf…
prerank	REACTOME_EPH_EPHRIN_SIGNALING	-0.4551058697400161	-1.0	1.0	0.8576388888888888	0.13636363636363635	42/42	55.02%	Efnb3^Ephb6;Efna2^Epha7;Efna2^Epha2;Efna2^Epha1;Efna5^Epha8;Efna2^Epha4;Efna5^Epha1;Efna3^Epha2;Efna5^Epha2;Efna5^Epha7;Efna4^Epha2;Efnb3^Ephb3;Efna5^Epha4;Efnb3^Epha4;Efna3^Epha1;Efna5^Ephb2;Efnb1^Epha4;Efna3^Epha7;Efna2^Epha8;Efnb3^Ephb4;Efna4^Epha1;Efnb1^Ephb3;Efna3^Epha4;Efna1^Epha2;Efnb1^Ephb4;Efna1^Epha1;Efna4^Epha4;Efnb1^Ephb2;Efna4^Epha7;Efna1^Epha7;Efnb2^Epha4;Efnb3^Ephb1;Efnb1^Ephb1;Efn…
prerank	REACTOME_BETA_CATENIN_INDEPENDENT_WNT_SIGNALING	-0.3984562150652116	-1.0	1.0	0.8576388888888888	0.13636363636363635	16/16	60.35%	Wnt5a^Fzd6;Wnt5a^Fzd3;Wnt5a^Fzd8;Wnt5a^Fzd5;Wnt11^Fzd6;Wnt5a^Fzd2;Wnt11^Fzd3;Wnt5a^Fzd7;Wnt11^Fzd5;Wnt11^Fzd8;Wnt5a^Fzd4;Wnt11^Fzd2;Wnt11^Fzd7;Wnt5a^Fzd1;Wnt11^Fzd4;Wnt5b^Fzd4
prerank	WP_WNT_SIGNALING_PATHWAY_AND_PLURIPOTENCY	-0.39866844207723034	-1.0	1.0	0.8576388888888888	0.13636363636363635	18/18	60.35%	Wnt5a^Fzd9;Wnt5a^Fzd6;Wnt5a^Fzd3;Wnt5a^Fzd8;Wnt5a^Fzd5;Wnt11^Fzd9;Wnt11^Fzd6;Wnt5a^Fzd2;Wnt11^Fzd3;Wnt5a^Fzd7;Wnt11^Fzd5;Wnt11^Fzd8;Wnt5a^Fzd4;Wnt11^Fzd2;Wnt11^Fzd7;Wnt5a^Fzd1;Wnt11^Fzd4;Wnt5b^Fzd4
prerank	GOBP_POSITIVE_REGULATION_OF_EPITHELIAL_CELL_PROLIFERATION	-0.3744998666311016	-1.0	1.0	0.8576388888888888	0.13636363636363635	24/24	62.81%	Epgn^Egfr;Fgf9^Fgfr2;Sema5a^Plxnb3;Fgf18^Fgfr3;Fgf9^Fgfr3;Ghrl^Ghsr;Fgf18^Fgfr2;Ccl24^Ccr3;Wnt5a^Fzd7;Ccl11^Ccr3;Fgf2^Fgfr3;Fgf9^Fgfr1;Fgf7^Fgfr2;Fgf1^Fgfr3;Fgf1^Fgfr2;Fgf2^Fgfr2;Fgf18^Fgfr1;Fgf7^Fgfr1;Fgf10^Fgfr2;Apln^Aplnr;Fgf1^Fgfr1;Fgf2^Fgfr1;Ccl5^Ccr3;Fgf10^Fgfr1
prerank	REACTOME_INSULIN_RECEPTOR_SIGNALLING_CASCADE	-0.37630662020905925	-1.0	1.0	0.8576388888888888	0.13636363636363635	42/42	62.81%	Fgf18^Fgfr3;Fgf9^Fgfr3;Fgf9^Fgfr4;Fgf18^Fgfr4;Fgf6^Fgfr3;Fgf4^Fgfr3;Fgf15^Fgfr3;Fgf4^Fgfr1;Fgf6^Fgfr1;Fgf15^Fgfr1;Fgf16^Fgfr3;Fgf17^Fgfr3;Fgf23^Fgfr3;Fgf15^Fgfr4;Fgf2^Fgfr3;Fgf9^Fgfr1;Fgf4^Fgfr4;Fgf1^Fgfr3;Fgf17^Fgfr1;Fgf20^Fgfr1;Fgf2^Fgfr4;Fgf5^Fgfr1;Fgf23^Fgfr1;Fgf20^Fgfr3;Fgf5^Fgfr3;Fgf6^Fgfr4;Fgf16^Fgfr1;Fgf23^Fgfr4;Fgf18^Fgfr1;Fgf16^Fgfr4;Fgf8^Fgfr3;Fgf7^Fgfr1;Fgf1^Fgfr4;Fgf17^Fgfr4;Fgf5^Fgf…
prerank	REACTOME_PCP_CE_PATHWAY	-0.3984562150652116	-1.0	1.0	0.8576388888888888	0.13636363636363635	16/16	60.35%	Wnt5a^Fzd6;Wnt5a^Fzd3;Wnt5a^Fzd8;Wnt5a^Fzd5;Wnt11^Fzd6;Wnt5a^Fzd2;Wnt11^Fzd3;Wnt5a^Fzd7;Wnt11^Fzd5;Wnt11^Fzd8;Wnt5a^Fzd4;Wnt11^Fzd2;Wnt11^Fzd7;Wnt5a^Fzd1;Wnt11^Fzd4;Wnt5b^Fzd4
prerank	GOBP_LEUKOCYTE_CELL_CELL_ADHESION	0.564839840270623	0.9990610867835504	0.47847847847847846	1.0	1.0	13/30	22.93%	Thbs1^Cd47;Sele^Cd44;Thbs1^Sdc4;Cd86^Ctla4;Ccl2^Ccr2;Selplg^Selp;Cd80^Ctla4;Selplg^Sell;H2-Ab1^Cd4;H2-Aa^Cd4;H2-Eb1^Cd4;H2-DMb1^Cd4;Cd86^Cd28
prerank	GOBP_GLIOGENESIS	0.5857189551405565	0.9985758172394888	0.5050200803212851	1.0	1.0	7/16	35.91%	Tnf^Tnfrsf1b;Mdk^Lrp1;Ccl2^Ccr2;Lta^Tnfrsf1b;Dll1^Notch1;Cx3cl1^Cx3cr1;Lamb1^Dag1
prerank	GOBP_REGULATION_OF_RESPONSE_TO_STRESS	0.5524769125155498	0.9968075906256846	0.4894894894894895	1.0	1.0	22/47	32.76%	App^Cd74;Ccl5^Ccr1;Tnf^Tnfrsf1b;Cd200^Cd200r1;Thbs1^Cd47;Thbs1^Cd36;Mdk^Lrp1;Tnf^Tnfrsf1a;Ccl5^Ccr5;Cd200^Cd200r4;Ccl2^Ccr2;Cxcl12^Cxcr4;Lta^Tnfrsf1b;Igf1^Igf1r;Psap^Gpr37l1;Cd86^Cd28;Cd200^Cd200r2;Psap^Gpr37;Tnfsf11^Tnfrsf11a;Pros1^Tyro3;Pdgfa^Pdgfra;Hgf^Met
prerank	GOBP_RESPONSE_TO_OXYGEN_CONTAINING_COMPOUND	0.556021849757984	0.991374597445223	0.5375375375375375	1.0	1.0	16/37	34.80%	Grn^Sort1;Tnf^Tnfrsf1b;Gas6^Axl;Thbs1^Cd36;Pdgfc^Pdgfra;Ccl5^Ccr5;Gdf15^Tgfbr2;Retn^Tlr4;Igf1^Igf1r;Psap^Gpr37l1;Jag1^Notch1;Psap^Gpr37;Adm^Calcrl;Hgf^Met;Cx3cl1^Cx3cr1;Edn1^Ednra
prerank	GOBP_POSITIVE_REGULATION_OF_RESPONSE_TO_EXTERNAL_STIMULUS	0.5573011462218772	0.9887400387647701	0.5365365365365365	1.0	1.0	19/33	38.32%	App^Cd74;Ccl5^Ccr1;Thbs1^Cd47;Thbs1^Cd36;Mdk^Lrp1;Tnf^Tnfrsf1a;Ccl5^Ccr5;Thbs4^Cd47;Ccl2^Ccr2;Cxcl12^Cxcr4;Cd86^Cd28;Thbs4^Cd36;Tnfsf11^Tnfrsf11a;Cx3cl1^Cx3cr1;Edn1^Ednra;C3^C3ar1;Fgf10^Fgfr1;Lta^Tnfrsf1a;Ccl5^Ccr4
prerank	GOBP_POSITIVE_REGULATION_OF_CELL_CELL_ADHESION	0.5693413985108595	0.9874914156833662	0.5375375375375375	1.0	1.0	12/22	36.26%	Sele^Cd44;Ccl5^Ccr5;Ccl2^Ccr2;H2-Ab1^Cd4;H2-Aa^Cd4;H2-Eb1^Cd4;H2-DMb1^Cd4;Cd86^Cd28;H2-DMa^Cd4;Cd80^Cd28;Icam1^Spn;H2-DMb2^Cd4
prerank	GOBP_REGULATION_OF_CELL_ACTIVATION	0.547863006482754	0.9871200721194607	0.5565565565565566	1.0	1.0	15/45	22.93%	Cd22^Ptprc;Fn1^Cd44;Gas6^Mertk;Tnf^Tnfrsf1b;Gas6^Axl;Thbs1^Cd47;Thbs1^Sdc4;Cd86^Ctla4;Ccl2^Ccr2;Cd80^Ctla4;H2-Ab1^Cd4;H2-Aa^Cd4;H2-Eb1^Cd4;H2-DMb1^Cd4;Cd86^Cd28
prerank	GOBP_INORGANIC_ION_HOMEOSTASIS	0.5661757578152203	0.9864645414181602	0.5545545545545546	1.0	1.0	3/25	15.35%	Ccl5^Ccr1;Ccl5^Ccr5;Ccl2^Ccr2
prerank	GOMF_PROTEIN_CONTAINING_COMPLEX_BINDING	0.5626718494091782	0.9851301886259287	0.5455455455455456	1.0	1.0	20/26	43.89%	App^Cd74;Thbs1^Cd36;H2-Ab1^Cd4;H2-K1^Cd8a;Igf1^Igf1r;H2-Aa^Cd4;H2-Eb1^Cd4;H2-DMb1^Cd4;Thbs4^Cd36;Comp^Cd36;H2-DMa^Cd4;Pdgfa^Pdgfra;Hgf^Met;H2-T23^Cd8a;H2-DMb2^Cd4;Nrxn1^Nlgn1;Fgf2^Fgfr1;Ins2^Insr;H2-Ob^Cd4;Fgf1^Fgfr1
prerank	GOBP_REGULATION_OF_MULTICELLULAR_ORGANISMAL_DEVELOPMENT	0.5240415202433549	0.9824806610565413	0.6476476476476476	1.0	1.0	33/135	23.85%	Col4a2^Cd44;Lama4^Cd44;Lama2^Cd44;Fn1^Cd44;Lama1^Cd44;Ccl5^Ccr1;Tnf^Tnfrsf1b;Lama5^Cd44;Gas6^Axl;Hc^C5ar1;Col4a3^Cd44;Lama3^Cd44;Lama2^Dag1;Sema4a^Plxnb2;Sema4d^Plxnb2;Mdk^Lrp1;Tnf^Tnfrsf1a;Ccl5^Ccr5;Sema7a^Plxnc1;Lama4^Dag1;Sema3e^Plxnd1;Ccl2^Ccr2;Angptl7^Pirb;Sema4d^Plxnb3;Cxcl12^Cxcr4;Sema4a^Plxnb3;Lta^Tnfrsf1b;Sema4a^Plxnb1;H2-Aa^Cd4;Sema4d^Plxnb1;Jag1^Notch1;Dll4^Notch2;Jag1^Notch2
prerank	GOBP_REGULATION_OF_IMMUNE_RESPONSE	0.5487555793730831	0.9790289264817303	0.5915915915915916	1.0	1.0	19/37	37.56%	App^Cd74;Cd22^Ptprc;Tnf^Tnfrsf1b;Hc^C5ar1;Anxa1^Fpr1;Cd86^Ctla4;Lta^Tnfrsf1b;H2-Ab1^Cd4;H2-K1^Cd8a;H2-DMb1^Cd4;Cd86^Cd28;Cd274^Pdcd1;H2-K1^Cd8b1;H2-DMa^Cd4;C4a^C3ar1;H2-T23^Cd8a;C3^C3ar1;H2-DMb2^Cd4;Icosl^Ctla4
prerank	GOBP_REGULATION_OF_CELL_DIFFERENTIATION	0.5236243875460965	0.9788024338002239	0.6426426426426426	1.0	1.0	31/122	23.85%	App^Cd74;Grn^Sort1;Lama2^Cd44;Lamc1^Cd44;Fn1^Cd44;Col1a1^Cd44;Lama1^Cd44;Ccl5^Ccr1;Tnf^Tnfrsf1b;Lamb1^Cd44;Gas6^Axl;Lama2^Dag1;Sema4a^Plxnb2;Sema4d^Plxnb2;Mdk^Lrp1;Tnf^Tnfrsf1a;Ccl5^Ccr5;Lamb2^Cd44;Sema7a^Plxnc1;Sema3e^Plxnd1;Lamc1^Dag1;Sema4d^Plxnb3;Cxcl12^Cxcr4;Sema4a^Plxnb3;Lta^Tnfrsf1b;Sema4a^Plxnb1;H2-Aa^Cd4;Sema4d^Plxnb1;Jag1^Notch1;Dll4^Notch2;Jag1^Notch2
prerank	GOBP_EPITHELIAL_TUBE_MORPHOGENESIS	0.550859236202266	0.9773907436402374	0.5785785785785785	1.0	1.0	10/28	29.82%	Col4a1^Cd44;Lama1^Cd44;Lama5^Cd44;Sema3e^Plxnd1;Cxcl12^Cxcr4;Dll4^Notch2;Tnc^Sdc4;Dll1^Notch2;Dll4^Notch1;Dll1^Notch1
prerank	GOBP_CELL_MORPHOGENESIS	0.5241701125912928	0.9771929737522185	0.6656656656656657	1.0	1.0	18/102	21.39%	Lama2^Cd44;Fn1^Cd44;Lama1^Cd44;Lama5^Cd44;Lamc3^Cd44;Lama3^Cd44;Lama2^Dag1;Sema4a^Plxnb2;Sema4d^Plxnb2;Mdk^Lrp1;Lamb2^Cd44;Sema7a^Plxnc1;Sema3e^Plxnd1;Sema4d^Plxnb3;Cxcl12^Cxcr4;Sema4a^Plxnb3;Sema4a^Plxnb1;Sema4d^Plxnb1
prerank	GOBP_REGULATION_OF_IMMUNE_SYSTEM_PROCESS	0.5271288877286145	0.9762755068207304	0.6626626626626627	1.0	1.0	41/94	36.44%	App^Cd74;Cd22^Ptprc;Fn1^Cd44;Gas6^Mertk;Ccl5^Ccr1;Tnf^Tnfrsf1b;Gas6^Axl;Hc^C5ar1;Cd200^Cd200r1;Thbs1^Cd47;Thbs1^Cd36;Sele^Cd44;Thbs4^Cd47;Thbs1^Sdc4;Anxa1^Fpr1;Cd86^Ctla4;Ccl2^Ccr2;Cd80^Ctla4;Lta^Tnfrsf1b;H2-Ab1^Cd4;H2-K1^Cd8a;H2-Aa^Cd4;H2-Eb1^Cd4;H2-DMb1^Cd4;Cd86^Cd28;Jag1^Notch2;Cd274^Pdcd1;Thbs4^Cd36;H2-K1^Cd8b1;Dll1^Notch2;Ccl12^Ccr2;H2-DMa^Cd4;Cd80^Cd28;Icam1^Spn;C4a^C3ar1;H2-T23^Cd8a;Cx3cl1…
prerank	GOBP_CELL_PART_MORPHOGENESIS	0.5245104996966455	0.976146291102088	0.6626626626626627	1.0	1.0	17/94	21.39%	Lama2^Cd44;Fn1^Cd44;Lama1^Cd44;Lama5^Cd44;Lama3^Cd44;Lama2^Dag1;Sema4a^Plxnb2;Sema4d^Plxnb2;Mdk^Lrp1;Lamb2^Cd44;Sema7a^Plxnc1;Sema3e^Plxnd1;Sema4d^Plxnb3;Cxcl12^Cxcr4;Sema4a^Plxnb3;Sema4a^Plxnb1;Sema4d^Plxnb1
prerank	GOBP_CELLULAR_COMPONENT_MORPHOGENESIS	0.5245104996966455	0.976146291102088	0.6626626626626627	1.0	1.0	17/94	21.39%	Lama2^Cd44;Fn1^Cd44;Lama1^Cd44;Lama5^Cd44;Lama3^Cd44;Lama2^Dag1;Sema4a^Plxnb2;Sema4d^Plxnb2;Mdk^Lrp1;Lamb2^Cd44;Sema7a^Plxnc1;Sema3e^Plxnd1;Sema4d^Plxnb3;Cxcl12^Cxcr4;Sema4a^Plxnb3;Sema4a^Plxnb1;Sema4d^Plxnb1
prerank	GOBP_NEGATIVE_REGULATION_OF_CELL_POPULATION_PROLIFERATION	0.5627959817305134	0.9748921096540246	0.5805805805805806	1.0	1.0	6/21	29.82%	Col4a3^Cd44;Thbs1^Sdc4;Cd86^Ctla4;Cd80^Ctla4;Dll4^Notch1;Dll1^Notch1
prerank	GOBP_RESPONSE_TO_ENDOGENOUS_STIMULUS	0.5229224419372899	0.9741160296548316	0.6696696696696697	1.0	1.0	13/111	15.48%	Spp1^Cd44;Col4a2^Cd44;Col4a1^Cd44;Col1a2^Cd44;Col1a1^Cd44;Col6a1^Cd44;Col2a1^Cd44;Thbs1^Cd36;Pdgfc^Pdgfra;Col4a6^Cd44;Adipoq^Adipor2;Gdf15^Tgfbr2;Retn^Tlr4
prerank	GOBP_APOPTOTIC_PROCESS	0.5286829829078277	0.9729726814134119	0.6586586586586587	1.0	1.0	34/77	41.53%	App^Cd74;Grn^Sort1;Spp1^Cd44;Fn1^Cd44;Gas6^Mertk;Tnf^Tnfrsf1b;Gas6^Axl;Col2a1^Cd44;Col4a3^Cd44;Mdk^Lrp1;Tnf^Tnfrsf1a;Ccl5^Ccr5;Sema3e^Plxnd1;Lta^Tnfrsf1b;Igf1^Igf1r;Jag2^Notch2;Jag2^Notch1;Cd274^Pdcd1;Mdk^Ncl;Dll1^Notch2;Ptn^Ncl;Dll1^Notch1;Gzma^F2r;Icam1^Spn;Tnfsf12^Tnfrsf12a;Cx3cl1^Cx3cr1;Edn1^Ednra;Fgf10^Fgfr1;Lta^Tnfrsf1a;Angptl4^Cdh5;Fasl^Fas;Edn1^Ednrb;Ntf5^Ntrk2;Mif^Ackr3
prerank	GOBP_REGULATION_OF_CELL_CELL_ADHESION	0.547084574509378	0.9725915936056501	0.6026026026026026	1.0	1.0	20/33	43.55%	Sele^Cd44;Ccl5^Ccr5;Cd86^Ctla4;Ccl2^Ccr2;Cd80^Ctla4;H2-Ab1^Cd4;H2-Aa^Cd4;H2-Eb1^Cd4;H2-DMb1^Cd4;Jag1^Notch1;Cd86^Cd28;H2-DMa^Cd4;Cd80^Cd28;Icam1^Spn;H2-DMb2^Cd4;Icosl^Ctla4;Jag1^Notch4;Btla^Tnfrsf14;H2-Ob^Cd4;Sele^Ceacam1
prerank	GOBP_CYTOKINE_MEDIATED_SIGNALING_PATHWAY	0.5635726764885118	0.9724702876052579	0.5925925925925926	1.0	1.0	9/20	29.26%	Ccl5^Ccr1;Gas6^Axl;Tnf^Tnfrsf1a;Adipoq^Adipor2;Ccl2^Ccr2;Cxcl12^Cxcr4;Cxcl2^Cxcr2;Tnfsf11^Tnfrsf11a;Ccl12^Ccr2
prerank	GOBP_REPRODUCTION	0.5431507725516627	0.9722384297538512	0.6166166166166166	1.0	1.0	6/36	23.56%	Lamb1^Cd44;Col9a3^Cd44;Cxcl12^Cxcr4;Igf1^Igf1r;Jag1^Notch1;Jag2^Notch1
prerank	REACTOME_IMMUNE_SYSTEM	0.5307228914204097	0.97172453506066	0.6616616616616616	1.0	1.0	34/67	37.82%	App^Cd74;Cd22^Ptprc;Col1a2^Cd44;Col1a1^Cd44;Tnf^Tnfrsf1b;Hc^C5ar1;Col2a1^Cd44;Tnf^Tnfrsf1a;Cd86^Ctla4;Retn^Tlr4;Cd80^Ctla4;Cxcl2^Cxcr2;Lta^Tnfrsf1b;H2-Ab1^Cd4;H2-K1^Cd8a;H2-Aa^Cd4;H2-Eb1^Cd4;H2-DMb1^Cd4;Cd86^Cd28;Cxcl2^Cxcr1;Cd200^Cd200r2;Cd274^Pdcd1;H2-K1^Cd8b1;Retn^Cap1;Tnfsf11^Tnfrsf11a;H2-DMa^Cd4;Col1a2^Sdc1;Cd80^Cd28;H2-T23^Cd8a;Tnfsf12^Tnfrsf12a;C3^C3ar1;Tnfsf13^Tnfrsf13b;Icosl^Ctla4;Lta^Tn…
prerank	GOBP_NEGATIVE_REGULATION_OF_RESPONSE_TO_STIMULUS	0.5340443958790407	0.9705493855669173	0.6466466466466466	1.0	1.0	19/52	32.94%	App^Cd74;Cd22^Ptprc;Ccl5^Ccr1;Tnf^Tnfrsf1b;Col2a1^Cd44;Cd200^Cd200r1;Thbs1^Cd47;Mdk^Lrp1;Tnf^Tnfrsf1a;Igf1^Igf1r;Psap^Gpr37l1;Mdk^Ncl;Psap^Gpr37;Adm^Calcrl;Dll4^Notch1;Pros1^Tyro3;Pdgfa^Pdgfra;Hgf^Met;Icam1^Spn
prerank	GOBP_CELLULAR_RESPONSE_TO_OXYGEN_CONTAINING_COMPOUND	0.5580508084000642	0.9689474591870947	0.6206206206206206	1.0	1.0	13/23	42.19%	Tnf^Tnfrsf1b;Gas6^Axl;Thbs1^Cd36;Pdgfc^Pdgfra;Igf1^Igf1r;Psap^Gpr37l1;Psap^Gpr37;Hgf^Met;Cx3cl1^Cx3cr1;Edn1^Ednra;Nrxn1^Nlgn1;Adipoq^Adipor1;Ins2^Insr
prerank	GOBP_REGULATION_OF_BEHAVIOR	0.563723382916661	0.9673926647497398	0.5945945945945946	1.0	1.0	2/17	42.19%	Nrxn1^Nlgn1;Ins2^Insr
prerank	GOBP_REGULATION_OF_CELL_DEATH	0.5231711381667552	0.9650960311305522	0.6976976976976977	1.0	1.0	38/86	41.56%	App^Cd74;Grn^Sort1;Spp1^Cd44;Fn1^Cd44;Gas6^Mertk;Tnf^Tnfrsf1b;Gas6^Axl;Col2a1^Cd44;Cd200^Cd200r1;Thbs1^Cd36;Mdk^Lrp1;Tnf^Tnfrsf1a;Ccl5^Ccr5;Sema3e^Plxnd1;Cxcl12^Cxcr4;Lta^Tnfrsf1b;Igf1^Igf1r;Psap^Gpr37l1;Cd274^Pdcd1;Mdk^Ncl;Psap^Gpr37;Dll1^Notch2;Ptn^Ncl;Comp^Cd36;Dll1^Notch1;Gzma^F2r;Hgf^Met;Cx3cl1^Cx3cr1;Edn1^Ednra;Ncam1^Fgfr1;Fgf10^Fgfr1;Lta^Tnfrsf1a;Angptl4^Cdh5;Fasl^Fas;Edn1^Ednrb;Ntf5^Ntrk2…
prerank	GOBP_LEUKOCYTE_MIGRATION	0.538056175496709	0.9648121693052556	0.6636636636636637	1.0	1.0	11/38	23.77%	App^Cd74;Ccl5^Ccr1;Hc^C5ar1;Cd200^Cd200r1;Thbs1^Cd47;Thbs4^Cd47;Ccl2^Ccr2;Selplg^Selp;Cxcl2^Cxcr2;Selplg^Sell;Cxcl2^Cxcr1
prerank	GOBP_MYELOID_LEUKOCYTE_MIGRATION	0.5490949698309853	0.9644183796142249	0.6366366366366366	1.0	1.0	9/26	23.77%	App^Cd74;Ccl5^Ccr1;Hc^C5ar1;Cd200^Cd200r1;Thbs1^Cd47;Thbs4^Cd47;Ccl2^Ccr2;Cxcl2^Cxcr2;Cxcl2^Cxcr1
prerank	GOBP_POSITIVE_REGULATION_OF_RNA_METABOLIC_PROCESS	0.5415078207262822	0.9641900470116548	0.6486486486486487	1.0	1.0	8/37	29.82%	App^Cd74;Tnf^Tnfrsf1b;Nampt^Insr;Tnf^Tnfrsf1a;Igf1^Igf1r;Jag1^Notch1;Mdk^Ncl;Dll1^Notch1
prerank	GOBP_ESTABLISHMENT_OF_PROTEIN_LOCALIZATION	0.5724901978823569	0.9628118463699702	0.5935935935935935	1.0	1.0	2/15	8.56%	App^Cd74;Tnf^Tnfrsf1a
prerank	GOBP_CELL_CELL_SIGNALING_BY_WNT	0.544325765527446	0.9616536891758554	0.6486486486486487	1.0	1.0	2/32	8.30%	Col1a1^Cd44;Mdk^Lrp1
prerank	GOBP_OSSIFICATION	0.5554141934276203	0.9610860094950008	0.6426426426426426	1.0	1.0	3/22	27.33%	Sema4d^Plxnb1;Jag1^Notch1;Tnfsf11^Tnfrsf11a
prerank	GOBP_REGULATION_OF_RESPONSE_TO_EXTERNAL_STIMULUS	0.5253591086035828	0.9602730408889687	0.7207207207207207	1.0	1.0	34/63	41.80%	App^Cd74;Fn1^Cd44;Ccl5^Ccr1;Tnf^Tnfrsf1b;Hc^C5ar1;Cd200^Cd200r1;Thbs1^Cd47;Thbs1^Cd36;Mdk^Lrp1;Tnf^Tnfrsf1a;Ccl5^Ccr5;Cd200^Cd200r4;Thbs4^Cd47;Ccl2^Ccr2;Cxcl12^Cxcr4;Lta^Tnfrsf1b;Igf1^Igf1r;Cd86^Cd28;Cd200^Cd200r2;Thbs4^Cd36;Tnfsf11^Tnfrsf11a;Pros1^Tyro3;Pdgfa^Pdgfra;Hgf^Met;Cx3cl1^Cx3cr1;Edn1^Ednra;C3^C3ar1;Fgf10^Fgfr1;Lta^Tnfrsf1a;Ccl5^Ccr4;Edn1^Ednrb;Nrxn1^Nlgn3;Fgf2^Fgfr1;Pdgfa^Pdgfrb
prerank	GOMF_MOLECULAR_FUNCTION_ACTIVATOR_ACTIVITY	0.5545307923468857	0.9600821895613711	0.6436436436436437	1.0	1.0	10/20	42.19%	Nampt^Insr;Igf1^Igf1r;Jag1^Notch1;Jag2^Notch1;Dll4^Notch1;Dll1^Notch1;Mdk^Alk;Hgf^Met;Ptn^Alk;Ins2^Insr
prerank	GOBP_NEGATIVE_REGULATION_OF_DEVELOPMENTAL_PROCESS	0.5301432810611745	0.9599383354989831	0.6966966966966966	1.0	1.0	7/46	15.82%	App^Cd74;Col4a2^Cd44;Col4a3^Cd44;Cd86^Ctla4;Gdf15^Tgfbr2;Ccl2^Ccr2;Angptl7^Pirb
prerank	GOBP_ADAPTIVE_IMMUNE_RESPONSE_BASED_ON_SOMATIC_RECOMBINATION_OF_IMMUNE_RECEPTORS_BUILT_FROM_IMMUNOGLOBULIN_SUPERFAMILY_DOMAINS	0.5519979370519871	0.9582315086874045	0.6526526526526526	1.0	1.0	13/24	36.26%	Tnf^Tnfrsf1b;Lta^Tnfrsf1b;H2-Ab1^Cd4;H2-K1^Cd8a;H2-Aa^Cd4;H2-Eb1^Cd4;H2-DMb1^Cd4;Jag1^Notch1;H2-DMa^Cd4;Icam1^Spn;H2-T23^Cd8a;C3^C3ar1;H2-DMb2^Cd4
prerank	GOBP_REGULATION_OF_T_CELL_ACTIVATION	0.5491171206642889	0.954900245378934	0.6806806806806807	1.0	1.0	13/24	40.42%	Cd86^Ctla4;Ccl2^Ccr2;Cd80^Ctla4;H2-Ab1^Cd4;H2-Aa^Cd4;H2-Eb1^Cd4;H2-DMb1^Cd4;Cd86^Cd28;H2-DMa^Cd4;Cd80^Cd28;H2-DMb2^Cd4;Icosl^Ctla4;Btla^Tnfrsf14
prerank	GOBP_NEGATIVE_REGULATION_OF_CELL_COMMUNICATION	0.5350040345855345	0.9540129016647971	0.6896896896896897	1.0	1.0	5/36	8.30%	App^Cd74;Cd22^Ptprc;Col2a1^Cd44;Thbs1^Cd47;Mdk^Lrp1
prerank	GOBP_MONOATOMIC_CATION_TRANSPORT	0.5570880188389874	0.9532212386654417	0.6416416416416416	1.0	1.0	3/19	18.45%	Ccl5^Ccr1;Ccl5^Ccr5;Cxcl12^Cxcr4
prerank	GOBP_MORPHOGENESIS_OF_AN_EPITHELIUM	0.5210908240272271	0.9530929525018909	0.7337337337337337	1.0	1.0	30/56	43.89%	Col4a1^Cd44;Lamc1^Cd44;Lama1^Cd44;Lama5^Cd44;Lama3^Cd44;Sema3e^Plxnd1;Lamc1^Dag1;Cxcl12^Cxcr4;Igf1^Igf1r;Jag1^Notch1;Jag2^Notch2;Dll4^Notch2;Jag2^Notch1;Jag1^Notch2;Tnc^Sdc4;Dll1^Notch2;Dll4^Notch1;Dll1^Notch1;Pdgfa^Pdgfra;Hgf^Met;Sema5a^Plxna1;Edn1^Ednra;Jag2^Notch4;Fgf10^Fgfr1;Jag1^Notch4;Fgf2^Fgfr1;Dll4^Notch4;Lama5^Dag1;Sema4c^Plxnb2;Fgf1^Fgfr1
prerank	GOBP_REGULATION_OF_NERVOUS_SYSTEM_DEVELOPMENT	0.5203013888002939	0.9488231831024649	0.7447447447447447	1.0	1.0	22/52	40.95%	Tnf^Tnfrsf1b;Sema4a^Plxnb2;Sema4d^Plxnb2;Mdk^Lrp1;Sema7a^Plxnc1;Sema3e^Plxnd1;Sema4d^Plxnb3;Cxcl12^Cxcr4;Sema4a^Plxnb3;Lta^Tnfrsf1b;Sema4a^Plxnb1;Sema4d^Plxnb1;Dll4^Notch1;Dll1^Notch1;Sema5b^Plxna1;Hgf^Met;Sema5a^Plxna1;Cx3cl1^Cx3cr1;Nrxn1^Nlgn2;Sema4g^Plxnb2;Nrxn1^Nlgn1;Nrxn1^Nlgn3
prerank	GOBP_TISSUE_MORPHOGENESIS	0.518174713438656	0.9484767454262895	0.7577577577577578	1.0	1.0	31/57	44.24%	Col4a1^Cd44;Lamc1^Cd44;Lama1^Cd44;Lama5^Cd44;Lama3^Cd44;Sema3e^Plxnd1;Lamc1^Dag1;Cxcl12^Cxcr4;Igf1^Igf1r;Jag1^Notch1;Jag2^Notch2;Dll4^Notch2;Jag2^Notch1;Jag1^Notch2;Tnc^Sdc4;Dll1^Notch2;Dll4^Notch1;Dll1^Notch1;Pdgfa^Pdgfra;Hgf^Met;Sema5a^Plxna1;Edn1^Ednra;Jag2^Notch4;Fgf10^Fgfr1;Jag1^Notch4;Fgf2^Fgfr1;Dll4^Notch4;Lama5^Dag1;Sema4c^Plxnb2;Fgf1^Fgfr1;Epo^Epor
prerank	GOBP_POSITIVE_REGULATION_OF_CELL_ACTIVATION	0.5353954244926779	0.9399457161871155	0.7207207207207207	1.0	1.0	12/28	37.24%	Gas6^Axl;Thbs1^Cd47;Ccl2^Ccr2;H2-Ab1^Cd4;H2-Aa^Cd4;H2-Eb1^Cd4;H2-DMb1^Cd4;Cd86^Cd28;H2-DMa^Cd4;Cd80^Cd28;H2-DMb2^Cd4;Fgf10^Fgfr1
prerank	GOBP_REGULATION_OF_LOCOMOTION	0.5054447705977868	0.9394463957956839	0.8668668668668669	1.0	1.0	27/104	22.58%	App^Cd74;Ccl5^Ccr1;Hc^C5ar1;Cd200^Cd200r1;Thbs1^Cd47;Ptn^Sdc3;Lama2^Dag1;Sema4a^Plxnb2;Sema4d^Plxnb2;Mdk^Lrp1;Pdgfc^Pdgfra;Ccl5^Ccr5;Thbs4^Cd47;Thbs1^Sdc4;Sema7a^Plxnc1;Lama4^Dag1;Sema3e^Plxnd1;Adipoq^Adipor2;Ccl2^Ccr2;Retn^Tlr4;Sema4d^Plxnb3;Cxcl12^Cxcr4;Sema4a^Plxnb3;Sema4a^Plxnb1;Igf1^Igf1r;Sema4d^Plxnb1;Jag1^Notch1
prerank	GOBP_POSITIVE_REGULATION_OF_DEVELOPMENTAL_PROCESS	0.502006879425006	0.9385090384282261	0.8798798798798799	1.0	1.0	49/118	41.56%	App^Cd74;Ccl5^Ccr1;Tnf^Tnfrsf1b;Gas6^Axl;Hc^C5ar1;Lama2^Dag1;Sema4a^Plxnb2;Thbs1^Cd36;Sema4d^Plxnb2;Mdk^Lrp1;Tnf^Tnfrsf1a;Ccl5^Ccr5;Sema7a^Plxnc1;Lamc1^Dag1;Gdf15^Tgfbr2;Sema4d^Plxnb3;Cxcl12^Cxcr4;Sema4a^Plxnb3;Lta^Tnfrsf1b;Sema4a^Plxnb1;Igf1^Igf1r;H2-Aa^Cd4;Sema4d^Plxnb1;Jag1^Notch1;Jag1^Notch2;Dll1^Notch2;Thbs2^Cd36;H2-DMa^Cd4;Dll1^Notch1;Mdk^Alk;Hgf^Met;Sema5a^Plxna1;Cx3cl1^Cx3cr1;Edn1^Ednra;C…
prerank	GOBP_RENAL_SYSTEM_DEVELOPMENT	0.5323364863191259	0.9375894557103922	0.7067067067067067	1.0	1.0	11/26	31.99%	Spp1^Cd44;Col4a1^Cd44;Lama5^Cd44;Col4a3^Cd44;Col4a4^Cd44;Lamb2^Cd44;Jag1^Notch1;Jag1^Notch2;Dll1^Notch2;Dll1^Notch1;Pdgfa^Pdgfra
prerank	GOBP_REGULATION_OF_LYMPHOCYTE_ACTIVATION	0.5244646324458949	0.9365872598847722	0.7567567567567568	1.0	1.0	18/37	40.42%	Cd22^Ptprc;Gas6^Mertk;Gas6^Axl;Cd86^Ctla4;Ccl2^Ccr2;Cd80^Ctla4;H2-Ab1^Cd4;H2-Aa^Cd4;H2-Eb1^Cd4;H2-DMb1^Cd4;Cd86^Cd28;H2-DMa^Cd4;Cd80^Cd28;H2-DMb2^Cd4;Tnfsf13^Tnfrsf13b;Icosl^Ctla4;Flt3l^Flt3;Btla^Tnfrsf14
prerank	GOBP_LEUKOCYTE_MEDIATED_IMMUNITY	0.5529469998133224	0.9353161211606356	0.6956956956956957	1.0	1.0	6/16	33.82%	Tnf^Tnfrsf1b;Ccl2^Ccr2;Lta^Tnfrsf1b;H2-K1^Cd8a;Icam1^Spn;H2-T23^Cd8a
prerank	GOCC_CELL_SURFACE	0.5053863676928623	0.934051325494048	0.8448448448448449	1.0	1.0	43/87	41.80%	App^Cd74;Cd22^Ptprc;Cd200^Cd200r1;Thbs1^Cd47;Ptn^Sdc3;Thbs1^Cd36;Sele^Cd44;Tnf^Tnfrsf1a;Pdgfc^Pdgfra;Cd200^Cd200r4;Thbs1^Sdc4;Cd86^Ctla4;Entpd1^Adora2b;Cxcl12^Cxcr4;Cd80^Ctla4;H2-Ab1^Cd4;H2-K1^Cd8a;H2-Aa^Cd4;H2-Eb1^Cd4;Cd86^Cd28;Cd200^Cd200r2;Cd274^Pdcd1;H2-K1^Cd8b1;Ptn^Ncl;Thbs1^Sdc1;H2-DMa^Cd4;Pdgfa^Pdgfra;Cd80^Cd28;Icam1^Spn;H2-T23^Cd8a;Cx3cl1^Cx3cr1;Nrxn1^Nlgn2;Tnfsf13^Tnfrsf13b;Icosl^Ctla4;W…
prerank	GOBP_LEUKOCYTE_PROLIFERATION	0.5388490810136722	0.933875556714366	0.7187187187187187	1.0	1.0	13/23	40.42%	Cd22^Ptprc;Cd86^Ctla4;Cxcl12^Cxcr4;Cd80^Ctla4;H2-Aa^Cd4;H2-DMb1^Cd4;Cd86^Cd28;Ccl12^Ccr2;Cd80^Cd28;H2-DMb2^Cd4;Icosl^Ctla4;Flt3l^Flt3;Btla^Tnfrsf14
prerank	GOBP_EXPORT_FROM_CELL	0.5155716843118185	0.9335437586209976	0.8108108108108109	1.0	1.0	13/50	40.82%	Ccl5^Ccr1;Tnf^Tnfrsf1b;Tnf^Tnfrsf1a;Retn^Tlr4;Entpd1^Adora2b;Entpd1^Adora2a;Tnfsf11^Tnfrsf11a;Entpd1^Adora1;Ncam1^Fgfr1;Nrxn1^Nlgn2;Fgf10^Fgfr1;Nrxn1^Nlgn1;Edn1^Ednrb
prerank	GOBP_POSITIVE_REGULATION_OF_MULTICELLULAR_ORGANISMAL_PROCESS	0.495242081737293	0.9325009130420288	0.944944944944945	1.0	1.0	62/176	41.82%	App^Cd74;Ccl5^Ccr1;Tnf^Tnfrsf1b;Gas6^Axl;Hc^C5ar1;Thbs1^Cd47;Sema4a^Plxnb2;Thbs1^Cd36;Sema4d^Plxnb2;Mdk^Lrp1;Tnf^Tnfrsf1a;Ccl4^Ccr5;Pdgfc^Pdgfra;Ccl5^Ccr5;Thbs2^Cd47;Sema7a^Plxnc1;Adipoq^Adipor2;Ccl2^Ccr2;Retn^Tlr4;Sema4d^Plxnb3;Cxcl12^Cxcr4;Sema4a^Plxnb3;Lta^Tnfrsf1b;H2-Ab1^Cd4;Sema4a^Plxnb1;Igf1^Igf1r;H2-Aa^Cd4;H2-Eb1^Cd4;Sema4d^Plxnb1;H2-DMb1^Cd4;Jag1^Notch1;Cd86^Cd28;Jag1^Notch2;Mdk^Ncl;Dll1^…
prerank	GOBP_REGULATION_OF_CHEMOTAXIS	0.5325467294304563	0.931985320999222	0.7397397397397397	1.0	1.0	5/24	18.45%	App^Cd74;Ccl5^Ccr1;Hc^C5ar1;Ccl2^Ccr2;Cxcl12^Cxcr4
prerank	GOBP_REGULATION_OF_ANATOMICAL_STRUCTURE_MORPHOGENESIS	0.5015533028632203	0.9315841991004229	0.8858858858858859	1.0	1.0	18/97	22.58%	Col4a2^Cd44;Fn1^Cd44;Hc^C5ar1;Col4a3^Cd44;Sema4a^Plxnb2;Sema4d^Plxnb2;Mdk^Lrp1;Tnf^Tnfrsf1a;Ccl5^Ccr5;Sema7a^Plxnc1;Sema3e^Plxnd1;Ccl2^Ccr2;Sema4d^Plxnb3;Cxcl12^Cxcr4;Sema4a^Plxnb3;Sema4a^Plxnb1;Sema4d^Plxnb1;Jag1^Notch1
prerank	GOBP_NEGATIVE_REGULATION_OF_CELLULAR_COMPONENT_ORGANIZATION	0.5426973150899299	0.9285934006536082	0.7147147147147147	1.0	1.0	4/18	19.08%	Tnf^Tnfrsf1b;Tnf^Tnfrsf1a;Sema4d^Plxnb3;Sema4a^Plxnb3
prerank	GOBP_POSITIVE_REGULATION_OF_SIGNAL_TRANSDUCTION	0.49569453040137396	0.9271896103145294	0.9279279279279279	1.0	1.0	45/129	42.19%	App^Cd74;Lama2^Cd44;Lamc1^Cd44;Fn1^Cd44;Col1a1^Cd44;Lama1^Cd44;Ccl5^Ccr1;Lamb1^Cd44;Gas6^Axl;Thbs1^Cd36;Pdgfc^Pdgfra;Lamb2^Cd44;Gdf15^Tgfbr2;Ccl2^Ccr2;Cxcl12^Cxcr4;Igf1^Igf1r;Sema4d^Plxnb1;Psap^Gpr37l1;Jag1^Notch1;Jag2^Notch2;Cd86^Cd28;Dll4^Notch2;Jag2^Notch1;Jag1^Notch2;Psap^Gpr37;Dll1^Notch2;Tnfsf11^Tnfrsf11a;Dll4^Notch1;Ccl12^Ccr2;Dll1^Notch1;Pdgfa^Pdgfra;Hgf^Met;Cx3cl1^Cx3cr1;Edn1^Ednra;Ncam1…
prerank	GOBP_SECRETION	0.5079764752360473	0.926478396198547	0.8508508508508509	1.0	1.0	14/59	40.82%	Ccl5^Ccr1;Tnf^Tnfrsf1b;Tnf^Tnfrsf1a;Retn^Tlr4;Entpd1^Adora2b;Entpd1^Adora2a;Tnfsf11^Tnfrsf11a;Entpd1^Adora1;Edn1^Ednra;Ncam1^Fgfr1;Nrxn1^Nlgn2;Fgf10^Fgfr1;Nrxn1^Nlgn1;Edn1^Ednrb
prerank	GOBP_SENSORY_ORGAN_DEVELOPMENT	0.5229221271914071	0.9258888614700171	0.7717717717717718	1.0	1.0	12/31	41.56%	Jag1^Notch1;Jag2^Notch2;Dll4^Notch2;Jag2^Notch1;Jag1^Notch2;Dll1^Notch2;Dll4^Notch1;Dll1^Notch1;Edn1^Ednra;Fgf10^Fgfr1;Ntf5^Ntrk2;Fgf2^Fgfr1
prerank	GOBP_RESPONSE_TO_NITROGEN_COMPOUND	0.5402176295120128	0.9225856101691103	0.7257257257257257	1.0	1.0	5/17	22.58%	Thbs1^Cd36;Pdgfc^Pdgfra;Retn^Tlr4;Igf1^Igf1r;Jag1^Notch1
prerank	GOBP_POSITIVE_REGULATION_OF_LYMPHOCYTE_ACTIVATION	0.5269594557217806	0.919597795575058	0.7767767767767768	1.0	1.0	10/25	36.26%	Gas6^Axl;Ccl2^Ccr2;H2-Ab1^Cd4;H2-Aa^Cd4;H2-Eb1^Cd4;H2-DMb1^Cd4;Cd86^Cd28;H2-DMa^Cd4;Cd80^Cd28;H2-DMb2^Cd4
prerank	GOBP_POSITIVE_REGULATION_OF_CELL_PROJECTION_ORGANIZATION	0.5260251657698212	0.9191195132073599	0.7487487487487487	1.0	1.0	10/23	40.50%	Sema4d^Plxnb2;Mdk^Lrp1;Sema7a^Plxnc1;Sema4d^Plxnb3;Sema4d^Plxnb1;Mdk^Alk;Hgf^Met;Sema5a^Plxna1;Ptn^Alk;Nrxn1^Nlgn1
prerank	GOBP_REGULATION_OF_HYDROLASE_ACTIVITY	0.5094340862507057	0.9190783787192816	0.8458458458458459	1.0	1.0	12/41	41.56%	Grn^Sort1;Col4a3^Cd44;Sema4d^Plxnb2;Sele^Cd44;Sema4d^Plxnb3;Sema4d^Plxnb1;Gzma^F2r;Hgf^Met;Efna1^Epha5;Gzma^F2rl1;Fasl^Fas;Fgf2^Fgfr1
prerank	GOBP_POSITIVE_REGULATION_OF_TRANSFERASE_ACTIVITY	0.509729344034793	0.9179145215953406	0.8258258258258259	1.0	1.0	5/42	11.24%	App^Cd74;Gas6^Mertk;Gas6^Axl;Pdgfc^Pdgfra;Thbs1^Sdc4
prerank	GOCC_EXTERNAL_SIDE_OF_PLASMA_MEMBRANE	0.5148474171414119	0.9175662715002104	0.8198198198198198	1.0	1.0	23/38	40.42%	Cd22^Ptprc;Thbs1^Cd36;Sele^Cd44;Cd86^Ctla4;Cxcl12^Cxcr4;Cd80^Ctla4;H2-Ab1^Cd4;H2-K1^Cd8a;H2-Aa^Cd4;H2-Eb1^Cd4;Cd86^Cd28;Cd274^Pdcd1;H2-K1^Cd8b1;Thbs1^Sdc1;Cd80^Cd28;Icam1^Spn;H2-T23^Cd8a;Tnfsf13^Tnfrsf13b;Icosl^Ctla4;Pdcd1lg2^Pdcd1;Fasl^Fas;Flt3l^Flt3;Btla^Tnfrsf14
prerank	GOBP_POSITIVE_REGULATION_OF_KINASE_ACTIVITY	0.5097599515758222	0.9168102807457417	0.8348348348348348	1.0	1.0	5/41	11.24%	App^Cd74;Gas6^Mertk;Gas6^Axl;Pdgfc^Pdgfra;Thbs1^Sdc4
prerank	GOBP_GROWTH	0.5024579908417737	0.9146275834876556	0.8768768768768769	1.0	1.0	14/55	37.24%	Fn1^Cd44;Col9a1^Cd44;Mdk^Lrp1;Lamb2^Cd44;Gdf15^Tgfbr2;Cxcl12^Cxcr4;Igf1^Igf1r;Dll1^Notch2;Dll1^Notch1;Sema5b^Plxna1;Sema5a^Plxna1;Edn1^Ednra;Ncam1^Fgfr1;Fgf10^Fgfr1
prerank	GOBP_LYMPHOCYTE_ACTIVATION	0.5041766622064269	0.9137714300168309	0.8678678678678678	1.0	1.0	23/49	40.42%	Cd22^Ptprc;Gas6^Mertk;Gas6^Axl;Cd86^Ctla4;Ccl2^Ccr2;Cxcl12^Cxcr4;Cd80^Ctla4;H2-Ab1^Cd4;H2-Aa^Cd4;H2-Eb1^Cd4;H2-DMb1^Cd4;Jag2^Notch2;Cd86^Cd28;Dll4^Notch2;Dll1^Notch2;H2-DMa^Cd4;Cd80^Cd28;Icam1^Spn;H2-DMb2^Cd4;Tnfsf13^Tnfrsf13b;Icosl^Ctla4;Flt3l^Flt3;Btla^Tnfrsf14
prerank	GOCC_SIDE_OF_MEMBRANE	0.5114913595801784	0.9134272679086759	0.8368368368368369	1.0	1.0	23/39	40.42%	Cd22^Ptprc;Thbs1^Cd36;Sele^Cd44;Cd86^Ctla4;Cxcl12^Cxcr4;Cd80^Ctla4;H2-Ab1^Cd4;H2-K1^Cd8a;H2-Aa^Cd4;H2-Eb1^Cd4;Cd86^Cd28;Cd274^Pdcd1;H2-K1^Cd8b1;Thbs1^Sdc1;Cd80^Cd28;Icam1^Spn;H2-T23^Cd8a;Tnfsf13^Tnfrsf13b;Icosl^Ctla4;Pdcd1lg2^Pdcd1;Fasl^Fas;Flt3l^Flt3;Btla^Tnfrsf14
prerank	GOBP_REGULATION_OF_GROWTH	0.5166585159943797	0.9117870150820199	0.8168168168168168	1.0	1.0	4/29	20.73%	Fn1^Cd44;Gdf15^Tgfbr2;Cxcl12^Cxcr4;Igf1^Igf1r
prerank	GOBP_POSITIVE_REGULATION_OF_CHEMOTAXIS	0.5335129113780843	0.9116991093362821	0.7605210420841684	1.0	1.0	9/17	41.56%	App^Cd74;Ccl5^Ccr1;Ccl2^Ccr2;Cxcl12^Cxcr4;Cx3cl1^Cx3cr1;Edn1^Ednra;Fgf10^Fgfr1;Ccl5^Ccr4;Fgf2^Fgfr1
prerank	GOBP_REGULATION_OF_LEUKOCYTE_PROLIFERATION	0.5307868249084394	0.910302913881908	0.7687687687687688	1.0	1.0	11/20	40.42%	Cd22^Ptprc;Cd86^Ctla4;Cd80^Ctla4;H2-Aa^Cd4;H2-DMb1^Cd4;Cd86^Cd28;Ccl12^Ccr2;Cd80^Cd28;H2-DMb2^Cd4;Icosl^Ctla4;Btla^Tnfrsf14
prerank	REACTOME_ADAPTIVE_IMMUNE_SYSTEM	0.5190163097497573	0.9097255134971578	0.8308308308308309	1.0	1.0	15/28	33.82%	Cd22^Ptprc;Cd86^Ctla4;Cd80^Ctla4;H2-Ab1^Cd4;H2-K1^Cd8a;H2-Aa^Cd4;H2-Eb1^Cd4;H2-DMb1^Cd4;Cd86^Cd28;Cd200^Cd200r2;Cd274^Pdcd1;H2-K1^Cd8b1;H2-DMa^Cd4;Cd80^Cd28;H2-T23^Cd8a
prerank	GOBP_POSITIVE_REGULATION_OF_SECRETION	0.5244142572959422	0.9079373222380468	0.8008008008008008	1.0	1.0	3/21	40.82%	Retn^Tlr4;Tnfsf11^Tnfrsf11a;Edn1^Ednrb
prerank	GOBP_T_CELL_ACTIVATION	0.5138080287595501	0.9075549841015381	0.8288288288288288	1.0	1.0	14/30	37.56%	Cd86^Ctla4;Ccl2^Ccr2;Cxcl12^Cxcr4;Cd80^Ctla4;H2-Ab1^Cd4;H2-Aa^Cd4;H2-Eb1^Cd4;H2-DMb1^Cd4;Cd86^Cd28;H2-DMa^Cd4;Cd80^Cd28;Icam1^Spn;H2-DMb2^Cd4;Icosl^Ctla4
prerank	GOBP_CELL_SURFACE_RECEPTOR_SIGNALING_PATHWAY_INVOLVED_IN_CELL_CELL_SIGNALING	0.510508422018922	0.9068335164741591	0.8538538538538538	1.0	1.0	9/35	41.48%	Col1a1^Cd44;Mdk^Lrp1;Edn1^Ednra;Nrxn1^Nlgn2;Wnt5b^Fzd4;Nrxn1^Nlgn1;Edn1^Ednrb;Nrxn1^Nlgn3;Col1a1^Sdc1
prerank	HALLMARK_ALLOGRAFT_REJECTION	0.533473462138321	0.9055183008768651	0.7587587587587588	1.0	1.0	10/16	43.33%	Ccl5^Ccr1;Ccl5^Ccr5;H2-Aa^Cd4;Cd86^Cd28;H2-DMa^Cd4;Gzma^F2r;Cd80^Cd28;H2-DMb2^Cd4;Fasl^Fas;H2-Ob^Cd4
prerank	GOBP_EPITHELIUM_DEVELOPMENT	0.48966526159207036	0.9045191003555983	0.9429429429429429	1.0	1.0	36/77	44.24%	Col4a1^Cd44;Lamc1^Cd44;Lama1^Cd44;Lama5^Cd44;Col2a1^Cd44;Lama3^Cd44;Tnf^Tnfrsf1a;Lamb2^Cd44;Sema3e^Plxnd1;Lamc1^Dag1;Cxcl12^Cxcr4;Igf1^Igf1r;Jag1^Notch1;Jag2^Notch2;Dll4^Notch2;Jag2^Notch1;Jag1^Notch2;Tnc^Sdc4;Dll1^Notch2;Dll4^Notch1;Dll1^Notch1;Pdgfa^Pdgfra;Hgf^Met;Sema5a^Plxna1;Edn1^Ednra;Jag2^Notch4;Fgf10^Fgfr1;Dll3^Notch2;Jag1^Notch4;Edn1^Ednrb;Fgf2^Fgfr1;Dll4^Notch4;Lama5^Dag1;Sema4c^Plxnb2;…
prerank	GOBP_COGNITION	-0.41085683874401274	-0.9045108377270065	1.0	1.0	1.0	15/15	59.10%	Nts^Ntsr1;Ghrl^Ghsr;Crh^Crhr1;Tac1^Tacr2;Ucn^Crhr1;Tac1^Tacr1;Ntf3^Ntrk1;Nrxn2^Nlgn3;Ptn^Ptprz1;Ngf^Ntrk1;Mdk^Ptprz1;Ntf3^Ntrk2;Bdnf^Ntrk2;Ntf5^Ntrk2;Nrxn1^Nlgn3
prerank	GOBP_MUSCLE_STRUCTURE_DEVELOPMENT	0.5228399094010004	0.9045035381572801	0.7847847847847848	1.0	1.0	10/20	45.03%	Lama2^Dag1;Lamc1^Dag1;Dll4^Notch1;Dll1^Notch1;Edn1^Ednra;Lamb1^Dag1;Edn1^Ednrb;Lama5^Dag1;Epo^Epor;Efnb2^Ephb1
prerank	GOBP_IMMUNE_RESPONSE	0.4868599231540086	0.9036689313576991	0.9719719719719719	1.0	1.0	59/108	44.61%	App^Cd74;Cd22^Ptprc;Ccl5^Ccr1;Tnf^Tnfrsf1b;Gas6^Axl;Hc^C5ar1;Mdk^Lrp1;Ccl4^Ccr5;Ccl5^Ccr5;Anxa1^Fpr1;Cd86^Ctla4;Ccl2^Ccr2;Cxcl12^Cxcr4;Cd80^Ctla4;Cxcl2^Cxcr2;Lta^Tnfrsf1b;H2-Ab1^Cd4;H2-K1^Cd8a;H2-Aa^Cd4;H2-Eb1^Cd4;H2-DMb1^Cd4;Jag1^Notch1;Cd86^Cd28;Cxcl2^Cxcr1;Jag1^Notch2;Cd274^Pdcd1;H2-K1^Cd8b1;Dll1^Notch2;Tnfsf11^Tnfrsf11a;Ccl4^Ackr2;Ccl2^Ackr2;Ccl12^Ccr2;H2-DMa^Cd4;Ccl25^Ccr9;Dll1^Notch1;Ccl5^A…
prerank	GOBP_POSITIVE_REGULATION_OF_GROWTH	0.534943302045285	0.9020188041719581	0.7537537537537538	1.0	1.0	5/15	41.56%	Cxcl12^Cxcr4;Igf1^Igf1r;Dll1^Notch1;Ncam1^Fgfr1;Fgf2^Fgfr1
prerank	GOBP_REGULATION_OF_ORGANELLE_ORGANIZATION	0.5284589097527483	0.9014971642778474	0.7617617617617618	1.0	1.0	3/17	32.76%	Mdk^Lrp1;Igf1^Igf1r;Hgf^Met
prerank	GOBP_POSITIVE_REGULATION_OF_LOCOMOTION	0.49913125365313615	0.901263373146201	0.8968968968968969	1.0	1.0	21/47	41.80%	App^Cd74;Ccl5^Ccr1;Thbs1^Cd47;Mdk^Lrp1;Pdgfc^Pdgfra;Thbs4^Cd47;Ccl2^Ccr2;Retn^Tlr4;Cxcl12^Cxcr4;Igf1^Igf1r;Ccl12^Ccr2;Pdgfa^Pdgfra;Hgf^Met;Icam1^Spn;Cx3cl1^Cx3cr1;Edn1^Ednra;Fgf10^Fgfr1;Ccl5^Ccr4;Wnt5b^Fzd4;Fgf2^Fgfr1;Pdgfa^Pdgfrb
prerank	GOBP_REGULATION_OF_TRANSFERASE_ACTIVITY	0.49899768391635557	0.9005827600177593	0.8868868868868869	1.0	1.0	10/43	33.26%	App^Cd74;Gas6^Mertk;Gas6^Axl;Pdgfc^Pdgfra;Thbs1^Sdc4;Igf1^Igf1r;Tnfsf11^Tnfrsf11a;Pdgfa^Pdgfra;Hgf^Met;Efna1^Epha5
prerank	GOBP_MORPHOGENESIS_OF_A_BRANCHING_STRUCTURE	0.5132198006734577	0.900461837498598	0.8398398398398398	1.0	1.0	15/26	43.89%	Col4a1^Cd44;Lama1^Cd44;Lama5^Cd44;Sema3e^Plxnd1;Cxcl12^Cxcr4;Dll4^Notch1;Pdgfa^Pdgfra;Hgf^Met;Sema5a^Plxna1;Edn1^Ednra;Fgf10^Fgfr1;Fgf2^Fgfr1;Dll4^Notch4;Lama5^Dag1;Fgf1^Fgfr1
prerank	GOBP_CELL_PROJECTION_ORGANIZATION	0.4806825460823744	0.900320135041422	0.964964964964965	1.0	1.0	21/117	21.39%	Lama2^Cd44;Lamc1^Cd44;Fn1^Cd44;Lama1^Cd44;Lamb1^Cd44;Lama5^Cd44;Lama3^Cd44;Lama2^Dag1;Sema4a^Plxnb2;Sema4d^Plxnb2;Mdk^Lrp1;Ccl5^Ccr5;Lamb2^Cd44;Sema7a^Plxnc1;Sema3e^Plxnd1;Lamc1^Dag1;Sema4d^Plxnb3;Cxcl12^Cxcr4;Sema4a^Plxnb3;Sema4a^Plxnb1;Sema4d^Plxnb1
prerank	GOBP_GLAND_DEVELOPMENT	0.5104115771210331	0.899835739314962	0.8438438438438438	1.0	1.0	12/28	43.89%	Lama1^Cd44;Lama5^Cd44;Igf1^Igf1r;Tnfsf11^Tnfrsf11a;Pdgfa^Pdgfra;Hgf^Met;Edn1^Ednra;Fgf10^Fgfr1;Fgf2^Fgfr1;Pdgfa^Pdgfrb;Lama5^Dag1;Fgf1^Fgfr1
prerank	GOBP_REGULATION_OF_KINASE_ACTIVITY	0.49908780897469435	0.8996447390262385	0.8888888888888888	1.0	1.0	10/42	33.26%	App^Cd74;Gas6^Mertk;Gas6^Axl;Pdgfc^Pdgfra;Thbs1^Sdc4;Igf1^Igf1r;Tnfsf11^Tnfrsf11a;Pdgfa^Pdgfra;Hgf^Met;Efna1^Epha5
prerank	GOBP_CELL_CELL_SIGNALING	0.48293261012497474	0.8994203482210178	0.975975975975976	1.0	1.0	29/115	42.67%	Spp1^Cd44;Lama2^Cd44;Col1a1^Cd44;Ccl5^Ccr1;Tnf^Tnfrsf1b;Lama2^Dag1;Mdk^Lrp1;Ccl5^Ccr5;Ccl2^Ccr2;Entpd1^Adora2b;Entpd1^Adora2a;Igf1^Igf1r;Tnfsf11^Tnfrsf11a;Entpd1^Adora1;Dll1^Notch1;Hgf^Met;Cx3cl1^Cx3cr1;Edn1^Ednra;Ncam1^Fgfr1;Nrxn1^Nlgn2;Fgf10^Fgfr1;Wnt5b^Fzd4;Nrxn1^Nlgn1;Edn1^Ednrb;Nrxn1^Nlgn3;Col1a1^Sdc1;Fgf2^Fgfr1;Penk^Oprm1;Tnc^Sdc1
prerank	GOBP_TUBE_MORPHOGENESIS	0.48201165954867853	0.8987207265188812	0.96996996996997	1.0	1.0	45/110	44.24%	Col4a2^Cd44;Col4a1^Cd44;Fn1^Cd44;Lama1^Cd44;Lama5^Cd44;Hc^C5ar1;Col4a3^Cd44;Sema4a^Plxnb2;Mdk^Lrp1;Tnf^Tnfrsf1a;Thbs1^Sdc4;Sema3e^Plxnd1;Ccl2^Ccr2;Cxcl12^Cxcr4;Jag1^Notch1;Dll4^Notch2;Jag1^Notch2;Mdk^Ncl;Tnc^Sdc4;Hspg2^Dag1;Dll1^Notch2;Ptn^Ncl;Adm^Calcrl;Dll4^Notch1;Ccl12^Ccr2;Dll1^Notch1;Pdgfa^Pdgfra;Hgf^Met;Efna1^Epha5;Tnfsf12^Tnfrsf12a;Cx3cl1^Cx3cr1;Edn1^Ednra;C3^C3ar1;Fgf10^Fgfr1;Angptl4^Cdh5…
prerank	GOBP_TUBE_DEVELOPMENT	0.47920145437484557	0.8967283087567827	0.977977977977978	1.0	1.0	49/127	44.24%	Spp1^Cd44;Col4a2^Cd44;Col4a1^Cd44;Fn1^Cd44;Lama1^Cd44;Lama5^Cd44;Hc^C5ar1;Col2a1^Cd44;Col4a3^Cd44;Sema4a^Plxnb2;Mdk^Lrp1;Tnf^Tnfrsf1a;Pdgfc^Pdgfra;Thbs1^Sdc4;Sema3e^Plxnd1;Ccl2^Ccr2;Cxcl12^Cxcr4;Jag1^Notch1;Dll4^Notch2;Jag1^Notch2;Mdk^Ncl;Tnc^Sdc4;Hspg2^Dag1;Dll1^Notch2;Ptn^Ncl;Adm^Calcrl;Dll4^Notch1;Ccl12^Ccr2;Dll1^Notch1;Pdgfa^Pdgfra;Hgf^Met;Efna1^Epha5;Tnfsf12^Tnfrsf12a;Cx3cl1^Cx3cr1;Edn1^Ednr…
prerank	GOBP_REGULATION_OF_SYSTEM_PROCESS	0.49887875663592013	0.8954251017037768	0.8978978978978979	1.0	1.0	12/41	40.95%	Tnf^Tnfrsf1b;Tnf^Tnfrsf1a;Retn^Tlr4;Adm^Calcrl;Calca^Calcrl;Edn1^Ednra;Ncam1^Fgfr1;Nrxn1^Nlgn2;Fgf10^Fgfr1;Nrxn1^Nlgn1;Edn1^Ednrb;Nrxn1^Nlgn3
prerank	GOBP_LIPID_METABOLIC_PROCESS	0.509707889745193	0.8934365536277311	0.8598598598598599	1.0	1.0	10/27	43.89%	App^Cd74;Tnf^Tnfrsf1a;Adipoq^Adipor2;Igf1^Igf1r;Pdgfa^Pdgfra;Edn1^Ednrb;Adipoq^Adipor1;Fgf2^Fgfr1;Pdgfa^Pdgfrb;Fgf1^Fgfr1
prerank	GOBP_NEUROGENESIS	0.47369529376393005	0.891917418890545	0.987987987987988	1.0	1.0	55/159	41.56%	Lama2^Cd44;Lamc1^Cd44;Fn1^Cd44;Lama1^Cd44;Tnf^Tnfrsf1b;Lamb1^Cd44;Lama5^Cd44;Gas6^Axl;Lamc3^Cd44;Lama3^Cd44;Lama2^Dag1;Sema4a^Plxnb2;Sema4d^Plxnb2;Mdk^Lrp1;Ccl5^Ccr5;Lamb2^Cd44;Sema7a^Plxnc1;Sema3e^Plxnd1;Lamc1^Dag1;Ccl2^Ccr2;Sema4d^Plxnb3;Cxcl12^Cxcr4;Sema4a^Plxnb3;Lta^Tnfrsf1b;Sema4a^Plxnb1;Igf1^Igf1r;Sema4d^Plxnb1;Psap^Gpr37l1;Jag1^Notch1;Jag2^Notch1;Tnc^Sdc4;Psap^Gpr37;Dll4^Notch1;Dll1^Notch1…
prerank	GOBP_EMBRYONIC_ORGAN_MORPHOGENESIS	0.5208389349209257	0.8915251753721587	0.8128128128128128	1.0	1.0	4/18	37.24%	Dll1^Notch2;Dll1^Notch1;Edn1^Ednra;Fgf10^Fgfr1
prerank	GOCC_PLASMA_MEMBRANE_REGION	0.5083949033418271	0.8898609123609152	0.8248248248248248	1.0	1.0	12/22	44.71%	Fn1^Cd44;Sele^Cd44;Entpd1^Adora2a;Jag1^Notch1;Entpd1^Adora1;Dll1^Notch1;Nrxn1^Nlgn2;Fasl^Fas;Nrxn1^Nlgn1;Nrxn1^Nlgn3;Sele^Ceacam1;Cntn1^Nrcam
prerank	GOCC_AXON	-0.4486428951569984	-0.886435331230284	1.0	1.0	1.0	15/15	55.34%	Lrrc4b^Ptprf;Cck^Cckar;Npy^Npy1r;Pdyn^Oprd1;Nts^Ntsr1;Pdyn^Oprk1;Crh^Crhr2;Penk^Oprk1;Ucn^Crhr2;Calca^Calcr;Penk^Oprd1;Ncam1^Ncam2;Bdnf^Ntrk2;Agrn^Dag1;Cntn1^Nrcam
prerank	GOBP_ANATOMICAL_STRUCTURE_FORMATION_INVOLVED_IN_MORPHOGENESIS	0.4757333685251285	0.8862577792800055	0.977977977977978	1.0	1.0	37/107	40.10%	Col4a2^Cd44;Col4a1^Cd44;Fn1^Cd44;Col1a1^Cd44;Hc^C5ar1;Col2a1^Cd44;Col4a3^Cd44;Sema4a^Plxnb2;Thbs1^Cd36;Tnf^Tnfrsf1a;Thbs1^Sdc4;Sema3e^Plxnd1;Gdf15^Tgfbr2;Ccl2^Ccr2;Cxcl12^Cxcr4;Dll4^Notch2;Mdk^Ncl;Hspg2^Dag1;Dll1^Notch2;Ptn^Ncl;Thbs2^Cd36;Adm^Calcrl;Dll4^Notch1;Ccl12^Ccr2;Dll1^Notch1;Pdgfa^Pdgfra;Efna1^Epha5;Sema5a^Plxna1;Tnfsf12^Tnfrsf12a;Cx3cl1^Cx3cr1;Edn1^Ednra;C3^C3ar1;Fgf10^Fgfr1;Angptl4^Cdh…
prerank	GOBP_REGULATION_OF_CATALYTIC_ACTIVITY	0.47755617686741286	0.8861201841773071	0.96996996996997	1.0	1.0	12/86	21.39%	App^Cd74;Grn^Sort1;Gas6^Mertk;Gas6^Axl;Col4a3^Cd44;Sema4d^Plxnb2;Sele^Cd44;Pdgfc^Pdgfra;Thbs1^Sdc4;Sema4d^Plxnb3;Igf1^Igf1r;Sema4d^Plxnb1
prerank	GOBP_EMBRYO_DEVELOPMENT	0.4883931818968001	0.8844501186709837	0.933933933933934	1.0	1.0	20/48	43.84%	Lama2^Dag1;Pdgfc^Pdgfra;Lama4^Dag1;Jag1^Notch1;Jag2^Notch2;Dll4^Notch2;Jag2^Notch1;Jag1^Notch2;Hspg2^Dag1;Dll1^Notch2;Dll4^Notch1;Dll1^Notch1;Pdgfa^Pdgfra;Edn1^Ednra;Fgf10^Fgfr1;Dll3^Notch2;Fgf2^Fgfr1;Pdgfa^Pdgfrb;Lama5^Dag1;Sema4c^Plxnb2
prerank	GOBP_NEURON_DEVELOPMENT	0.4726428900596245	0.88421684476956	0.987987987987988	1.0	1.0	20/113	21.39%	Lama2^Cd44;Lamc1^Cd44;Fn1^Cd44;Lama1^Cd44;Lamb1^Cd44;Lama5^Cd44;Lama3^Cd44;Lama2^Dag1;Sema4a^Plxnb2;Sema4d^Plxnb2;Mdk^Lrp1;Lamb2^Cd44;Sema7a^Plxnc1;Sema3e^Plxnd1;Lamc1^Dag1;Sema4d^Plxnb3;Cxcl12^Cxcr4;Sema4a^Plxnb3;Sema4a^Plxnb1;Sema4d^Plxnb1
prerank	GOBP_ADAPTIVE_IMMUNE_RESPONSE	0.4940709354261425	0.8831902076038189	0.9119119119119119	1.0	1.0	21/40	40.42%	Tnf^Tnfrsf1b;Cd86^Ctla4;Lta^Tnfrsf1b;H2-Ab1^Cd4;H2-K1^Cd8a;H2-Aa^Cd4;H2-Eb1^Cd4;H2-DMb1^Cd4;Jag1^Notch1;Cd86^Cd28;Cd274^Pdcd1;H2-K1^Cd8b1;H2-DMa^Cd4;Icam1^Spn;H2-T23^Cd8a;C3^C3ar1;H2-DMb2^Cd4;Tnfsf13^Tnfrsf13b;Icosl^Ctla4;Pdcd1lg2^Pdcd1;Btla^Tnfrsf14
prerank	GOCC_CELL_BODY	0.5046122279590323	0.8829793573305593	0.8648648648648649	1.0	1.0	11/24	48.34%	Tnf^Tnfrsf1b;Ccl2^Ccr2;Entpd1^Adora2a;Igf1^Igf1r;Entpd1^Adora1;Cx3cl1^Cx3cr1;Nrxn1^Nlgn3;Penk^Oprm1;Efna2^Epha5;Pdyn^Oprm1;Cd40lg^Cd40
prerank	GOBP_GENERATION_OF_NEURONS	0.4690060690090395	0.881659946040666	0.993993993993994	1.0	1.0	49/145	41.56%	Lama2^Cd44;Lamc1^Cd44;Fn1^Cd44;Lama1^Cd44;Lamb1^Cd44;Lama5^Cd44;Gas6^Axl;Lama3^Cd44;Lama2^Dag1;Sema4a^Plxnb2;Sema4d^Plxnb2;Mdk^Lrp1;Ccl5^Ccr5;Lamb2^Cd44;Sema7a^Plxnc1;Sema3e^Plxnd1;Lamc1^Dag1;Sema4d^Plxnb3;Cxcl12^Cxcr4;Sema4a^Plxnb3;Sema4a^Plxnb1;Sema4d^Plxnb1;Psap^Gpr37l1;Jag1^Notch1;Jag2^Notch1;Tnc^Sdc4;Psap^Gpr37;Dll4^Notch1;Dll1^Notch1;Mdk^Alk;Sema5b^Plxna1;Hgf^Met;Efna1^Epha5;Sema5a^Plxna1;C…
prerank	WP_CHEMOKINE_SIGNALING_PATHWAY	0.5015315020209491	0.8814748902889659	0.8858858858858859	1.0	1.0	9/28	29.61%	Ccl5^Ccr1;Ccl4^Ccr5;Ccl5^Ccr5;Ccl2^Ccr2;Cxcl12^Cxcr4;Cxcl2^Cxcr2;Cxcl2^Cxcr1;Ccl12^Ccr2;Ccl25^Ccr9
prerank	GOBP_POSITIVE_REGULATION_OF_CELLULAR_COMPONENT_ORGANIZATION	0.48058679000990945	0.8814333845676184	0.9579579579579579	1.0	1.0	23/58	44.24%	Sema4a^Plxnb2;Sema4d^Plxnb2;Mdk^Lrp1;Thbs2^Cd47;Sema7a^Plxnc1;Sema4d^Plxnb3;Sema4a^Plxnb3;Sema4a^Plxnb1;Igf1^Igf1r;Sema4d^Plxnb1;Thbs2^Cd36;Fn1^Sdc1;Mdk^Alk;Hgf^Met;Sema5a^Plxna1;Nrxn1^Nlgn2;Ptn^Alk;Fasl^Fas;Nrxn1^Nlgn1;Nrxn1^Nlgn3;Ins2^Insr;Tnxb^Sdc1;Epo^Epor
prerank	GOBP_ERK1_AND_ERK2_CASCADE	0.4897867937661652	0.8801383172007118	0.933933933933934	1.0	1.0	4/43	9.36%	App^Cd74;Fn1^Cd44;Ccl5^Ccr1;Pdgfc^Pdgfra
prerank	GOBP_EMBRYONIC_ORGAN_DEVELOPMENT	0.5059021724153923	0.8786650207594897	0.8568568568568569	1.0	1.0	7/22	41.80%	Pdgfc^Pdgfra;Dll1^Notch2;Dll1^Notch1;Pdgfa^Pdgfra;Edn1^Ednra;Fgf10^Fgfr1;Pdgfa^Pdgfrb
prerank	GOBP_ANIMAL_ORGAN_MORPHOGENESIS	0.4716503837089407	0.8786127535765704	0.9819819819819819	1.0	1.0	23/103	37.24%	Col1a2^Cd44;Col1a1^Cd44;Lama1^Cd44;Lamb1^Cd44;Col9a1^Cd44;Lama5^Cd44;Col2a1^Cd44;Pdgfc^Pdgfra;Igf1^Igf1r;Jag1^Notch1;Jag2^Notch2;Dll4^Notch2;Jag2^Notch1;Jag1^Notch2;Hspg2^Dag1;Dll1^Notch2;Dll4^Notch1;Dll1^Notch1;Pdgfa^Pdgfra;Hgf^Met;Edn1^Ednra;Lamb1^Dag1;Fgf10^Fgfr1
prerank	GOBP_TRANSMEMBRANE_TRANSPORT	0.5109179683833514	0.8783402620164878	0.8276553106212425	1.0	1.0	9/18	42.19%	Thbs1^Cd36;Adipoq^Adipor2;Ccl2^Ccr2;Edn1^Ednra;Nrxn1^Nlgn2;Nrxn1^Nlgn1;Edn1^Ednrb;Nrxn1^Nlgn3;Ins2^Insr
prerank	GOBP_EMBRYONIC_MORPHOGENESIS	0.49359253573437883	0.8769741155980671	0.8988988988988988	1.0	1.0	11/31	43.84%	Jag2^Notch2;Dll4^Notch2;Jag2^Notch1;Hspg2^Dag1;Dll1^Notch2;Dll4^Notch1;Dll1^Notch1;Edn1^Ednra;Fgf10^Fgfr1;Lama5^Dag1;Sema4c^Plxnb2
prerank	GOBP_NEUROPEPTIDE_SIGNALING_PATHWAY	0.48912542636480133	0.8764391791771187	0.9169169169169169	1.0	1.0	3/36	48.21%	Penk^Oprm1;Pomc^Oprm1;Pdyn^Oprm1
prerank	GOBP_REGULATION_OF_CELL_POPULATION_PROLIFERATION	0.463961939404914	0.8756581029594485	1.0	1.0	1.0	54/184	42.19%	App^Cd74;Cd22^Ptprc;Fn1^Cd44;Tnf^Tnfrsf1b;Lamc2^Cd44;Lama5^Cd44;Thbs1^Cd47;Col4a3^Cd44;Nampt^Insr;Pdgfc^Pdgfra;Ccl5^Ccr5;Thbs4^Cd47;Thbs1^Sdc4;Cd86^Ctla4;Ccl2^Ccr2;Retn^Tlr4;Comp^Cd47;Cd80^Ctla4;Lta^Tnfrsf1b;Igf1^Igf1r;H2-Aa^Cd4;H2-DMb1^Cd4;Jag1^Notch1;Jag2^Notch2;Cd86^Cd28;Dll4^Notch2;Jag2^Notch1;Jag1^Notch2;Tnc^Sdc4;Dll1^Notch2;Adm^Calcrl;Dll4^Notch1;Ccl12^Ccr2;Dll1^Notch1;Mdk^Alk;Pdgfa^Pdgfra;…
prerank	GOCC_SOMATODENDRITIC_COMPARTMENT	0.4942196045105688	0.8752740363434285	0.8918918918918919	1.0	1.0	10/29	41.82%	Tnf^Tnfrsf1b;Ccl2^Ccr2;Entpd1^Adora2a;Igf1^Igf1r;Entpd1^Adora1;Cx3cl1^Cx3cr1;Nrxn1^Nlgn2;Nrxn1^Nlgn1;Nrxn1^Nlgn3;Penk^Oprm1
prerank	GOMF_GLYCOSAMINOGLYCAN_BINDING	0.511420127285068	0.8707496704367519	0.8538538538538538	1.0	1.0	2/18	4.80%	Fn1^Cd44;Lamc2^Cd44
prerank	GOBP_REGULATION_OF_PROTEIN_MODIFICATION_PROCESS	0.47335552955821775	0.8704672727580459	0.97997997997998	1.0	1.0	23/77	42.19%	App^Cd74;Fn1^Cd44;Thbs1^Cd36;Sema4d^Plxnb2;Tnf^Tnfrsf1a;Pdgfc^Pdgfra;Thbs1^Sdc4;Adipoq^Adipor2;Gdf15^Tgfbr2;Thbs4^Cd36;Tnfsf11^Tnfrsf11a;Pdgfa^Pdgfra;Hgf^Met;Icam1^Spn;Cx3cl1^Cx3cr1;Edn1^Ednra;Fgf10^Fgfr1;Flt3l^Flt3;Edn1^Ednrb;Ntf5^Ntrk2;Fgf2^Fgfr1;Pdgfa^Pdgfrb;Ins2^Insr
prerank	REACTOME_G_ALPHA_I_SIGNALLING_EVENTS	0.4734994269934872	0.8697895060040672	0.9769769769769769	1.0	1.0	25/70	50.89%	Ccl5^Ccr1;Hc^C5ar1;Ccl4^Ccr5;Ccl5^Ccr5;Anxa1^Fpr1;Cxcl12^Cxcr4;Cxcl2^Cxcr2;Psap^Gpr37l1;Cxcl2^Cxcr1;Psap^Gpr37;Ccl25^Ccr9;Cx3cl1^Cx3cr1;C3^C3ar1;Ccl5^Ccr4;Ccl5^Ccr3;Kng2^Bdkrb2;Penk^Oprm1;Cxcl1^Cxcr2;Pomc^Oprm1;Kng2^Bdkrb1;Cxcl1^Cxcr1;Pdyn^Oprm1;Cxcl16^Cxcr6;Cxcl5^Cxcr2;Cxcl13^Cxcr5
prerank	GOBP_POSITIVE_REGULATION_OF_NUCLEOBASE_CONTAINING_COMPOUND_METABOLIC_PROCESS	0.48084442752764484	0.8666854767974611	0.965965965965966	1.0	1.0	9/46	32.76%	App^Cd74;Tnf^Tnfrsf1b;Nampt^Insr;Tnf^Tnfrsf1a;Igf1^Igf1r;Jag1^Notch1;Mdk^Ncl;Dll1^Notch1;Hgf^Met
prerank	GOBP_PHOSPHORYLATION	0.46226442663165757	0.8646746620324832	0.998998998998999	1.0	1.0	12/127	14.66%	App^Cd74;Fn1^Cd44;Gas6^Mertk;Lama1^Cd44;Gas6^Axl;Thbs1^Cd36;Sema4d^Plxnb2;Tnf^Tnfrsf1a;Pdgfc^Pdgfra;Thbs1^Sdc4;Adipoq^Adipor2;Gdf15^Tgfbr2
prerank	REACTOME_CLASS_B_2_SECRETIN_FAMILY_RECEPTORS	0.503982999601998	0.8646294417631204	0.8728728728728729	1.0	1.0	4/20	48.00%	Adm^Calcrl;Calca^Calcrl;Ghrh^Vipr1;Iapp^Calcrl
prerank	GOCC_EXTERNAL_ENCAPSULATING_STRUCTURE	0.5081005747480851	0.8643635938565627	0.8678678678678678	1.0	1.0	5/17	28.73%	Lama2^Dag1;Lama4^Dag1;Lamc1^Dag1;Hspg2^Dag1;Lamb3^Dag1
prerank	GOBP_SENSORY_PERCEPTION	0.500184952686772	0.8631240312793094	0.8858858858858859	1.0	1.0	6/19	41.82%	Ccl2^Ccr2;Cxcl12^Cxcr4;Edn1^Ednra;Ncam1^Fgfr1;Edn1^Ednrb;Penk^Oprm1
prerank	GOBP_CHEMICAL_HOMEOSTASIS	0.48410353393530453	0.8630536669916424	0.9369369369369369	1.0	1.0	11/37	42.19%	Ccl5^Ccr1;Ccl5^Ccr5;Adipoq^Adipor2;Ccl2^Ccr2;Igf1^Igf1r;Edn1^Ednra;Angptl4^Cdh5;Edn1^Ednrb;Adipoq^Adipor1;Fgf2^Fgfr1;Ins2^Insr
prerank	GOCC_COLLAGEN_CONTAINING_EXTRACELLULAR_MATRIX	0.5099277098031939	0.8626119434446996	0.8617234468937875	1.0	1.0	5/16	28.73%	Lama2^Dag1;Lama4^Dag1;Lamc1^Dag1;Hspg2^Dag1;Lamb3^Dag1
prerank	GOBP_REGULATION_OF_CELL_PROJECTION_ORGANIZATION	0.47034640777713116	0.8579436540609127	0.972972972972973	1.0	1.0	21/52	44.71%	Fn1^Cd44;Sema4a^Plxnb2;Sema4d^Plxnb2;Mdk^Lrp1;Sema7a^Plxnc1;Sema3e^Plxnd1;Sema4d^Plxnb3;Sema4a^Plxnb3;Sema4a^Plxnb1;Sema4d^Plxnb1;Mdk^Alk;Sema5b^Plxna1;Hgf^Met;Sema5a^Plxna1;Ptn^Alk;Sema4g^Plxnb2;Nrxn1^Nlgn1;Nrxn1^Nlgn3;Sema4c^Plxnb2;Epo^Epor;Cntn1^Nrcam
prerank	LAZARO_GENETIC_MOUSE_MODEL_HIGH_GRADE_SMALL_CELL_NEUROENDOCRINE_LUNG_CARCINOMA_DN	0.4822535115863811	0.8577628983311861	0.9319319319319319	1.0	1.0	17/32	40.82%	Cd22^Ptprc;Angptl2^Tlr4;Entpd1^Adora2b;Selplg^Sell;Jag1^Notch2;H2-DMa^Cd4;Ccl5^Ackr2;Gzma^F2r;Cd80^Cd28;Icam1^Spn;Tnfsf13^Tnfrsf13b;Dll3^Notch2;Gzma^F2rl1;Jag1^Notch4;Flt3l^Flt3;Btla^Tnfrsf14;Edn1^Ednrb
prerank	GOBP_SYNAPSE_ASSEMBLY	0.4880507672229544	0.8576265673357105	0.9019019019019019	1.0	1.0	4/26	21.39%	Sema4a^Plxnb2;Sema4d^Plxnb2;Sema4a^Plxnb1;Sema4d^Plxnb1
prerank	GOBP_REGULATION_OF_PHOSPHORUS_METABOLIC_PROCESS	0.45852496965720624	0.8575709568396503	0.996996996996997	1.0	1.0	30/123	42.19%	App^Cd74;Fn1^Cd44;Gas6^Mertk;Gas6^Axl;Thbs1^Cd36;Sema4d^Plxnb2;Tnf^Tnfrsf1a;Pdgfc^Pdgfra;Thbs1^Sdc4;Adipoq^Adipor2;Gdf15^Tgfbr2;Entpd1^Adora2b;Entpd1^Adora2a;Igf1^Igf1r;Thbs4^Cd36;Tnfsf11^Tnfrsf11a;Entpd1^Adora1;Pdgfa^Pdgfra;Hgf^Met;Icam1^Spn;Efna1^Epha5;Cx3cl1^Cx3cr1;Edn1^Ednra;Fgf10^Fgfr1;Flt3l^Flt3;Edn1^Ednrb;Ntf5^Ntrk2;Fgf2^Fgfr1;Pdgfa^Pdgfrb;Ins2^Insr
prerank	GOBP_REGULATION_OF_CELLULAR_COMPONENT_BIOGENESIS	0.48867795639895995	0.8562334319651183	0.9099099099099099	1.0	1.0	7/24	40.95%	Thbs2^Cd47;Sema4d^Plxnb3;Sema4a^Plxnb3;Thbs2^Cd36;Nrxn1^Nlgn2;Nrxn1^Nlgn1;Nrxn1^Nlgn3
prerank	GOBP_POSITIVE_REGULATION_OF_CYTOSOLIC_CALCIUM_ION_CONCENTRATION	0.49450232280622525	0.8542981173240728	0.8988988988988988	1.0	1.0	6/19	44.24%	Cxcl2^Cxcr2;Edn1^Ednra;Edn1^Ednrb;Kng2^Bdkrb2;Cxcl1^Cxcr2;Epo^Epor
prerank	GOBP_LEUKOCYTE_CHEMOTAXIS	0.484608248476745	0.8541318421462906	0.9179179179179179	1.0	1.0	9/27	34.80%	App^Cd74;Ccl5^Ccr1;Hc^C5ar1;Ccl2^Ccr2;Cxcl2^Cxcr2;Cxcl2^Cxcr1;Ccl12^Ccr2;Cx3cl1^Cx3cr1;Edn1^Ednra
prerank	GOBP_POSITIVE_REGULATION_OF_CELLULAR_BIOSYNTHETIC_PROCESS	0.4714862232867417	0.8534921362043777	0.983983983983984	1.0	1.0	16/50	47.26%	App^Cd74;Nampt^Insr;Thbs1^Cd36;Tnf^Tnfrsf1a;Igf1^Igf1r;Jag1^Notch1;Mdk^Ncl;Dll1^Notch1;Hgf^Met;Fgf10^Fgfr1;Fgf2^Fgfr1;Ins2^Insr;Fgf1^Fgfr1;Pomc^Oprm1;Jag1^Notch3;Wnt11^Fzd4
prerank	WP_DELTANOTCH_SIGNALING_PATHWAY	0.49768641540692715	0.8510897530010482	0.8807615230460922	1.0	1.0	11/16	42.54%	Jag1^Notch1;Jag2^Notch2;Dll4^Notch2;Jag2^Notch1;Jag1^Notch2;Dll1^Notch2;Dll4^Notch1;Dll1^Notch1;Jag2^Notch4;Jag1^Notch4;Dll4^Notch4
prerank	GOBP_CELL_JUNCTION_ASSEMBLY	0.481026660553735	0.8503304463099817	0.93993993993994	1.0	1.0	4/29	21.39%	Sema4a^Plxnb2;Sema4d^Plxnb2;Sema4a^Plxnb1;Sema4d^Plxnb1
prerank	GOBP_SYNAPSE_ORGANIZATION	0.47028432274491855	0.8494639568894338	0.9619619619619619	1.0	1.0	6/44	21.39%	Grn^Sort1;Sema4a^Plxnb2;Sema4d^Plxnb2;Sema3e^Plxnd1;Sema4a^Plxnb1;Sema4d^Plxnb1
prerank	GOBP_SKELETAL_SYSTEM_DEVELOPMENT	0.47808897649440274	0.8469609653749814	0.944944944944945	1.0	1.0	8/30	41.80%	Pdgfc^Pdgfra;Sema4d^Plxnb1;Jag2^Notch2;Pdgfa^Pdgfra;Edn1^Ednra;Dll3^Notch2;Fgf2^Fgfr1;Pdgfa^Pdgfrb
prerank	GOBP_EPITHELIAL_CELL_DIFFERENTIATION	0.4787660458853624	0.8457876443364725	0.9519519519519519	1.0	1.0	11/31	41.56%	Tnf^Tnfrsf1a;Jag1^Notch1;Jag2^Notch2;Jag2^Notch1;Jag1^Notch2;Dll1^Notch2;Dll1^Notch1;Jag2^Notch4;Fgf10^Fgfr1;Jag1^Notch4;Fgf2^Fgfr1
prerank	GOBP_REGULATION_OF_INTRACELLULAR_SIGNAL_TRANSDUCTION	0.45377741310834263	0.844631952306872	1.0	1.0	1.0	32/111	44.61%	App^Cd74;Cd22^Ptprc;Fn1^Cd44;Ccl5^Ccr1;Gas6^Axl;Thbs1^Cd36;Pdgfc^Pdgfra;Ccl2^Ccr2;Cxcl12^Cxcr4;Igf1^Igf1r;Sema4d^Plxnb1;Psap^Gpr37l1;Cd86^Cd28;Psap^Gpr37;Tnfsf11^Tnfrsf11a;Ccl12^Ccr2;Pdgfa^Pdgfra;Hgf^Met;Cx3cl1^Cx3cr1;Edn1^Ednra;Ncam1^Fgfr1;Fgf10^Fgfr1;Fasl^Fas;Nrxn1^Nlgn1;Adipoq^Adipor1;Mif^Ackr3;Fgf2^Fgfr1;Pdgfa^Pdgfrb;Ins2^Insr;Fgf1^Fgfr1;Epo^Epor;Tnfsf14^Ltbr
prerank	GOBP_LOCOMOTION	0.4481039233932499	0.8445563088517467	1.0	1.0	1.0	69/188	45.16%	App^Cd74;Ccl5^Ccr1;Hc^C5ar1;Cd200^Cd200r1;Thbs1^Cd47;Ptn^Sdc3;Lama2^Dag1;Sema4a^Plxnb2;Sema4d^Plxnb2;Mdk^Lrp1;Ccl4^Ccr5;Pdgfc^Pdgfra;Ccl5^Ccr5;Thbs4^Cd47;Thbs1^Sdc4;Sema7a^Plxnc1;Lama4^Dag1;Anxa1^Fpr1;Sema3e^Plxnd1;Adipoq^Adipor2;Ccl2^Ccr2;Retn^Tlr4;Sema4d^Plxnb3;Cxcl12^Cxcr4;Cxcl2^Cxcr2;Sema4a^Plxnb3;Sema4a^Plxnb1;Igf1^Igf1r;Sema4d^Plxnb1;Jag1^Notch1;Cxcl2^Cxcr1;Tnc^Sdc4;Ccl4^Ackr2;Ccl2^Ackr2;Dl…
prerank	GOBP_MULTICELLULAR_ORGANISM_REPRODUCTION	0.5001064038205878	0.8441969950370231	0.8718718718718719	1.0	1.0	5/15	40.82%	Cxcl12^Cxcr4;Igf1^Igf1r;Jag2^Notch1;Edn1^Ednra;Edn1^Ednrb
prerank	GOBP_EPIDERMIS_DEVELOPMENT	0.500755339099216	0.844036500337089	0.8878878878878879	1.0	1.0	5/15	41.56%	Jag1^Notch1;Jag2^Notch1;Dll1^Notch1;Fgf10^Fgfr1;Fgf2^Fgfr1
prerank	GOBP_GLAND_MORPHOGENESIS	0.49566074353848083	0.8436539838091449	0.8996990972918756	1.0	1.0	7/17	43.89%	Lama1^Cd44;Lama5^Cd44;Igf1^Igf1r;Hgf^Met;Fgf10^Fgfr1;Lama5^Dag1;Fgf1^Fgfr1
prerank	GOBP_SENSORY_ORGAN_MORPHOGENESIS	0.4879096673130654	0.8435980136240815	0.918918918918919	1.0	1.0	7/21	41.56%	Jag1^Notch1;Jag1^Notch2;Dll1^Notch2;Dll1^Notch1;Edn1^Ednra;Fgf10^Fgfr1;Fgf2^Fgfr1
prerank	GOBP_CELL_CHEMOTAXIS	0.4720526296759283	0.8431306026977866	0.958958958958959	1.0	1.0	15/35	44.02%	App^Cd74;Ccl5^Ccr1;Hc^C5ar1;Ccl2^Ccr2;Cxcl2^Cxcr2;Cxcl2^Cxcr1;Ccl12^Ccr2;Hgf^Met;Cx3cl1^Cx3cr1;Edn1^Ednra;Ccl5^Ccr3;Edn1^Ednrb;Fgf2^Fgfr1;Fgf1^Fgfr1;Cxcl1^Cxcr2
prerank	GOBP_POSITIVE_REGULATION_OF_ERK1_AND_ERK2_CASCADE	0.4707307445390614	0.8420555880286702	0.963963963963964	1.0	1.0	4/38	18.45%	App^Cd74;Ccl5^Ccr1;Pdgfc^Pdgfra;Cxcl12^Cxcr4
prerank	REACTOME_CYTOKINE_SIGNALING_IN_IMMUNE_SYSTEM	0.48351086583890796	0.8415387743551952	0.9359359359359359	1.0	1.0	7/23	37.82%	Tnf^Tnfrsf1b;Tnf^Tnfrsf1a;Lta^Tnfrsf1b;Tnfsf11^Tnfrsf11a;Tnfsf12^Tnfrsf12a;Tnfsf13^Tnfrsf13b;Lta^Tnfrsf1a
prerank	GOBP_CELL_JUNCTION_ORGANIZATION	0.46159565705247196	0.8403470729673937	0.987987987987988	1.0	1.0	8/52	26.03%	Grn^Sort1;Sema4a^Plxnb2;Sema4d^Plxnb2;Sema3e^Plxnd1;Lamc1^Dag1;Sema4a^Plxnb1;Sema4d^Plxnb1;Tnc^Sdc4
prerank	GOBP_REGULATION_OF_NEURON_PROJECTION_DEVELOPMENT	0.4613427207449936	0.8394863281895442	0.983983983983984	1.0	1.0	20/49	44.71%	Sema4a^Plxnb2;Sema4d^Plxnb2;Mdk^Lrp1;Sema7a^Plxnc1;Sema3e^Plxnd1;Sema4d^Plxnb3;Sema4a^Plxnb3;Sema4a^Plxnb1;Sema4d^Plxnb1;Mdk^Alk;Sema5b^Plxna1;Hgf^Met;Sema5a^Plxna1;Ptn^Alk;Sema4g^Plxnb2;Nrxn1^Nlgn1;Nrxn1^Nlgn3;Sema4c^Plxnb2;Epo^Epor;Cntn1^Nrcam
prerank	GOCC_NEURON_PROJECTION	0.4674354683474724	0.8389839253292036	0.9719719719719719	1.0	1.0	13/39	48.66%	Lama2^Dag1;Ccl2^Ccr2;Entpd1^Adora2a;Entpd1^Adora1;Cx3cl1^Cx3cr1;Nrxn1^Nlgn2;Nrxn1^Nlgn1;Nrxn1^Nlgn3;Penk^Oprm1;Cntn1^Nrcam;Efnb2^Ephb1;Pdyn^Oprm1;Agrn^Dag1
prerank	GOBP_RESPONSE_TO_HORMONE	0.48218624837012414	0.8389839088096828	0.934934934934935	1.0	1.0	6/23	42.19%	Adipoq^Adipor2;Igf1^Igf1r;Edn1^Ednra;Edn1^Ednrb;Adipoq^Adipor1;Ins2^Insr
prerank	GOBP_REGULATION_OF_PHOSPHORYLATION	0.44914711610672653	0.8388785231844497	1.0	1.0	1.0	11/118	14.66%	App^Cd74;Fn1^Cd44;Gas6^Mertk;Gas6^Axl;Thbs1^Cd36;Sema4d^Plxnb2;Tnf^Tnfrsf1a;Pdgfc^Pdgfra;Thbs1^Sdc4;Adipoq^Adipor2;Gdf15^Tgfbr2
prerank	GOBP_STRIATED_MUSCLE_TISSUE_DEVELOPMENT	0.493713016227869	0.8384390937969233	0.8998998998998999	1.0	1.0	7/16	44.24%	Dll4^Notch1;Dll1^Notch1;Edn1^Ednra;Ncam1^Fgfr1;Fgf2^Fgfr1;Fgf1^Fgfr1;Epo^Epor
prerank	GOBP_MUSCLE_TISSUE_DEVELOPMENT	0.4905183573988319	0.8366892801480752	0.908908908908909	1.0	1.0	8/17	45.03%	Dll4^Notch1;Dll1^Notch1;Edn1^Ednra;Ncam1^Fgfr1;Fgf2^Fgfr1;Fgf1^Fgfr1;Epo^Epor;Efnb2^Ephb1
prerank	GOBP_POSITIVE_REGULATION_OF_PROTEIN_MODIFICATION_PROCESS	0.4560614546406646	0.8365403951300091	0.991991991991992	1.0	1.0	21/72	42.19%	App^Cd74;Thbs1^Cd36;Tnf^Tnfrsf1a;Pdgfc^Pdgfra;Thbs1^Sdc4;Adipoq^Adipor2;Gdf15^Tgfbr2;Thbs4^Cd36;Tnfsf11^Tnfrsf11a;Pdgfa^Pdgfra;Hgf^Met;Icam1^Spn;Cx3cl1^Cx3cr1;Edn1^Ednra;Fgf10^Fgfr1;Flt3l^Flt3;Edn1^Ednrb;Ntf5^Ntrk2;Fgf2^Fgfr1;Pdgfa^Pdgfrb;Ins2^Insr
prerank	GOBP_MAPK_CASCADE	0.4531653078493291	0.8364663662673109	0.995995995995996	1.0	1.0	23/82	44.24%	App^Cd74;Fn1^Cd44;Ccl5^Ccr1;Thbs1^Cd36;Pdgfc^Pdgfra;Ccl2^Ccr2;Cxcl12^Cxcr4;Igf1^Igf1r;Psap^Gpr37l1;Psap^Gpr37;Tnfsf11^Tnfrsf11a;Ccl12^Ccr2;Pdgfa^Pdgfra;Hgf^Met;Edn1^Ednra;Fgf10^Fgfr1;Ccl5^Ccr3;Mif^Ackr3;Fgf2^Fgfr1;Pdgfa^Pdgfrb;Ins2^Insr;Fgf1^Fgfr1;Epo^Epor
prerank	REACTOME_TNFR2_NON_CANONICAL_NF_KB_PATHWAY	0.48371271375211083	0.8363982617120157	0.934934934934935	1.0	1.0	7/21	37.82%	Tnf^Tnfrsf1b;Tnf^Tnfrsf1a;Lta^Tnfrsf1b;Tnfsf11^Tnfrsf11a;Tnfsf12^Tnfrsf12a;Tnfsf13^Tnfrsf13b;Lta^Tnfrsf1a
prerank	GOBP_G_PROTEIN_COUPLED_RECEPTOR_SIGNALING_PATHWAY	0.446571936688103	0.8355750847621017	0.998998998998999	1.0	1.0	33/132	48.21%	Ccl5^Ccr1;Ccl4^Ccr5;Ccl5^Ccr5;Anxa1^Fpr1;Ccl2^Ccr2;Entpd1^Adora2b;Entpd1^Adora2a;Psap^Gpr37l1;Psap^Gpr37;Entpd1^Adora1;Ccl4^Ackr2;Ccl2^Ackr2;Adm^Calcrl;Ccl12^Ccr2;Ccl25^Ccr9;Calca^Calcrl;Ccl5^Ackr2;Cx3cl1^Cx3cr1;Edn1^Ednra;C3^C3ar1;Ccl17^Ackr2;Ccl5^Ccr4;Ccl5^Ccr3;Edn1^Ednrb;Penk^Oprm1;Ins2^Insr;Ccl25^Ackr4;Pomc^Oprm1;Ghrh^Vipr1;Insl3^Rxfp1;Ccl1^Ackr4;Iapp^Calcrl;Pdyn^Oprm1
prerank	GOBP_ADENYLATE_CYCLASE_MODULATING_G_PROTEIN_COUPLED_RECEPTOR_SIGNALING_PATHWAY	0.4772802650976541	0.8353780000901707	0.943943943943944	1.0	1.0	8/27	48.00%	Psap^Gpr37l1;Psap^Gpr37;Adm^Calcrl;Calca^Calcrl;Edn1^Ednra;Ghrh^Vipr1;Insl3^Rxfp1;Iapp^Calcrl
prerank	GOBP_REGULATION_OF_DEVELOPMENTAL_GROWTH	0.47565742402580347	0.8347363081144396	0.94994994994995	1.0	1.0	6/26	41.56%	Gdf15^Tgfbr2;Cxcl12^Cxcr4;Igf1^Igf1r;Dll1^Notch1;Ncam1^Fgfr1;Fgf2^Fgfr1
prerank	GOBP_POSITIVE_REGULATION_OF_PROTEIN_METABOLIC_PROCESS	0.44983222017595936	0.834301537907605	0.996996996996997	1.0	1.0	10/93	14.66%	App^Cd74;Tnf^Tnfrsf1b;Col4a3^Cd44;Thbs1^Cd36;Sema4d^Plxnb2;Tnf^Tnfrsf1a;Pdgfc^Pdgfra;Thbs1^Sdc4;Adipoq^Adipor2;Gdf15^Tgfbr2
prerank	GOBP_CENTRAL_NERVOUS_SYSTEM_DEVELOPMENT	0.4608693905059874	0.8339351455115805	0.973973973973974	1.0	1.0	17/45	44.71%	Mdk^Lrp1;Cxcl12^Cxcr4;Igf1^Igf1r;Psap^Gpr37l1;Hspg2^Dag1;Dll4^Notch1;Dll1^Notch1;Mdk^Alk;Sema5a^Plxna1;Lamb1^Dag1;Ncam1^Fgfr1;Fgf10^Fgfr1;Ptn^Alk;Nrxn1^Nlgn3;Fgf2^Fgfr1;Sema4c^Plxnb2;Cntn1^Nrcam
prerank	GOBP_BLOOD_VESSEL_MORPHOGENESIS	0.45041598970498686	0.8302288388869962	0.995995995995996	1.0	1.0	35/74	47.26%	Hc^C5ar1;Mdk^Lrp1;Tnf^Tnfrsf1a;Sema3e^Plxnd1;Ccl2^Ccr2;Cxcl12^Cxcr4;Jag1^Notch1;Dll4^Notch2;Jag1^Notch2;Mdk^Ncl;Dll1^Notch2;Ptn^Ncl;Adm^Calcrl;Dll4^Notch1;Ccl12^Ccr2;Dll1^Notch1;Pdgfa^Pdgfra;Efna1^Epha5;Tnfsf12^Tnfrsf12a;Cx3cl1^Cx3cr1;Edn1^Ednra;C3^C3ar1;Fgf10^Fgfr1;Angptl4^Cdh5;Jag1^Notch4;Ccl5^Ccr3;Fgf2^Fgfr1;Pdgfa^Pdgfrb;Dll4^Notch4;Fgf1^Fgfr1;Epo^Epor;Efnb2^Ephb1;Angpt1^Tek;Jag1^Notch3;Wnt11^…
prerank	GOBP_POSITIVE_REGULATION_OF_INTRACELLULAR_SIGNAL_TRANSDUCTION	0.4465207337749429	0.8293531055549334	1.0	1.0	1.0	31/103	46.28%	App^Cd74;Fn1^Cd44;Ccl5^Ccr1;Gas6^Axl;Thbs1^Cd36;Pdgfc^Pdgfra;Ccl2^Ccr2;Cxcl12^Cxcr4;Igf1^Igf1r;Sema4d^Plxnb1;Psap^Gpr37l1;Cd86^Cd28;Psap^Gpr37;Tnfsf11^Tnfrsf11a;Ccl12^Ccr2;Pdgfa^Pdgfra;Hgf^Met;Cx3cl1^Cx3cr1;Edn1^Ednra;Ncam1^Fgfr1;Fgf10^Fgfr1;Nrxn1^Nlgn1;Mif^Ackr3;Fgf2^Fgfr1;Pdgfa^Pdgfrb;Ins2^Insr;Fgf1^Fgfr1;Epo^Epor;Tnfsf14^Ltbr;Pomc^Oprm1;Angpt1^Tek
prerank	GOCC_SYNAPSE	0.45370211726229565	0.8292234532542931	0.997997997997998	1.0	1.0	7/59	20.73%	Grn^Sort1;Lama2^Dag1;Lama4^Dag1;Lamc1^Dag1;Entpd1^Adora2b;Entpd1^Adora2a;Igf1^Igf1r
prerank	GOBP_TAXIS	0.44223550813146595	0.828368889870476	1.0	1.0	1.0	51/136	45.16%	App^Cd74;Ccl5^Ccr1;Hc^C5ar1;Lama2^Dag1;Sema4a^Plxnb2;Sema4d^Plxnb2;Mdk^Lrp1;Ccl4^Ccr5;Ccl5^Ccr5;Sema7a^Plxnc1;Anxa1^Fpr1;Sema3e^Plxnd1;Ccl2^Ccr2;Sema4d^Plxnb3;Cxcl12^Cxcr4;Cxcl2^Cxcr2;Sema4a^Plxnb3;Sema4a^Plxnb1;Sema4d^Plxnb1;Cxcl2^Cxcr1;Ccl4^Ackr2;Ccl2^Ackr2;Ccl12^Ccr2;Ccl25^Ccr9;Ccl5^Ackr2;Sema5b^Plxna1;Pdgfa^Pdgfra;Hgf^Met;Efna1^Epha5;Sema5a^Plxna1;Cx3cl1^Cx3cr1;Edn1^Ednra;Efna4^Epha5;Ncam1^Fg…
prerank	GOBP_EAR_DEVELOPMENT	0.4779971581906645	0.8261937111820307	0.9469469469469469	1.0	1.0	6/21	41.56%	Jag1^Notch1;Jag2^Notch1;Dll1^Notch1;Edn1^Ednra;Fgf10^Fgfr1;Fgf2^Fgfr1
prerank	GOBP_VASCULATURE_DEVELOPMENT	0.44743238411702374	0.8256402878265346	0.997997997997998	1.0	1.0	35/76	47.26%	Hc^C5ar1;Mdk^Lrp1;Tnf^Tnfrsf1a;Sema3e^Plxnd1;Ccl2^Ccr2;Cxcl12^Cxcr4;Jag1^Notch1;Dll4^Notch2;Jag1^Notch2;Mdk^Ncl;Dll1^Notch2;Ptn^Ncl;Adm^Calcrl;Dll4^Notch1;Ccl12^Ccr2;Dll1^Notch1;Pdgfa^Pdgfra;Efna1^Epha5;Tnfsf12^Tnfrsf12a;Cx3cl1^Cx3cr1;Edn1^Ednra;C3^C3ar1;Fgf10^Fgfr1;Angptl4^Cdh5;Jag1^Notch4;Ccl5^Ccr3;Fgf2^Fgfr1;Pdgfa^Pdgfrb;Dll4^Notch4;Fgf1^Fgfr1;Epo^Epor;Efnb2^Ephb1;Angpt1^Tek;Jag1^Notch3;Wnt11^…
prerank	GOBP_POSITIVE_REGULATION_OF_MOLECULAR_FUNCTION	0.44509732886604386	0.823447894812748	0.998998998998999	1.0	1.0	23/81	43.89%	App^Cd74;Gas6^Mertk;Gas6^Axl;Thbs1^Cd36;Pdgfc^Pdgfra;Thbs1^Sdc4;Ccl2^Ccr2;Igf1^Igf1r;Sema4d^Plxnb1;Tnfsf11^Tnfrsf11a;Ccl12^Ccr2;Pdgfa^Pdgfra;Efna1^Epha5;Cx3cl1^Cx3cr1;Edn1^Ednra;Fgf10^Fgfr1;Fasl^Fas;Nrxn1^Nlgn3;Fgf2^Fgfr1;Pdgfa^Pdgfrb;Ins2^Insr;Sele^Ceacam1;Fgf1^Fgfr1
prerank	GOBP_HEAD_DEVELOPMENT	0.46533343659924836	0.8233913087643105	0.965965965965966	1.0	1.0	10/28	43.84%	Cxcl12^Cxcr4;Igf1^Igf1r;Psap^Gpr37l1;Dll1^Notch1;Mdk^Alk;Sema5a^Plxna1;Ncam1^Fgfr1;Fgf10^Fgfr1;Fgf2^Fgfr1;Sema4c^Plxnb2
prerank	GOBP_ANGIOGENESIS	0.4466725200762651	0.8198942110496431	0.996996996996997	1.0	1.0	26/63	45.03%	Hc^C5ar1;Tnf^Tnfrsf1a;Sema3e^Plxnd1;Ccl2^Ccr2;Cxcl12^Cxcr4;Dll4^Notch2;Mdk^Ncl;Dll1^Notch2;Ptn^Ncl;Adm^Calcrl;Dll4^Notch1;Ccl12^Ccr2;Dll1^Notch1;Pdgfa^Pdgfra;Efna1^Epha5;Tnfsf12^Tnfrsf12a;Cx3cl1^Cx3cr1;Edn1^Ednra;C3^C3ar1;Angptl4^Cdh5;Ccl5^Ccr3;Fgf2^Fgfr1;Pdgfa^Pdgfrb;Dll4^Notch4;Fgf1^Fgfr1;Efnb2^Ephb1
prerank	GOBP_CIRCULATORY_SYSTEM_DEVELOPMENT	0.4403724780705897	0.817076214872855	1.0	1.0	1.0	38/92	47.26%	Tnf^Tnfrsf1b;Hc^C5ar1;Mdk^Lrp1;Tnf^Tnfrsf1a;Sema3e^Plxnd1;Ccl2^Ccr2;Cxcl12^Cxcr4;Jag1^Notch1;Dll4^Notch2;Jag1^Notch2;Mdk^Ncl;Dll1^Notch2;Ptn^Ncl;Adm^Calcrl;Dll4^Notch1;Ccl12^Ccr2;Dll1^Notch1;Pdgfa^Pdgfra;Hgf^Met;Efna1^Epha5;Tnfsf12^Tnfrsf12a;Cx3cl1^Cx3cr1;Edn1^Ednra;C3^C3ar1;Ncam1^Fgfr1;Fgf10^Fgfr1;Angptl4^Cdh5;Jag1^Notch4;Ccl5^Ccr3;Fgf2^Fgfr1;Pdgfa^Pdgfrb;Dll4^Notch4;Fgf1^Fgfr1;Epo^Epor;Efnb2^Ep…
prerank	GOBP_POSITIVE_REGULATION_OF_MAPK_CASCADE	0.44288156850830324	0.8155053070243279	0.998998998998999	1.0	1.0	21/75	44.24%	App^Cd74;Ccl5^Ccr1;Thbs1^Cd36;Pdgfc^Pdgfra;Ccl2^Ccr2;Cxcl12^Cxcr4;Igf1^Igf1r;Psap^Gpr37l1;Psap^Gpr37;Tnfsf11^Tnfrsf11a;Ccl12^Ccr2;Pdgfa^Pdgfra;Hgf^Met;Edn1^Ednra;Fgf10^Fgfr1;Mif^Ackr3;Fgf2^Fgfr1;Pdgfa^Pdgfrb;Ins2^Insr;Fgf1^Fgfr1;Epo^Epor
prerank	GOBP_POSITIVE_REGULATION_OF_CATALYTIC_ACTIVITY	0.4432614227247479	0.8118824829331367	0.996996996996997	1.0	1.0	16/63	43.89%	App^Cd74;Gas6^Mertk;Gas6^Axl;Pdgfc^Pdgfra;Thbs1^Sdc4;Igf1^Igf1r;Sema4d^Plxnb1;Tnfsf11^Tnfrsf11a;Pdgfa^Pdgfra;Efna1^Epha5;Fasl^Fas;Fgf2^Fgfr1;Pdgfa^Pdgfrb;Ins2^Insr;Sele^Ceacam1;Fgf1^Fgfr1
prerank	GOBP_CELL_FATE_COMMITMENT	0.46206088262373934	0.8111829363843223	0.9619619619619619	1.0	1.0	10/24	41.56%	Jag2^Notch2;Dll4^Notch2;Jag2^Notch1;Dll1^Notch2;Dll4^Notch1;Dll1^Notch1;Edn1^Ednra;Fgf10^Fgfr1;Dll3^Notch2;Fgf2^Fgfr1
prerank	GOBP_POSITIVE_REGULATION_OF_TRANSCRIPTION_BY_RNA_POLYMERASE_II	0.47520810768276006	0.811069166721636	0.958958958958959	1.0	1.0	7/18	47.04%	Tnf^Tnfrsf1a;Jag1^Notch1;Dll1^Notch1;Fgf10^Fgfr1;Fgf2^Fgfr1;Fgf1^Fgfr1;Jag1^Notch3
prerank	GOBP_CELLULAR_RESPONSE_TO_HORMONE_STIMULUS	0.4759613928408808	0.8100641051044837	0.9419419419419419	1.0	1.0	5/17	42.19%	Adipoq^Adipor2;Igf1^Igf1r;Edn1^Ednra;Adipoq^Adipor1;Ins2^Insr
prerank	WP_NOTCH_SIGNALING_PATHWAY	0.46425493976163623	0.8056640493398143	0.955955955955956	1.0	1.0	12/20	42.54%	Jag1^Notch1;Jag2^Notch2;Dll4^Notch2;Jag2^Notch1;Jag1^Notch2;Dll1^Notch2;Dll4^Notch1;Dll1^Notch1;Jag2^Notch4;Dll3^Notch2;Jag1^Notch4;Dll4^Notch4
prerank	FUKUSHIMA_TNFSF11_TARGETS	0.46425493976163623	0.8056640493398143	0.955955955955956	1.0	1.0	12/20	42.54%	Jag1^Notch1;Jag2^Notch2;Dll4^Notch2;Jag2^Notch1;Jag1^Notch2;Dll1^Notch2;Dll4^Notch1;Dll1^Notch1;Jag2^Notch4;Dll3^Notch2;Jag1^Notch4;Dll4^Notch4
prerank	GOBP_POSITIVE_REGULATION_OF_PHOSPHORYLATION	0.4304117220052765	0.8031826491555341	1.0	1.0	1.0	25/115	42.19%	App^Cd74;Gas6^Mertk;Gas6^Axl;Thbs1^Cd36;Tnf^Tnfrsf1a;Pdgfc^Pdgfra;Thbs1^Sdc4;Adipoq^Adipor2;Gdf15^Tgfbr2;Igf1^Igf1r;Thbs4^Cd36;Tnfsf11^Tnfrsf11a;Pdgfa^Pdgfra;Hgf^Met;Icam1^Spn;Efna1^Epha5;Cx3cl1^Cx3cr1;Edn1^Ednra;Fgf10^Fgfr1;Flt3l^Flt3;Edn1^Ednrb;Ntf5^Ntrk2;Fgf2^Fgfr1;Pdgfa^Pdgfrb;Ins2^Insr
prerank	GOBP_POSITIVE_REGULATION_OF_PHOSPHORUS_METABOLIC_PROCESS	0.430177373206118	0.8031140206879683	1.0	1.0	1.0	25/117	42.19%	App^Cd74;Gas6^Mertk;Gas6^Axl;Thbs1^Cd36;Tnf^Tnfrsf1a;Pdgfc^Pdgfra;Thbs1^Sdc4;Adipoq^Adipor2;Gdf15^Tgfbr2;Igf1^Igf1r;Thbs4^Cd36;Tnfsf11^Tnfrsf11a;Pdgfa^Pdgfra;Hgf^Met;Icam1^Spn;Efna1^Epha5;Cx3cl1^Cx3cr1;Edn1^Ednra;Fgf10^Fgfr1;Flt3l^Flt3;Edn1^Ednrb;Ntf5^Ntrk2;Fgf2^Fgfr1;Pdgfa^Pdgfrb;Ins2^Insr
prerank	BMI1_TARGET_GENES	0.46754693779582357	0.801532209478251	0.948948948948949	1.0	1.0	2/19	40.50%	Angptl4^Cdh11;Nrxn1^Nlgn1
prerank	GOBP_DEVELOPMENTAL_GROWTH	0.44296646974961695	0.8012734973506485	0.996996996996997	1.0	1.0	11/49	37.24%	Mdk^Lrp1;Gdf15^Tgfbr2;Cxcl12^Cxcr4;Igf1^Igf1r;Dll1^Notch2;Dll1^Notch1;Sema5b^Plxna1;Sema5a^Plxna1;Edn1^Ednra;Ncam1^Fgfr1;Fgf10^Fgfr1
prerank	GOBP_SIGNAL_RELEASE	0.446614962953342	0.800207639104619	0.987987987987988	1.0	1.0	7/37	40.82%	Entpd1^Adora2b;Entpd1^Adora2a;Tnfsf11^Tnfrsf11a;Entpd1^Adora1;Nrxn1^Nlgn2;Nrxn1^Nlgn1;Edn1^Ednrb
prerank	GOBP_NEGATIVE_REGULATION_OF_BIOSYNTHETIC_PROCESS	0.47001425553994225	0.7980209663490007	0.948948948948949	1.0	1.0	6/16	44.24%	Entpd1^Adora2b;Dll4^Notch2;Dll4^Notch1;Edn1^Ednrb;Dll4^Notch4;Epo^Epor
prerank	GOBP_PEPTIDYL_TYROSINE_MODIFICATION	0.4481268823453284	0.7948067712106227	0.98998998998999	1.0	1.0	5/32	24.99%	App^Cd74;Tnf^Tnfrsf1a;Pdgfc^Pdgfra;Igf1^Igf1r;Thbs4^Cd36
prerank	GOBP_NEURON_PROJECTION_GUIDANCE	0.4297182017632408	0.7927457147131826	1.0	1.0	1.0	10/70	21.39%	Lama2^Dag1;Sema4a^Plxnb2;Sema4d^Plxnb2;Sema7a^Plxnc1;Sema3e^Plxnd1;Sema4d^Plxnb3;Cxcl12^Cxcr4;Sema4a^Plxnb3;Sema4a^Plxnb1;Sema4d^Plxnb1
prerank	GOBP_POSITIVE_REGULATION_OF_CELL_POPULATION_PROLIFERATION	0.4223607662372824	0.7903777776500016	1.0	1.0	1.0	30/128	44.24%	Thbs1^Cd47;Nampt^Insr;Pdgfc^Pdgfra;Thbs4^Cd47;Ccl2^Ccr2;Retn^Tlr4;Comp^Cd47;Igf1^Igf1r;H2-DMb1^Cd4;Cd86^Cd28;Dll4^Notch2;Dll1^Notch2;Adm^Calcrl;Dll4^Notch1;Dll1^Notch1;Pdgfa^Pdgfra;Cd80^Cd28;Cx3cl1^Cx3cr1;Edn1^Ednra;H2-DMb2^Cd4;Ncam1^Fgfr1;Fgf10^Fgfr1;Ccl5^Ccr3;Edn1^Ednrb;Fgf2^Fgfr1;Pdgfa^Pdgfrb;Ins2^Insr;Fgf1^Fgfr1;Cxcl1^Cxcr2;Epo^Epor
prerank	GOBP_EPITHELIAL_CELL_PROLIFERATION	0.4478992330242983	0.7893498831681404	0.993993993993994	1.0	1.0	8/30	43.89%	Jag1^Notch1;Dll4^Notch2;Jag1^Notch2;Dll4^Notch1;Fgf10^Fgfr1;Ccl5^Ccr3;Fgf2^Fgfr1;Fgf1^Fgfr1
prerank	GOBP_REGULATION_OF_EPITHELIAL_CELL_PROLIFERATION	0.4478992330242983	0.7893498831681404	0.993993993993994	1.0	1.0	8/30	43.89%	Jag1^Notch1;Dll4^Notch2;Jag1^Notch2;Dll4^Notch1;Fgf10^Fgfr1;Ccl5^Ccr3;Fgf2^Fgfr1;Fgf1^Fgfr1
prerank	REACTOME_CHEMOKINE_RECEPTORS_BIND_CHEMOKINES	0.4464644611291398	0.7891755596646491	0.994994994994995	1.0	1.0	20/33	51.87%	Ccl4^Ccr5;Ccl5^Ccr5;Cxcl12^Cxcr4;Cxcl2^Cxcr2;Cxcl2^Cxcr1;Ccl4^Ackr2;Ccl25^Ccr9;Ccl5^Ackr2;Cx3cl1^Cx3cr1;Ccl17^Ackr2;Ccl5^Ccr4;Ccl5^Ccr3;Cxcl1^Cxcr2;Ccl25^Ackr4;Cxcl1^Cxcr1;Ccl1^Ackr4;Cxcl16^Cxcr6;Cxcl5^Cxcr2;Cxcl13^Cxcr5;Ccl22^Ackr2
prerank	REACTOME_SIGNALING_BY_GPCR	0.41993247061566996	0.7890814992651639	1.0	1.0	1.0	41/159	52.19%	Ccl5^Ccr1;Hc^C5ar1;Ccl4^Ccr5;Ccl5^Ccr5;Anxa1^Fpr1;Cxcl12^Cxcr4;Cxcl2^Cxcr2;Psap^Gpr37l1;Cxcl2^Cxcr1;Psap^Gpr37;Ccl4^Ackr2;Adm^Calcrl;Ccl25^Ccr9;Calca^Calcrl;Ccl5^Ackr2;Cx3cl1^Cx3cr1;Edn1^Ednra;C3^C3ar1;Ccl17^Ackr2;Ccl5^Ccr4;Ccl5^Ccr3;Edn1^Ednrb;Kng2^Bdkrb2;Penk^Oprm1;Cxcl1^Cxcr2;Ccl25^Ackr4;Pomc^Oprm1;Ghrh^Vipr1;Kng2^Bdkrb1;Insl3^Rxfp1;Cxcl1^Cxcr1;Ccl1^Ackr4;Iapp^Calcrl;Pdyn^Oprm1;Cxcl16^Cxcr6;Cx…
prerank	GOBP_REGULATION_OF_TRANS_SYNAPTIC_SIGNALING	0.4471494750487699	0.7878275337748898	0.990990990990991	1.0	1.0	6/28	41.82%	Ccl2^Ccr2;Igf1^Igf1r;Nrxn1^Nlgn2;Nrxn1^Nlgn1;Nrxn1^Nlgn3;Penk^Oprm1
prerank	GOBP_POSITIVE_REGULATION_OF_HYDROLASE_ACTIVITY	0.45833128553545865	0.7875910999787807	0.968937875751503	1.0	1.0	3/19	41.56%	Sema4d^Plxnb1;Fasl^Fas;Fgf2^Fgfr1
prerank	REACTOME_PEPTIDE_LIGAND_BINDING_RECEPTORS	0.4207738091235915	0.7867257233735995	1.0	1.0	1.0	40/128	54.60%	Hc^C5ar1;Ccl4^Ccr5;Ccl5^Ccr5;Anxa1^Fpr1;Cxcl12^Cxcr4;Cxcl2^Cxcr2;Psap^Gpr37l1;Cxcl2^Cxcr1;Psap^Gpr37;Ccl4^Ackr2;Ccl25^Ccr9;Ccl5^Ackr2;Cx3cl1^Cx3cr1;Edn1^Ednra;C3^C3ar1;Ccl17^Ackr2;Ccl5^Ccr4;Ccl5^Ccr3;Edn1^Ednrb;Kng2^Bdkrb2;Penk^Oprm1;Cxcl1^Cxcr2;Ccl25^Ackr4;Pomc^Oprm1;Kng2^Bdkrb1;Insl3^Rxfp1;Cxcl1^Cxcr1;Ccl1^Ackr4;Pdyn^Oprm1;Cxcl16^Cxcr6;Cxcl5^Cxcr2;Cxcl13^Cxcr5;Insl3^Rxfp4;Ccl22^Ackr2;Edn3^Ednrb…
prerank	GOBP_FOREBRAIN_DEVELOPMENT	0.4637407595394848	0.7854704327198078	0.95995995995996	1.0	1.0	6/15	41.56%	Cxcl12^Cxcr4;Mdk^Alk;Sema5a^Plxna1;Ncam1^Fgfr1;Fgf10^Fgfr1;Fgf2^Fgfr1
prerank	REACTOME_GPCR_LIGAND_BINDING	0.4165650828892072	0.7823626910716626	1.0	1.0	1.0	40/154	52.19%	Hc^C5ar1;Ccl4^Ccr5;Ccl5^Ccr5;Anxa1^Fpr1;Cxcl12^Cxcr4;Cxcl2^Cxcr2;Psap^Gpr37l1;Cxcl2^Cxcr1;Psap^Gpr37;Ccl4^Ackr2;Adm^Calcrl;Ccl25^Ccr9;Calca^Calcrl;Ccl5^Ackr2;Cx3cl1^Cx3cr1;Edn1^Ednra;C3^C3ar1;Ccl17^Ackr2;Ccl5^Ccr4;Ccl5^Ccr3;Edn1^Ednrb;Kng2^Bdkrb2;Penk^Oprm1;Cxcl1^Cxcr2;Ccl25^Ackr4;Pomc^Oprm1;Ghrh^Vipr1;Kng2^Bdkrb1;Insl3^Rxfp1;Cxcl1^Cxcr1;Ccl1^Ackr4;Iapp^Calcrl;Pdyn^Oprm1;Cxcl16^Cxcr6;Cxcl5^Cxcr2;…
prerank	GOBP_PEPTIDYL_AMINO_ACID_MODIFICATION	0.4364110840887873	0.7823245237510918	0.992992992992993	1.0	1.0	11/39	42.19%	App^Cd74;Tnf^Tnfrsf1a;Pdgfc^Pdgfra;Igf1^Igf1r;Thbs4^Cd36;Pdgfa^Pdgfra;Hgf^Met;Fgf10^Fgfr1;Ntf5^Ntrk2;Pdgfa^Pdgfrb;Ins2^Insr
prerank	GOBP_HEART_DEVELOPMENT	0.4383118880456648	0.7818193262335158	0.994994994994995	1.0	1.0	13/33	46.28%	Jag1^Notch1;Dll4^Notch2;Jag1^Notch2;Dll1^Notch2;Adm^Calcrl;Dll4^Notch1;Dll1^Notch1;Edn1^Ednra;Ncam1^Fgfr1;Fgf2^Fgfr1;Fgf1^Fgfr1;Epo^Epor;Angpt1^Tek
prerank	REACTOME_CLASS_A_1_RHODOPSIN_LIKE_RECEPTORS	0.417105849283582	0.7810371798624591	1.0	1.0	1.0	40/134	54.60%	Hc^C5ar1;Ccl4^Ccr5;Ccl5^Ccr5;Anxa1^Fpr1;Cxcl12^Cxcr4;Cxcl2^Cxcr2;Psap^Gpr37l1;Cxcl2^Cxcr1;Psap^Gpr37;Ccl4^Ackr2;Ccl25^Ccr9;Ccl5^Ackr2;Cx3cl1^Cx3cr1;Edn1^Ednra;C3^C3ar1;Ccl17^Ackr2;Ccl5^Ccr4;Ccl5^Ccr3;Edn1^Ednrb;Kng2^Bdkrb2;Penk^Oprm1;Cxcl1^Cxcr2;Ccl25^Ackr4;Pomc^Oprm1;Kng2^Bdkrb1;Insl3^Rxfp1;Cxcl1^Cxcr1;Ccl1^Ackr4;Pdyn^Oprm1;Cxcl16^Cxcr6;Cxcl5^Cxcr2;Cxcl13^Cxcr5;Insl3^Rxfp4;Ccl22^Ackr2;Edn3^Ednrb…
prerank	GOBP_EMBRYO_DEVELOPMENT_ENDING_IN_BIRTH_OR_EGG_HATCHING	0.4489345984420511	0.7795110339499767	0.975975975975976	1.0	1.0	9/21	47.97%	Jag2^Notch2;Jag2^Notch1;Dll1^Notch2;Dll1^Notch1;Edn1^Ednra;Dll3^Notch2;Fgf2^Fgfr1;Sema4c^Plxnb2;Dll3^Notch1
prerank	GOBP_NOTCH_SIGNALING_PATHWAY	0.44387739287879263	0.7789490120229055	0.97997997997998	1.0	1.0	12/24	42.54%	Jag1^Notch1;Jag2^Notch2;Dll4^Notch2;Jag2^Notch1;Jag1^Notch2;Dll1^Notch2;Dll4^Notch1;Dll1^Notch1;Jag2^Notch4;Dll3^Notch2;Jag1^Notch4;Dll4^Notch4
prerank	GOBP_BEHAVIOR	0.42413658048830216	0.7788779537413449	1.0	1.0	1.0	9/60	42.19%	Psap^Gpr37;Mdk^Alk;Nrxn1^Nlgn2;Ptn^Alk;Nrxn1^Nlgn1;Nrxn1^Nlgn3;Ntf5^Ntrk2;Penk^Oprm1;Ins2^Insr
prerank	GOBP_AXON_DEVELOPMENT	0.4164674085447544	0.7721177749467355	1.0	1.0	1.0	10/80	21.39%	Lama2^Dag1;Sema4a^Plxnb2;Sema4d^Plxnb2;Sema7a^Plxnc1;Sema3e^Plxnd1;Sema4d^Plxnb3;Cxcl12^Cxcr4;Sema4a^Plxnb3;Sema4a^Plxnb1;Sema4d^Plxnb1
prerank	REACTOME_G_ALPHA_S_SIGNALLING_EVENTS	0.43614115005204335	0.7707654811378666	0.986986986986987	1.0	1.0	6/30	52.19%	Adm^Calcrl;Calca^Calcrl;Ghrh^Vipr1;Insl3^Rxfp1;Iapp^Calcrl;Insl3^Rxfp2
prerank	GOBP_SYNAPTIC_SIGNALING	0.43132324513753245	0.7678582755448433	0.997997997997998	1.0	1.0	8/33	41.82%	Lama2^Dag1;Ccl2^Ccr2;Igf1^Igf1r;Cx3cl1^Cx3cr1;Nrxn1^Nlgn2;Nrxn1^Nlgn1;Nrxn1^Nlgn3;Penk^Oprm1
prerank	GOBP_REGULATION_OF_CELLULAR_LOCALIZATION	0.4488411485498963	0.7657702060280258	0.975975975975976	1.0	1.0	5/18	46.28%	Tnf^Tnfrsf1a;Nrxn1^Nlgn2;Nrxn1^Nlgn1;Nrxn1^Nlgn3;Angpt1^Tek
prerank	GOBP_CELL_MORPHOGENESIS_INVOLVED_IN_DIFFERENTIATION	0.4113517526879623	0.764165725728075	1.0	1.0	1.0	10/88	21.39%	Lama2^Dag1;Sema4a^Plxnb2;Sema4d^Plxnb2;Sema7a^Plxnc1;Sema3e^Plxnd1;Sema4d^Plxnb3;Cxcl12^Cxcr4;Sema4a^Plxnb3;Sema4a^Plxnb1;Sema4d^Plxnb1
prerank	GOMF_CALCIUM_ION_BINDING	0.4323813248026483	0.7635972425473777	0.991991991991992	1.0	1.0	20/27	54.20%	Jag1^Notch1;Jag2^Notch2;Dll4^Notch2;Jag2^Notch1;Jag1^Notch2;Hspg2^Dag1;Dll1^Notch2;Dll4^Notch1;Dll1^Notch1;Jag2^Notch4;Dll3^Notch2;Jag1^Notch4;Dll4^Notch4;Jag1^Notch3;Dll3^Notch1;Agrn^Dag1;Dll1^Notch4;Jag2^Notch3;Dll3^Notch4;Dlk1^Notch2
prerank	GOBP_PATTERN_SPECIFICATION_PROCESS	0.44140946556200056	0.7624731367237478	0.9819819819819819	1.0	1.0	11/20	48.58%	Dll4^Notch2;Dll1^Notch2;Dll4^Notch1;Dll1^Notch1;Edn1^Ednra;Fgf10^Fgfr1;Dll3^Notch2;Fgf2^Fgfr1;Fgf1^Fgfr1;Dll3^Notch1;Fgf8^Fgfr4
prerank	GOBP_REGULATION_OF_BLOOD_PRESSURE	0.44380929862836394	0.7583914838375456	0.9719438877755511	1.0	1.0	4/17	53.99%	Edn1^Ednra;Edn1^Ednrb;Edn3^Ednrb;Edn3^Ednra
prerank	GOBP_MESENCHYME_DEVELOPMENT	0.4354672345374039	0.7476553972205751	0.993993993993994	1.0	1.0	13/20	55.13%	Jag1^Notch1;Edn1^Ednra;Fgf10^Fgfr1;Jag1^Notch4;Edn1^Ednrb;Lama5^Dag1;Dll3^Notch1;Efna1^Epha3;Edn3^Ednrb;Fgf8^Fgfr1;Edn3^Ednra;Dll3^Notch4;Fgf10^Fgfr2
prerank	GOBP_RESPONSE_TO_GROWTH_FACTOR	0.405375866528148	0.7466970637489153	1.0	1.0	1.0	3/73	5.99%	Col4a2^Cd44;Col1a2^Cd44;Col2a1^Cd44
prerank	GOCC_SYNAPTIC_MEMBRANE	0.43560283345983336	0.7434290802372608	0.9839679358717435	1.0	1.0	6/16	44.71%	Entpd1^Adora2a;Entpd1^Adora1;Nrxn1^Nlgn2;Nrxn1^Nlgn1;Nrxn1^Nlgn3;Cntn1^Nrcam
prerank	GOMF_HEPARIN_BINDING	0.43813411322288626	0.7394096776860732	0.978978978978979	1.0	1.0	6/16	43.89%	Mdk^Alk;Ncam1^Fgfr1;Fgf10^Fgfr1;Ptn^Alk;Fgf2^Fgfr1;Fgf1^Fgfr1
prerank	GOBP_MESENCHYMAL_CELL_DIFFERENTIATION	0.4346459160275311	0.7354913602271395	0.984984984984985	1.0	1.0	11/16	55.13%	Jag1^Notch1;Edn1^Ednra;Fgf10^Fgfr1;Jag1^Notch4;Edn1^Ednrb;Lama5^Dag1;Efna1^Epha3;Edn3^Ednrb;Fgf8^Fgfr1;Edn3^Ednra;Fgf10^Fgfr2
prerank	GOCC_GLUTAMATERGIC_SYNAPSE	0.42311890643087324	0.7328615916602097	0.991991991991992	1.0	1.0	1/22	0.45%	Grn^Sort1
prerank	GOBP_POSITIVE_REGULATION_OF_PROTEIN_KINASE_ACTIVITY	0.426438386272162	0.7264595428508418	0.991991991991992	1.0	1.0	7/18	48.66%	Thbs1^Sdc4;Tnfsf11^Tnfrsf11a;Fgf2^Fgfr1;Pdgfa^Pdgfrb;Ins2^Insr;Fgf1^Fgfr1;Agrn^Dag1
prerank	GOBP_CIRCULATORY_SYSTEM_PROCESS	0.4174268315101578	0.722729388466163	0.993993993993994	1.0	1.0	6/21	53.99%	Comp^Cd36;Edn1^Ednra;Edn1^Ednrb;Kng1^Bdkrb2;Edn3^Ednrb;Edn3^Ednra
prerank	WP_NEURAL_CREST_DIFFERENTIATION	0.4153372165607092	0.7206876440538149	0.998998998998999	1.0	1.0	11/21	54.17%	Dll4^Notch2;Dll1^Notch2;Dll4^Notch1;Dll1^Notch1;Dll3^Notch2;Fgf2^Fgfr1;Dll4^Notch4;Dll3^Notch1;Dll1^Notch4;Fgf8^Fgfr1;Dll3^Notch4
prerank	GOBP_NEGATIVE_REGULATION_OF_CELL_DIFFERENTIATION	0.4091682296845508	0.7200222880029001	0.992992992992993	1.0	1.0	12/28	54.17%	App^Cd74;Jag1^Notch1;Dll1^Notch1;Fgf10^Fgfr1;Jag1^Notch4;Adipoq^Adipor1;Jag1^Notch3;Dll3^Notch1;Dll1^Notch4;Sema5b^Plxna3;Efnb3^Ephb2;Dll3^Notch4
prerank	GOBP_REGULATION_OF_CELL_CYCLE	0.42360937736023085	0.7131600132768877	0.990990990990991	1.0	1.0	4/15	42.19%	Igf1^Igf1r;Fgf10^Fgfr1;Fgf2^Fgfr1;Ins2^Insr
prerank	GOBP_REGULATION_OF_ANATOMICAL_STRUCTURE_SIZE	0.41791529097055874	0.7101559897803118	0.98998998998999	1.0	1.0	7/16	57.43%	Edn1^Ednra;Edn1^Ednrb;Kng1^Bdkrb2;Edn3^Ednrb;Sema5b^Plxna3;Edn3^Ednra;Sema6b^Plxna4
prerank	GOBP_AMEBOIDAL_TYPE_CELL_MIGRATION	0.4038680206019373	0.7086019803874627	0.998998998998999	1.0	1.0	14/26	53.99%	Thbs1^Sdc4;Sema3e^Plxnd1;Cxcl12^Cxcr4;Dll4^Notch1;Edn1^Ednra;Fgf10^Fgfr1;Edn1^Ednrb;Fgf2^Fgfr1;Fgf1^Fgfr1;Angpt1^Tek;Edn3^Ednrb;Angpt2^Tek;Fgf8^Fgfr1;Edn3^Ednra
prerank	GOBP_CANONICAL_WNT_SIGNALING_PATHWAY	0.4007370002219055	0.7058595266611671	1.0	1.0	1.0	5/30	47.26%	Edn1^Ednra;Wnt5b^Fzd4;Edn1^Ednrb;Col1a1^Sdc1;Wnt11^Fzd4
prerank	GOBP_CELL_CYCLE	0.4126920088022832	0.6995883522979457	0.997997997997998	1.0	1.0	8/17	55.13%	Igf1^Igf1r;Edn1^Ednra;Fgf10^Fgfr1;Fgf2^Fgfr1;Ins2^Insr;Fgf8^Fgfr1;Edn3^Ednra;Fgf10^Fgfr2
prerank	GOCC_PRESYNAPSE	0.3965019331163209	0.693698401695328	1.0	1.0	1.0	11/24	58.49%	Entpd1^Adora2b;Entpd1^Adora2a;Entpd1^Adora1;Ntf5^Ntrk2;Penk^Oprm1;Pdyn^Oprm1;Efnb3^Ephb2;Efnb2^Ephb2;Bdnf^Ntrk2;Ngf^Ngfr;Ntf3^Ntrk2
prerank	GOMF_SULFUR_COMPOUND_BINDING	0.40849760934991536	0.6927747105738248	0.992992992992993	1.0	1.0	6/17	43.89%	Mdk^Alk;Ncam1^Fgfr1;Fgf10^Fgfr1;Ptn^Alk;Fgf2^Fgfr1;Fgf1^Fgfr1
prerank	GOBP_REGULATION_OF_HORMONE_LEVELS	0.3877003684721068	0.6791442467732446	1.0	1.0	1.0	4/28	52.00%	Igf1^Igf1r;Edn1^Ednrb;Lep^Lepr;Edn3^Ednrb
prerank	GOBP_ORGAN_GROWTH	0.39313518273732206	0.6700284098436373	1.0	1.0	1.0	8/18	55.13%	Dll1^Notch1;Ncam1^Fgfr1;Fgf10^Fgfr1;Fgf2^Fgfr1;Fgf1^Fgfr1;Lep^Lepr;Fgf8^Fgfr1;Fgf10^Fgfr2
prerank	GOBP_TISSUE_MIGRATION	0.39064794185595153	0.663904086234253	0.997997997997998	1.0	1.0	13/16	60.91%	Cxcl12^Cxcr4;Dll4^Notch1;Fgf10^Fgfr1;Fgf2^Fgfr1;Fgf1^Fgfr1;Angpt1^Tek;Angpt2^Tek;Fgf8^Fgfr1;Kitl^Kit;Efnb2^Ephb4;Fgf7^Fgfr1;Fgf18^Fgfr1;Fgf16^Fgfr1
prerank	WP_FOCAL_ADHESION_PI3KAKTMTOR_SIGNALING_PATHWAY	0.36048242158522914	0.6633602662587378	1.0	1.0	1.0	26/67	60.91%	Pdgfc^Pdgfra;Igf1^Igf1r;Pdgfa^Pdgfra;Hgf^Met;Fgf10^Fgfr1;Fgf2^Fgfr1;Pdgfa^Pdgfrb;Ins2^Insr;Fgf1^Fgfr1;Epo^Epor;Angpt1^Tek;Fgf8^Fgfr4;Fgf20^Fgfr4;Csf3^Csf3r;Angpt2^Tek;Fgf8^Fgfr1;Fgf10^Fgfr2;Kitl^Kit;Fgf17^Fgfr4;Fgf1^Fgfr4;Ngf^Ngfr;Fgf7^Fgfr1;Fgf8^Fgfr3;Fgf16^Fgfr4;Fgf18^Fgfr1;Fgf16^Fgfr1
prerank	GOBP_REGULATION_OF_ANIMAL_ORGAN_MORPHOGENESIS	0.38346357836517186	0.6543234289995291	0.998998998998999	1.0	1.0	9/18	58.81%	Hgf^Met;Edn1^Ednra;Fgf10^Fgfr1;Fgf2^Fgfr1;Fgf1^Fgfr1;Fgf8^Fgfr4;Fgf8^Fgfr1;Fgf1^Fgfr4;Fgf7^Fgfr1
prerank	GOBP_RESPIRATORY_SYSTEM_DEVELOPMENT	0.36902753786378945	0.6499281935519748	1.0	1.0	1.0	13/28	60.40%	Pdgfa^Pdgfra;Fgf10^Fgfr1;Fgf2^Fgfr1;Pdgfa^Pdgfrb;Lama5^Dag1;Fgf1^Fgfr1;Fgf8^Fgfr4;Fgf8^Fgfr1;Fgf10^Fgfr2;Fgf1^Fgfr4;Fgf7^Fgfr1;Fgf8^Fgfr3;Fgf18^Fgfr1
prerank	REACTOME_SIGNALING_BY_RECEPTOR_TYROSINE_KINASES	0.3531723307932401	0.6451318638715071	1.0	1.0	1.0	30/60	62.10%	Pdgfc^Pdgfra;Igf1^Igf1r;Mdk^Alk;Pdgfa^Pdgfra;Hgf^Met;Fgf10^Fgfr1;Ptn^Alk;Ntf5^Ntrk2;Fgf2^Fgfr1;Pdgfa^Pdgfrb;Ins2^Insr;Fgf1^Fgfr1;Fgf8^Fgfr4;Fgf20^Fgfr4;Fgf8^Fgfr1;Fgf5^Fgfr4;Kitl^Kit;Bdnf^Ntrk2;Fgf17^Fgfr4;Fgf1^Fgfr4;Ntf3^Ntrk2;Fgf7^Fgfr1;Fgf8^Fgfr3;Fgf16^Fgfr4;Fgf18^Fgfr1;Fgf23^Fgfr4;Fgf16^Fgfr1;Fgf6^Fgfr4;Fgf5^Fgfr3;Mdk^Ptprz1
prerank	REACTOME_G_ALPHA_Q_SIGNALLING_EVENTS	0.35447062221685893	0.6414192807421815	1.0	1.0	1.0	8/44	54.60%	Edn1^Ednra;Edn1^Ednrb;Kng2^Bdkrb2;Kng2^Bdkrb1;Edn3^Ednrb;Xcl1^Xcr1;Edn3^Ednra;Qrfp^Qrfpr
prerank	GOBP_CELL_DIVISION	0.37311958037616766	0.639283690469273	1.0	1.0	1.0	4/18	52.80%	Dll1^Notch1;Fgf2^Fgfr1;Fgf1^Fgfr1;Fgf8^Fgfr1
prerank	REACTOME_NEGATIVE_REGULATION_OF_THE_PI3K_AKT_NETWORK	0.35242728103427917	0.637961176534715	1.0	1.0	1.0	24/49	62.02%	Cd86^Cd28;Pdgfa^Pdgfra;Cd80^Cd28;Hgf^Met;Fgf10^Fgfr1;Fgf2^Fgfr1;Pdgfa^Pdgfrb;Ins2^Insr;Fgf1^Fgfr1;Fgf8^Fgfr4;Fgf20^Fgfr4;Fgf8^Fgfr1;Fgf5^Fgfr4;Kitl^Kit;Fgf17^Fgfr4;Fgf1^Fgfr4;Fgf7^Fgfr1;Fgf8^Fgfr3;Fgf16^Fgfr4;Fgf18^Fgfr1;Fgf23^Fgfr4;Fgf16^Fgfr1;Fgf6^Fgfr4;Fgf5^Fgfr3
prerank	REACTOME_INTRACELLULAR_SIGNALING_BY_SECOND_MESSENGERS	0.35242728103427917	0.637961176534715	1.0	1.0	1.0	24/49	62.02%	Cd86^Cd28;Pdgfa^Pdgfra;Cd80^Cd28;Hgf^Met;Fgf10^Fgfr1;Fgf2^Fgfr1;Pdgfa^Pdgfrb;Ins2^Insr;Fgf1^Fgfr1;Fgf8^Fgfr4;Fgf20^Fgfr4;Fgf8^Fgfr1;Fgf5^Fgfr4;Kitl^Kit;Fgf17^Fgfr4;Fgf1^Fgfr4;Fgf7^Fgfr1;Fgf8^Fgfr3;Fgf16^Fgfr4;Fgf18^Fgfr1;Fgf23^Fgfr4;Fgf16^Fgfr1;Fgf6^Fgfr4;Fgf5^Fgfr3
prerank	GOBP_ENZYME_LINKED_RECEPTOR_PROTEIN_SIGNALING_PATHWAY	0.3397321548532723	0.6373319260937111	1.0	1.0	1.0	52/142	61.38%	Gas6^Mertk;Gas6^Axl;Pdgfc^Pdgfra;Gdf15^Tgfbr2;Igf1^Igf1r;Dll1^Notch2;Dll1^Notch1;Pdgfa^Pdgfra;Hgf^Met;Efna1^Epha5;Efna4^Epha5;Fgf10^Fgfr1;Adipoq^Adipor1;Ntf5^Ntrk2;Fgf2^Fgfr1;Pdgfa^Pdgfrb;Ins2^Insr;Fgf1^Fgfr1;Efnb2^Ephb1;Efna2^Epha5;Angpt1^Tek;Fgf8^Fgfr4;Efna4^Epha3;Efna3^Epha5;Efna1^Epha3;Fgf20^Fgfr4;Angpt2^Tek;Efnb3^Ephb2;Fgf8^Fgfr1;Fgf5^Fgfr4;Fgf10^Fgfr2;Efnb2^Ephb2;Efna3^Epha3;Efnb2^Ephb4;Bdn…
prerank	GOBP_REGULATION_OF_CELL_JUNCTION_ASSEMBLY	0.36963241963099747	0.6243787071594649	1.0	1.0	1.0	8/15	62.95%	Nrxn1^Nlgn2;Nrxn1^Nlgn1;Nrxn1^Nlgn3;Efnb3^Ephb2;Bdnf^Ntrk2;Efna5^Epha3;Wnt5a^Fzd1;Efnb3^Ephb1
prerank	REACTOME_MAPK_FAMILY_SIGNALING_CASCADES	0.3432223195935306	0.6203560480295537	1.0	1.0	1.0	22/47	62.02%	Pdgfa^Pdgfra;Hgf^Met;Fgf10^Fgfr1;Fgf2^Fgfr1;Pdgfa^Pdgfrb;Fgf1^Fgfr1;Angpt1^Tek;Fgf8^Fgfr4;Fgf20^Fgfr4;Fgf8^Fgfr1;Fgf5^Fgfr4;Kitl^Kit;Fgf17^Fgfr4;Fgf1^Fgfr4;Fgf7^Fgfr1;Fgf8^Fgfr3;Fgf16^Fgfr4;Fgf18^Fgfr1;Fgf23^Fgfr4;Fgf16^Fgfr1;Fgf6^Fgfr4;Fgf5^Fgfr3
prerank	GOBP_TRANSMEMBRANE_RECEPTOR_PROTEIN_TYROSINE_KINASE_SIGNALING_PATHWAY	0.3261828230674305	0.611264153871157	1.0	1.0	1.0	47/134	61.09%	Pdgfc^Pdgfra;Igf1^Igf1r;Dll1^Notch1;Pdgfa^Pdgfra;Hgf^Met;Efna1^Epha5;Efna4^Epha5;Fgf10^Fgfr1;Adipoq^Adipor1;Ntf5^Ntrk2;Fgf2^Fgfr1;Pdgfa^Pdgfrb;Ins2^Insr;Fgf1^Fgfr1;Efnb2^Ephb1;Efna2^Epha5;Angpt1^Tek;Fgf8^Fgfr4;Efna4^Epha3;Efna3^Epha5;Efna1^Epha3;Fgf20^Fgfr4;Angpt2^Tek;Efnb3^Ephb2;Fgf8^Fgfr1;Fgf5^Fgfr4;Fgf10^Fgfr2;Efnb2^Ephb2;Efna3^Epha3;Efnb2^Ephb4;Bdnf^Ntrk2;Fgf17^Fgfr4;Fgf1^Fgfr4;Ngf^Ngfr;Ntf3^…
prerank	REACTOME_SIGNALING_BY_TYPE_1_INSULIN_LIKE_GROWTH_FACTOR_1_RECEPTOR_IGF1R	0.3343799896245831	0.6016071746104533	1.0	1.0	1.0	18/43	62.02%	Igf1^Igf1r;Fgf10^Fgfr1;Fgf2^Fgfr1;Fgf1^Fgfr1;Fgf8^Fgfr4;Fgf20^Fgfr4;Fgf8^Fgfr1;Fgf5^Fgfr4;Fgf17^Fgfr4;Fgf1^Fgfr4;Fgf7^Fgfr1;Fgf8^Fgfr3;Fgf16^Fgfr4;Fgf18^Fgfr1;Fgf23^Fgfr4;Fgf16^Fgfr1;Fgf6^Fgfr4;Fgf5^Fgfr3
prerank	WP_ESC_PLURIPOTENCY_PATHWAYS	0.3264036138082444	0.6012557738164988	1.0	1.0	1.0	30/76	65.73%	Pdgfa^Pdgfra;Fgf10^Fgfr1;Wnt5b^Fzd4;Fgf2^Fgfr1;Pdgfa^Pdgfrb;Fgf1^Fgfr1;Wnt11^Fzd4;Fgf8^Fgfr4;Fgf20^Fgfr4;Fgf8^Fgfr1;Fgf5^Fgfr4;Fgf10^Fgfr2;Fgf17^Fgfr4;Fgf1^Fgfr4;Fgf7^Fgfr1;Fgf8^Fgfr3;Fgf16^Fgfr4;Fgf18^Fgfr1;Fgf23^Fgfr4;Fgf16^Fgfr1;Wnt5a^Fzd1;Fgf6^Fgfr4;Fgf5^Fgfr3;Wnt11^Fzd7;Fgf20^Fgfr3;Fgf2^Fgfr2;Fgf23^Fgfr1;Fgf5^Fgfr1;Fgf2^Fgfr4;Fgf20^Fgfr1
prerank	WP_REGULATION_OF_ACTIN_CYTOSKELETON	0.3276984828452328	0.5992397387043096	1.0	0.9999765144509519	1.0	27/59	65.73%	Pdgfa^Pdgfra;Fgf10^Fgfr1;Fgf2^Fgfr1;Pdgfa^Pdgfrb;Fgf1^Fgfr1;Fgf8^Fgfr4;Fgf20^Fgfr4;Fgf8^Fgfr1;Fgf5^Fgfr4;Fgf10^Fgfr2;Fgf17^Fgfr4;Fgf1^Fgfr4;Fgf7^Fgfr1;Fgf8^Fgfr3;Fgf16^Fgfr4;Fgf18^Fgfr1;Fgf23^Fgfr4;Fgf16^Fgfr1;Fgf6^Fgfr4;Fgf5^Fgfr3;Fgf20^Fgfr3;Fgf2^Fgfr2;F2^F2r;Fgf23^Fgfr1;Fgf5^Fgfr1;Fgf2^Fgfr4;Fgf20^Fgfr1
