# Supplementary material for: Epithelial Yap/Taz are required for functional alveolar regeneration following acute lung injury
Source: JCI Insight. 2023 Sep 7;8(19):e173374. doi: 10.1172/jci.insight.173374 (PMC10629815; doi:10.1172/jci.insight.173374)
Supplement: Supplemental GSEA [file jciinsight-8-173374-s056.zip › GSEA/Factor 1/gseapy.gene_set.prerank.report.csv]

Name	Term	ES	NES	NOM p-val	FDR q-val	FWER p-val	Tag %	Gene %	Lead_genes
prerank	GOBP_SEMAPHORIN_PLEXIN_SIGNALING_PATHWAY	0.7902049051029354	1.6364769676281434	0.0	0.008193471653231135	0.007007007007007007	14/20	18.00%	Sema4a^Plxnb1;Sema4d^Plxnb1;Sema4a^Plxnb2;Sema4d^Plxnb2;Sema4c^Plxnb2;Sema4g^Plxnb2;Sema6b^Plxna4;Sema6b^Plxna2;Sema5b^Plxna1;Sema5a^Plxna1;Sema4d^Plxnb3;Sema6a^Plxna2;Sema4a^Plxnb3;Sema6a^Plxna4
prerank	REACTOME_EXTRACELLULAR_MATRIX_ORGANIZATION	0.7432444750281098	1.6317994751231826	0.0	0.0040967358266155674	0.007007007007007007	36/46	23.99%	Fn1^Sdc1;Col4a1^Sdc1;Thbs1^Sdc1;Col6a3^Sdc1;Tnr^Sdc1;Col4a2^Sdc1;Tnc^Sdc1;Tnn^Sdc1;Col1a2^Sdc1;Col6a2^Sdc1;Col1a1^Sdc1;Col6a1^Sdc1;Col6a6^Sdc1;Col9a3^Sdc1;Col6a5^Sdc1;Tnxb^Sdc1;Col9a1^Sdc1;Thbs1^Sdc4;Tnc^Sdc4;Col4a5^Sdc1;Col4a4^Sdc1;Comp^Sdc1;Col2a1^Sdc1;Col9a2^Sdc1;Col4a6^Sdc1;Col4a1^Cd44;Col4a2^Cd44;Thbs1^Cd47;Col6a3^Cd44;Lama4^Cd44;Spp1^Cd44;Col1a2^Cd44;Col6a2^Cd44;Fn1^Cd44;Col6a1^Cd44;Col1a1^…
prerank	GOBP_REGULATION_OF_AXONOGENESIS	0.7487906395243143	1.603220908414838	0.0	0.005462314435487423	0.015015015015015015	18/28	18.00%	Sema4a^Plxnb1;Sema4d^Plxnb1;Sema4a^Plxnb2;Sema4d^Plxnb2;Sema4c^Plxnb2;Sema4g^Plxnb2;Sema6b^Plxna4;Efnb3^Epha4;Sema6b^Plxna2;Efna1^Epha4;Sema5b^Plxna1;Efnb3^Ephb3;Sema5a^Plxna1;Sema4d^Plxnb3;Sema6a^Plxna2;Sema4a^Plxnb3;Efna5^Epha4;Sema6a^Plxna4
prerank	HALLMARK_EPITHELIAL_MESENCHYMAL_TRANSITION	0.7482362591586469	1.5985544809732515	0.0	0.004551928696239519	0.01701701701701702	23/27	23.99%	Fn1^Sdc1;Col4a1^Sdc1;Thbs1^Sdc1;Col6a3^Sdc1;Col4a2^Sdc1;Tnc^Sdc1;Thbs2^Sdc1;Col1a2^Sdc1;Col6a2^Sdc1;Col1a1^Sdc1;Thbs1^Sdc4;Tnc^Sdc4;Comp^Sdc1;Col4a1^Cd44;Col4a2^Cd44;Lama2^Cd44;Col6a3^Cd44;Lamc1^Cd44;Spp1^Cd44;Col1a2^Cd44;Col6a2^Cd44;Fn1^Cd44;Col1a1^Cd44
prerank	GOCC_COLLAGEN_CONTAINING_EXTRACELLULAR_MATRIX	0.7524876743396285	1.5149577783942387	0.0020060180541624875	0.0227596434811976	0.1001001001001001	14/16	20.70%	Lama1^Dag1;Lama2^Dag1;Lama4^Dag1;Lamc1^Dag1;Lamb3^Dag1;Lamc3^Dag1;Lamb1^Dag1;Hspg2^Dag1;Lamc2^Dag1;Lama5^Dag1;Lama3^Dag1;Agrn^Dag1;Ptn^Ptprz1;Lamb2^Dag1
prerank	REACTOME_CLASS_B_2_SECRETIN_FAMILY_RECEPTORS	-0.43218758326671997	-1.5144724556489262	0.0	0.0	0.0	20/20	57.04%	Vip^Vipr2;Ghrh^Ghrhr;Adcyap1^Adcyap1r1;Ghrh^Vipr2;Iapp^Calcrl;Adm^Calcrl;Vip^Vipr1;Crh^Crhr1;Crh^Crhr2;Pthlh^Pth1r;Ucn^Crhr2;Ucn2^Crhr1;Ucn^Crhr1;Ghrh^Vipr1;Gip^Gipr;Ucn2^Crhr2;Iapp^Calcr;Calca^Calcrl;Calca^Calcr;Adm^Calcr
prerank	GOCC_EXTERNAL_ENCAPSULATING_STRUCTURE	0.7400131373762022	1.5020974174444146	0.0	0.025945993568565258	0.12412412412412413	14/17	20.70%	Lama1^Dag1;Lama2^Dag1;Lama4^Dag1;Lamc1^Dag1;Lamb3^Dag1;Lamc3^Dag1;Lamb1^Dag1;Hspg2^Dag1;Lamc2^Dag1;Lama5^Dag1;Lama3^Dag1;Agrn^Dag1;Ptn^Ptprz1;Lamb2^Dag1
prerank	GOBP_REGULATION_OF_NEURON_PROJECTION_DEVELOPMENT	0.6610369345799544	1.4623135355680843	0.0	0.04747011354649785	0.22322322322322322	25/49	19.90%	Sema4a^Plxnb1;Sema4d^Plxnb1;Sema4a^Plxnb2;Sema4d^Plxnb2;Sema4c^Plxnb2;Sema4g^Plxnb2;Sema6b^Plxna4;Hgf^Met;Efnb3^Epha4;Efnb2^Ephb3;Sema6b^Plxna2;Efnb2^Epha4;Efna1^Epha4;Sema5b^Plxna1;Efnb3^Ephb3;Sema5a^Plxna1;Sema4d^Plxnb3;Sema6a^Plxna2;Mdk^Alk;Sema4a^Plxnb3;Efna5^Epha4;Mdk^Ptprz1;Sema6a^Plxna4;Ptn^Alk;Ptn^Ptprz1
prerank	GOBP_REGULATION_OF_CELL_PROJECTION_ORGANIZATION	0.656459652732603	1.4581834491369934	0.0	0.04597447983201915	0.24124124124124124	27/52	19.90%	Sema4a^Plxnb1;Sema4d^Plxnb1;Sema4a^Plxnb2;Sema4d^Plxnb2;Efna1^Epha2;Sema4c^Plxnb2;Sema4g^Plxnb2;Efna5^Epha2;Sema6b^Plxna4;Hgf^Met;Efnb3^Epha4;Efnb2^Ephb3;Sema6b^Plxna2;Efnb2^Epha4;Efna1^Epha4;Sema5b^Plxna1;Efnb3^Ephb3;Sema5a^Plxna1;Sema4d^Plxnb3;Sema6a^Plxna2;Mdk^Alk;Sema4a^Plxnb3;Efna5^Epha4;Mdk^Ptprz1;Sema6a^Plxna4;Ptn^Alk;Ptn^Ptprz1
prerank	GOBP_MONOATOMIC_CATION_TRANSPORT	-0.5063931806073522	-1.4390613171839517	0.0	0.0	0.0	19/19	49.64%	Edn3^Ednra;Edn1^Ednra;Adcyap1^Adcyap1r1;Gal^Galr2;Xcl1^Xcr1;Iapp^Calcrl;Cxcl12^Cxcr4;Cxcl10^Cxcr3;F2^F2rl3;Crh^Crhr2;F2^F2r;Ucn^Crhr2;Il16^Cd4;Edn3^Ednrb;Edn1^Ednrb;Iapp^Calcr;Ccl5^Ccr5;Agt^Agtr1a;Ccl5^Ccr1
prerank	GOBP_POSITIVE_REGULATION_OF_CELLULAR_COMPONENT_ORGANIZATION	0.6429575034700649	1.4323130178395471	0.0	0.06746969867537243	0.36036036036036034	28/58	19.90%	Sema4a^Plxnb1;Sema4d^Plxnb1;Sema4a^Plxnb2;Lrrc4b^Ptprf;Sema4d^Plxnb2;Fn1^Sdc1;Mdk^Sdc1;Thbs2^Sdc1;Tnn^Sdc1;Ptn^Sdc1;Efna5^Epha2;Tnxb^Sdc1;Mdk^Sdc4;Ptn^Sdc4;Hgf^Met;Efnb3^Epha4;Efnb3^Ephb3;Sema5a^Plxna1;Sema4d^Plxnb3;Mdk^Alk;Sema4a^Plxnb3;Efna5^Epha4;Mdk^Ptprz1;Igf1^Igf1r;Ptn^Alk;Agrn^Dag1;Igf2^Igf1r;Ptn^Ptprz1
prerank	REACTOME_INTEGRIN_CELL_SURFACE_INTERACTIONS	0.6901273620788627	1.4261937670211657	0.004012036108324975	0.06700439040864574	0.3883883883883884	11/20	26.77%	Col4a1^Cd44;Col4a2^Cd44;Thbs1^Cd47;Col6a3^Cd44;Spp1^Cd44;Col1a2^Cd44;Col6a2^Cd44;Fn1^Cd44;Col6a1^Cd44;Col1a1^Cd44;Col4a5^Cd44
prerank	GOBP_REGULATION_OF_NEUROGENESIS	0.6499909800971078	1.4199158575864388	0.0	0.06960312788249882	0.4194194194194194	19/40	21.49%	Sema4a^Plxnb1;Sema4d^Plxnb1;Sema4a^Plxnb2;Sema4d^Plxnb2;Sema4c^Plxnb2;Sema4g^Plxnb2;Sema6b^Plxna4;Efnb3^Epha4;Sema6b^Plxna2;Sema5b^Plxna1;Sema5a^Plxna1;Sema4d^Plxnb3;Sema6a^Plxna2;Sema4a^Plxnb3;Efna5^Epha4;Mdk^Ptprz1;Sema6a^Plxna4;Ptn^Ptprz1;Wnt5a^Fzd3
prerank	REACTOME_HEMOSTASIS	0.667676314186576	1.4084130769544618	0.001001001001001001	0.0785207700101317	0.46846846846846846	14/25	23.99%	Fn1^Sdc1;Thbs1^Sdc1;Col1a2^Sdc1;Col1a1^Sdc1;Thbs1^Sdc4;App^Cd74;Thbs1^Cd36;Thbs1^Cd47;Selplg^Selp;Col1a2^Cd44;Gas6^Mertk;Selplg^Sell;Fn1^Cd44;Col1a1^Cd44
prerank	GOBP_CALCIUM_ION_TRANSPORT	-0.5058541777541246	-1.3862421001458436	0.0	0.07175925925925926	0.01	15/15	49.64%	Edn1^Ednra;Xcl1^Xcr1;Iapp^Calcrl;Cxcl12^Cxcr4;Cxcl10^Cxcr3;F2^F2rl3;Crh^Crhr2;F2^F2r;Ucn^Crhr2;Il16^Cd4;Edn1^Ednrb;Iapp^Calcr;Ccl5^Ccr5;Agt^Agtr1a;Ccl5^Ccr1
prerank	GOBP_CELL_JUNCTION_ORGANIZATION	0.6224398646854329	1.3806134341196	0.001001001001001001	0.11407833609498734	0.6066066066066066	25/52	20.70%	Sema4a^Plxnb1;Sema4d^Plxnb1;Sema4a^Plxnb2;Lrrc4b^Ptprf;Sema4d^Plxnb2;Efna1^Epha2;Efna5^Epha2;Wnt11^Fzd5;Ptn^Sdc4;Lamc1^Dag1;Tnc^Sdc4;Grn^Sort1;Efnb3^Epha4;Efnb2^Ephb3;Efnb2^Epha4;Efna1^Epha4;Efnb1^Ephb3;Wnt5a^Fzd5;Efnb3^Ephb3;Efnb1^Epha4;Efna5^Epha4;Lama5^Dag1;Lama3^Dag1;Agrn^Dag1;Lamb2^Dag1
prerank	GOBP_NEGATIVE_REGULATION_OF_CELL_ADHESION	0.6460375881798235	1.3723752934906932	0.004004004004004004	0.12134141353118491	0.6496496496496497	13/24	18.00%	Sema4d^Plxnb1;Sema4d^Plxnb2;Mdk^Sdc4;Thbs1^Sdc4;Tnc^Sdc4;Sema5a^Plxna1;Sema4d^Plxnb3;Sema6a^Plxna2;Cd86^Ctla4;Efna5^Epha4;Mdk^Ptprz1;Cd80^Ctla4;Sema6a^Plxna4
prerank	GOBP_CELL_MORPHOGENESIS_INVOLVED_IN_DIFFERENTIATION	0.5964724436700246	1.3588496352364492	0.0	0.1395317876353954	0.7147147147147147	39/88	21.49%	Sema4a^Plxnb1;Sema4d^Plxnb1;Sema4a^Plxnb2;Sema4d^Plxnb2;Efna4^Epha2;Efna2^Epha2;Efna3^Epha2;Efna1^Epha2;Sema4c^Plxnb2;Sema4g^Plxnb2;Efna5^Epha2;Lama1^Dag1;Sema6b^Plxna4;Efna4^Epha4;Lama2^Dag1;Efnb3^Epha4;Efnb2^Ephb3;Sema6b^Plxna2;Efna2^Epha4;Efnb2^Epha4;Efna3^Epha4;Efna1^Epha4;Sema5b^Plxna1;Efnb1^Ephb3;Efnb3^Ephb3;Lamc3^Dag1;Efnb1^Epha4;Sema5a^Plxna1;Sema4d^Plxnb3;Sema6a^Plxna2;Sema4a^Plxnb3;Efna…
prerank	GOBP_CELL_SUBSTRATE_ADHESION	0.6481811508830849	1.351811930097934	0.009009009009009009	0.1468565995624275	0.7487487487487487	14/25	20.70%	Mdk^Sdc4;Thbs1^Sdc4;Ptn^Sdc4;Lamc1^Dag1;Lamb3^Dag1;Lamc3^Dag1;Thbs1^Cd36;Lamb1^Dag1;Mdk^Ptprz1;Lamc2^Dag1;Lama5^Dag1;Gas6^Mertk;Ptn^Ptprz1;Lamb2^Dag1
prerank	GOBP_REGULATION_OF_LOCOMOTION	0.5866482344845514	1.3475632852116692	0.0	0.14780380237201265	0.7717717717717718	37/104	19.90%	Sema4a^Plxnb1;Sema4d^Plxnb1;Sema4a^Plxnb2;Sema4d^Plxnb2;Efna1^Epha2;Sema4c^Plxnb2;Sema4g^Plxnb2;Mdk^Sdc4;Lama1^Dag1;Sema6b^Plxna4;Thbs1^Sdc4;Ptn^Sdc4;Lama2^Dag1;Lama4^Dag1;Hgf^Met;Tnc^Sdc4;Sema6b^Plxna2;Efnb2^Epha4;App^Cd74;Efna1^Epha4;Sema5b^Plxna1;Lamb1^Dag1;Sema5a^Plxna1;Thbs1^Cd47;Sema4d^Plxnb3;Sema6a^Plxna2;Sema4a^Plxnb3;Mdk^Ptprz1;Lamc2^Dag1;Pdgfc^Pdgfra;Igf1^Igf1r;Sema6a^Plxna4;Lama5^Dag1;…
prerank	GOBP_POSITIVE_REGULATION_OF_CELL_PROJECTION_ORGANIZATION	0.6428027880894581	1.3474143750459866	0.011011011011011011	0.1400476728876359	0.7717717717717718	10/23	19.90%	Sema4d^Plxnb1;Sema4d^Plxnb2;Hgf^Met;Sema5a^Plxna1;Sema4d^Plxnb3;Mdk^Alk;Efna5^Epha4;Mdk^Ptprz1;Ptn^Alk;Ptn^Ptprz1
prerank	GOBP_CELL_JUNCTION_ASSEMBLY	0.6307663049347269	1.3460701915290207	0.007007007007007007	0.1365099458482778	0.7737737737737738	10/29	10.20%	Sema4a^Plxnb1;Sema4d^Plxnb1;Sema4a^Plxnb2;Sema4d^Plxnb2;Efna5^Epha2;Wnt11^Fzd5;Efnb2^Ephb3;Efnb1^Ephb3;Wnt5a^Fzd5;Efnb3^Ephb3
prerank	GOBP_REGULATION_OF_NERVOUS_SYSTEM_DEVELOPMENT	0.6046914227116282	1.3430060443984997	0.001001001001001001	0.1362392258784488	0.7877877877877878	23/52	21.49%	Sema4a^Plxnb1;Sema4d^Plxnb1;Sema4a^Plxnb2;Lrrc4b^Ptprf;Sema4d^Plxnb2;Sema4c^Plxnb2;Sema4g^Plxnb2;Sema6b^Plxna4;Hgf^Met;Efnb3^Epha4;Sema6b^Plxna2;Sema5b^Plxna1;Efnb3^Ephb3;Sema5a^Plxna1;Sema4d^Plxnb3;Sema6a^Plxna2;Sema4a^Plxnb3;Efna5^Epha4;Mdk^Ptprz1;Sema6a^Plxna4;Agrn^Dag1;Ptn^Ptprz1;Wnt5a^Fzd3
prerank	GOBP_MONOATOMIC_ION_TRANSPORT	-0.47268851585398347	-1.3429220287660864	0.0	0.05381944444444444	0.01	20/20	53.01%	Edn3^Ednra;Edn1^Ednra;Adcyap1^Adcyap1r1;Gal^Galr2;Xcl1^Xcr1;Iapp^Calcrl;Cxcl12^Cxcr4;Cxcl10^Cxcr3;F2^F2rl3;Crh^Crhr2;F2^F2r;Ucn^Crhr2;Il16^Cd4;Edn3^Ednrb;Edn1^Ednrb;Iapp^Calcr;Ccl5^Ccr5;Agt^Agtr1a;Ccl5^Ccr1;Ccl2^Ccr2
prerank	GOBP_NEURON_PROJECTION_GUIDANCE	0.5951469392806653	1.3420482892107006	0.0	0.1317891736816013	0.7897897897897898	32/70	21.49%	Sema4a^Plxnb1;Sema4d^Plxnb1;Sema4a^Plxnb2;Sema4d^Plxnb2;Sema4c^Plxnb2;Sema4g^Plxnb2;Lama1^Dag1;Sema6b^Plxna4;Efna4^Epha4;Lama2^Dag1;Efnb3^Epha4;Efnb2^Ephb3;Sema6b^Plxna2;Efna2^Epha4;Efnb2^Epha4;Efna3^Epha4;Efna1^Epha4;Sema5b^Plxna1;Efnb1^Ephb3;Efnb3^Ephb3;Efnb1^Epha4;Sema5a^Plxna1;Sema4d^Plxnb3;Sema6a^Plxna2;Sema4a^Plxnb3;Efna5^Epha4;Sema6a^Plxna4;Lama5^Dag1;Lama3^Dag1;Agrn^Dag1;Lamb2^Dag1;Wnt5a^…
prerank	REACTOME_NERVOUS_SYSTEM_DEVELOPMENT	0.6029848812367614	1.34054569795482	0.002002002002002002	0.1288609632735442	0.7957957957957958	21/53	15.05%	Sema4a^Plxnb1;Sema4d^Plxnb1;Efna4^Epha2;Efna2^Epha2;Efna3^Epha2;Efna1^Epha2;Efna5^Epha2;Efna4^Epha4;Efnb3^Epha4;Efnb2^Ephb3;Efna2^Epha4;Efnb2^Epha4;Efna3^Epha4;Efna1^Epha4;Efnb1^Ephb3;Efnb3^Ephb3;Efnb1^Epha4;Sema5a^Plxna1;Sema4d^Plxnb3;Sema4a^Plxnb3;Efna5^Epha4
prerank	REACTOME_DEVELOPMENTAL_BIOLOGY	0.5998927394890142	1.3341347561849983	0.002002002002002002	0.1358849670799154	0.8278278278278278	21/54	15.05%	Sema4a^Plxnb1;Sema4d^Plxnb1;Efna4^Epha2;Efna2^Epha2;Efna3^Epha2;Efna1^Epha2;Efna5^Epha2;Efna4^Epha4;Efnb3^Epha4;Efnb2^Ephb3;Efna2^Epha4;Efnb2^Epha4;Efna3^Epha4;Efna1^Epha4;Efnb1^Ephb3;Efnb3^Ephb3;Efnb1^Epha4;Sema5a^Plxna1;Sema4d^Plxnb3;Sema4a^Plxnb3;Efna5^Epha4
prerank	GOBP_POSITIVE_REGULATION_OF_NERVOUS_SYSTEM_DEVELOPMENT	0.6095497927925826	1.313838983677684	0.014014014014014014	0.1787769995448071	0.8978978978978979	13/33	21.49%	Sema4a^Plxnb1;Sema4d^Plxnb1;Sema4a^Plxnb2;Lrrc4b^Ptprf;Sema4d^Plxnb2;Sema5a^Plxna1;Sema4d^Plxnb3;Sema4a^Plxnb3;Efna5^Epha4;Mdk^Ptprz1;Agrn^Dag1;Ptn^Ptprz1;Wnt5a^Fzd3
prerank	MIR_6951_3P	0.6465820996128975	1.3101720480350163	0.03614457831325301	0.1814216701173223	0.9059059059059059	8/15	21.49%	Efna2^Epha4;Efnb1^Epha4;Col4a1^Cd44;Sema6a^Plxna2;Efna5^Epha4;Sema6a^Plxna4;Col1a2^Cd44;Wnt5a^Fzd3
prerank	GOBP_POSITIVE_REGULATION_OF_NEUROGENESIS	0.626152218323267	1.3078895094062686	0.01901901901901902	0.1810617176019581	0.9109109109109109	8/22	21.49%	Sema4d^Plxnb1;Sema4d^Plxnb2;Sema5a^Plxna1;Sema4d^Plxnb3;Efna5^Epha4;Mdk^Ptprz1;Ptn^Ptprz1;Wnt5a^Fzd3
prerank	GOBP_RESPONSE_TO_WOUNDING	0.5995773132611738	1.3049898360985954	0.004004004004004004	0.18217830182060832	0.913913913913914	20/39	25.36%	Fn1^Sdc1;Thbs1^Sdc1;Tnr^Sdc1;Tnc^Sdc1;Mdk^Sdc1;Col1a1^Sdc1;Ptn^Sdc1;Mdk^Sdc4;Thbs1^Sdc4;Ptn^Sdc4;Tnc^Sdc4;Comp^Sdc1;Wnt5a^Fzd6;Thbs1^Cd36;Igf1^Igf1r;Pros1^Tyro3;Gas6^Mertk;Fn1^Cd44;Col1a1^Cd44;Pros1^Axl
prerank	REACTOME_EPHA_MEDIATED_GROWTH_CONE_COLLAPSE	0.6194470945487816	1.3037473009712506	0.022022022022022022	0.17889079776221314	0.9179179179179179	9/25	9.28%	Efna4^Epha2;Efna2^Epha2;Efna3^Epha2;Efna1^Epha2;Efna5^Epha2;Efna4^Epha4;Efna2^Epha4;Efna3^Epha4;Efna1^Epha4
prerank	GOBP_CELL_PROJECTION_ORGANIZATION	0.5652692002638084	1.3035408851536894	0.0	0.17316164612729099	0.9179179179179179	49/117	21.49%	Sema4a^Plxnb1;Sema4d^Plxnb1;Sema4a^Plxnb2;Sema4d^Plxnb2;Efna4^Epha2;Efna2^Epha2;Efna3^Epha2;Efna1^Epha2;Sema4c^Plxnb2;Sema4g^Plxnb2;Efna5^Epha2;Mdk^Sdc4;Lama1^Dag1;Sema6b^Plxna4;Efna4^Epha4;Ptn^Sdc4;Lama2^Dag1;Lamc1^Dag1;Hgf^Met;Tnc^Sdc4;Efnb3^Epha4;Efnb2^Ephb3;Sema6b^Plxna2;Efna2^Epha4;Efnb2^Epha4;Efna3^Epha4;Efna1^Epha4;Sema5b^Plxna1;Efnb1^Ephb3;Efnb3^Ephb3;Efnb1^Epha4;Lamb1^Dag1;Sema5a^Plxna1;…
prerank	GOBP_CELL_MORPHOGENESIS	0.5641917031691838	1.2954388879714447	0.0	0.187053923224136	0.928928928928929	42/102	21.49%	Sema4a^Plxnb1;Sema4d^Plxnb1;Sema4a^Plxnb2;Sema4d^Plxnb2;Efna4^Epha2;Efna2^Epha2;Efna3^Epha2;Efna1^Epha2;Sema4c^Plxnb2;Sema4g^Plxnb2;Efna5^Epha2;Lama1^Dag1;Sema6b^Plxna4;Efna4^Epha4;Lama2^Dag1;Hgf^Met;Efnb3^Epha4;Efnb2^Ephb3;Sema6b^Plxna2;Efna2^Epha4;Efnb2^Epha4;Efna3^Epha4;Efna1^Epha4;Sema5b^Plxna1;Efnb1^Ephb3;Efnb3^Ephb3;Lamc3^Dag1;Efnb1^Epha4;Sema5a^Plxna1;Lama2^Cd44;Sema4d^Plxnb3;Sema6a^Plxna2…
prerank	GOBP_REGULATION_OF_CELL_ADHESION	0.5622894470415073	1.2914762613212842	0.0	0.19123973980588227	0.9329329329329329	46/102	20.70%	Sema4d^Plxnb1;Sema4d^Plxnb2;Efna1^Epha2;Efna5^Epha2;Mdk^Sdc4;Lama1^Dag1;Thbs1^Sdc4;Ptn^Sdc4;Lama2^Dag1;Lama4^Dag1;Lamc1^Dag1;Tnc^Sdc4;Efnb3^Epha4;Efnb2^Ephb3;Efnb2^Epha4;Efna1^Epha4;Efnb1^Ephb3;Efnb3^Ephb3;Thbs1^Cd36;Efnb1^Epha4;Lamb1^Dag1;Hspg2^Dag1;Sema5a^Plxna1;Thbs1^Cd47;Lama2^Cd44;Sema4d^Plxnb3;Lama4^Cd44;Sema6a^Plxna2;Cd86^Ctla4;Efna5^Epha4;Lamc1^Cd44;Mdk^Ptprz1;Cd80^Ctla4;Cd86^Cd28;Spp1^Cd…
prerank	GOBP_CALCIUM_ION_HOMEOSTASIS	-0.45580404685836	-1.2911010558069382	0.0	0.043055555555555555	0.01	17/17	54.65%	Edn2^Ednra;Edn3^Ednra;Fgf23^Fgfr1;Edn1^Ednra;Wnt5a^Fzd9;Xcl1^Xcr1;Cxcl10^Cxcr3;F2^F2rl3;F2^F2r;Pthlh^Pth1r;Npy^Npy1r;Ccl5^Ccr5;Fgf2^Fgfr3;Fgf2^Fgfr1;Ccl5^Ccr1;Ccl2^Ccr2;Fgf23^Fgfr3
prerank	GOBP_REGULATION_OF_MONOATOMIC_ION_TRANSPORT	-0.4720596061734965	-1.2884950610110402	0.0	0.03587962962962963	0.01	15/15	53.01%	Edn3^Ednra;Edn1^Ednra;Adcyap1^Adcyap1r1;Gal^Galr2;Cxcl12^Cxcr4;Cxcl10^Cxcr3;F2^F2rl3;Crh^Crhr2;F2^F2r;Ucn^Crhr2;Il16^Cd4;Iapp^Calcr;Agt^Agtr1a;Ccl5^Ccr1;Ccl2^Ccr2
prerank	GOBP_AXON_DEVELOPMENT	0.5638394960639087	1.281448735356646	0.001001001001001001	0.21354235496233648	0.94994994994995	33/80	21.49%	Sema4a^Plxnb1;Sema4d^Plxnb1;Sema4a^Plxnb2;Sema4d^Plxnb2;Sema4c^Plxnb2;Sema4g^Plxnb2;Lama1^Dag1;Sema6b^Plxna4;Efna4^Epha4;Lama2^Dag1;Efnb3^Epha4;Efnb2^Ephb3;Sema6b^Plxna2;Efna2^Epha4;Efnb2^Epha4;Efna3^Epha4;Efna1^Epha4;Sema5b^Plxna1;Efnb1^Ephb3;Efnb3^Ephb3;Efnb1^Epha4;Sema5a^Plxna1;Sema4d^Plxnb3;Sema6a^Plxna2;Sema4a^Plxnb3;Efna5^Epha4;Sema6a^Plxna4;Lama5^Dag1;Lama3^Dag1;Agrn^Dag1;Ptn^Ptprz1;Lamb2^…
prerank	GOBP_POSITIVE_REGULATION_OF_CELL_ADHESION	0.5810999906877009	1.2813263388861564	0.008008008008008008	0.2074575987619466	0.94994994994995	24/45	22.74%	Mdk^Sdc4;Lama1^Dag1;Thbs1^Sdc4;Ptn^Sdc4;Lama2^Dag1;Lamc1^Dag1;Efnb3^Epha4;Efnb2^Epha4;Thbs1^Cd36;Efnb1^Epha4;Lamb1^Dag1;Thbs1^Cd47;Lama2^Cd44;Lamc1^Cd44;Cd86^Cd28;Spp1^Cd44;H2-Ab1^Cd4;H2-Eb1^Cd4;Cd80^Cd28;H2-DMb1^Cd4;H2-Aa^Cd4;H2-DMa^Cd4;Lamb2^Dag1;Fn1^Cd44
prerank	GOBP_CELL_MOTILITY	0.5445489381344835	1.2712785178007662	0.0	0.2303811441320284	0.9669669669669669	65/186	24.68%	Sema4a^Plxnb1;Sema4d^Plxnb1;Sema4a^Plxnb2;Sema4d^Plxnb2;Fn1^Sdc1;Thbs4^Sdc1;Thbs1^Sdc1;Tnr^Sdc1;Tnc^Sdc1;Efna1^Epha2;Mdk^Sdc1;Tnn^Sdc1;Col1a1^Sdc1;Ptn^Sdc1;Sema4c^Plxnb2;Sema4g^Plxnb2;Mdk^Sdc4;Lama1^Dag1;Sema6b^Plxna4;Thbs1^Sdc4;Ptn^Sdc4;Lama2^Dag1;Lama4^Dag1;Lamc1^Dag1;Hgf^Met;Tnc^Sdc4;Efnb2^Ephb3;Sema6b^Plxna2;Lamb3^Dag1;Efnb2^Epha4;App^Cd74;Efna1^Epha4;Sema5b^Plxna1;Efnb1^Ephb3;Efnb1^Epha4;Lam…
prerank	REACTOME_CELL_SURFACE_INTERACTIONS_AT_THE_VASCULAR_WALL	0.6314281282204867	1.2698185760608258	0.06312625250501001	0.2285068205512239	0.968968968968969	9/16	23.99%	Fn1^Sdc1;Col1a2^Sdc1;Col1a1^Sdc1;Selplg^Selp;Col1a2^Cd44;Gas6^Mertk;Selplg^Sell;Fn1^Cd44;Col1a1^Cd44
prerank	REACTOME_EPH_EPHRIN_MEDIATED_REPULSION_OF_CELLS	0.5780182038869712	1.2643073305837833	0.023023023023023025	0.23364926972697556	0.970970970970971	15/42	10.60%	Efna4^Epha2;Efna2^Epha2;Efna3^Epha2;Efna1^Epha2;Efna5^Epha2;Efna4^Epha4;Efnb3^Epha4;Efnb2^Ephb3;Efna2^Epha4;Efnb2^Epha4;Efna3^Epha4;Efna1^Epha4;Efnb1^Ephb3;Efnb3^Ephb3;Efnb1^Epha4
prerank	REACTOME_EPH_EPHRIN_SIGNALING	0.5780182038869712	1.2643073305837833	0.023023023023023025	0.23364926972697556	0.970970970970971	15/42	10.60%	Efna4^Epha2;Efna2^Epha2;Efna3^Epha2;Efna1^Epha2;Efna5^Epha2;Efna4^Epha4;Efnb3^Epha4;Efnb2^Ephb3;Efna2^Epha4;Efnb2^Epha4;Efna3^Epha4;Efna1^Epha4;Efnb1^Ephb3;Efnb3^Ephb3;Efnb1^Epha4
prerank	GOBP_SYNAPSE_ASSEMBLY	0.5938050793195453	1.2582738163690719	0.03403403403403404	0.2466187052583664	0.978978978978979	8/26	10.20%	Sema4a^Plxnb1;Sema4d^Plxnb1;Sema4a^Plxnb2;Sema4d^Plxnb2;Efnb2^Ephb3;Efnb1^Ephb3;Wnt5a^Fzd5;Efnb3^Ephb3
prerank	LIU_OVARIAN_CANCER_TUMORS_AND_XENOGRAFTS_XDGS_DN	0.5713377283125429	1.2574977318416496	0.014014014014014014	0.24265281434569133	0.978978978978979	22/45	26.64%	Thbs1^Cd36;Col4a1^Cd44;Lama2^Cd44;Col6a3^Cd44;Lama4^Cd44;Selplg^Selp;Cd86^Cd28;Spp1^Cd44;H2-Ab1^Cd4;H2-Eb1^Cd4;H2-DMb1^Cd4;Col1a2^Cd44;H2-Aa^Cd4;Col6a2^Cd44;H2-DMa^Cd4;Selplg^Sell;H2-K1^Cd8a;Fn1^Cd44;Col6a1^Cd44;Col1a1^Cd44;Pros1^Axl;Lamb1^Cd44
prerank	GOBP_POSITIVE_REGULATION_OF_HYDROLASE_ACTIVITY	0.6138361519648041	1.2572931367434823	0.055165496489468405	0.23715548507407896	0.97997997997998	5/19	9.28%	Sema4d^Plxnb1;Efna3^Epha2;Efna1^Epha2;Efna3^Epha4;Efna1^Epha4
prerank	GOBP_REGULATION_OF_HYDROLASE_ACTIVITY	0.5760629491605982	1.2554191381304995	0.016016016016016016	0.23736642811122177	0.980980980980981	12/41	15.05%	Sema4d^Plxnb1;Sema4d^Plxnb2;Efna3^Epha2;Efna1^Epha2;Efna5^Epha2;Hgf^Met;Grn^Sort1;Efna3^Epha4;Efna1^Epha4;Gzma^F2rl1;Sema4d^Plxnb3;Efna5^Epha4
prerank	GOBP_SYNAPSE_ORGANIZATION	0.5695237036417992	1.2516238017739587	0.016016016016016016	0.24424348832965193	0.9819819819819819	18/44	20.70%	Sema4a^Plxnb1;Sema4d^Plxnb1;Sema4a^Plxnb2;Lrrc4b^Ptprf;Sema4d^Plxnb2;Grn^Sort1;Efnb3^Epha4;Efnb2^Ephb3;Efnb2^Epha4;Efna1^Epha4;Efnb1^Ephb3;Wnt5a^Fzd5;Efnb3^Ephb3;Efnb1^Epha4;Efna5^Epha4;Lama5^Dag1;Agrn^Dag1;Lamb2^Dag1
prerank	GOBP_REGULATION_OF_ANATOMICAL_STRUCTURE_MORPHOGENESIS	0.5429552005734574	1.2443579462202536	0.001001001001001001	0.2626568716537092	0.988988988988989	29/97	15.58%	Sema4a^Plxnb1;Sema4d^Plxnb1;Sema4a^Plxnb2;Sema4d^Plxnb2;Efna3^Epha2;Efna1^Epha2;Sema4c^Plxnb2;Sema4g^Plxnb2;Efna5^Epha2;Sema6b^Plxna4;Wnt11^Fzd6;Hgf^Met;Efnb3^Epha4;Efnb2^Ephb3;Wnt5a^Fzd6;Sema6b^Plxna2;Efnb2^Epha4;Efna3^Epha4;Efna1^Epha4;Sema5b^Plxna1;Efnb3^Ephb3;Sema5a^Plxna1;Col4a2^Cd44;Sema4d^Plxnb3;Wnt11^Fzd3;Sema6a^Plxna2;Sema4a^Plxnb3;Efna5^Epha4;Mdk^Ptprz1
prerank	GOBP_NEURON_DEVELOPMENT	0.5364018140419997	1.236650704283492	0.0	0.2857783597839102	0.992992992992993	44/113	21.49%	Sema4a^Plxnb1;Sema4d^Plxnb1;Sema4a^Plxnb2;Sema4d^Plxnb2;Sema4c^Plxnb2;Sema4g^Plxnb2;Mdk^Sdc4;Lama1^Dag1;Sema6b^Plxna4;Efna4^Epha4;Ptn^Sdc4;Lama2^Dag1;Lamc1^Dag1;Hgf^Met;Tnc^Sdc4;Efnb3^Epha4;Efnb2^Ephb3;Sema6b^Plxna2;Efna2^Epha4;Efnb2^Epha4;Efna3^Epha4;Efna1^Epha4;Sema5b^Plxna1;Efnb1^Ephb3;Efnb3^Ephb3;Efnb1^Epha4;Lamb1^Dag1;Sema5a^Plxna1;Lama2^Cd44;Sema4d^Plxnb3;Sema6a^Plxna2;Mdk^Alk;Sema4a^Plxnb3…
prerank	GOBP_CELL_PART_MORPHOGENESIS	0.5207756082231753	1.1942314815701256	0.01001001001001001	0.46506857579535854	1.0	36/94	22.74%	Sema4a^Plxnb1;Sema4d^Plxnb1;Sema4a^Plxnb2;Sema4d^Plxnb2;Sema4c^Plxnb2;Sema4g^Plxnb2;Lama1^Dag1;Sema6b^Plxna4;Efna4^Epha4;Lama2^Dag1;Efnb3^Epha4;Efnb2^Ephb3;Sema6b^Plxna2;Efna2^Epha4;Efnb2^Epha4;Efna3^Epha4;Efna1^Epha4;Sema5b^Plxna1;Efnb1^Ephb3;Efnb3^Ephb3;Efnb1^Epha4;Sema5a^Plxna1;Lama2^Cd44;Sema4d^Plxnb3;Sema6a^Plxna2;Sema4a^Plxnb3;Efna5^Epha4;Mdk^Ptprz1;Sema6a^Plxna4;Lama5^Dag1;Lama3^Dag1;Agrn^…
prerank	GOBP_CELLULAR_COMPONENT_MORPHOGENESIS	0.5207756082231753	1.1942314815701256	0.01001001001001001	0.46506857579535854	1.0	36/94	22.74%	Sema4a^Plxnb1;Sema4d^Plxnb1;Sema4a^Plxnb2;Sema4d^Plxnb2;Sema4c^Plxnb2;Sema4g^Plxnb2;Lama1^Dag1;Sema6b^Plxna4;Efna4^Epha4;Lama2^Dag1;Efnb3^Epha4;Efnb2^Ephb3;Sema6b^Plxna2;Efna2^Epha4;Efnb2^Epha4;Efna3^Epha4;Efna1^Epha4;Sema5b^Plxna1;Efnb1^Ephb3;Efnb3^Ephb3;Efnb1^Epha4;Sema5a^Plxna1;Lama2^Cd44;Sema4d^Plxnb3;Sema6a^Plxna2;Sema4a^Plxnb3;Efna5^Epha4;Mdk^Ptprz1;Sema6a^Plxna4;Lama5^Dag1;Lama3^Dag1;Agrn^…
prerank	GOBP_EPHRIN_RECEPTOR_SIGNALING_PATHWAY	0.5341522329322881	1.1809068694693126	0.05205205205205205	0.5351518554030019	1.0	15/51	10.60%	Efna4^Epha2;Efna2^Epha2;Efna3^Epha2;Efna1^Epha2;Efna5^Epha2;Efna4^Epha4;Efnb3^Epha4;Efnb2^Ephb3;Efna2^Epha4;Efnb2^Epha4;Efna3^Epha4;Efna1^Epha4;Efnb1^Ephb3;Efnb3^Ephb3;Efnb1^Epha4
prerank	GOBP_WOUND_HEALING	0.5538524009506411	1.1750877138536773	0.1061061061061061	0.5618217993333627	1.0	12/26	25.36%	Fn1^Sdc1;Thbs1^Sdc1;Col1a1^Sdc1;Thbs1^Sdc4;Comp^Sdc1;Wnt5a^Fzd6;Thbs1^Cd36;Pros1^Tyro3;Gas6^Mertk;Fn1^Cd44;Col1a1^Cd44;Pros1^Axl
prerank	GOBP_POSITIVE_REGULATION_OF_CELL_DEVELOPMENT	0.5459605490422942	1.1674794160708426	0.0970970970970971	0.6020808217564811	1.0	10/30	21.49%	Sema4d^Plxnb1;Sema4d^Plxnb2;Sema5a^Plxna1;Sema4d^Plxnb3;Efna5^Epha4;Mdk^Ptprz1;H2-Aa^Cd4;Ptn^Ptprz1;H2-DMa^Cd4;Wnt5a^Fzd3
prerank	WP_WNT_SIGNALING_PATHWAY_WP403	0.5672871231264094	1.1525638578964588	0.18036072144288579	0.7022169361114782	1.0	6/17	21.49%	Wnt11^Fzd5;Wnt11^Fzd6;Wnt5a^Fzd6;Wnt5a^Fzd5;Wnt11^Fzd3;Wnt5a^Fzd3
prerank	GOMF_PROTEIN_CONTAINING_COMPLEX_BINDING	0.5432461678092357	1.1517416171640036	0.14714714714714713	0.6941780515269115	1.0	13/26	21.60%	Igf2^Igf2r;Hgf^Met;App^Cd74;Thbs1^Cd36;Igf1^Igf1r;H2-Ab1^Cd4;H2-Eb1^Cd4;H2-DMb1^Cd4;H2-Aa^Cd4;Igf2^Igf1r;Ptn^Ptprz1;H2-DMa^Cd4;H2-K1^Cd8a
prerank	GOBP_HORMONE_TRANSPORT	-0.42777185501066095	-1.1493018259935555	0.0	0.18836805555555555	0.07	21/21	57.49%	Fgf23^Fgfr4;Fgf23^Fgfr1;Lep^Lepr;Ghrh^Ghrhr;Gal^Galr1;Ghrh^Ghsr;Crh^Crhr1;Pomc^Oprk1;Crh^Crhr2;Ucn^Crhr2;Ucn2^Crhr1;Tac1^Tacr2;Ucn^Crhr1;F2^F2rl2;Gip^Gipr;Ucn2^Crhr2;Ghrl^Ghsr;Efna5^Epha5;Agt^Agtr1a;Tac1^Tacr1;F2^F2rl1
prerank	GOBP_REGULATION_OF_HORMONE_SECRETION	-0.42777185501066095	-1.1493018259935555	0.0	0.18836805555555555	0.07	21/21	57.49%	Fgf23^Fgfr4;Fgf23^Fgfr1;Lep^Lepr;Ghrh^Ghrhr;Gal^Galr1;Ghrh^Ghsr;Crh^Crhr1;Pomc^Oprk1;Crh^Crhr2;Ucn^Crhr2;Ucn2^Crhr1;Tac1^Tacr2;Ucn^Crhr1;F2^F2rl2;Gip^Gipr;Ucn2^Crhr2;Ghrl^Ghsr;Efna5^Epha5;Agt^Agtr1a;Tac1^Tacr1;F2^F2rl1
prerank	GOBP_POSITIVE_REGULATION_OF_CELL_DIFFERENTIATION	0.5167306625611732	1.1421036166721577	0.08608608608608609	0.7578085908335677	1.0	17/50	21.49%	Sema4d^Plxnb1;Sema4d^Plxnb2;Lama1^Dag1;Lama2^Dag1;Lamc1^Dag1;Efnb2^Epha4;App^Cd74;Lamb1^Dag1;Sema5a^Plxna1;Sema4d^Plxnb3;Efna5^Epha4;Mdk^Ptprz1;H2-Aa^Cd4;Ptn^Ptprz1;H2-DMa^Cd4;Lamb2^Dag1;Wnt5a^Fzd3
prerank	GOBP_GENERATION_OF_NEURONS	0.4916188447190247	1.1412986050706861	0.021021021021021023	0.7512915370419777	1.0	50/145	21.49%	Sema4a^Plxnb1;Sema4d^Plxnb1;Sema4a^Plxnb2;Sema4d^Plxnb2;Efna4^Epha2;Efna2^Epha2;Efna3^Epha2;Efna1^Epha2;Sema4c^Plxnb2;Sema4g^Plxnb2;Efna5^Epha2;Mdk^Sdc4;Lama1^Dag1;Sema6b^Plxna4;Efna4^Epha4;Ptn^Sdc4;Lama2^Dag1;Lamc1^Dag1;Hgf^Met;Tnc^Sdc4;Efnb3^Epha4;Efnb2^Ephb3;Sema6b^Plxna2;Efna2^Epha4;Efnb2^Epha4;Efna3^Epha4;Efna1^Epha4;Sema5b^Plxna1;Efnb1^Ephb3;Efnb3^Ephb3;Efnb1^Epha4;Lamb1^Dag1;Sema5a^Plxna1;…
prerank	GOBP_CANONICAL_WNT_SIGNALING_PATHWAY	0.5352022506624273	1.139311681952921	0.13413413413413414	0.7537825331020932	1.0	8/30	13.04%	Mdk^Sdc1;Tnn^Sdc1;Col1a1^Sdc1;Wnt11^Fzd5;Wnt11^Fzd6;Wnt5a^Fzd6;Wnt5a^Fzd5;Wnt11^Fzd3
prerank	GOBP_CELL_ADHESION	0.4882603721836465	1.1374949382417792	0.023023023023023025	0.7553884290239515	1.0	55/155	21.23%	Sema4d^Plxnb1;Lrrc4b^Ptprf;Sema4d^Plxnb2;Efna1^Epha2;Efna5^Epha2;Mdk^Sdc4;Lama1^Dag1;Thbs1^Sdc4;Ptn^Sdc4;Lama2^Dag1;Lama4^Dag1;Lamc1^Dag1;Tnc^Sdc4;Efnb3^Epha4;Efnb2^Ephb3;Lamb3^Dag1;Efnb2^Epha4;App^Cd74;Efna1^Epha4;Efnb1^Ephb3;Efnb3^Ephb3;Lamc3^Dag1;Thbs1^Cd36;Efnb1^Epha4;Lamb1^Dag1;Hspg2^Dag1;Sema5a^Plxna1;Thbs1^Cd47;Lama2^Cd44;Sema4d^Plxnb3;Lama4^Cd44;Sema6a^Plxna2;Cd86^Ctla4;Efna5^Epha4;Lamc1^…
prerank	GOBP_TAXIS	0.4849851288391632	1.1238261920937576	0.042042042042042045	0.8602657529246668	1.0	40/136	21.49%	Sema4a^Plxnb1;Sema4d^Plxnb1;Sema4a^Plxnb2;Sema4d^Plxnb2;Efna4^Epha2;Efna2^Epha2;Efna3^Epha2;Efna1^Epha2;Sema4c^Plxnb2;Sema4g^Plxnb2;Efna5^Epha2;Lama1^Dag1;Sema6b^Plxna4;Efna4^Epha4;Lama2^Dag1;Hgf^Met;Efnb3^Epha4;Efnb2^Ephb3;Sema6b^Plxna2;Efna2^Epha4;Efnb2^Epha4;Efna3^Epha4;App^Cd74;Efna1^Epha4;Sema5b^Plxna1;Efnb1^Ephb3;Efnb3^Ephb3;Efnb1^Epha4;Sema5a^Plxna1;Sema4d^Plxnb3;Sema6a^Plxna2;Sema4a^Plxnb…
prerank	GOBP_REGULATION_OF_CELL_DEVELOPMENT	0.4980562784690025	1.1150330415741532	0.13213213213213212	0.9290726044219398	1.0	22/62	22.74%	Sema4a^Plxnb1;Sema4d^Plxnb1;Sema4a^Plxnb2;Sema4d^Plxnb2;Sema4c^Plxnb2;Sema4g^Plxnb2;Sema6b^Plxna4;Efnb3^Epha4;Sema6b^Plxna2;Sema5b^Plxna1;Sema5a^Plxna1;Sema4d^Plxnb3;Sema6a^Plxna2;Sema4a^Plxnb3;Efna5^Epha4;Mdk^Ptprz1;Sema6a^Plxna4;H2-Aa^Cd4;Ptn^Ptprz1;H2-DMa^Cd4;Wnt5a^Fzd3;Fn1^Cd44
prerank	GOBP_NEGATIVE_REGULATION_OF_CELLULAR_COMPONENT_ORGANIZATION	0.547294365280668	1.1096650006981947	0.24749498997995992	0.9679911817141074	1.0	11/18	31.43%	Hgf^Met;Efnb3^Epha4;Efnb2^Epha4;Efna1^Epha4;Sema4d^Plxnb3;Sema4a^Plxnb3;Ptn^Ptprz1;Nrxn1^Nlgn3;Tnf^Tnfrsf1a;Sema5b^Plxna3;Nrxn1^Nlgn1
prerank	GOBP_NEUROGENESIS	0.47660300131698313	1.108591076342689	0.04904904904904905	0.9624628895862375	1.0	52/159	21.49%	Sema4a^Plxnb1;Sema4d^Plxnb1;Sema4a^Plxnb2;Sema4d^Plxnb2;Efna4^Epha2;Efna2^Epha2;Efna3^Epha2;Efna1^Epha2;Sema4c^Plxnb2;Sema4g^Plxnb2;Efna5^Epha2;Mdk^Sdc4;Lama1^Dag1;Sema6b^Plxna4;Efna4^Epha4;Ptn^Sdc4;Lama2^Dag1;Lamc1^Dag1;Hgf^Met;Tnc^Sdc4;Efnb3^Epha4;Efnb2^Ephb3;Sema6b^Plxna2;Efna2^Epha4;Efnb2^Epha4;Efna3^Epha4;Efna1^Epha4;Sema5b^Plxna1;Efnb1^Ephb3;Efnb3^Ephb3;Lamc3^Dag1;Efnb1^Epha4;Lamb1^Dag1;Sem…
prerank	GOBP_CENTRAL_NERVOUS_SYSTEM_DEVELOPMENT	0.5006417337794781	1.104478684745181	0.16516516516516516	0.9874195458839308	1.0	17/45	24.36%	Sema4c^Plxnb2;Sema6b^Plxna4;Wnt5a^Fzd6;Sema6b^Plxna2;Lamc3^Dag1;Lamb1^Dag1;Hspg2^Dag1;Sema5a^Plxna1;Mdk^Alk;Efna5^Epha4;Mdk^Ptprz1;Igf1^Igf1r;Ptn^Alk;Ptn^Ptprz1;Lamb2^Dag1;Wnt5a^Fzd3;Psap^Gpr37l1
prerank	GOBP_LOCOMOTION	0.47132289345551986	1.1024427587602523	0.04604604604604605	0.9931860684503199	1.0	54/188	21.49%	Sema4a^Plxnb1;Sema4d^Plxnb1;Sema4a^Plxnb2;Sema4d^Plxnb2;Efna4^Epha2;Efna2^Epha2;Efna3^Epha2;Efna1^Epha2;Sema4c^Plxnb2;Sema4g^Plxnb2;Efna5^Epha2;Mdk^Sdc4;Lama1^Dag1;Sema6b^Plxna4;Thbs1^Sdc4;Efna4^Epha4;Ptn^Sdc4;Lama2^Dag1;Lama4^Dag1;Hgf^Met;Tnc^Sdc4;Efnb3^Epha4;Efnb2^Ephb3;Sema6b^Plxna2;Efna2^Epha4;Efnb2^Epha4;Efna3^Epha4;App^Cd74;Efna1^Epha4;Sema5b^Plxna1;Efnb1^Ephb3;Efnb3^Ephb3;Efnb1^Epha4;Lamb1…
prerank	GOBP_LEUKOCYTE_CELL_CELL_ADHESION	0.5130832422438721	1.0969738687602264	0.22622622622622623	1.0	1.0	21/30	39.12%	Mdk^Sdc4;Thbs1^Sdc4;Thbs1^Cd47;Cd86^Ctla4;Cd80^Ctla4;Selplg^Selp;Cd86^Cd28;H2-Ab1^Cd4;H2-Eb1^Cd4;Cd80^Cd28;H2-DMb1^Cd4;H2-Aa^Cd4;H2-DMa^Cd4;Selplg^Sell;H2-DMb2^Cd4;Btla^Tnfrsf14;Icosl^Cd28;Icosl^Icos;Icosl^Ctla4;Sele^Ceacam1;Efnb3^Ephb4
prerank	GOMF_MOLECULAR_FUNCTION_ACTIVATOR_ACTIVITY	0.5327755903805901	1.0948615289237178	0.2682682682682683	1.0	1.0	8/20	21.07%	Efna5^Epha2;Hgf^Met;Tnfsf10^Tnfrsf10b;Mdk^Alk;Igf1^Igf1r;Ptn^Alk;Igf2^Igf1r;Nampt^Insr
prerank	GOBP_REGULATION_OF_SYNAPSE_STRUCTURE_OR_ACTIVITY	0.529747432396936	1.094241439272259	0.2682682682682683	1.0	1.0	9/18	31.46%	Lrrc4b^Ptprf;Efnb3^Epha4;Efna1^Epha4;Efnb3^Ephb3;Efna5^Epha4;Agrn^Dag1;Nrxn1^Nlgn3;Nrxn1^Nlgn1;Efnb3^Ephb1
prerank	GOBP_REGULATION_OF_ORGANELLE_ORGANIZATION	0.5366648521530236	1.092924245690385	0.26753507014028055	1.0	1.0	5/17	19.64%	Mdk^Sdc1;Mdk^Sdc4;Hgf^Met;Igf1^Igf1r;Igf2^Igf1r
prerank	GOBP_REGULATION_OF_CATALYTIC_ACTIVITY	0.47960341621384356	1.092520381042274	0.14014014014014015	1.0	1.0	22/86	19.64%	Sema4d^Plxnb1;Sema4d^Plxnb2;Efna3^Epha2;Efna1^Epha2;Efna5^Epha2;Angptl4^Sdc4;Wnt11^Fzd5;Thbs1^Sdc4;Hgf^Met;Grn^Sort1;Efna3^Epha4;App^Cd74;Efna1^Epha4;Wnt5a^Fzd5;Gzma^F2rl1;Sema4d^Plxnb3;Efna5^Epha4;Pdgfc^Pdgfra;Igf1^Igf1r;Agrn^Dag1;Gas6^Mertk;Igf2^Igf1r
prerank	GOCC_EXTRACELLULAR_SPACE	0.5018554539478062	1.0855359428784108	0.22322322322322322	1.0	1.0	15/39	32.26%	Lama1^Dag1;Igf2^Igf2r;Hgf^Met;App^Cd74;Lamb1^Dag1;Thbs1^Cd47;Lamc2^Dag1;Lama5^Dag1;Agrn^Dag1;Gas6^Mertk;Ptn^Ptprz1;Pros1^Axl;Fasl^Fas;Tnf^Tnfrsf1a;Gas6^Axl
prerank	GOBP_CELL_CELL_SIGNALING_BY_WNT	0.5024637339497131	1.0736728115224357	0.2832832832832833	1.0	1.0	8/32	13.04%	Mdk^Sdc1;Tnn^Sdc1;Col1a1^Sdc1;Wnt11^Fzd5;Wnt11^Fzd6;Wnt5a^Fzd6;Wnt5a^Fzd5;Wnt11^Fzd3
prerank	GOBP_EMBRYONIC_ORGAN_MORPHOGENESIS	0.5239093716415193	1.073412372281134	0.30561122244488975	1.0	1.0	6/18	13.04%	Efna1^Epha2;Wnt11^Fzd5;Wnt11^Fzd6;Wnt5a^Fzd6;Wnt5a^Fzd5;Wnt11^Fzd3
prerank	GOBP_REGULATION_OF_CELLULAR_COMPONENT_BIOGENESIS	0.5079006190718058	1.0723891656542508	0.2982982982982983	1.0	1.0	11/24	31.46%	Thbs2^Sdc1;Efna5^Epha2;Wnt11^Fzd5;Wnt5a^Fzd5;Efnb3^Ephb3;Sema4d^Plxnb3;Sema4a^Plxnb3;Agrn^Dag1;Nrxn1^Nlgn3;Nrxn1^Nlgn1;Efnb3^Ephb1
prerank	GOBP_CELLULAR_RESPONSE_TO_OXYGEN_CONTAINING_COMPOUND	0.510495092542718	1.0721517447417128	0.313627254509018	1.0	1.0	11/23	32.26%	Hgf^Met;Thbs1^Cd36;Efna5^Epha4;Pdgfc^Pdgfra;Igf1^Igf1r;Igf2^Igf1r;Adipoq^Adipor1;Psap^Gpr37l1;Psap^Gpr37;Nrxn1^Nlgn1;Gas6^Axl
prerank	GOBP_NON_CANONICAL_WNT_SIGNALING_PATHWAY	0.5146225146394026	1.0578055923488996	0.342685370741483	1.0	1.0	5/19	13.04%	Wnt11^Fzd5;Wnt11^Fzd6;Wnt5a^Fzd6;Wnt5a^Fzd5;Wnt11^Fzd3
prerank	GOBP_EMBRYONIC_ORGAN_DEVELOPMENT	0.5008968694450752	1.0484976571832731	0.3633633633633634	1.0	1.0	8/22	21.49%	Efna1^Epha2;Wnt11^Fzd5;Wnt11^Fzd6;Wnt5a^Fzd6;Wnt5a^Fzd5;Wnt11^Fzd3;Pdgfc^Pdgfra;Wnt5a^Fzd3
prerank	GOBP_MORPHOGENESIS_OF_AN_EPITHELIUM	0.46919590706330006	1.0459890757452472	0.3153153153153153	1.0	1.0	18/56	18.58%	Sema4c^Plxnb2;Mdk^Sdc4;Lama1^Dag1;Wnt11^Fzd5;Wnt11^Fzd6;Lamc1^Dag1;Hgf^Met;Tnc^Sdc4;Wnt5a^Fzd6;Efnb2^Epha4;Wnt5a^Fzd5;Sema5a^Plxna1;Col4a1^Cd44;Wnt11^Fzd3;Lamc1^Cd44;Igf1^Igf1r;Lama5^Dag1;Lama3^Dag1
prerank	WP_WNT_SIGNALING_PATHWAY_AND_PLURIPOTENCY	0.5109998129757545	1.0452056105455185	0.3817635270541082	1.0	1.0	10/18	39.68%	Wnt11^Fzd5;Wnt11^Fzd6;Wnt5a^Fzd6;Wnt5a^Fzd5;Wnt11^Fzd3;Wnt5a^Fzd3;Wnt11^Fzd8;Wnt5b^Fzd4;Wnt11^Fzd2;Wnt11^Fzd4
prerank	WP_WNT_SIGNALING_IN_KIDNEY_DISEASE	0.5109998129757545	1.0452056105455185	0.3817635270541082	1.0	1.0	10/18	39.68%	Wnt11^Fzd5;Wnt11^Fzd6;Wnt5a^Fzd6;Wnt5a^Fzd5;Wnt11^Fzd3;Wnt5a^Fzd3;Wnt11^Fzd8;Wnt5b^Fzd4;Wnt11^Fzd2;Wnt11^Fzd4
prerank	GOBP_REGULATION_OF_ANIMAL_ORGAN_MORPHOGENESIS	0.5110528506402131	1.0416313178249947	0.3833833833833834	1.0	1.0	5/18	21.49%	Wnt11^Fzd6;Hgf^Met;Wnt5a^Fzd6;Wnt11^Fzd3;Wnt5a^Fzd3
prerank	GOBP_REGULATION_OF_MULTICELLULAR_ORGANISMAL_DEVELOPMENT	0.4472486431989963	1.039432674207394	0.27127127127127126	1.0	1.0	38/135	21.49%	Sema4a^Plxnb1;Sema4d^Plxnb1;Sema4a^Plxnb2;Lrrc4b^Ptprf;Sema4d^Plxnb2;Efna3^Epha2;Efna1^Epha2;Sema4c^Plxnb2;Sema4g^Plxnb2;Efna5^Epha2;Lama1^Dag1;Sema6b^Plxna4;Lama2^Dag1;Lama4^Dag1;Hgf^Met;Efnb3^Epha4;Sema6b^Plxna2;Efna3^Epha4;Efna1^Epha4;Sema5b^Plxna1;Efnb3^Ephb3;Sema5a^Plxna1;Col4a2^Cd44;Lama2^Cd44;Sema4d^Plxnb3;Lama4^Cd44;Sema6a^Plxna2;Sema4a^Plxnb3;Efna5^Epha4;Mdk^Ptprz1;Sema6a^Plxna4;Lama5^Da…
prerank	GOBP_EPITHELIAL_TUBE_MORPHOGENESIS	0.48887794935960366	1.0384274555915651	0.3733733733733734	1.0	1.0	9/28	21.49%	Sema4c^Plxnb2;Mdk^Sdc4;Lama1^Dag1;Tnc^Sdc4;Wnt5a^Fzd6;Efnb2^Epha4;Col4a1^Cd44;Lama5^Dag1;Wnt5a^Fzd3
prerank	REACTOME_ADAPTIVE_IMMUNE_SYSTEM	0.48655075338963183	1.0375438058695974	0.36436436436436437	1.0	1.0	17/28	37.37%	Cd86^Ctla4;Cd80^Ctla4;Cd86^Cd28;H2-Ab1^Cd4;H2-Eb1^Cd4;Cd80^Cd28;H2-K1^Cd8b1;H2-DMb1^Cd4;H2-Aa^Cd4;H2-DMa^Cd4;H2-K1^Cd8a;H2-T23^Cd8b1;Cd274^Pdcd1;H2-T23^Cd8a;Icosl^Cd28;Icosl^Icos;Icosl^Ctla4
prerank	REACTOME_BETA_CATENIN_INDEPENDENT_WNT_SIGNALING	0.513647800247661	1.036129561825445	0.3971915747241725	1.0	1.0	10/16	39.68%	Wnt11^Fzd5;Wnt11^Fzd6;Wnt5a^Fzd6;Wnt5a^Fzd5;Wnt11^Fzd3;Wnt5a^Fzd3;Wnt11^Fzd8;Wnt5b^Fzd4;Wnt11^Fzd2;Wnt11^Fzd4
prerank	REACTOME_SIGNALING_BY_WNT	0.513647800247661	1.036129561825445	0.3971915747241725	1.0	1.0	10/16	39.68%	Wnt11^Fzd5;Wnt11^Fzd6;Wnt5a^Fzd6;Wnt5a^Fzd5;Wnt11^Fzd3;Wnt5a^Fzd3;Wnt11^Fzd8;Wnt5b^Fzd4;Wnt11^Fzd2;Wnt11^Fzd4
prerank	REACTOME_PCP_CE_PATHWAY	0.513647800247661	1.036129561825445	0.3971915747241725	1.0	1.0	10/16	39.68%	Wnt11^Fzd5;Wnt11^Fzd6;Wnt5a^Fzd6;Wnt5a^Fzd5;Wnt11^Fzd3;Wnt5a^Fzd3;Wnt11^Fzd8;Wnt5b^Fzd4;Wnt11^Fzd2;Wnt11^Fzd4
prerank	GOCC_CELL_SURFACE	0.4517069650828314	1.0332063973041536	0.3303303303303303	1.0	1.0	40/87	37.37%	Thbs1^Sdc1;Tnr^Sdc1;Tnn^Sdc1;Ptn^Sdc1;Efna5^Epha2;Thbs1^Sdc4;Ptn^Sdc4;App^Cd74;Wnt5a^Fzd5;Thbs1^Cd36;Entpd1^Adora2b;Thbs1^Cd47;Cd86^Ctla4;Efna5^Epha4;Cd80^Ctla4;Cd86^Cd28;Pdgfc^Pdgfra;H2-Ab1^Cd4;H2-Eb1^Cd4;Cd80^Cd28;H2-K1^Cd8b1;Agrn^Dag1;H2-Aa^Cd4;H2-DMa^Cd4;H2-K1^Cd8a;Mif^Ackr3;Nrxn1^Nlgn3;Fasl^Fas;Tnf^Tnfrsf1a;H2-T23^Cd8b1;Cd274^Pdcd1;Btla^Tnfrsf14;Nrxn1^Nlgn1;Epo^Epor;Fgf8^Fgfr2;H2-T23^Cd8a;Ic…
prerank	GOBP_POSITIVE_REGULATION_OF_IMMUNE_RESPONSE	0.48804309081357394	1.0298116970328892	0.42742742742742745	1.0	1.0	12/25	37.37%	App^Cd74;Wnt5a^Fzd5;Cd86^Ctla4;Cd86^Cd28;H2-Ab1^Cd4;H2-DMb1^Cd4;H2-DMa^Cd4;H2-K1^Cd8a;H2-DMb2^Cd4;H2-T23^Cd8a;Icosl^Cd28;Icosl^Ctla4
prerank	GOBP_POSITIVE_REGULATION_OF_PROTEIN_KINASE_ACTIVITY	0.5010996221493268	1.0263151768686993	0.4144144144144144	1.0	1.0	4/18	19.00%	Thbs1^Sdc4;Efna1^Epha4;Wnt5a^Fzd5;Agrn^Dag1
prerank	GOBP_REGULATION_OF_CELL_DIFFERENTIATION	0.44398745716312643	1.0245831269125718	0.35935935935935936	1.0	1.0	38/122	23.99%	Sema4a^Plxnb1;Sema4d^Plxnb1;Sema4a^Plxnb2;Sema4d^Plxnb2;Sema4c^Plxnb2;Sema4g^Plxnb2;Lama1^Dag1;Sema6b^Plxna4;Lama2^Dag1;Lamc1^Dag1;Grn^Sort1;Efnb3^Epha4;Sema6b^Plxna2;Efnb2^Epha4;Efna3^Epha4;App^Cd74;Efna1^Epha4;Sema5b^Plxna1;Lamb1^Dag1;Sema5a^Plxna1;Lama2^Cd44;Sema4d^Plxnb3;Sema6a^Plxna2;Mdk^Alk;Sema4a^Plxnb3;Efna5^Epha4;Lamc1^Cd44;Mdk^Ptprz1;Sema6a^Plxna4;Ptn^Alk;H2-Aa^Cd4;Ptn^Ptprz1;H2-DMa^Cd4…
prerank	GOBP_REGULATION_OF_VASCULATURE_DEVELOPMENT	0.500077735118015	1.0218650821711817	0.44488977955911824	1.0	1.0	2/17	1.62%	Efna3^Epha2;Efna1^Epha2
prerank	GOBP_REGULATION_OF_T_CELL_ACTIVATION	0.48496816729954406	1.021677833449396	0.4294294294294294	1.0	1.0	19/24	47.04%	Mdk^Sdc4;Cd86^Ctla4;Cd80^Ctla4;Cd86^Cd28;H2-Ab1^Cd4;H2-Eb1^Cd4;Cd80^Cd28;H2-DMb1^Cd4;H2-Aa^Cd4;H2-DMa^Cd4;H2-DMb2^Cd4;Btla^Tnfrsf14;Icosl^Cd28;Icosl^Icos;Icosl^Ctla4;Efnb3^Ephb4;Efnb3^Ephb6;H2-Ob^Cd4;Ccl2^Ccr2
prerank	GOBP_TISSUE_MORPHOGENESIS	0.45766682814691695	1.0209638293011047	0.4044044044044044	1.0	1.0	18/57	18.58%	Sema4c^Plxnb2;Mdk^Sdc4;Lama1^Dag1;Wnt11^Fzd5;Wnt11^Fzd6;Lamc1^Dag1;Hgf^Met;Tnc^Sdc4;Wnt5a^Fzd6;Efnb2^Epha4;Wnt5a^Fzd5;Sema5a^Plxna1;Col4a1^Cd44;Wnt11^Fzd3;Lamc1^Cd44;Igf1^Igf1r;Lama5^Dag1;Lama3^Dag1
prerank	GOBP_NEGATIVE_REGULATION_OF_CELL_POPULATION_PROLIFERATION	0.4915637607626505	1.0198589813348737	0.42842842842842843	1.0	1.0	7/21	19.90%	Wnt11^Fzd5;Thbs1^Sdc4;Ptn^Sdc4;Wnt5a^Fzd5;Cd86^Ctla4;Cd80^Ctla4;Ptn^Ptprz1
prerank	GOBP_REGULATION_OF_TRANSFERASE_ACTIVITY	0.46680557343156265	1.0195054706853406	0.4184184184184184	1.0	1.0	11/43	19.64%	Efna1^Epha2;Thbs1^Sdc4;Hgf^Met;App^Cd74;Efna1^Epha4;Wnt5a^Fzd5;Pdgfc^Pdgfra;Igf1^Igf1r;Agrn^Dag1;Gas6^Mertk;Igf2^Igf1r
prerank	GOBP_POSITIVE_REGULATION_OF_DEVELOPMENTAL_PROCESS	0.44085776267063087	1.0173723675230557	0.41041041041041043	1.0	1.0	30/118	21.49%	Sema4a^Plxnb1;Sema4d^Plxnb1;Sema4a^Plxnb2;Lrrc4b^Ptprf;Sema4d^Plxnb2;Lama1^Dag1;Lama2^Dag1;Lamc1^Dag1;Hgf^Met;Efnb2^Ephb3;Efnb2^Epha4;App^Cd74;Thbs1^Cd36;Lamb1^Dag1;Sema5a^Plxna1;Sema4d^Plxnb3;Wnt11^Fzd3;Mdk^Alk;Sema4a^Plxnb3;Efna5^Epha4;Mdk^Ptprz1;Igf1^Igf1r;Ptn^Alk;Agrn^Dag1;H2-Aa^Cd4;Igf2^Igf1r;Ptn^Ptprz1;H2-DMa^Cd4;Lamb2^Dag1;Wnt5a^Fzd3
prerank	GOCC_EXTERNAL_SIDE_OF_PLASMA_MEMBRANE	0.46370720141483623	1.0162890965394737	0.4184184184184184	1.0	1.0	20/38	38.67%	Thbs1^Sdc1;Thbs1^Cd36;Cd86^Ctla4;Cd80^Ctla4;Cd86^Cd28;H2-Ab1^Cd4;H2-Eb1^Cd4;Cd80^Cd28;H2-K1^Cd8b1;H2-Aa^Cd4;H2-K1^Cd8a;Fasl^Fas;H2-T23^Cd8b1;Cd274^Pdcd1;Btla^Tnfrsf14;H2-T23^Cd8a;Icosl^Cd28;Icosl^Icos;Icosl^Ctla4;Sele^Ceacam1
prerank	GOBP_REGULATION_OF_CELL_ACTIVATION	0.4580894013364014	1.0133312890042465	0.45345345345345345	1.0	1.0	32/45	47.04%	Mdk^Sdc4;Thbs1^Sdc4;Thbs1^Cd47;Cd86^Ctla4;Cd80^Ctla4;Cd86^Cd28;H2-Ab1^Cd4;H2-Eb1^Cd4;Cd80^Cd28;H2-DMb1^Cd4;Gas6^Mertk;H2-Aa^Cd4;H2-DMa^Cd4;Fn1^Cd44;H2-DMb2^Cd4;Btla^Tnfrsf14;Gas6^Axl;Fgf10^Fgfr1;Icosl^Cd28;Icosl^Icos;Icosl^Ctla4;Efnb3^Ephb4;Tnf^Tnfrsf1b;Efnb2^Ephb2;Efnb3^Ephb2;Flt3l^Flt3;Pdgfa^Pdgfra;Efnb1^Ephb2;Efnb3^Ephb6;H2-Ob^Cd4;Tac1^Tacr1;Ccl2^Ccr2
prerank	GOBP_MUSCLE_STRUCTURE_DEVELOPMENT	0.4897041312183955	1.0056026894187753	0.4624624624624625	1.0	1.0	7/20	20.70%	Lama1^Dag1;Lama2^Dag1;Lamc1^Dag1;Comp^Sdc1;Lamb1^Dag1;Lama5^Dag1;Lamb2^Dag1
prerank	GOCC_SYNAPSE	0.44387381857406055	1.0002303543601707	0.4944944944944945	1.0	1.0	23/59	31.46%	Lrrc4b^Ptprf;Lama2^Dag1;Lama4^Dag1;Lamc1^Dag1;Grn^Sort1;Efnb3^Epha4;Efna2^Epha4;Efnb2^Epha4;Wnt5a^Fzd5;Efnb1^Epha4;Entpd1^Adora2b;Efna5^Epha4;Igf1^Igf1r;Lama5^Dag1;Agrn^Dag1;Ptn^Ptprz1;Lamb2^Dag1;Wnt5a^Fzd3;Entpd1^Adora1;Nrxn1^Nlgn3;Cck^Cckar;Nrxn1^Nlgn1;Efnb3^Ephb1
prerank	GOBP_RESPONSE_TO_FIBROBLAST_GROWTH_FACTOR	-0.35001345170836695	-1.0	1.0	0.7415123456790124	0.44	56/56	65.54%	Fgf6^Fgfr4;Fgf9^Fgfr4;Fgf17^Fgfr4;Fgf20^Fgfr4;Fgf16^Fgfr4;Fgf15^Fgfr4;Fgf4^Fgfr4;Fgf23^Fgfr4;Fgf6^Fgfr1;Fgf18^Fgfr4;Fgf20^Fgfr1;Fgf5^Fgfr4;Fgf17^Fgfr1;Fgf4^Fgfr1;Fgf9^Fgfr1;Fgf15^Fgfr1;Fgf23^Fgfr1;Fgf8^Fgfr4;Fgf16^Fgfr1;Fgf5^Fgfr1;Fgf18^Fgfr1;Fgf2^Fgfr4;Fgf8^Fgfr1;Fgf1^Fgfr4;Fgf1^Fgfr1;Fgf18^Fgfr3;Fgf7^Fgfr2;Fgf18^Fgfr2;Fgf7^Fgfr1;Fgf9^Fgfr3;Fgf1^Fgfr2;Fgf10^Fgfr2;Fgf6^Fgfr2;Fgf1^Fgfr3;Fgf22^Fgfr…
prerank	GOBP_REGULATION_OF_EPITHELIAL_CELL_PROLIFERATION	-0.34758215335292547	-1.0	1.0	0.7415123456790124	0.44	30/30	65.54%	Fgf9^Fgfr1;Fgf18^Fgfr1;Ccl11^Ccr3;Ccl24^Ccr3;Sema5a^Plxnb3;Wnt5a^Fzd7;Fgf1^Fgfr1;Ghrl^Ghsr;Fgf18^Fgfr3;Fgf7^Fgfr2;Fgf18^Fgfr2;Dlk1^Notch1;Fgf7^Fgfr1;Fgf9^Fgfr3;Dlk1^Notch2;Apln^Aplnr;Fgf1^Fgfr2;Fgf10^Fgfr2;Ccl5^Ccr3;Dll4^Notch1;Fgf1^Fgfr3;Fgf2^Fgfr3;Fgf2^Fgfr2;Fgf2^Fgfr1;Epgn^Egfr;Dll4^Notch2;Jag1^Notch1;Fgf9^Fgfr2;Jag1^Notch2;Fgf10^Fgfr1
prerank	GOBP_POSITIVE_REGULATION_OF_EPITHELIAL_CELL_PROLIFERATION	-0.34702587356628434	-1.0	1.0	0.7415123456790124	0.44	24/24	65.54%	Fgf9^Fgfr1;Fgf18^Fgfr1;Ccl11^Ccr3;Ccl24^Ccr3;Sema5a^Plxnb3;Wnt5a^Fzd7;Fgf1^Fgfr1;Ghrl^Ghsr;Fgf18^Fgfr3;Fgf7^Fgfr2;Fgf18^Fgfr2;Fgf7^Fgfr1;Fgf9^Fgfr3;Apln^Aplnr;Fgf1^Fgfr2;Fgf10^Fgfr2;Ccl5^Ccr3;Fgf1^Fgfr3;Fgf2^Fgfr3;Fgf2^Fgfr2;Fgf2^Fgfr1;Epgn^Egfr;Fgf9^Fgfr2;Fgf10^Fgfr1
prerank	GOBP_FEEDING_BEHAVIOR	-0.30285257264729404	-1.0	1.0	0.7415123456790124	0.44	22/22	69.92%	Lep^Lepr;Pyy^Gpr83;Insl5^Rxfp4;Npy^Gpr83;Pyy^Npy1r;Pmch^Mchr1;Nmu^Nmur2;Hcrt^Hcrtr1;Oxt^Oxtr;Ucn^Crhr2;Pyy^Npy2r;Npy^Npy1r;Ucn^Crhr1;Pyy^Npy5r;Bdnf^Ntrk2;Npy^Npy5r;Ghrl^Ghsr;Npy^Npy2r;Hcrt^Hcrtr2;Agt^Agtr1a;Ins2^Insr;Cck^Cckar
prerank	REACTOME_G_ALPHA_S_SIGNALLING_EVENTS	-0.3868554635319263	-1.0	1.0	0.7415123456790124	0.44	30/30	61.65%	Vip^Vipr2;Ghrh^Ghrhr;Avp^Avpr2;Adcyap1^Adcyap1r1;Ghrh^Vipr2;Iapp^Calcrl;Adm^Calcrl;Vip^Vipr1;Lhb^Lhcgr;Cga^Lhcgr;Crh^Crhr1;Crh^Crhr2;Pthlh^Pth1r;Ghrh^Vipr1;Gip^Gipr;Rln1^Rxfp1;Pomc^Mc1r;Rln1^Rxfp2;Pomc^Mc5r;Pomc^Mc2r;Iapp^Calcr;Calca^Calcrl;Nps^Npsr1;Calca^Calcr;Cga^Fshr;Insl3^Rxfp2;Cga^Tshr;Insl3^Rxfp1;Adm^Calcr;Tshb^Tshr
prerank	GOBP_INORGANIC_ION_HOMEOSTASIS	-0.4567769477054429	-1.0	1.0	0.7415123456790124	0.44	25/25	54.65%	Edn2^Ednra;Fgf23^Fgfr4;Edn3^Ednra;Fgf23^Fgfr1;Fgf2^Fgfr4;Avp^Avpr1a;Avp^Avpr2;Edn1^Ednra;Edn2^Ednrb;Wnt5a^Fzd9;Xcl1^Xcr1;Cxcl10^Cxcr3;F2^F2rl3;F2^F2r;Pthlh^Pth1r;Npy^Npy1r;Edn3^Ednrb;Edn1^Ednrb;Ccl5^Ccr5;Fgf2^Fgfr3;Fgf2^Fgfr1;Ccl5^Ccr1;Ccl2^Ccr2;Tac1^Tacr1;Fgf23^Fgfr3
prerank	REACTOME_IRS_MEDIATED_SIGNALLING	-0.34860664523043944	-1.0	1.0	0.7415123456790124	0.44	41/41	65.54%	Fgf6^Fgfr4;Fgf9^Fgfr4;Fgf17^Fgfr4;Fgf20^Fgfr4;Fgf16^Fgfr4;Fgf15^Fgfr4;Fgf4^Fgfr4;Fgf23^Fgfr4;Fgf6^Fgfr1;Fgf18^Fgfr4;Fgf20^Fgfr1;Fgf5^Fgfr4;Fgf17^Fgfr1;Fgf4^Fgfr1;Fgf9^Fgfr1;Fgf15^Fgfr1;Fgf23^Fgfr1;Fgf8^Fgfr4;Fgf16^Fgfr1;Fgf5^Fgfr1;Fgf18^Fgfr1;Fgf2^Fgfr4;Fgf8^Fgfr1;Fgf1^Fgfr4;Fgf1^Fgfr1;Fgf18^Fgfr3;Fgf7^Fgfr1;Fgf9^Fgfr3;Fgf1^Fgfr3;Fgf2^Fgfr3;Fgf2^Fgfr1;Fgf16^Fgfr3;Fgf17^Fgfr3;Fgf23^Fgfr3;Fgf6^Fgfr…
prerank	GOBP_NOTCH_SIGNALING_PATHWAY	-0.35369431848492927	-1.0	1.0	0.7415123456790124	0.44	24/24	64.88%	Dlk1^Notch3;Dlk1^Notch4;Dll3^Notch3;Dll4^Notch3;Dll3^Notch4;Dll1^Notch3;Dlk1^Notch1;Jag2^Notch3;Dlk1^Notch2;Dll1^Notch4;Dll4^Notch1;Dll1^Notch1;Dll3^Notch1;Jag1^Notch3;Jag2^Notch1;Jag1^Notch4;Dll4^Notch4;Dll3^Notch2;Jag2^Notch4;Dll4^Notch2;Dll1^Notch2;Jag1^Notch1;Jag2^Notch2;Jag1^Notch2
prerank	GOBP_EPITHELIAL_CELL_PROLIFERATION	-0.34758215335292547	-1.0	1.0	0.7415123456790124	0.44	30/30	65.54%	Fgf9^Fgfr1;Fgf18^Fgfr1;Ccl11^Ccr3;Ccl24^Ccr3;Sema5a^Plxnb3;Wnt5a^Fzd7;Fgf1^Fgfr1;Ghrl^Ghsr;Fgf18^Fgfr3;Fgf7^Fgfr2;Fgf18^Fgfr2;Dlk1^Notch1;Fgf7^Fgfr1;Fgf9^Fgfr3;Dlk1^Notch2;Apln^Aplnr;Fgf1^Fgfr2;Fgf10^Fgfr2;Ccl5^Ccr3;Dll4^Notch1;Fgf1^Fgfr3;Fgf2^Fgfr3;Fgf2^Fgfr2;Fgf2^Fgfr1;Epgn^Egfr;Dll4^Notch2;Jag1^Notch1;Fgf9^Fgfr2;Jag1^Notch2;Fgf10^Fgfr1
prerank	REACTOME_G_ALPHA_Q_SIGNALLING_EVENTS	-0.3173442910670883	-1.0	1.0	0.7415123456790124	0.44	43/44	57.83%	Edn2^Ednra;Edn3^Ednra;Avp^Avpr1a;Nms^Nmur2;Prok1^Prokr1;Edn1^Ednra;Edn2^Ednrb;Pmch^Mchr1;Avp^Avpr1b;Xcl1^Xcr1;Nmu^Nmur2;Prok2^Prokr1;Hcrt^Hcrtr1;Grp^Grpr;Gnrh1^Gnrhr;Oxt^Oxtr;F2^F2rl3;Qrfp^Qrfpr;F2^F2r;Nts^Ntsr2;Tac1^Tacr2;Prok1^Prokr2;Nts^Ntsr1;F2^F2rl2;Ghrl^Ghsr;Tac2^Tacr3;Prok2^Prokr2;Trh^Trhr;Edn3^Ednrb;Nms^Nmur1;Edn1^Ednrb;Hcrt^Hcrtr2;Cck^Cckbr;Agt^Agtr1a;Nps^Npsr1;Nmb^Nmbr;Nmu^Nmur1;Kng2^Bd…
prerank	WP_REGULATION_OF_ACTIN_CYTOSKELETON	-0.35029617662897145	-1.0	1.0	0.7415123456790124	0.44	59/59	65.54%	Fgf6^Fgfr4;Fgf9^Fgfr4;Fgf17^Fgfr4;Fgf20^Fgfr4;Fgf16^Fgfr4;Fgf15^Fgfr4;Fgf4^Fgfr4;Fgf23^Fgfr4;Fgf6^Fgfr1;Fgf18^Fgfr4;Fgf20^Fgfr1;Fgf5^Fgfr4;Fgf17^Fgfr1;Fgf4^Fgfr1;Fgf9^Fgfr1;Fgf15^Fgfr1;Fgf23^Fgfr1;Fgf8^Fgfr4;Fgf16^Fgfr1;Fgf5^Fgfr1;Fgf18^Fgfr1;Fgf2^Fgfr4;Fgf8^Fgfr1;Fgf1^Fgfr4;Pdgfa^Pdgfrb;F2^F2r;Fgf1^Fgfr1;Fgf18^Fgfr3;Fgf7^Fgfr2;Fgf18^Fgfr2;Fgf7^Fgfr1;Fgf9^Fgfr3;Fgf1^Fgfr2;Fgf10^Fgfr2;Fgf6^Fgfr2;F…
prerank	REACTOME_SIGNALING_BY_FGFR	-0.34860664523043944	-1.0	1.0	0.7415123456790124	0.44	41/41	65.54%	Fgf6^Fgfr4;Fgf9^Fgfr4;Fgf17^Fgfr4;Fgf20^Fgfr4;Fgf16^Fgfr4;Fgf15^Fgfr4;Fgf4^Fgfr4;Fgf23^Fgfr4;Fgf6^Fgfr1;Fgf18^Fgfr4;Fgf20^Fgfr1;Fgf5^Fgfr4;Fgf17^Fgfr1;Fgf4^Fgfr1;Fgf9^Fgfr1;Fgf15^Fgfr1;Fgf23^Fgfr1;Fgf8^Fgfr4;Fgf16^Fgfr1;Fgf5^Fgfr1;Fgf18^Fgfr1;Fgf2^Fgfr4;Fgf8^Fgfr1;Fgf1^Fgfr4;Fgf1^Fgfr1;Fgf18^Fgfr3;Fgf7^Fgfr1;Fgf9^Fgfr3;Fgf1^Fgfr3;Fgf2^Fgfr3;Fgf2^Fgfr1;Fgf16^Fgfr3;Fgf17^Fgfr3;Fgf23^Fgfr3;Fgf6^Fgfr…
prerank	GOBP_SENSORY_PERCEPTION	-0.365210442194992	-1.0	1.0	0.7415123456790124	0.44	19/19	63.69%	Edn1^Ednra;Nmu^Nmur2;Cxcl12^Cxcr4;Pdyn^Oprl1;Pdyn^Oprk1;Ucn^Crhr2;Penk^Oprl1;Ngf^Ntrk1;Penk^Oprk1;Pdyn^Oprm1;Edn1^Ednrb;Cck^Cckbr;Ngf^Ngfr;Ncam1^Fgfr1;Pdyn^Oprd1;Ccl2^Ccr2;Tac1^Tacr1;Penk^Oprd1;Penk^Oprm1
prerank	GOBP_FIBROBLAST_GROWTH_FACTOR_RECEPTOR_SIGNALING_PATHWAY	-0.35001345170836695	-1.0	1.0	0.7415123456790124	0.44	56/56	65.54%	Fgf6^Fgfr4;Fgf9^Fgfr4;Fgf17^Fgfr4;Fgf20^Fgfr4;Fgf16^Fgfr4;Fgf15^Fgfr4;Fgf4^Fgfr4;Fgf23^Fgfr4;Fgf6^Fgfr1;Fgf18^Fgfr4;Fgf20^Fgfr1;Fgf5^Fgfr4;Fgf17^Fgfr1;Fgf4^Fgfr1;Fgf9^Fgfr1;Fgf15^Fgfr1;Fgf23^Fgfr1;Fgf8^Fgfr4;Fgf16^Fgfr1;Fgf5^Fgfr1;Fgf18^Fgfr1;Fgf2^Fgfr4;Fgf8^Fgfr1;Fgf1^Fgfr4;Fgf1^Fgfr1;Fgf18^Fgfr3;Fgf7^Fgfr2;Fgf18^Fgfr2;Fgf7^Fgfr1;Fgf9^Fgfr3;Fgf1^Fgfr2;Fgf10^Fgfr2;Fgf6^Fgfr2;Fgf1^Fgfr3;Fgf22^Fgfr…
prerank	GOBP_MONOATOMIC_ION_HOMEOSTASIS	-0.45665510802880765	-1.0	1.0	0.7415123456790124	0.44	24/24	54.65%	Edn2^Ednra;Edn3^Ednra;Fgf23^Fgfr1;Avp^Avpr1a;Avp^Avpr2;Edn1^Ednra;Edn2^Ednrb;Wnt5a^Fzd9;Xcl1^Xcr1;Cxcl10^Cxcr3;F2^F2rl3;F2^F2r;Pthlh^Pth1r;Npy^Npy1r;Edn3^Ednrb;Edn1^Ednrb;Ccl5^Ccr5;Agt^Agtr1a;Fgf2^Fgfr3;Fgf2^Fgfr1;Ccl5^Ccr1;Ccl2^Ccr2;Tac1^Tacr1;Fgf23^Fgfr3
prerank	GOBP_CELL_FATE_COMMITMENT	-0.34702587356628434	-1.0	1.0	0.7415123456790124	0.44	24/24	65.54%	Fgf8^Fgfr1;Edn1^Ednra;Dll3^Notch3;Dll4^Notch3;Wnt5a^Fzd7;Ntf3^Ntrk3;Dll1^Notch3;Jag2^Notch3;Fgf10^Fgfr2;Wnt11^Fzd7;Dll4^Notch1;Dll1^Notch1;Dll3^Notch1;Fgf2^Fgfr3;Fgf2^Fgfr2;Fgf2^Fgfr1;Jag2^Notch1;Fgf8^Fgfr3;Dll3^Notch2;Dll4^Notch2;Dll1^Notch2;Jag2^Notch2;Fgf8^Fgfr2;Fgf10^Fgfr1
prerank	GOBP_CIRCULATORY_SYSTEM_PROCESS	-0.46881663113006394	-1.0	1.0	0.7415123456790124	0.44	21/21	53.41%	Edn2^Ednra;Edn3^Ednra;Avp^Avpr1a;Avp^Avpr2;Edn1^Ednra;Edn2^Ednrb;Avp^Avpr1b;Oxt^Oxtr;Crh^Crhr2;Ucn^Crhr2;Tac1^Tacr2;Npy^Npy1r;Kng1^Bdkrb1;Pomc^Oprl1;Tac2^Tacr3;Edn3^Ednrb;Edn1^Ednrb;Agt^Agtr1a;Kng1^Bdkrb2;Comp^Cd36;Tac1^Tacr1
prerank	GOBP_REGULATION_OF_BLOOD_PRESSURE	-0.4683173588924388	-1.0	1.0	0.7415123456790124	0.44	17/17	53.41%	Edn2^Ednra;Edn3^Ednra;Avp^Avpr1a;Avp^Avpr2;Edn1^Ednra;Edn2^Ednrb;Avp^Avpr1b;Oxt^Oxtr;Crh^Crhr2;Ucn^Crhr2;Npy^Npy1r;Pomc^Oprl1;Tac2^Tacr3;Edn3^Ednrb;Edn1^Ednrb;Agt^Agtr1a;Tac1^Tacr1
prerank	GOBP_NEUROPEPTIDE_SIGNALING_PATHWAY	-0.36687182231736687	-1.0	1.0	0.7415123456790124	0.44	36/36	63.69%	Pyy^Gpr83;Nms^Nmur2;Gal^Galr1;Npy^Gpr83;Pmch^Mchr1;Gal^Galr2;Nmu^Nmur2;Gal^Galr3;Cort^Sstr5;Hcrt^Hcrtr1;Cort^Sstr3;Grp^Grpr;Galp^Galr1;Pdyn^Oprl1;Pdyn^Oprk1;Pomc^Oprk1;Galp^Galr2;Nts^Ntsr2;Cort^Sstr4;Cort^Sstr1;Penk^Oprl1;Ucn^Crhr1;Nts^Ntsr1;Pomc^Oprl1;Penk^Oprk1;Cort^Sstr2;Nms^Nmur1;Pdyn^Oprm1;Hcrt^Hcrtr2;Pomc^Oprm1;Nps^Npsr1;Nmu^Nmur1;Pdyn^Oprd1;Pomc^Oprd1;Penk^Oprd1;Penk^Oprm1
prerank	GOBP_EMBRYONIC_MORPHOGENESIS	0.4656486977601324	0.9962492893747195	0.5085085085085085	1.0	1.0	10/31	21.49%	Efna1^Epha2;Sema4c^Plxnb2;Wnt11^Fzd5;Wnt11^Fzd6;Wnt5a^Fzd6;Wnt5a^Fzd5;Hspg2^Dag1;Wnt11^Fzd3;Lama5^Dag1;Wnt5a^Fzd3
prerank	GOBP_CELL_CELL_ADHESION	0.4466133894041789	0.9960492812384908	0.4914914914914915	1.0	1.0	31/57	39.12%	Lrrc4b^Ptprf;Sema4d^Plxnb2;Mdk^Sdc4;Thbs1^Sdc4;Efnb2^Ephb3;Efnb1^Ephb3;Efnb3^Ephb3;Thbs1^Cd47;Sema4d^Plxnb3;Cd86^Ctla4;Cd80^Ctla4;Selplg^Selp;Cd86^Cd28;H2-Ab1^Cd4;H2-Eb1^Cd4;Cd80^Cd28;H2-DMb1^Cd4;H2-Aa^Cd4;H2-DMa^Cd4;Selplg^Sell;Lamb1^Cd44;H2-DMb2^Cd4;Nrxn1^Nlgn3;Btla^Tnfrsf14;Nrxn1^Nlgn1;Icosl^Cd28;Icosl^Icos;Icosl^Ctla4;Sele^Ceacam1;Lama5^Cd44;Efnb3^Ephb4
prerank	GOBP_VESICLE_MEDIATED_TRANSPORT	0.4717126614062206	0.9903309852647553	0.5225225225225225	1.0	1.0	11/24	32.26%	Thbs1^Sdc1;Thbs1^Sdc4;Grn^Sort1;Thbs1^Cd36;Thbs1^Cd47;Pros1^Tyro3;Gas6^Mertk;Pros1^Axl;Nrxn1^Nlgn3;Nrxn1^Nlgn1;Gas6^Axl
prerank	GOBP_REGULATION_OF_CELL_CELL_ADHESION	0.45799850262002567	0.9897274072693566	0.5085085085085085	1.0	1.0	24/33	47.04%	Mdk^Sdc4;Efnb2^Ephb3;Efnb1^Ephb3;Efnb3^Ephb3;Cd86^Ctla4;Cd80^Ctla4;Cd86^Cd28;H2-Ab1^Cd4;H2-Eb1^Cd4;Cd80^Cd28;H2-DMb1^Cd4;H2-Aa^Cd4;H2-DMa^Cd4;H2-DMb2^Cd4;Btla^Tnfrsf14;Icosl^Cd28;Icosl^Icos;Icosl^Ctla4;Sele^Ceacam1;Efnb3^Ephb4;Jag1^Notch1;Efnb3^Ephb6;H2-Ob^Cd4;Ccl2^Ccr2
prerank	GOBP_REGULATION_OF_KINASE_ACTIVITY	0.453237382786474	0.9891478558069385	0.5115115115115115	1.0	1.0	10/42	19.35%	Efna1^Epha2;Thbs1^Sdc4;Hgf^Met;App^Cd74;Efna1^Epha4;Wnt5a^Fzd5;Pdgfc^Pdgfra;Igf1^Igf1r;Agrn^Dag1;Gas6^Mertk
prerank	GOBP_NEGATIVE_REGULATION_OF_CELL_COMMUNICATION	0.45730447652714007	0.986198768897145	0.5265265265265265	1.0	1.0	10/36	24.68%	Efna1^Epha2;Wnt11^Fzd6;Hgf^Met;Wnt5a^Fzd6;App^Cd74;Efna1^Epha4;Thbs1^Cd47;Igf1^Igf1r;Adipoq^Adipor1;Mif^Ackr3
prerank	GOBP_EMBRYO_DEVELOPMENT	0.44598715263276373	0.9846354962314298	0.5365365365365365	1.0	1.0	15/48	21.49%	Efna1^Epha2;Sema4c^Plxnb2;Lama1^Dag1;Wnt11^Fzd5;Lama2^Dag1;Lama4^Dag1;Wnt11^Fzd6;Wnt5a^Fzd6;Wnt5a^Fzd5;Hspg2^Dag1;Wnt11^Fzd3;Pdgfc^Pdgfra;Lama5^Dag1;Lama3^Dag1;Wnt5a^Fzd3
prerank	GOBP_HEAD_DEVELOPMENT	0.457234715708154	0.9797870868912596	0.5400801603206413	1.0	1.0	9/28	24.36%	Sema4c^Plxnb2;Sema6b^Plxna4;Wnt5a^Fzd6;Sema6b^Plxna2;Sema5a^Plxna1;Mdk^Alk;Igf1^Igf1r;Wnt5a^Fzd3;Psap^Gpr37l1
prerank	GOBP_CELL_SURFACE_RECEPTOR_SIGNALING_PATHWAY_INVOLVED_IN_CELL_CELL_SIGNALING	0.45495032723973405	0.9793092669470633	0.5635635635635635	1.0	1.0	17/35	41.03%	Mdk^Sdc1;Tnn^Sdc1;Col1a1^Sdc1;Wnt11^Fzd5;Wnt11^Fzd6;Wnt5a^Fzd6;Wnt5a^Fzd5;Wnt11^Fzd3;Wnt5a^Fzd3;Col1a1^Cd44;Nrxn1^Nlgn3;Nrxn1^Nlgn1;Wnt11^Fzd8;Wnt5b^Fzd4;Wnt11^Fzd2;Wnt11^Fzd4;Fgf9^Fgfr2
prerank	GOBP_CELL_ACTIVATION	0.4300681527183722	0.9781392660899756	0.5955955955955956	1.0	1.0	45/74	47.04%	Mdk^Sdc4;Thbs1^Sdc4;Wnt5a^Fzd6;App^Cd74;Wnt5a^Fzd5;Entpd1^Adora2b;Thbs1^Cd47;Cd86^Ctla4;Cd80^Ctla4;Selplg^Selp;Cd86^Cd28;H2-Ab1^Cd4;H2-Eb1^Cd4;Cd80^Cd28;H2-DMb1^Cd4;Gas6^Mertk;H2-Aa^Cd4;H2-DMa^Cd4;Tnfsf14^Ltbr;Fn1^Cd44;H2-DMb2^Cd4;Btla^Tnfrsf14;Efnb3^Ephb1;Gas6^Axl;Fgf10^Fgfr1;Icosl^Cd28;Icosl^Icos;Entpd1^Adora2a;Icosl^Ctla4;Jag2^Notch2;Efnb3^Ephb4;Efnb2^Ephb1;Tnf^Tnfrsf1b;Dll1^Notch2;F2^F2rl1;Ef…
prerank	GOCC_SIDE_OF_MEMBRANE	0.4450557271758505	0.9778778638744298	0.5345345345345346	1.0	1.0	20/39	38.67%	Thbs1^Sdc1;Thbs1^Cd36;Cd86^Ctla4;Cd80^Ctla4;Cd86^Cd28;H2-Ab1^Cd4;H2-Eb1^Cd4;Cd80^Cd28;H2-K1^Cd8b1;H2-Aa^Cd4;H2-K1^Cd8a;Fasl^Fas;H2-T23^Cd8b1;Cd274^Pdcd1;Btla^Tnfrsf14;H2-T23^Cd8a;Icosl^Cd28;Icosl^Icos;Icosl^Ctla4;Sele^Ceacam1
prerank	GOBP_REGULATION_OF_LYMPHOCYTE_ACTIVATION	0.44787451713477805	0.9758546354150401	0.5605605605605606	1.0	1.0	26/37	47.04%	Mdk^Sdc4;Cd86^Ctla4;Cd80^Ctla4;Cd86^Cd28;H2-Ab1^Cd4;H2-Eb1^Cd4;Cd80^Cd28;H2-DMb1^Cd4;Gas6^Mertk;H2-Aa^Cd4;H2-DMa^Cd4;H2-DMb2^Cd4;Btla^Tnfrsf14;Gas6^Axl;Icosl^Cd28;Icosl^Icos;Icosl^Ctla4;Efnb3^Ephb4;Efnb2^Ephb2;Efnb3^Ephb2;Flt3l^Flt3;Efnb1^Ephb2;Efnb3^Ephb6;H2-Ob^Cd4;Tac1^Tacr1;Ccl2^Ccr2
prerank	GOBP_T_CELL_ACTIVATION	0.45381528186337433	0.9731960904587504	0.5675675675675675	1.0	1.0	16/30	39.12%	Mdk^Sdc4;Cd86^Ctla4;Cd80^Ctla4;Cd86^Cd28;H2-Ab1^Cd4;H2-Eb1^Cd4;Cd80^Cd28;H2-DMb1^Cd4;H2-Aa^Cd4;H2-DMa^Cd4;H2-DMb2^Cd4;Btla^Tnfrsf14;Icosl^Cd28;Icosl^Icos;Icosl^Ctla4;Efnb3^Ephb4
prerank	GOBP_TUBE_DEVELOPMENT	0.4210440276955997	0.9724946309811342	0.6426426426426426	1.0	1.0	29/127	18.47%	Sema4a^Plxnb2;Efna3^Epha2;Efna1^Epha2;Sema4c^Plxnb2;Angptl4^Sdc4;Mdk^Sdc4;Lama1^Dag1;Wnt11^Fzd5;Thbs1^Sdc4;Ptn^Sdc4;Wnt11^Fzd6;Hgf^Met;Tnc^Sdc4;Efnb2^Ephb3;Wnt5a^Fzd6;Efnb2^Epha4;Efna3^Epha4;Efna1^Epha4;Wnt5a^Fzd5;Hspg2^Dag1;Col4a1^Cd44;Col4a2^Cd44;Wnt11^Fzd3;Sema6a^Plxna2;Tnfsf12^Tnfrsf12a;Pdgfc^Pdgfra;Spp1^Cd44;Sema6a^Plxna4;Lama5^Dag1
prerank	GOBP_TUBE_MORPHOGENESIS	0.4233615646818669	0.9721377359583874	0.6376376376376376	1.0	1.0	23/110	13.04%	Sema4a^Plxnb2;Efna3^Epha2;Efna1^Epha2;Sema4c^Plxnb2;Angptl4^Sdc4;Mdk^Sdc4;Lama1^Dag1;Wnt11^Fzd5;Thbs1^Sdc4;Ptn^Sdc4;Wnt11^Fzd6;Hgf^Met;Tnc^Sdc4;Efnb2^Ephb3;Wnt5a^Fzd6;Efnb2^Epha4;Efna3^Epha4;Efna1^Epha4;Wnt5a^Fzd5;Hspg2^Dag1;Col4a1^Cd44;Col4a2^Cd44;Wnt11^Fzd3
prerank	GOCC_GLUTAMATERGIC_SYNAPSE	0.4637775392596808	0.9708355242361102	0.5695695695695696	1.0	1.0	11/22	31.46%	Grn^Sort1;Efnb3^Epha4;Efnb2^Epha4;Wnt5a^Fzd5;Efnb1^Epha4;Igf1^Igf1r;Lama5^Dag1;Agrn^Dag1;Nrxn1^Nlgn3;Nrxn1^Nlgn1;Efnb3^Ephb1
prerank	GOBP_POSITIVE_REGULATION_OF_CELL_ACTIVATION	0.4524719022901652	0.9662036890467531	0.6016016016016016	1.0	1.0	21/28	47.04%	Thbs1^Cd47;Cd86^Cd28;H2-Ab1^Cd4;H2-Eb1^Cd4;Cd80^Cd28;H2-DMb1^Cd4;H2-Aa^Cd4;H2-DMa^Cd4;H2-DMb2^Cd4;Gas6^Axl;Fgf10^Fgfr1;Icosl^Cd28;Icosl^Icos;Efnb3^Ephb4;Efnb2^Ephb2;Efnb3^Ephb2;Efnb1^Ephb2;Efnb3^Ephb6;H2-Ob^Cd4;Tac1^Tacr1;Ccl2^Ccr2
prerank	GOBP_POSITIVE_REGULATION_OF_TRANSFERASE_ACTIVITY	0.44076451797341654	0.9625357369959885	0.6116116116116116	1.0	1.0	10/42	19.64%	Efna1^Epha2;Thbs1^Sdc4;App^Cd74;Efna1^Epha4;Wnt5a^Fzd5;Pdgfc^Pdgfra;Igf1^Igf1r;Agrn^Dag1;Gas6^Mertk;Igf2^Igf1r
prerank	GOBP_POSITIVE_REGULATION_OF_LEUKOCYTE_CELL_CELL_ADHESION	0.46241367028842695	0.9587407348963667	0.5785785785785785	1.0	1.0	14/20	47.04%	Cd86^Cd28;H2-Ab1^Cd4;H2-Eb1^Cd4;Cd80^Cd28;H2-DMb1^Cd4;H2-Aa^Cd4;H2-DMa^Cd4;H2-DMb2^Cd4;Icosl^Cd28;Icosl^Icos;Efnb3^Ephb4;Efnb3^Ephb6;H2-Ob^Cd4;Ccl2^Ccr2
prerank	GOBP_ANATOMICAL_STRUCTURE_FORMATION_INVOLVED_IN_MORPHOGENESIS	0.41823780593009924	0.9580099680862086	0.7027027027027027	1.0	1.0	21/107	15.88%	Sema4a^Plxnb2;Efna3^Epha2;Efna1^Epha2;Sema4c^Plxnb2;Angptl4^Sdc4;Mdk^Sdc4;Wnt11^Fzd5;Thbs1^Sdc4;Ptn^Sdc4;Wnt11^Fzd6;Efnb2^Ephb3;Wnt5a^Fzd6;Wnt5a^Fzd5;Thbs1^Cd36;Hspg2^Dag1;Sema5a^Plxna1;Col4a1^Cd44;Col4a2^Cd44;Wnt11^Fzd3;Sema6a^Plxna2;Tnfsf12^Tnfrsf12a
prerank	GOBP_LYMPHOCYTE_ACTIVATION	0.430716729557636	0.9561888611043013	0.6486486486486487	1.0	1.0	31/49	47.04%	Mdk^Sdc4;Cd86^Ctla4;Cd80^Ctla4;Cd86^Cd28;H2-Ab1^Cd4;H2-Eb1^Cd4;Cd80^Cd28;H2-DMb1^Cd4;Gas6^Mertk;H2-Aa^Cd4;H2-DMa^Cd4;H2-DMb2^Cd4;Btla^Tnfrsf14;Efnb3^Ephb1;Gas6^Axl;Icosl^Cd28;Icosl^Icos;Icosl^Ctla4;Jag2^Notch2;Efnb3^Ephb4;Efnb2^Ephb1;Dll1^Notch2;Efnb2^Ephb2;Dll4^Notch2;Efnb3^Ephb2;Flt3l^Flt3;Efnb1^Ephb2;Efnb3^Ephb6;H2-Ob^Cd4;Tac1^Tacr1;Ccl2^Ccr2
prerank	GOBP_POSITIVE_REGULATION_OF_LYMPHOCYTE_ACTIVATION	0.45209518256564124	0.9557295984424486	0.6106106106106106	1.0	1.0	19/25	47.04%	Cd86^Cd28;H2-Ab1^Cd4;H2-Eb1^Cd4;Cd80^Cd28;H2-DMb1^Cd4;H2-Aa^Cd4;H2-DMa^Cd4;H2-DMb2^Cd4;Gas6^Axl;Icosl^Cd28;Icosl^Icos;Efnb3^Ephb4;Efnb2^Ephb2;Efnb3^Ephb2;Efnb1^Ephb2;Efnb3^Ephb6;H2-Ob^Cd4;Tac1^Tacr1;Ccl2^Ccr2
prerank	GOBP_GLAND_MORPHOGENESIS	0.4658666714272541	0.9542329002536516	0.594188376753507	1.0	1.0	7/17	38.75%	Lama1^Dag1;Hgf^Met;Igf1^Igf1r;Lama5^Dag1;Fgf10^Fgfr1;Fgf8^Fgfr2;Lama5^Cd44
prerank	GOBP_REGULATION_OF_CELL_JUNCTION_ASSEMBLY	0.4726140544467827	0.9535314360551964	0.6116700201207244	1.0	1.0	6/15	31.46%	Efna5^Epha2;Wnt5a^Fzd5;Efnb3^Ephb3;Nrxn1^Nlgn3;Nrxn1^Nlgn1;Efnb3^Ephb1
prerank	GOCC_PLASMA_MEMBRANE_REGION	0.45939075864839934	0.952702023027819	0.6226226226226226	1.0	1.0	15/22	45.22%	Lrrc4b^Ptprf;Efnb3^Epha4;Efnb2^Epha4;Efnb1^Epha4;Fn1^Cd44;Entpd1^Adora1;Nrxn1^Nlgn3;Fasl^Fas;Nrxn1^Nlgn1;Entpd1^Adora2a;Sele^Ceacam1;Jag1^Notch1;Efnb2^Ephb2;Efnb3^Ephb2;Efnb1^Ephb2
prerank	GOBP_POSITIVE_REGULATION_OF_SECRETION	-0.30277185501066095	-0.9482470784641068	1.0	0.8303571428571429	0.8	21/21	69.92%	Avp^Avpr1a;Ghrh^Ghrhr;Gal^Galr1;Edn2^Ednrb;Avp^Avpr1b;Crh^Crhr1;Oxt^Oxtr;Crh^Crhr2;Ucn^Crhr2;Tac1^Tacr2;Ucn^Crhr1;F2^F2rl2;Gip^Gipr;Edn3^Ednrb;Edn1^Ednrb;Cck^Cckbr;Tnfsf11^Tnfrsf11a;Tac1^Tacr1;F2^F2rl1;Retn^Tlr4;Cck^Cckar
prerank	GOBP_POSITIVE_REGULATION_OF_CYTOKINE_PRODUCTION	0.45327329178700726	0.9449857172823469	0.627254509018036	1.0	1.0	4/20	10.47%	Wnt11^Fzd5;App^Cd74;Wnt5a^Fzd5;Thbs1^Cd36
prerank	GOBP_POSITIVE_REGULATION_OF_CELL_CELL_ADHESION	0.44851077241123716	0.9371382551588773	0.6366366366366366	1.0	1.0	15/22	47.04%	Cd86^Cd28;H2-Ab1^Cd4;H2-Eb1^Cd4;Cd80^Cd28;H2-DMb1^Cd4;H2-Aa^Cd4;H2-DMa^Cd4;H2-DMb2^Cd4;Icosl^Cd28;Icosl^Icos;Sele^Ceacam1;Efnb3^Ephb4;Efnb3^Ephb6;H2-Ob^Cd4;Ccl2^Ccr2
prerank	GOBP_REGULATION_OF_IMMUNE_RESPONSE	0.42843746488657947	0.9317865527082161	0.7017017017017017	1.0	1.0	16/37	37.37%	App^Cd74;Wnt5a^Fzd5;Cd86^Ctla4;Cd86^Cd28;H2-Ab1^Cd4;H2-K1^Cd8b1;H2-DMb1^Cd4;H2-DMa^Cd4;H2-K1^Cd8a;H2-DMb2^Cd4;H2-T23^Cd8b1;Cd274^Pdcd1;Btla^Tnfrsf14;H2-T23^Cd8a;Icosl^Cd28;Icosl^Ctla4
prerank	GOCC_SYNAPTIC_MEMBRANE	0.46073598013787315	0.9265416356540453	0.6519558676028084	1.0	1.0	11/16	45.22%	Lrrc4b^Ptprf;Efnb3^Epha4;Efnb2^Epha4;Efnb1^Epha4;Entpd1^Adora1;Nrxn1^Nlgn3;Nrxn1^Nlgn1;Entpd1^Adora2a;Efnb2^Ephb2;Efnb3^Ephb2;Efnb1^Ephb2
prerank	GOBP_POSITIVE_REGULATION_OF_KINASE_ACTIVITY	0.4245353071614922	0.9265381922782768	0.7057057057057057	1.0	1.0	9/41	19.35%	Efna1^Epha2;Thbs1^Sdc4;App^Cd74;Efna1^Epha4;Wnt5a^Fzd5;Pdgfc^Pdgfra;Igf1^Igf1r;Agrn^Dag1;Gas6^Mertk
prerank	GOBP_SMALL_MOLECULE_METABOLIC_PROCESS	0.4441820972738332	0.9251263424519037	0.6793587174348698	1.0	1.0	6/23	36.42%	App^Cd74;Entpd1^Adora2b;Nampt^Insr;Adipoq^Adipor1;Tnf^Tnfrsf1a;Adipoq^Adipor2
prerank	GOBP_POSITIVE_REGULATION_OF_CATALYTIC_ACTIVITY	0.41149638273622596	0.9244434919172403	0.7747747747747747	1.0	1.0	14/63	19.64%	Sema4d^Plxnb1;Efna3^Epha2;Efna1^Epha2;Wnt11^Fzd5;Thbs1^Sdc4;Efna3^Epha4;App^Cd74;Efna1^Epha4;Wnt5a^Fzd5;Pdgfc^Pdgfra;Igf1^Igf1r;Agrn^Dag1;Gas6^Mertk;Igf2^Igf1r
prerank	GOBP_POSITIVE_REGULATION_OF_LEUKOCYTE_MIGRATION	0.45904753454658265	0.9223794648059069	0.6509528585757272	1.0	1.0	2/15	12.32%	App^Cd74;Thbs1^Cd47
prerank	GOBP_REGULATION_OF_CHEMOTAXIS	0.43647659236627	0.921327517061223	0.7024048096192385	1.0	1.0	6/24	34.51%	Sema6b^Plxna4;App^Cd74;Sema6a^Plxna4;Ccl5^Ccr4;Sema5b^Plxna3;Fgf10^Fgfr1
prerank	GOBP_LEUKOCYTE_DIFFERENTIATION	0.44469489780642824	0.9204861014158588	0.6916916916916916	1.0	1.0	12/20	44.84%	Efna2^Epha2;App^Cd74;H2-Ab1^Cd4;Gas6^Mertk;H2-Aa^Cd4;H2-DMa^Cd4;Gas6^Axl;Jag2^Notch2;Dll1^Notch2;Dll4^Notch2;Flt3l^Flt3;Tnfsf11^Tnfrsf11b
prerank	GOBP_EPITHELIUM_DEVELOPMENT	0.40558470023475857	0.9177060236237752	0.8388388388388388	1.0	1.0	39/77	44.77%	Sema4c^Plxnb2;Mdk^Sdc4;Lama1^Dag1;Wnt11^Fzd5;Wnt11^Fzd6;Lamc1^Dag1;Hgf^Met;Tnc^Sdc4;Wnt5a^Fzd6;Efnb2^Epha4;Wnt5a^Fzd5;Sema5a^Plxna1;Col4a1^Cd44;Wnt11^Fzd3;Lamc1^Cd44;Igf1^Igf1r;Lama5^Dag1;Lama3^Dag1;Lamb2^Dag1;Wnt5a^Fzd3;Tnf^Tnfrsf1a;Epo^Epor;Fgf10^Fgfr1;Fgf8^Fgfr2;Jag1^Notch2;Wnt11^Fzd2;Jag2^Notch2;Lama5^Cd44;Fgf20^Fgfr2;Wnt11^Fzd4;Jag1^Notch1;Fgf20^Fgfr3;Dll1^Notch2;Dll4^Notch2;Jag2^Notch4;Dll3…
prerank	GOBP_AMEBOIDAL_TYPE_CELL_MIGRATION	0.4310518744486422	0.9160348143978655	0.7177177177177178	1.0	1.0	2/26	5.30%	Efna1^Epha2;Thbs1^Sdc4
prerank	GOBP_REGULATION_OF_BEHAVIOR	-0.31549520766773165	-0.9087423312883435	1.0	0.9204980842911878	0.89	17/17	68.62%	Insl5^Rxfp4;Ghrh^Ghrhr;Pmch^Mchr1;Grp^Grpr;Ghrh^Ghsr;Crh^Crhr1;Crh^Crhr2;Ucn^Crhr2;Penk^Oprl1;Ucn^Crhr1;Ghrl^Ghsr;Npy^Npy2r;Penk^Oprk1;Cck^Cckbr;Nps^Npsr1;Ins2^Insr;Nrxn1^Nlgn1
prerank	GOBP_REGULATION_OF_LEUKOCYTE_PROLIFERATION	0.43421541929466545	0.9080527414594005	0.7177177177177178	1.0	1.0	10/20	37.37%	Cd86^Ctla4;Cd80^Ctla4;Cd86^Cd28;Cd80^Cd28;H2-DMb1^Cd4;H2-Aa^Cd4;H2-DMb2^Cd4;Btla^Tnfrsf14;Icosl^Cd28;Icosl^Ctla4
prerank	GOBP_ORGAN_GROWTH	-0.34647137150466045	-0.8997233748271094	1.0	0.8969907407407407	0.89	18/18	65.54%	Fgf20^Fgfr1;Fgf9^Fgfr1;Lep^Lepr;Fgf8^Fgfr1;Fgf1^Fgfr1;Fgf7^Fgfr2;Fgf7^Fgfr1;Fgf1^Fgfr2;Fgf10^Fgfr2;Nppc^Npr2;Dll1^Notch1;Ncam1^Fgfr1;Fgf2^Fgfr2;Fgf2^Fgfr1;Fgf9^Fgfr2;Fgf20^Fgfr2;Fgf8^Fgfr2;Fgf10^Fgfr1
prerank	GOBP_ADAPTIVE_IMMUNE_RESPONSE_BASED_ON_SOMATIC_RECOMBINATION_OF_IMMUNE_RECEPTORS_BUILT_FROM_IMMUNOGLOBULIN_SUPERFAMILY_DOMAINS	0.42983311525227685	0.8994169255751753	0.7517517517517518	1.0	1.0	11/24	41.82%	H2-Ab1^Cd4;H2-Eb1^Cd4;H2-DMb1^Cd4;H2-Aa^Cd4;H2-DMa^Cd4;H2-K1^Cd8a;H2-DMb2^Cd4;H2-T23^Cd8a;Icosl^Cd28;Tnf^Tnfrsf1b;Jag1^Notch1
prerank	GOBP_LEUKOCYTE_PROLIFERATION	0.42290590170843556	0.895644539474183	0.7517517517517518	1.0	1.0	13/23	46.65%	Cd86^Ctla4;Cd80^Ctla4;Cd86^Cd28;Cd80^Cd28;H2-DMb1^Cd4;H2-Aa^Cd4;H2-DMb2^Cd4;Btla^Tnfrsf14;Icosl^Cd28;Icosl^Ctla4;Flt3l^Flt3;Efnb1^Ephb2;Tac1^Tacr1
prerank	REACTOME_IMMUNE_SYSTEM	0.3954980429624785	0.8940454480615959	0.8778778778778779	1.0	1.0	31/67	41.56%	Col1a2^Sdc1;Col1a1^Sdc1;Col2a1^Sdc1;App^Cd74;Cd86^Ctla4;Tnfsf12^Tnfrsf12a;Cd80^Ctla4;Cd86^Cd28;H2-Ab1^Cd4;H2-Eb1^Cd4;Cd80^Cd28;H2-K1^Cd8b1;H2-DMb1^Cd4;Col1a2^Cd44;H2-Aa^Cd4;H2-DMa^Cd4;Tnfsf14^Ltbr;H2-K1^Cd8a;Cxcl2^Cxcr2;Col1a1^Cd44;Tnf^Tnfrsf1a;H2-T23^Cd8b1;Cd274^Pdcd1;H2-T23^Cd8a;Icosl^Cd28;Retn^Cap1;Icosl^Icos;Icosl^Ctla4;Cxcl2^Cxcr1;Retn^Tlr4;Tnf^Tnfrsf1b
prerank	GOBP_DEFENSE_RESPONSE_TO_OTHER_ORGANISM	0.43677716682161083	0.8892733876659674	0.7161484453360081	1.0	1.0	6/16	29.00%	App^Cd74;H2-Ab1^Cd4;H2-Eb1^Cd4;H2-Aa^Cd4;H2-K1^Cd8a;Tnf^Tnfrsf1a
prerank	GOBP_GLAND_DEVELOPMENT	0.413415195510069	0.8835723602798212	0.7957957957957958	1.0	1.0	6/28	19.64%	Lama1^Dag1;Igf2^Igf2r;Hgf^Met;Igf1^Igf1r;Lama5^Dag1;Igf2^Igf1r
prerank	GOBP_REGULATION_OF_LEUKOCYTE_MIGRATION	0.42567582719283203	0.8783511408233826	0.7747747747747747	1.0	1.0	2/19	12.32%	App^Cd74;Thbs1^Cd47
prerank	GOBP_REGULATION_OF_ANATOMICAL_STRUCTURE_SIZE	0.43225569568216066	0.8769946286680818	0.7542627883650953	1.0	1.0	3/16	30.21%	Sema6b^Plxna4;Sema6a^Plxna4;Sema5b^Plxna3
prerank	GOBP_MORPHOGENESIS_OF_A_BRANCHING_STRUCTURE	0.41410180182662015	0.8761093058999089	0.8098098098098098	1.0	1.0	6/26	18.47%	Lama1^Dag1;Hgf^Met;Wnt5a^Fzd5;Sema5a^Plxna1;Col4a1^Cd44;Lama5^Dag1
prerank	HALLMARK_ALLOGRAFT_REJECTION	0.43131813630542093	0.8721862798154343	0.7570281124497992	1.0	1.0	8/16	38.93%	Cd86^Cd28;Cd80^Cd28;H2-Aa^Cd4;H2-DMa^Cd4;H2-DMb2^Cd4;Fasl^Fas;Icosl^Cd28;Gzma^F2r
prerank	GOCC_AXON	0.4327222829729916	0.8684146739593029	0.7632898696088265	1.0	1.0	4/15	30.14%	Lrrc4b^Ptprf;Agrn^Dag1;Ncam1^Ncam2;Cck^Cckar
prerank	GOBP_GLIOGENESIS	0.4312983184428431	0.867701253074482	0.8018108651911469	1.0	1.0	5/16	20.70%	Lamc3^Dag1;Lamb1^Dag1;Mdk^Ptprz1;Ptn^Ptprz1;Lamb2^Dag1
prerank	GOCC_PRESYNAPSE	0.41314703651103035	0.8675814950333042	0.8138138138138138	1.0	1.0	13/24	46.67%	Efnb3^Epha4;Efnb2^Epha4;Efnb1^Epha4;Entpd1^Adora2b;Entpd1^Adora1;Cck^Cckar;Penk^Oprm1;Entpd1^Adora2a;Penk^Oprd1;Efnb2^Ephb2;Efnb3^Ephb2;Efnb1^Ephb2;Ntf5^Ntrk2
prerank	GOBP_NEGATIVE_REGULATION_OF_DEVELOPMENTAL_PROCESS	0.3921903933778855	0.864905923203576	0.8998998998998999	1.0	1.0	26/46	51.60%	Efna3^Epha2;Efna1^Epha2;Efnb3^Epha4;Efna3^Epha4;App^Cd74;Efna1^Epha4;Col4a2^Cd44;Cd86^Ctla4;Mdk^Ptprz1;Ptn^Ptprz1;Adipoq^Adipor1;Fasl^Fas;Sema5b^Plxna3;Efnb3^Ephb1;Angpt2^Tek;Fgf10^Fgfr1;Efna3^Epha7;Jag1^Notch1;Efnb3^Ephb2;Fgf8^Fgfr3;Fgf23^Fgfr3;Ccl2^Ccr2;Gdf15^Tgfbr2;Jag1^Notch4;Efna1^Epha7;Jag1^Notch3
prerank	GOBP_RESPONSE_TO_OXYGEN_CONTAINING_COMPOUND	0.39737950098021085	0.863285381886435	0.8678678678678678	1.0	1.0	17/37	43.02%	Igf2^Igf2r;Hgf^Met;Grn^Sort1;Thbs1^Cd36;Efna5^Epha4;Pdgfc^Pdgfra;Igf1^Igf1r;Igf2^Igf1r;Adipoq^Adipor1;Psap^Gpr37l1;Psap^Gpr37;Nrxn1^Nlgn1;Gas6^Axl;Retn^Tlr4;Tnf^Tnfrsf1b;Jag1^Notch1;Adm^Calcr
prerank	GOBP_NEGATIVE_REGULATION_OF_RESPONSE_TO_STIMULUS	0.39026579876409806	0.8616596511305019	0.9209209209209209	1.0	1.0	25/52	45.56%	Efna1^Epha2;Wnt11^Fzd6;Hgf^Met;Wnt5a^Fzd6;App^Cd74;Efna1^Epha4;Thbs1^Cd47;Igf1^Igf1r;Pros1^Tyro3;Igf2^Igf1r;Adipoq^Adipor1;Psap^Gpr37l1;Mif^Ackr3;Nrxn1^Nlgn3;Tnf^Tnfrsf1a;Sema5b^Plxna3;Psap^Gpr37;Epo^Epor;Cxcl12^Ackr3;Mdk^Ncl;Tnf^Tnfrsf1b;F2^F2rl1;Pdgfa^Pdgfra;Dll4^Notch4;Kng2^Bdkrb2
prerank	GOCC_NEURON_PROJECTION	0.3948757458399401	0.8614624021015135	0.8678678678678678	1.0	1.0	20/39	52.53%	Lrrc4b^Ptprf;Lama2^Dag1;Efnb2^Ephb3;Efnb2^Epha4;Agrn^Dag1;Ncam1^Ncam2;Entpd1^Adora1;Nrxn1^Nlgn3;Cck^Cckar;Nrxn1^Nlgn1;Penk^Oprm1;Entpd1^Adora2a;Efnb2^Ephb1;Penk^Oprd1;Efnb2^Ephb2;Tac1^Tacr1;Ccl2^Ccr2;Pdyn^Oprd1;Nrxn1^Nlgn2;Calca^Calcr
prerank	GOBP_ANIMAL_ORGAN_MORPHOGENESIS	0.3748133924855511	0.8612780848564277	0.9669669669669669	1.0	1.0	59/103	56.48%	Efna1^Epha2;Lama1^Dag1;Wnt11^Fzd5;Wnt11^Fzd6;Hgf^Met;Wnt5a^Fzd6;Wnt5a^Fzd5;Lamb1^Dag1;Hspg2^Dag1;Wnt11^Fzd3;Pdgfc^Pdgfra;Igf1^Igf1r;Lama5^Dag1;Col1a2^Cd44;Igf2^Igf1r;Wnt5a^Fzd3;Col1a1^Cd44;Lamb1^Cd44;Epo^Epor;Fgf10^Fgfr1;Fgf8^Fgfr2;Jag1^Notch2;Fgf16^Fgfr2;Wnt11^Fzd2;Jag2^Notch2;Lama5^Cd44;Fgf20^Fgfr2;Fgf5^Fgfr3;Efnb2^Ephb1;Fgf9^Fgfr2;Jag1^Notch1;Fgf15^Fgfr3;Fgf4^Fgfr3;Fgf20^Fgfr3;Dll1^Notch2;Efnb…
prerank	GOBP_ADAPTIVE_IMMUNE_RESPONSE	0.3941864231920877	0.8609157138805782	0.8888888888888888	1.0	1.0	18/40	41.82%	Cd86^Ctla4;Cd86^Cd28;H2-Ab1^Cd4;H2-Eb1^Cd4;H2-K1^Cd8b1;H2-DMb1^Cd4;H2-Aa^Cd4;H2-DMa^Cd4;H2-K1^Cd8a;H2-DMb2^Cd4;H2-T23^Cd8b1;Cd274^Pdcd1;Btla^Tnfrsf14;H2-T23^Cd8a;Icosl^Cd28;Icosl^Ctla4;Tnf^Tnfrsf1b;Jag1^Notch1
prerank	GOBP_FOREBRAIN_DEVELOPMENT	0.4234226724738107	0.8551236955946662	0.794383149448345	1.0	1.0	10/15	54.33%	Sema6b^Plxna4;Sema5a^Plxna1;Mdk^Alk;Fgf10^Fgfr1;Fgf8^Fgfr2;Fgf8^Fgfr3;Fgf2^Fgfr1;Fgf2^Fgfr2;Ncam1^Fgfr1;Fgf2^Fgfr3
prerank	GOBP_AMIDE_TRANSPORT	-0.3023689113654512	-0.8476030591307593	0.75	0.9444444444444444	0.96	16/16	69.92%	Lep^Lepr;Avp^Avpr1a;Ghrh^Ghrhr;Ghrh^Ghsr;Crh^Crhr1;Crh^Crhr2;Ucn^Crhr2;Ucn^Crhr1;F2^F2rl2;Bdnf^Ntrk2;Gip^Gipr;Ghrl^Ghsr;Efna5^Epha5;Cck^Cckbr;F2^F2rl1;Cck^Cckar
prerank	BMI1_TARGET_GENES	0.41213122116564815	0.8475675561711395	0.8256513026052105	1.0	1.0	10/19	46.81%	Wnt11^Fzd6;Wnt5a^Fzd6;Mdk^Ptprz1;Angptl4^Cdh11;Nrxn1^Nlgn1;Mpz^Mpzl1;Fgf5^Fgfr3;Fgf9^Fgfr2;Fgf4^Fgfr3;Fgf5^Fgfr2
prerank	GOBP_NEGATIVE_REGULATION_OF_MULTICELLULAR_ORGANISMAL_PROCESS	0.37365107771907285	0.8475382663840113	0.972972972972973	1.0	1.0	50/85	56.82%	Efna3^Epha2;Efna1^Epha2;Mdk^Sdc4;Thbs1^Sdc4;Ptn^Sdc4;Hgf^Met;Efnb3^Epha4;Efna3^Epha4;App^Cd74;Efna1^Epha4;Col4a2^Cd44;Lama4^Cd44;Cd86^Ctla4;Cd80^Ctla4;Pros1^Tyro3;Gas6^Mertk;Fn1^Cd44;Adipoq^Adipor1;Pros1^Axl;Fasl^Fas;Tnf^Tnfrsf1a;Sema5b^Plxna3;Cd274^Pdcd1;Btla^Tnfrsf14;Gas6^Axl;Angpt2^Tek;Efna3^Epha7;Retn^Tlr4;Tnf^Tnfrsf1b;F2^F2rl1;Adm^Calcr;Efnb3^Ephb2;Pdgfa^Pdgfra;Fgf8^Fgfr3;Fgf23^Fgfr3;Ccl2^Cc…
prerank	GOBP_POSITIVE_REGULATION_OF_CHEMOTAXIS	0.41488097342749514	0.8427198516482256	0.8415245737211635	1.0	1.0	7/17	55.55%	App^Cd74;Ccl5^Ccr4;Fgf10^Fgfr1;Ccl2^Ccr2;Ccl5^Ccr1;Fgf2^Fgfr1;Cx3cl1^Cx3cr1
prerank	GOBP_RESPONSE_TO_NITROGEN_COMPOUND	0.41441427475311754	0.8425655446236359	0.827482447342026	1.0	1.0	5/17	23.27%	Thbs1^Cd36;Pdgfc^Pdgfra;Igf1^Igf1r;Igf2^Igf1r;Adipoq^Adipor1
prerank	GOBP_CELL_CELL_SIGNALING	0.36431285619431075	0.8404865487418193	0.982982982982983	1.0	1.0	20/115	19.00%	Tnr^Sdc1;Tnc^Sdc1;Mdk^Sdc1;Tnn^Sdc1;Col1a1^Sdc1;Ptn^Sdc1;Wnt11^Fzd5;Lama2^Dag1;Wnt11^Fzd6;Hgf^Met;Efnb3^Epha4;Wnt5a^Fzd6;Wnt5a^Fzd5;Entpd1^Adora2b;Lama2^Cd44;Wnt11^Fzd3;Efna5^Epha4;Spp1^Cd44;Igf1^Igf1r;Agrn^Dag1
prerank	GOBP_REGULATION_OF_RESPONSE_TO_EXTERNAL_STIMULUS	0.3755041974197057	0.8375844962942832	0.960960960960961	1.0	1.0	16/63	30.21%	Sema6b^Plxna4;Hgf^Met;Efnb2^Epha4;App^Cd74;Thbs1^Cd36;Thbs1^Cd47;Cd86^Cd28;Igf1^Igf1r;Sema6a^Plxna4;Pros1^Tyro3;Igf2^Igf1r;Fn1^Cd44;Ccl5^Ccr4;Nrxn1^Nlgn3;Tnf^Tnfrsf1a;Sema5b^Plxna3
prerank	REACTOME_NEGATIVE_REGULATION_OF_THE_PI3K_AKT_NETWORK	0.37692144600972566	0.8367590482931525	0.9429429429429429	1.0	1.0	19/49	55.95%	Hgf^Met;Cd86^Cd28;Cd80^Cd28;Fgf10^Fgfr1;Fgf5^Fgfr3;Fgf15^Fgfr3;Fgf4^Fgfr3;Fgf20^Fgfr3;Pdgfa^Pdgfra;Fgf8^Fgfr3;Fgf6^Fgfr3;Fgf23^Fgfr3;Epgn^Egfr;Fgf17^Fgfr3;Fgf16^Fgfr3;Fgf2^Fgfr1;Fgf2^Fgfr3;Ins2^Insr;Fgf1^Fgfr3
prerank	REACTOME_INTRACELLULAR_SIGNALING_BY_SECOND_MESSENGERS	0.37692144600972566	0.8367590482931525	0.9429429429429429	1.0	1.0	19/49	55.95%	Hgf^Met;Cd86^Cd28;Cd80^Cd28;Fgf10^Fgfr1;Fgf5^Fgfr3;Fgf15^Fgfr3;Fgf4^Fgfr3;Fgf20^Fgfr3;Pdgfa^Pdgfra;Fgf8^Fgfr3;Fgf6^Fgfr3;Fgf23^Fgfr3;Epgn^Egfr;Fgf17^Fgfr3;Fgf16^Fgfr3;Fgf2^Fgfr1;Fgf2^Fgfr3;Ins2^Insr;Fgf1^Fgfr3
prerank	GOBP_POSITIVE_REGULATION_OF_MULTICELLULAR_ORGANISMAL_PROCESS	0.35737151061915073	0.8364334357194391	0.997997997997998	1.0	1.0	36/176	21.49%	Sema4a^Plxnb1;Sema4d^Plxnb1;Sema4a^Plxnb2;Lrrc4b^Ptprf;Sema4d^Plxnb2;Wnt11^Fzd5;Hgf^Met;Efnb3^Epha4;Efnb2^Ephb3;Efnb2^Epha4;App^Cd74;Efnb1^Ephb3;Wnt5a^Fzd5;Efnb3^Ephb3;Thbs1^Cd36;Efnb1^Epha4;Sema5a^Plxna1;Thbs1^Cd47;Sema4d^Plxnb3;Wnt11^Fzd3;Sema4a^Plxnb3;Efna5^Epha4;Mdk^Ptprz1;Cd86^Cd28;Pdgfc^Pdgfra;Igf1^Igf1r;H2-Ab1^Cd4;H2-Eb1^Cd4;Cd80^Cd28;H2-DMb1^Cd4;Agrn^Dag1;H2-Aa^Cd4;Igf2^Igf1r;Ptn^Ptprz1;H…
prerank	GOBP_EPITHELIAL_CELL_DIFFERENTIATION	0.38937428443381406	0.8363983070639494	0.8948948948948949	1.0	1.0	25/31	57.73%	Wnt11^Fzd5;Wnt5a^Fzd5;Tnf^Tnfrsf1a;Fgf10^Fgfr1;Fgf8^Fgfr2;Jag1^Notch2;Wnt11^Fzd2;Jag2^Notch2;Fgf20^Fgfr2;Wnt11^Fzd4;Jag1^Notch1;Fgf20^Fgfr3;Dll1^Notch2;Jag2^Notch4;Fgf8^Fgfr3;Jag1^Notch4;Jag2^Notch1;Fgf2^Fgfr1;Fgf2^Fgfr2;Fgf2^Fgfr3;Wnt5a^Fzd2;Dll1^Notch1;Nppc^Npr2;Wnt11^Fzd7;Dll1^Notch4
prerank	GOBP_REGULATION_OF_IMMUNE_SYSTEM_PROCESS	0.3660525508905941	0.8356268349486712	0.982982982982983	1.0	1.0	48/94	50.41%	Mdk^Sdc4;Thbs1^Sdc4;Ptn^Sdc4;App^Cd74;Wnt5a^Fzd5;Thbs1^Cd36;Thbs1^Cd47;Cd86^Ctla4;Cd80^Ctla4;Cd86^Cd28;H2-Ab1^Cd4;H2-Eb1^Cd4;Cd80^Cd28;H2-K1^Cd8b1;H2-DMb1^Cd4;Gas6^Mertk;H2-Aa^Cd4;H2-DMa^Cd4;H2-K1^Cd8a;Fn1^Cd44;H2-DMb2^Cd4;H2-T23^Cd8b1;Cd274^Pdcd1;Btla^Tnfrsf14;Gas6^Axl;H2-T23^Cd8a;Jag1^Notch2;Icosl^Cd28;Icosl^Icos;Icosl^Ctla4;Sele^Ceacam1;Efnb3^Ephb4;Tnf^Tnfrsf1b;Dll1^Notch2;Efnb2^Ephb2;Efnb3^Ep…
prerank	GOBP_BIOLOGICAL_PROCESS_INVOLVED_IN_INTERSPECIES_INTERACTION_BETWEEN_ORGANISMS	0.3894988301079858	0.8354458608894315	0.9079079079079079	1.0	1.0	8/32	21.60%	Igf2^Igf2r;App^Cd74;Wnt5a^Fzd5;Gzma^F2rl1;H2-Ab1^Cd4;H2-Eb1^Cd4;H2-Aa^Cd4;H2-K1^Cd8a
prerank	GOBP_REGULATION_OF_DEVELOPMENTAL_GROWTH	0.39426636272666293	0.8346907136181417	0.8828828828828829	1.0	1.0	17/26	56.16%	Sema6b^Plxna4;Igf1^Igf1r;Sema6a^Plxna4;Igf2^Igf1r;Sema5b^Plxna3;Fgf8^Fgfr2;Fgf20^Fgfr2;Fgf9^Fgfr2;Fgf20^Fgfr3;Fgf8^Fgfr3;Cga^Tshr;Gdf15^Tgfbr2;Fgf2^Fgfr1;Fgf2^Fgfr2;Ncam1^Fgfr1;Fgf2^Fgfr3;Dll1^Notch1
prerank	GOBP_SENSORY_ORGAN_DEVELOPMENT	0.38784295587107775	0.83308073584168	0.9029029029029029	1.0	1.0	23/31	56.48%	Ptn^Sdc4;Wnt5a^Fzd6;Wnt5a^Fzd5;Wnt5a^Fzd3;Fgf10^Fgfr1;Fgf8^Fgfr2;Jag1^Notch2;Jag2^Notch2;Fgf20^Fgfr2;Fgf9^Fgfr2;Jag1^Notch1;Fgf20^Fgfr3;Dll1^Notch2;Dll4^Notch2;Fgf8^Fgfr3;Ntf5^Ntrk2;Jag2^Notch1;Fgf2^Fgfr1;Fgf2^Fgfr2;Fgf2^Fgfr3;Wnt5a^Fzd2;Dll1^Notch1;Dll4^Notch1
prerank	GOBP_INFLAMMATORY_RESPONSE	0.3734078191424146	0.8322743808200858	0.9569569569569569	1.0	1.0	5/62	2.70%	Fn1^Sdc1;Thbs1^Sdc1;Tnc^Sdc1;Mdk^Sdc1;Ptn^Sdc1
prerank	GOBP_POSITIVE_REGULATION_OF_MOLECULAR_FUNCTION	0.3646703705567113	0.8305940919923088	0.977977977977978	1.0	1.0	15/81	19.64%	Sema4d^Plxnb1;Efna3^Epha2;Efna1^Epha2;Wnt11^Fzd5;Thbs1^Sdc4;Efna3^Epha4;App^Cd74;Efna1^Epha4;Wnt5a^Fzd5;Thbs1^Cd36;Pdgfc^Pdgfra;Igf1^Igf1r;Agrn^Dag1;Gas6^Mertk;Igf2^Igf1r
prerank	GOBP_ENZYME_LINKED_RECEPTOR_PROTEIN_SIGNALING_PATHWAY	0.3573687492112901	0.8291273177674544	0.997997997997998	1.0	1.0	86/142	60.11%	Efna4^Epha2;Efna2^Epha2;Efna3^Epha2;Efna1^Epha2;Efna5^Epha2;Efna4^Epha4;Hgf^Met;Efnb3^Epha4;Efnb2^Ephb3;Efna2^Epha4;Efnb2^Epha4;Efna3^Epha4;Efna1^Epha4;Efnb1^Ephb3;Efnb3^Ephb3;Efnb1^Epha4;Efna5^Epha4;Pdgfc^Pdgfra;Igf1^Igf1r;Gas6^Mertk;Igf2^Igf1r;Adipoq^Adipor1;Efna4^Epha5;Efna4^Epha1;Efnb3^Ephb1;Gas6^Axl;Efna1^Epha5;Angpt2^Tek;Fgf10^Fgfr1;Fgf8^Fgfr2;Fgf16^Fgfr2;Efna4^Epha7;Efna3^Epha7;Efna3^Epha1…
prerank	GOBP_TRANSMEMBRANE_RECEPTOR_PROTEIN_TYROSINE_KINASE_SIGNALING_PATHWAY	0.3574832267901009	0.8286245058101958	0.994994994994995	1.0	1.0	81/134	60.11%	Efna4^Epha2;Efna2^Epha2;Efna3^Epha2;Efna1^Epha2;Efna5^Epha2;Efna4^Epha4;Hgf^Met;Efnb3^Epha4;Efnb2^Ephb3;Efna2^Epha4;Efnb2^Epha4;Efna3^Epha4;Efna1^Epha4;Efnb1^Ephb3;Efnb3^Ephb3;Efnb1^Epha4;Efna5^Epha4;Pdgfc^Pdgfra;Igf1^Igf1r;Igf2^Igf1r;Adipoq^Adipor1;Efna4^Epha5;Efna4^Epha1;Efnb3^Ephb1;Efna1^Epha5;Angpt2^Tek;Fgf10^Fgfr1;Fgf8^Fgfr2;Fgf16^Fgfr2;Efna4^Epha7;Efna3^Epha7;Efna3^Epha1;Fgf20^Fgfr2;Efnb3^E…
prerank	GOBP_REGULATION_OF_GROWTH	0.38835796321799676	0.8285980777103811	0.9069069069069069	1.0	1.0	18/29	56.16%	Sema6b^Plxna4;Igf1^Igf1r;Sema6a^Plxna4;Igf2^Igf1r;Fn1^Cd44;Sema5b^Plxna3;Fgf8^Fgfr2;Fgf20^Fgfr2;Fgf9^Fgfr2;Fgf20^Fgfr3;Fgf8^Fgfr3;Cga^Tshr;Gdf15^Tgfbr2;Fgf2^Fgfr1;Fgf2^Fgfr2;Ncam1^Fgfr1;Fgf2^Fgfr3;Dll1^Notch1
prerank	GOBP_CELL_CYCLE	0.40441321791076534	0.8279617317051484	0.8416833667334669	1.0	1.0	13/17	59.63%	Igf1^Igf1r;Igf2^Igf1r;Wnt5a^Fzd3;Fgf10^Fgfr1;Fgf8^Fgfr2;Fgf8^Fgfr3;Epgn^Egfr;Fgf2^Fgfr1;Fgf2^Fgfr2;Fgf2^Fgfr3;Ins2^Insr;Nppc^Npr2;Fgf10^Fgfr2
prerank	GOBP_HEMOPOIESIS	0.3806472957606159	0.8273180025098591	0.9409409409409409	1.0	1.0	19/38	44.84%	Efna2^Epha2;App^Cd74;Wnt5a^Fzd5;Mdk^Ptprz1;H2-Ab1^Cd4;Gas6^Mertk;H2-Aa^Cd4;Ptn^Ptprz1;H2-DMa^Cd4;Gas6^Axl;Epo^Epor;Angpt2^Tek;Jag1^Notch2;Jag2^Notch2;Jag1^Notch1;Dll1^Notch2;Dll4^Notch2;Flt3l^Flt3;Tnfsf11^Tnfrsf11b
prerank	GOBP_EMBRYO_DEVELOPMENT_ENDING_IN_BIRTH_OR_EGG_HATCHING	0.39849269684024574	0.822819435396436	0.8908908908908909	1.0	1.0	15/21	56.16%	Sema4c^Plxnb2;Wnt5a^Fzd6;Wnt5a^Fzd5;Wnt5a^Fzd3;Fgf8^Fgfr2;Jag2^Notch2;Fgf9^Fgfr2;Dll1^Notch2;Dll3^Notch2;Jag2^Notch1;Fgf2^Fgfr1;Fgf2^Fgfr2;Wnt5a^Fzd2;Dll3^Notch1;Dll1^Notch1
prerank	GOBP_POSITIVE_REGULATION_OF_GROWTH	0.41040622400372284	0.8215008004151086	0.844689378757515	1.0	1.0	8/15	56.16%	Igf1^Igf1r;Igf2^Igf1r;Fgf8^Fgfr2;Fgf9^Fgfr2;Fgf2^Fgfr1;Fgf2^Fgfr2;Ncam1^Fgfr1;Dll1^Notch1
prerank	GOBP_CIRCULATORY_SYSTEM_DEVELOPMENT	0.36044358330288706	0.821058604837741	0.990990990990991	1.0	1.0	58/92	60.27%	Efna3^Epha2;Efna1^Epha2;Wnt11^Fzd5;Hgf^Met;Efnb2^Ephb3;Wnt5a^Fzd5;Tnfsf12^Tnfrsf12a;Sema6a^Plxna4;Tnf^Tnfrsf1a;Efna1^Epha5;Epo^Epor;Angpt2^Tek;Fgf10^Fgfr1;Fgf8^Fgfr2;Wnt11^Fzd8;Jag1^Notch2;Wnt11^Fzd2;Efna3^Epha1;Fgf20^Fgfr2;Wnt11^Fzd4;Efnb2^Ephb1;Fgf9^Fgfr2;Cxcl12^Ackr3;Mdk^Ncl;Tnf^Tnfrsf1b;Jag1^Notch1;Dll1^Notch2;Efna3^Epha5;Efnb2^Ephb2;Dll4^Notch2;Pdgfa^Pdgfra;Dll4^Notch4;Ccl2^Ccr2;Epgn^Egfr;Pt…
prerank	WP_FOCAL_ADHESION_PI3KAKTMTOR_SIGNALING_PATHWAY	0.3640326474229412	0.8192550537429554	0.977977977977978	1.0	1.0	40/67	61.44%	Efna4^Epha2;Efna2^Epha2;Efna3^Epha2;Efna1^Epha2;Efna5^Epha2;Hgf^Met;Pdgfc^Pdgfra;Igf1^Igf1r;Epo^Epor;Angpt2^Tek;Fgf10^Fgfr1;Fgf8^Fgfr2;Fgf16^Fgfr2;Fgf20^Fgfr2;Fgf9^Fgfr2;Fgf15^Fgfr3;Fgf4^Fgfr3;Fgf20^Fgfr3;Pdgfa^Pdgfra;Fgf8^Fgfr3;Fgf17^Fgfr2;Fgf6^Fgfr3;Fgf17^Fgfr3;Fgf16^Fgfr3;Fgf2^Fgfr1;Fgf4^Fgfr2;Fgf2^Fgfr2;Fgf15^Fgfr2;Fgf2^Fgfr3;Ins2^Insr;Fgf22^Fgfr2;Fgf1^Fgfr3;Ngf^Ngfr;Prl^Prlr;Fgf6^Fgfr2;Angpt…
prerank	GOBP_REGULATION_OF_CELL_CYCLE	0.4047309312660574	0.8168546885953547	0.8416833667334669	1.0	1.0	13/15	59.63%	Igf1^Igf1r;Igf2^Igf1r;Wnt5a^Fzd3;Fgf10^Fgfr1;Fgf8^Fgfr2;Fgf8^Fgfr3;Epgn^Egfr;Fgf2^Fgfr1;Fgf2^Fgfr2;Fgf2^Fgfr3;Ins2^Insr;Nppc^Npr2;Fgf10^Fgfr2
prerank	REACTOME_SIGNALING_BY_RECEPTOR_TYROSINE_KINASES	0.36219062252711937	0.8129731370371919	0.97997997997998	1.0	1.0	25/60	55.95%	Hgf^Met;Mdk^Alk;Mdk^Ptprz1;Pdgfc^Pdgfra;Igf1^Igf1r;Ptn^Alk;Igf2^Igf1r;Ptn^Ptprz1;Fgf10^Fgfr1;Fgf5^Fgfr3;Fgf15^Fgfr3;Fgf4^Fgfr3;Fgf20^Fgfr3;Pdgfa^Pdgfra;Fgf8^Fgfr3;Fgf6^Fgfr3;Fgf23^Fgfr3;Ntf5^Ntrk2;Epgn^Egfr;Fgf17^Fgfr3;Fgf16^Fgfr3;Fgf2^Fgfr1;Fgf2^Fgfr3;Ins2^Insr;Fgf1^Fgfr3
prerank	GOBP_POSITIVE_REGULATION_OF_IMMUNE_SYSTEM_PROCESS	0.362221075686581	0.8123161032331621	0.974974974974975	1.0	1.0	29/64	47.04%	App^Cd74;Wnt5a^Fzd5;Thbs1^Cd36;Thbs1^Cd47;Cd86^Ctla4;Cd80^Ctla4;Cd86^Cd28;H2-Ab1^Cd4;H2-Eb1^Cd4;Cd80^Cd28;H2-DMb1^Cd4;H2-Aa^Cd4;H2-DMa^Cd4;H2-K1^Cd8a;H2-DMb2^Cd4;Gas6^Axl;H2-T23^Cd8a;Icosl^Cd28;Icosl^Icos;Icosl^Ctla4;Efnb3^Ephb4;Efnb2^Ephb2;Efnb3^Ephb2;Efnb1^Ephb2;Efnb3^Ephb6;H2-Ob^Cd4;Tac1^Tacr1;Anxa1^Fpr1;Ccl2^Ccr2
prerank	GOBP_EAR_DEVELOPMENT	0.39205694641880917	0.8111755227256551	0.9019019019019019	1.0	1.0	17/21	60.91%	Wnt5a^Fzd6;Wnt5a^Fzd3;Fgf10^Fgfr1;Fgf8^Fgfr2;Fgf20^Fgfr2;Fgf9^Fgfr2;Jag1^Notch1;Fgf20^Fgfr3;Fgf8^Fgfr3;Jag2^Notch1;Fgf2^Fgfr1;Fgf2^Fgfr2;Fgf2^Fgfr3;Wnt5a^Fzd2;Dll1^Notch1;Fgf10^Fgfr2;Fgf9^Fgfr3
prerank	GOCC_SOMATODENDRITIC_COMPARTMENT	0.3774705751802623	0.808596838189607	0.924924924924925	1.0	1.0	19/29	56.64%	Efna2^Epha4;Efnb2^Epha4;Igf1^Igf1r;Entpd1^Adora1;Nrxn1^Nlgn3;Nrxn1^Nlgn1;Penk^Oprm1;Entpd1^Adora2a;Penk^Oprd1;Tnf^Tnfrsf1b;Efna2^Epha5;Efnb2^Ephb2;Tac1^Tacr1;Ccl2^Ccr2;Pdyn^Oprd1;Nrxn1^Nlgn2;Calca^Calcr;Cx3cl1^Cx3cr1;Efna2^Epha7
prerank	GOBP_APOPTOTIC_PROCESS	0.3543497310647493	0.8066205602755706	0.990990990990991	1.0	1.0	32/77	42.54%	Efna1^Epha2;Wnt11^Fzd5;Grn^Sort1;App^Cd74;Wnt5a^Fzd5;Wnt11^Fzd3;Tnfsf10^Tnfrsf10b;Mdk^Ptprz1;Tnfsf12^Tnfrsf12a;Spp1^Cd44;Igf1^Igf1r;Gas6^Mertk;Ptn^Ptprz1;Wnt5a^Fzd3;Fn1^Cd44;Mif^Ackr3;Fasl^Fas;Tnf^Tnfrsf1a;Cd274^Pdcd1;Gas6^Axl;Epo^Epor;Fgf10^Fgfr1;Fgf8^Fgfr2;Jag2^Notch2;Gzma^F2r;Fgf20^Fgfr2;Cxcl12^Ackr3;Mdk^Ncl;Tnf^Tnfrsf1b;Fgf4^Fgfr3;Fgf20^Fgfr3;Dll1^Notch2
prerank	GOBP_BRANCHING_MORPHOGENESIS_OF_AN_EPITHELIAL_TUBE	0.39953622267310435	0.8062866272841521	0.8853118712273642	1.0	1.0	12/16	59.95%	Lama1^Dag1;Col4a1^Cd44;Lama5^Dag1;Fgf8^Fgfr2;Lama5^Cd44;Dll4^Notch4;Fgf2^Fgfr2;Dll4^Notch1;Angpt1^Tek;Agt^Agtr1a;Fgf10^Fgfr2;Fgf1^Fgfr2
prerank	GOBP_PATTERN_SPECIFICATION_PROCESS	0.3881220018822777	0.8050947730421555	0.8988988988988988	1.0	1.0	14/20	59.95%	Wnt11^Fzd5;Wnt5a^Fzd5;Fgf10^Fgfr1;Fgf8^Fgfr2;Dll1^Notch2;Dll4^Notch2;Dll3^Notch2;Fgf2^Fgfr1;Fgf2^Fgfr2;Dll3^Notch1;Dll1^Notch1;Dll4^Notch1;Fgf10^Fgfr2;Fgf1^Fgfr2
prerank	GOBP_VASCULATURE_DEVELOPMENT	0.3562787794022827	0.804876995496838	0.993993993993994	1.0	1.0	48/76	60.27%	Efna3^Epha2;Efna1^Epha2;Wnt11^Fzd5;Efnb2^Ephb3;Wnt5a^Fzd5;Tnfsf12^Tnfrsf12a;Tnf^Tnfrsf1a;Efna1^Epha5;Epo^Epor;Angpt2^Tek;Fgf10^Fgfr1;Fgf8^Fgfr2;Wnt11^Fzd8;Jag1^Notch2;Efna3^Epha1;Wnt11^Fzd4;Efnb2^Ephb1;Fgf9^Fgfr2;Cxcl12^Ackr3;Mdk^Ncl;Jag1^Notch1;Dll1^Notch2;Efna3^Epha5;Efnb2^Ephb2;Dll4^Notch2;Pdgfa^Pdgfra;Dll4^Notch4;Ccl2^Ccr2;Ptn^Ncl;Jag1^Notch4;Jag1^Notch3;Fgf2^Fgfr1;Fgf2^Fgfr2;Efna1^Epha1;Cx3c…
prerank	GOBP_BLOOD_VESSEL_MORPHOGENESIS	0.356634131414533	0.8046653405789552	0.992992992992993	1.0	1.0	48/74	60.27%	Efna3^Epha2;Efna1^Epha2;Wnt11^Fzd5;Efnb2^Ephb3;Wnt5a^Fzd5;Tnfsf12^Tnfrsf12a;Tnf^Tnfrsf1a;Efna1^Epha5;Epo^Epor;Angpt2^Tek;Fgf10^Fgfr1;Fgf8^Fgfr2;Wnt11^Fzd8;Jag1^Notch2;Efna3^Epha1;Wnt11^Fzd4;Efnb2^Ephb1;Fgf9^Fgfr2;Cxcl12^Ackr3;Mdk^Ncl;Jag1^Notch1;Dll1^Notch2;Efna3^Epha5;Efnb2^Ephb2;Dll4^Notch2;Pdgfa^Pdgfra;Dll4^Notch4;Ccl2^Ccr2;Ptn^Ncl;Jag1^Notch4;Jag1^Notch3;Fgf2^Fgfr1;Fgf2^Fgfr2;Efna1^Epha1;Cx3c…
prerank	GOBP_RESPONSE_TO_CYTOKINE	0.37887525246578335	0.8042920813948219	0.9448897795591182	1.0	1.0	16/29	50.41%	App^Cd74;H2-Ab1^Cd4;H2-Eb1^Cd4;H2-Aa^Cd4;Cxcl2^Cxcr2;Adipoq^Adipor1;Tnf^Tnfrsf1a;Gas6^Axl;Epo^Epor;Adipoq^Adipor2;Sele^Ceacam1;Cxcl16^Cxcr6;Cxcl12^Ackr3;Ccl2^Ccr2;Thpo^Mpl;Ccl5^Ccr1
prerank	GOMF_SIGNALING_RECEPTOR_BINDING	0.34630774144154197	0.8036530960348558	1.0	1.0	1.0	72/126	57.73%	Lrrc4b^Ptprf;Efna4^Epha4;Efnb3^Epha4;Efna2^Epha4;Efnb2^Epha4;Efna3^Epha4;App^Cd74;Efna1^Epha4;Thbs1^Cd36;Efnb1^Epha4;Lama2^Cd44;Lama4^Cd44;Efna5^Epha4;Mdk^Ptprz1;Pdgfc^Pdgfra;Spp1^Cd44;Igf1^Igf1r;H2-Eb1^Cd4;H2-K1^Cd8b1;Igf2^Igf1r;Ptn^Ptprz1;Nampt^Insr;Fn1^Cd44;Lamb1^Cd44;Nrxn1^Nlgn3;H2-T23^Cd8b1;Nrxn1^Nlgn1;Fgf10^Fgfr1;Wnt11^Fzd8;Efna4^Epha7;Efna3^Epha7;Lama5^Cd44;Penk^Oprd1;Retn^Tlr4;Mdk^Ncl;Jag…
prerank	GOBP_HEART_DEVELOPMENT	0.3747528681999563	0.8033092382565635	0.9479479479479479	1.0	1.0	22/33	60.27%	Epo^Epor;Fgf8^Fgfr2;Jag1^Notch2;Wnt11^Fzd2;Fgf20^Fgfr2;Fgf9^Fgfr2;Jag1^Notch1;Dll1^Notch2;Dll4^Notch2;Fgf2^Fgfr1;Fgf2^Fgfr2;Fgf15^Fgfr2;Ncam1^Fgfr1;Wnt5a^Fzd2;Dll1^Notch1;Dll4^Notch1;Wnt11^Fzd7;Angpt1^Tek;Agt^Agtr1a;Fgf1^Fgfr2;Efnb2^Ephb4;Apln^Aplnr
prerank	GOBP_DEFENSE_RESPONSE	0.35165427743147454	0.7989216571686701	0.994994994994995	1.0	1.0	15/84	22.74%	Fn1^Sdc1;Thbs1^Sdc1;Tnc^Sdc1;Mdk^Sdc1;Ptn^Sdc1;App^Cd74;Thbs1^Cd36;Thbs1^Cd47;Cd86^Cd28;H2-Ab1^Cd4;H2-Eb1^Cd4;H2-Aa^Cd4;H2-K1^Cd8a;Cxcl2^Cxcr2;Fn1^Cd44
prerank	GOBP_REGULATION_OF_CELL_DEATH	0.34813059865417606	0.7965563761620665	0.996996996996997	1.0	1.0	56/86	60.51%	Hgf^Met;Grn^Sort1;App^Cd74;Thbs1^Cd36;Wnt11^Fzd3;Tnfsf10^Tnfrsf10b;Mdk^Ptprz1;Spp1^Cd44;Igf1^Igf1r;Gas6^Mertk;Ptn^Ptprz1;Wnt5a^Fzd3;Fn1^Cd44;Psap^Gpr37l1;Mif^Ackr3;Fasl^Fas;Tnf^Tnfrsf1a;Cd274^Pdcd1;Psap^Gpr37;Gas6^Axl;Epo^Epor;Fgf10^Fgfr1;Fgf8^Fgfr2;Gzma^F2r;Fgf20^Fgfr2;Efnb2^Ephb1;Cxcl12^Ackr3;Mdk^Ncl;Tnf^Tnfrsf1b;Fgf4^Fgfr3;Fgf20^Fgfr3;Dll1^Notch2;Adm^Calcr;Fgf8^Fgfr3;Ntf5^Ntrk2;Lta^Tnfrsf1a;Pt…
prerank	REACTOME_SIGNALING_BY_TYPE_1_INSULIN_LIKE_GROWTH_FACTOR_1_RECEPTOR_IGF1R	0.3614103380963914	0.7957233703400408	0.97997997997998	1.0	1.0	15/43	55.95%	Igf1^Igf1r;Igf2^Igf1r;Fgf10^Fgfr1;Fgf5^Fgfr3;Fgf15^Fgfr3;Fgf4^Fgfr3;Fgf20^Fgfr3;Fgf8^Fgfr3;Fgf6^Fgfr3;Fgf23^Fgfr3;Fgf17^Fgfr3;Fgf16^Fgfr3;Fgf2^Fgfr1;Fgf2^Fgfr3;Fgf1^Fgfr3
prerank	GOBP_LIPID_METABOLIC_PROCESS	0.3747761064911017	0.794901000948877	0.9429429429429429	1.0	1.0	12/27	55.95%	App^Cd74;Igf1^Igf1r;Igf2^Igf1r;Adipoq^Adipor1;Tnf^Tnfrsf1a;Adipoq^Adipor2;Fgf15^Fgfr3;Pdgfa^Pdgfra;Fgf23^Fgfr3;Fgf2^Fgfr1;Fgf2^Fgfr3;Fgf1^Fgfr3
prerank	GOBP_SENSORY_ORGAN_MORPHOGENESIS	0.38303307688315413	0.7946208990631627	0.9219219219219219	1.0	1.0	17/21	60.91%	Wnt5a^Fzd6;Wnt5a^Fzd5;Wnt5a^Fzd3;Fgf10^Fgfr1;Fgf8^Fgfr2;Jag1^Notch2;Fgf9^Fgfr2;Jag1^Notch1;Dll1^Notch2;Fgf8^Fgfr3;Fgf2^Fgfr1;Fgf2^Fgfr2;Fgf2^Fgfr3;Wnt5a^Fzd2;Dll1^Notch1;Fgf10^Fgfr2;Fgf9^Fgfr3
prerank	LAZARO_GENETIC_MOUSE_MODEL_HIGH_GRADE_SMALL_CELL_NEUROENDOCRINE_LUNG_CARCINOMA_DN	0.37065364600803746	0.7938563288283729	0.95995995995996	1.0	1.0	15/32	44.16%	Efna1^Epha2;Entpd1^Adora2b;Gzma^F2rl1;Sema6a^Plxna2;Cd80^Cd28;H2-DMa^Cd4;Selplg^Sell;Btla^Tnfrsf14;Angpt2^Tek;Jag1^Notch2;Ccl5^Ackr2;Cxcl16^Cxcr6;Gzma^F2r;Flt3l^Flt3;Dll3^Notch2
prerank	GOBP_POSITIVE_REGULATION_OF_SIGNAL_TRANSDUCTION	0.3415254647932099	0.793451625748941	0.997997997997998	1.0	1.0	74/129	60.19%	Sema4d^Plxnb1;Wnt11^Fzd5;Hgf^Met;App^Cd74;Efna1^Epha4;Wnt5a^Fzd5;Thbs1^Cd36;Lama2^Cd44;Lamc1^Cd44;Cd86^Cd28;Pdgfc^Pdgfra;Igf1^Igf1r;Igf2^Igf1r;Tnfsf14^Ltbr;Fn1^Cd44;Adipoq^Adipor1;Col1a1^Cd44;Psap^Gpr37l1;Mif^Ackr3;Lamb1^Cd44;Nrxn1^Nlgn3;Fasl^Fas;Psap^Gpr37;Nrxn1^Nlgn1;Gas6^Axl;Epo^Epor;Fgf10^Fgfr1;Fgf8^Fgfr2;Wnt11^Fzd8;Jag1^Notch2;Jag2^Notch2;Fgf20^Fgfr2;Wnt11^Fzd4;Fgf9^Fgfr2;Cxcl12^Ackr3;Jag1^N…
prerank	WP_NEURAL_CREST_DIFFERENTIATION	0.3843355128632655	0.7930101489718268	0.9118236472945892	1.0	1.0	15/21	57.73%	Fgf8^Fgfr2;Fgf15^Fgfr3;Dll1^Notch2;Dll4^Notch2;Dll3^Notch2;Fgf8^Fgfr3;Dll4^Notch4;Fgf2^Fgfr1;Fgf2^Fgfr2;Fgf15^Fgfr2;Fgf2^Fgfr3;Dll3^Notch1;Dll1^Notch1;Dll4^Notch1;Dll1^Notch4
prerank	GOBP_REGULATION_OF_RESPONSE_TO_STRESS	0.35789372515121964	0.7906618027601223	0.984984984984985	1.0	1.0	22/47	47.42%	Hgf^Met;App^Cd74;Thbs1^Cd36;Thbs1^Cd47;Cd86^Cd28;Igf1^Igf1r;Pros1^Tyro3;Igf2^Igf1r;Psap^Gpr37l1;Mif^Ackr3;Tnf^Tnfrsf1a;Psap^Gpr37;Epo^Epor;Fgf10^Fgfr1;Penk^Oprm1;Cxcl12^Ackr3;Tnf^Tnfrsf1b;F2^F2rl1;Pdgfa^Pdgfra;Kng2^Bdkrb2;Ccl2^Ccr2;Lta^Tnfrsf1a
prerank	GOBP_REGULATION_OF_CELL_POPULATION_PROLIFERATION	0.3356453790169175	0.7876099482667858	1.0	1.0	1.0	108/184	61.44%	Mdk^Sdc4;Wnt11^Fzd5;Thbs1^Sdc4;Ptn^Sdc4;Tnc^Sdc4;Efnb2^Epha4;App^Cd74;Wnt5a^Fzd5;Efnb1^Epha4;Thbs1^Cd47;Wnt11^Fzd3;Mdk^Alk;Cd86^Ctla4;Mdk^Ptprz1;Cd80^Ctla4;Cd86^Cd28;Pdgfc^Pdgfra;Igf1^Igf1r;Cd80^Cd28;H2-DMb1^Cd4;Ptn^Alk;H2-Aa^Cd4;Igf2^Igf1r;Ptn^Ptprz1;Nampt^Insr;Wnt5a^Fzd3;Fn1^Cd44;Mif^Ackr3;H2-DMb2^Cd4;Fasl^Fas;Btla^Tnfrsf14;Epo^Epor;Fgf10^Fgfr1;Fgf8^Fgfr2;Jag1^Notch2;Icosl^Cd28;Fgf16^Fgfr2;Icos…
prerank	GOBP_MAPK_CASCADE	0.344340978105296	0.7856727723087747	0.994994994994995	1.0	1.0	44/82	59.95%	Efna1^Epha2;Hgf^Met;App^Cd74;Efna1^Epha4;Wnt5a^Fzd5;Thbs1^Cd36;Pdgfc^Pdgfra;Igf1^Igf1r;Igf2^Igf1r;Fn1^Cd44;Psap^Gpr37l1;Mif^Ackr3;Psap^Gpr37;Epo^Epor;Fgf10^Fgfr1;Fgf8^Fgfr2;Fgf20^Fgfr2;Fgf9^Fgfr2;Cxcl12^Ackr3;Fgf15^Fgfr3;Fgf4^Fgfr3;Fgf20^Fgfr3;Pdgfa^Pdgfra;Fgf8^Fgfr3;Fgf23^Fgfr3;Ccl2^Ccr2;Epgn^Egfr;Efna1^Epha8;Ccl5^Ccr1;Efna1^Epha7;Fgf2^Fgfr1;Fgf4^Fgfr2;Fgf2^Fgfr2;Fgf15^Fgfr2;Fgf2^Fgfr3;Ins2^Insr…
prerank	REACTOME_MAPK_FAMILY_SIGNALING_CASCADES	0.3541897413182259	0.7831699484810012	0.985985985985986	1.0	1.0	19/47	61.44%	Hgf^Met;Fgf10^Fgfr1;Fgf5^Fgfr3;Fgf15^Fgfr3;Fgf4^Fgfr3;Fgf20^Fgfr3;Pdgfa^Pdgfra;Fgf8^Fgfr3;Fgf6^Fgfr3;Fgf23^Fgfr3;Epgn^Egfr;Fgf17^Fgfr3;Fgf16^Fgfr3;Fgf2^Fgfr1;Fgf2^Fgfr3;Fgf1^Fgfr3;Angpt1^Tek;Fgf9^Fgfr3;Fgf7^Fgfr1
prerank	GOBP_ANGIOGENESIS	0.34976445414640867	0.7807026690201962	0.994994994994995	1.0	1.0	38/63	60.27%	Efna3^Epha2;Efna1^Epha2;Efnb2^Ephb3;Wnt5a^Fzd5;Tnfsf12^Tnfrsf12a;Tnf^Tnfrsf1a;Efna1^Epha5;Angpt2^Tek;Fgf8^Fgfr2;Efna3^Epha1;Efnb2^Ephb1;Fgf9^Fgfr2;Cxcl12^Ackr3;Mdk^Ncl;Dll1^Notch2;Efna3^Epha5;Efnb2^Ephb2;Dll4^Notch2;Pdgfa^Pdgfra;Dll4^Notch4;Ccl2^Ccr2;Ptn^Ncl;Fgf2^Fgfr1;Fgf2^Fgfr2;Efna1^Epha1;Cx3cl1^Cx3cr1;Dll1^Notch1;Nppc^Npr2;Dll4^Notch1;Dll1^Notch4;Fgf6^Fgfr2;Angpt1^Tek;Ccl5^Ccr3;Agt^Agtr1a;Fgf…
prerank	GOBP_MESENCHYMAL_CELL_DIFFERENTIATION	0.38392401014808536	0.7787933327405169	0.9087261785356068	1.0	1.0	6/16	41.82%	Efna1^Epha4;Efnb1^Epha4;Lama5^Dag1;Fgf10^Fgfr1;Fgf8^Fgfr2;Jag1^Notch1
prerank	GOBP_POSITIVE_REGULATION_OF_LOCOMOTION	0.35210040220198724	0.7774385631738503	0.987987987987988	1.0	1.0	17/47	47.04%	Hgf^Met;App^Cd74;Thbs1^Cd47;Mdk^Ptprz1;Pdgfc^Pdgfra;Igf1^Igf1r;Igf2^Igf1r;Ptn^Ptprz1;Ccl5^Ccr4;Fgf10^Fgfr1;Wnt5b^Fzd4;Wnt11^Fzd4;Retn^Tlr4;Cxcl12^Ackr3;Pdgfa^Pdgfra;Tac1^Tacr1;Ccl2^Ccr2
prerank	WP_ESC_PLURIPOTENCY_PATHWAYS	0.34106496508840767	0.774697657245813	0.997997997997998	1.0	1.0	41/76	61.44%	Wnt11^Fzd5;Wnt11^Fzd6;Wnt5a^Fzd6;Wnt5a^Fzd5;Wnt11^Fzd3;Wnt5a^Fzd3;Fgf10^Fgfr1;Fgf8^Fgfr2;Wnt11^Fzd8;Fgf16^Fgfr2;Wnt5b^Fzd4;Wnt11^Fzd2;Fgf20^Fgfr2;Fgf5^Fgfr3;Wnt11^Fzd4;Fgf9^Fgfr2;Fgf15^Fgfr3;Fgf4^Fgfr3;Fgf20^Fgfr3;Pdgfa^Pdgfra;Fgf8^Fgfr3;Fgf17^Fgfr2;Fgf6^Fgfr3;Fgf23^Fgfr3;Fgf5^Fgfr2;Fgf17^Fgfr3;Fgf16^Fgfr3;Fgf2^Fgfr1;Fgf4^Fgfr2;Fgf2^Fgfr2;Fgf15^Fgfr2;Fgf2^Fgfr3;Fgf22^Fgfr2;Wnt5a^Fzd2;Fgf1^Fgfr3;W…
prerank	GOBP_IMMUNE_RESPONSE	0.33677640590229235	0.7731273913939327	0.998998998998999	1.0	1.0	42/108	42.57%	App^Cd74;Wnt5a^Fzd5;Cd86^Ctla4;Cd80^Ctla4;Cd86^Cd28;H2-Ab1^Cd4;H2-Eb1^Cd4;Cd80^Cd28;H2-K1^Cd8b1;H2-DMb1^Cd4;H2-Aa^Cd4;Igf2^Igf1r;Ccl25^Ccr9;H2-DMa^Cd4;Tnfsf14^Ltbr;H2-K1^Cd8a;Cxcl2^Cxcr2;Mif^Ackr3;H2-DMb2^Cd4;Ccl5^Ccr4;Ccl25^Ackr4;Fasl^Fas;Cxcl13^Cxcr5;H2-T23^Cd8b1;Cd274^Pdcd1;Btla^Tnfrsf14;Ccl4^Ackr2;Gas6^Axl;H2-T23^Cd8a;Ccl1^Ackr4;Jag1^Notch2;Icosl^Cd28;Ccl2^Ackr2;Icosl^Ctla4;Ccl5^Ackr2;Cxcl16^…
prerank	GOBP_DEVELOPMENTAL_GROWTH	0.34854093469450137	0.7720570440548531	0.986986986986987	1.0	1.0	32/49	62.28%	Sema6b^Plxna4;Sema5b^Plxna1;Sema5a^Plxna1;Igf1^Igf1r;Sema6a^Plxna4;Igf2^Igf1r;Sema5b^Plxna3;Fgf10^Fgfr1;Fgf8^Fgfr2;Fgf20^Fgfr2;Fgf9^Fgfr2;Fgf20^Fgfr3;Dll1^Notch2;Fgf8^Fgfr3;Cga^Tshr;Gdf15^Tgfbr2;Cga^Fshr;Fgf2^Fgfr1;Fgf2^Fgfr2;Ncam1^Fgfr1;Fgf2^Fgfr3;Fgf1^Fgfr3;Dll1^Notch1;Nppc^Npr2;Wnt11^Fzd7;Efna5^Epha7;Fgf10^Fgfr2;Fgf1^Fgfr2;Dlk1^Notch2;Fgf9^Fgfr3;Fgf7^Fgfr1;Dlk1^Notch1
prerank	GOBP_POSITIVE_REGULATION_OF_CELL_POPULATION_PROLIFERATION	0.3323172237011068	0.7709379401372836	1.0	1.0	1.0	71/128	61.44%	Efnb2^Epha4;Efnb1^Epha4;Thbs1^Cd47;Mdk^Ptprz1;Cd86^Cd28;Pdgfc^Pdgfra;Igf1^Igf1r;Cd80^Cd28;H2-DMb1^Cd4;Igf2^Igf1r;Ptn^Ptprz1;Nampt^Insr;Wnt5a^Fzd3;H2-DMb2^Cd4;Epo^Epor;Fgf10^Fgfr1;Fgf8^Fgfr2;Icosl^Cd28;Fgf16^Fgfr2;Fgf20^Fgfr2;Fgf5^Fgfr3;Fgf9^Fgfr2;Retn^Tlr4;Fgf15^Fgfr3;Fgf4^Fgfr3;Fgf20^Fgfr3;Dll1^Notch2;Efnb2^Ephb2;Dll4^Notch2;Pdgfa^Pdgfra;Fgf8^Fgfr3;Fgf17^Fgfr2;Fgf6^Fgfr3;Efnb1^Ephb2;Fgf23^Fgfr3;…
prerank	GOBP_NEGATIVE_REGULATION_OF_CELL_DIFFERENTIATION	0.36121227597195177	0.7693330571514609	0.960960960960961	1.0	1.0	17/28	57.73%	Efnb3^Epha4;App^Cd74;Efna1^Epha4;Adipoq^Adipor1;Sema5b^Plxna3;Efnb3^Ephb1;Fgf10^Fgfr1;Jag1^Notch1;Efnb3^Ephb2;Fgf23^Fgfr3;Jag1^Notch4;Efna1^Epha7;Jag1^Notch3;Dll3^Notch1;Dll1^Notch1;Nppc^Npr2;Dll1^Notch4
prerank	REACTOME_SIGNALING_BY_INSULIN_RECEPTOR	0.35021586996390386	0.7687334065434902	0.987987987987988	1.0	1.0	16/42	61.44%	Fgf10^Fgfr1;Fgf5^Fgfr3;Fgf15^Fgfr3;Fgf4^Fgfr3;Fgf20^Fgfr3;Fgf8^Fgfr3;Fgf6^Fgfr3;Fgf23^Fgfr3;Fgf17^Fgfr3;Fgf16^Fgfr3;Fgf2^Fgfr1;Fgf2^Fgfr3;Ins2^Insr;Fgf1^Fgfr3;Fgf9^Fgfr3;Fgf7^Fgfr1
prerank	REACTOME_INSULIN_RECEPTOR_SIGNALLING_CASCADE	0.35021586996390386	0.7687334065434902	0.987987987987988	1.0	1.0	16/42	61.44%	Fgf10^Fgfr1;Fgf5^Fgfr3;Fgf15^Fgfr3;Fgf4^Fgfr3;Fgf20^Fgfr3;Fgf8^Fgfr3;Fgf6^Fgfr3;Fgf23^Fgfr3;Fgf17^Fgfr3;Fgf16^Fgfr3;Fgf2^Fgfr1;Fgf2^Fgfr3;Ins2^Insr;Fgf1^Fgfr3;Fgf9^Fgfr3;Fgf7^Fgfr1
prerank	GOBP_POSITIVE_REGULATION_OF_MAPK_CASCADE	0.3373183884165828	0.7658535469138729	0.998998998998999	1.0	1.0	40/75	59.95%	Hgf^Met;App^Cd74;Efna1^Epha4;Wnt5a^Fzd5;Thbs1^Cd36;Pdgfc^Pdgfra;Igf1^Igf1r;Igf2^Igf1r;Psap^Gpr37l1;Mif^Ackr3;Psap^Gpr37;Epo^Epor;Fgf10^Fgfr1;Fgf8^Fgfr2;Fgf20^Fgfr2;Fgf9^Fgfr2;Cxcl12^Ackr3;Fgf15^Fgfr3;Fgf4^Fgfr3;Fgf20^Fgfr3;Pdgfa^Pdgfra;Fgf8^Fgfr3;Fgf23^Fgfr3;Ccl2^Ccr2;Epgn^Egfr;Efna1^Epha8;Ccl5^Ccr1;Fgf2^Fgfr1;Fgf4^Fgfr2;Fgf2^Fgfr2;Fgf15^Fgfr2;Fgf2^Fgfr3;Ins2^Insr;Fgf1^Fgfr3;Ngf^Ngfr;Tnfsf11^Tnfr…
prerank	GOBP_POSITIVE_REGULATION_OF_INTRACELLULAR_SIGNAL_TRANSDUCTION	0.33202474558712586	0.7649579685215313	1.0	1.0	1.0	54/103	59.95%	Sema4d^Plxnb1;Wnt11^Fzd5;Hgf^Met;App^Cd74;Efna1^Epha4;Wnt5a^Fzd5;Thbs1^Cd36;Cd86^Cd28;Pdgfc^Pdgfra;Igf1^Igf1r;Igf2^Igf1r;Tnfsf14^Ltbr;Fn1^Cd44;Psap^Gpr37l1;Mif^Ackr3;Psap^Gpr37;Nrxn1^Nlgn1;Gas6^Axl;Epo^Epor;Fgf10^Fgfr1;Fgf8^Fgfr2;Wnt11^Fzd8;Fgf20^Fgfr2;Wnt11^Fzd4;Fgf9^Fgfr2;Cxcl12^Ackr3;Fgf15^Fgfr3;Fgf4^Fgfr3;Fgf20^Fgfr3;F2^F2rl1;Pdgfa^Pdgfra;Fgf8^Fgfr3;Fgf23^Fgfr3;Ccl2^Ccr2;Epgn^Egfr;Efna1^Epha8…
prerank	GOBP_REGULATION_OF_PHOSPHORUS_METABOLIC_PROCESS	0.33088545373078043	0.764809211074658	1.0	1.0	1.0	67/123	60.27%	Sema4d^Plxnb2;Efna1^Epha2;Efna5^Epha2;Thbs1^Sdc4;Hgf^Met;App^Cd74;Efna1^Epha4;Wnt5a^Fzd5;Thbs1^Cd36;Entpd1^Adora2b;Efna5^Epha4;Pdgfc^Pdgfra;Igf1^Igf1r;Agrn^Dag1;Gas6^Mertk;Igf2^Igf1r;Fn1^Cd44;Entpd1^Adora1;Tnf^Tnfrsf1a;Gas6^Axl;Efna1^Epha5;Fgf10^Fgfr1;Fgf8^Fgfr2;Fgf16^Fgfr2;Adipoq^Adipor2;Entpd1^Adora2a;Fgf20^Fgfr2;Fgf5^Fgfr3;Fgf9^Fgfr2;Fgf15^Fgfr3;Fgf4^Fgfr3;Fgf20^Fgfr3;Flt3l^Flt3;Pdgfa^Pdgfra;F…
prerank	GOBP_ERK1_AND_ERK2_CASCADE	0.3466949937423517	0.7626866193568459	0.988988988988989	1.0	1.0	25/43	59.95%	App^Cd74;Pdgfc^Pdgfra;Fn1^Cd44;Mif^Ackr3;Epo^Epor;Fgf8^Fgfr2;Fgf20^Fgfr2;Cxcl12^Ackr3;Fgf15^Fgfr3;Fgf4^Fgfr3;Fgf20^Fgfr3;Pdgfa^Pdgfra;Fgf8^Fgfr3;Fgf23^Fgfr3;Ccl5^Ccr1;Fgf4^Fgfr2;Fgf2^Fgfr2;Fgf15^Fgfr2;Fgf2^Fgfr3;Fgf1^Fgfr3;Tnfsf11^Tnfrsf11a;Angpt1^Tek;Ccl5^Ccr3;Fgf10^Fgfr2;Fgf1^Fgfr2
prerank	GOBP_PEPTIDYL_TYROSINE_MODIFICATION	0.3522419484118174	0.7618889569936322	0.9629629629629629	1.0	1.0	22/32	59.63%	App^Cd74;Efna1^Epha4;Efna5^Epha4;Pdgfc^Pdgfra;Igf1^Igf1r;Igf2^Igf1r;Tnf^Tnfrsf1a;Fgf10^Fgfr1;Fgf8^Fgfr2;Pdgfa^Pdgfra;Fgf8^Fgfr3;Epgn^Egfr;Thbs4^Cd36;Efna1^Epha7;Efna1^Epha1;Ins2^Insr;Efna5^Ephb2;Efna5^Epha7;Ntf3^Ntrk1;Angpt1^Tek;Agt^Agtr1a;Fgf10^Fgfr2
prerank	GOBP_GROWTH	0.3411368573639235	0.7610039164770755	0.992992992992993	1.0	1.0	34/55	62.28%	Sema6b^Plxna4;Sema5b^Plxna1;Sema5a^Plxna1;Igf1^Igf1r;Sema6a^Plxna4;Igf2^Igf1r;Fn1^Cd44;Sema5b^Plxna3;Fgf10^Fgfr1;Fgf8^Fgfr2;Fgf20^Fgfr2;Fgf9^Fgfr2;Fgf20^Fgfr3;Dll1^Notch2;Fgf8^Fgfr3;Cga^Tshr;Gdf15^Tgfbr2;Cga^Fshr;Fgf2^Fgfr1;Fgf2^Fgfr2;Ncam1^Fgfr1;Fgf2^Fgfr3;Fgf1^Fgfr3;Dll1^Notch1;Nppc^Npr2;Wnt11^Fzd7;Efna5^Epha7;Fgf10^Fgfr2;Fgf1^Fgfr2;Lamb2^Cd44;Dlk1^Notch2;Fgf9^Fgfr3;Fgf7^Fgfr1;Dlk1^Notch1
prerank	GOBP_PHOSPHORYLATION	0.32848649768699895	0.7606437957584883	1.0	1.0	1.0	69/127	60.27%	Sema4d^Plxnb2;Efna1^Epha2;Efna5^Epha2;Lama1^Dag1;Wnt11^Fzd5;Thbs1^Sdc4;Hgf^Met;App^Cd74;Efna1^Epha4;Wnt5a^Fzd5;Thbs1^Cd36;Efna5^Epha4;Pdgfc^Pdgfra;Igf1^Igf1r;Agrn^Dag1;Gas6^Mertk;Igf2^Igf1r;Fn1^Cd44;Tnf^Tnfrsf1a;Gas6^Axl;Efna1^Epha5;Fgf10^Fgfr1;Fgf8^Fgfr2;Wnt11^Fzd8;Fgf16^Fgfr2;Adipoq^Adipor2;Fgf20^Fgfr2;Fgf5^Fgfr3;Wnt11^Fzd4;Fgf9^Fgfr2;Fgf15^Fgfr3;Fgf4^Fgfr3;Fgf20^Fgfr3;Flt3l^Flt3;Pdgfa^Pdgfra;F…
prerank	GOBP_REGULATION_OF_INTRACELLULAR_SIGNAL_TRANSDUCTION	0.32797478209635544	0.7579343611769723	1.0	1.0	1.0	54/111	57.49%	Sema4d^Plxnb1;Efna1^Epha2;Wnt11^Fzd5;Hgf^Met;App^Cd74;Efna1^Epha4;Wnt5a^Fzd5;Thbs1^Cd36;Cd86^Cd28;Pdgfc^Pdgfra;Igf1^Igf1r;Igf2^Igf1r;Tnfsf14^Ltbr;Fn1^Cd44;Adipoq^Adipor1;Psap^Gpr37l1;Mif^Ackr3;Fasl^Fas;Psap^Gpr37;Nrxn1^Nlgn1;Gas6^Axl;Epo^Epor;Fgf10^Fgfr1;Fgf8^Fgfr2;Wnt11^Fzd8;Fgf20^Fgfr2;Wnt11^Fzd4;Fgf9^Fgfr2;Cxcl12^Ackr3;Fgf15^Fgfr3;Fgf4^Fgfr3;Fgf20^Fgfr3;F2^F2rl1;Pdgfa^Pdgfra;Fgf8^Fgfr3;Fgf23^F…
prerank	GOBP_REGULATION_OF_PHOSPHORYLATION	0.3270030094597426	0.7548765937682725	1.0	1.0	1.0	64/118	60.27%	Sema4d^Plxnb2;Efna1^Epha2;Efna5^Epha2;Thbs1^Sdc4;Hgf^Met;App^Cd74;Efna1^Epha4;Wnt5a^Fzd5;Thbs1^Cd36;Efna5^Epha4;Pdgfc^Pdgfra;Igf1^Igf1r;Agrn^Dag1;Gas6^Mertk;Igf2^Igf1r;Fn1^Cd44;Tnf^Tnfrsf1a;Gas6^Axl;Efna1^Epha5;Fgf10^Fgfr1;Fgf8^Fgfr2;Fgf16^Fgfr2;Adipoq^Adipor2;Fgf20^Fgfr2;Fgf5^Fgfr3;Fgf9^Fgfr2;Fgf15^Fgfr3;Fgf4^Fgfr3;Fgf20^Fgfr3;Flt3l^Flt3;Pdgfa^Pdgfra;Fgf8^Fgfr3;Fgf17^Fgfr2;Fgf6^Fgfr3;Fgf23^Fgfr3…
prerank	GOBP_RESPONSE_TO_ENDOGENOUS_STIMULUS	0.32711899147602963	0.7543226932219117	1.0	1.0	1.0	59/111	59.95%	Efna5^Epha2;Thbs1^Cd36;Col4a1^Cd44;Col4a2^Cd44;Efna5^Epha4;Pdgfc^Pdgfra;Spp1^Cd44;Igf1^Igf1r;Col1a2^Cd44;Igf2^Igf1r;Adipoq^Adipor1;Col6a1^Cd44;Col1a1^Cd44;Fgf10^Fgfr1;Fgf8^Fgfr2;Fgf16^Fgfr2;Adipoq^Adipor2;Fgf20^Fgfr2;Fgf5^Fgfr3;Fgf9^Fgfr2;Retn^Tlr4;Fgf15^Fgfr3;Fgf4^Fgfr3;Fgf20^Fgfr3;Dll1^Notch2;Dll4^Notch2;Fgf8^Fgfr3;Fgf17^Fgfr2;Fgf6^Fgfr3;Fgf23^Fgfr3;Cga^Tshr;Tac1^Tacr1;Ntf5^Ntrk2;Fgf5^Fgfr2;Gdf…
prerank	GOBP_POSITIVE_REGULATION_OF_GENE_EXPRESSION	0.3350934543058249	0.7539907939518027	1.0	1.0	1.0	36/61	62.31%	Wnt11^Fzd5;Hgf^Met;App^Cd74;Wnt5a^Fzd5;Thbs1^Cd36;Cd86^Cd28;Fn1^Cd44;Tnf^Tnfrsf1a;Fgf8^Fgfr2;Icosl^Cd28;Fgf16^Fgfr2;Fgf20^Fgfr2;Fgf9^Fgfr2;Mdk^Ncl;Jag1^Notch1;Fgf17^Fgfr2;Fgf5^Fgfr2;Ccl2^Ccr2;Lta^Tnfrsf1a;Fgf4^Fgfr2;Ccl4^Ccr5;Fgf2^Fgfr2;Fgf15^Fgfr2;Nmb^Nmbr;Fgf22^Fgfr2;Tnfsf4^Tnfrsf4;Dll1^Notch1;Dll4^Notch1;Fgf6^Fgfr2;Angpt1^Tek;Agt^Agtr1a;Fgf10^Fgfr2;Fgf1^Fgfr2;Ccl5^Ccr5;Dlk1^Notch1;Iapp^Calcr
prerank	GOBP_NEGATIVE_REGULATION_OF_CELL_DEATH	0.33644947296412375	0.7532537002940095	0.995995995995996	1.0	1.0	35/57	60.51%	Hgf^Met;App^Cd74;Wnt11^Fzd3;Mdk^Ptprz1;Spp1^Cd44;Igf1^Igf1r;Gas6^Mertk;Wnt5a^Fzd3;Fn1^Cd44;Psap^Gpr37l1;Mif^Ackr3;Tnf^Tnfrsf1a;Psap^Gpr37;Gas6^Axl;Epo^Epor;Fgf8^Fgfr2;Fgf20^Fgfr2;Cxcl12^Ackr3;Mdk^Ncl;Tnf^Tnfrsf1b;Ntf5^Ntrk2;Insl3^Rxfp2;Fgf4^Fgfr2;Fgf2^Fgfr2;Tnfsf4^Tnfrsf4;Cx3cl1^Cx3cr1;Dll1^Notch1;Ngf^Ngfr;Ntf3^Ntrk1;Angpt1^Tek;Agt^Agtr1a;Fgf10^Fgfr2;Cd200^Cd200r1;Angptl4^Cdh5;Ccl5^Ccr5
prerank	MIR_466L_3P	0.3505977851588262	0.7524954702432379	0.978978978978979	1.0	1.0	18/31	56.82%	Wnt11^Fzd5;Efnb2^Epha4;Wnt5a^Fzd5;Wnt11^Fzd3;Lamc1^Cd44;Wnt5a^Fzd3;Wnt11^Fzd8;Wnt11^Fzd4;Jag1^Notch1;Fgf15^Fgfr3;Fgf4^Fgfr3;Fgf20^Fgfr3;Fgf23^Fgfr3;Fgf16^Fgfr3;Jag1^Notch3;Dll3^Notch1;Dll4^Notch1;Wnt11^Fzd7
prerank	GOBP_POSITIVE_REGULATION_OF_CELLULAR_BIOSYNTHETIC_PROCESS	0.3396812250663087	0.7516668222022815	0.997997997997998	1.0	1.0	15/50	41.82%	Wnt11^Fzd5;Hgf^Met;App^Cd74;Wnt5a^Fzd5;Thbs1^Cd36;Igf1^Igf1r;Igf2^Igf1r;Nampt^Insr;Tnf^Tnfrsf1a;Fgf10^Fgfr1;Wnt11^Fzd2;Wnt11^Fzd4;Fgf9^Fgfr2;Mdk^Ncl;Jag1^Notch1
prerank	GOBP_SKELETAL_SYSTEM_DEVELOPMENT	0.34968936782126414	0.749713693372178	0.978978978978979	1.0	1.0	18/30	60.91%	Sema4d^Plxnb1;Pdgfc^Pdgfra;Fgf8^Fgfr2;Jag2^Notch2;Fgf9^Fgfr2;Fgf4^Fgfr3;Dll3^Notch2;Pdgfa^Pdgfra;Fgf8^Fgfr3;Fgf6^Fgfr3;Fgf2^Fgfr1;Fgf4^Fgfr2;Fgf2^Fgfr2;Fgf2^Fgfr3;Nppc^Npr2;Fgf6^Fgfr2;Dlk1^Notch2;Fgf9^Fgfr3
prerank	GOBP_MESENCHYME_DEVELOPMENT	0.3618393672347433	0.74798042946454	0.954954954954955	1.0	1.0	10/20	55.31%	Efna1^Epha4;Efnb1^Epha4;Lama5^Dag1;Fgf10^Fgfr1;Fgf8^Fgfr2;Fgf9^Fgfr2;Jag1^Notch1;Jag1^Notch4;Fgf15^Fgfr2;Dll3^Notch1
prerank	WP_CHEMOKINE_SIGNALING_PATHWAY	0.35294170211014153	0.7474107037372751	0.97997997997998	1.0	1.0	14/28	60.51%	Ccl25^Ccr9;Cxcl2^Cxcr2;Ccl5^Ccr4;Cxcl13^Cxcr5;Cxcl16^Cxcr6;Cxcl2^Cxcr1;Ccl2^Ccr2;Ccl5^Ccr1;Ccl4^Ccr5;Ccl17^Ccr4;Cx3cl1^Cx3cr1;Cxcl1^Cxcr2;Ccl5^Ccr3;Ccl5^Ccr5
prerank	GOBP_POSITIVE_REGULATION_OF_ERK1_AND_ERK2_CASCADE	0.3421914456624016	0.7464794080397349	0.98998998998999	1.0	1.0	23/38	59.95%	App^Cd74;Pdgfc^Pdgfra;Mif^Ackr3;Epo^Epor;Fgf8^Fgfr2;Fgf20^Fgfr2;Cxcl12^Ackr3;Fgf15^Fgfr3;Fgf4^Fgfr3;Fgf20^Fgfr3;Pdgfa^Pdgfra;Fgf8^Fgfr3;Fgf23^Fgfr3;Ccl5^Ccr1;Fgf4^Fgfr2;Fgf2^Fgfr2;Fgf15^Fgfr2;Fgf2^Fgfr3;Fgf1^Fgfr3;Tnfsf11^Tnfrsf11a;Angpt1^Tek;Fgf10^Fgfr2;Fgf1^Fgfr2
prerank	GOBP_POSITIVE_REGULATION_OF_NUCLEOBASE_CONTAINING_COMPOUND_METABOLIC_PROCESS	0.33868096423830635	0.7445721213959191	0.994994994994995	1.0	1.0	15/46	41.82%	Wnt11^Fzd5;Hgf^Met;App^Cd74;Wnt5a^Fzd5;Igf1^Igf1r;Igf2^Igf1r;Nampt^Insr;Tnf^Tnfrsf1a;Fgf10^Fgfr1;Wnt11^Fzd2;Wnt11^Fzd4;Fgf9^Fgfr2;Mdk^Ncl;Tnf^Tnfrsf1b;Jag1^Notch1
prerank	GOBP_TISSUE_MIGRATION	0.3650566819855851	0.7438311944073718	0.9488977955911824	1.0	1.0	9/16	61.44%	Efna1^Epha2;Angpt2^Tek;Fgf10^Fgfr1;Tac1^Tacr1;Fgf2^Fgfr1;Dll4^Notch1;Angpt1^Tek;Efnb2^Ephb4;Fgf7^Fgfr1
prerank	GOBP_MUSCLE_TISSUE_DEVELOPMENT	0.3637122538480268	0.7428716990214232	0.9539078156312625	1.0	1.0	11/17	59.95%	Epo^Epor;Fgf8^Fgfr2;Fgf20^Fgfr2;Efnb2^Ephb1;Fgf9^Fgfr2;Fgf2^Fgfr1;Fgf2^Fgfr2;Ncam1^Fgfr1;Dll1^Notch1;Dll4^Notch1;Fgf1^Fgfr2
prerank	GOBP_POSITIVE_REGULATION_OF_PROTEIN_METABOLIC_PROCESS	0.3241218868052104	0.7418772738538356	1.0	1.0	1.0	44/93	59.45%	Sema4d^Plxnb2;Thbs1^Sdc4;Hgf^Met;Efna3^Epha4;App^Cd74;Efna1^Epha4;Wnt5a^Fzd5;Thbs1^Cd36;Efna5^Epha4;Pdgfc^Pdgfra;Agrn^Dag1;Fasl^Fas;Tnf^Tnfrsf1a;Fgf10^Fgfr1;Adipoq^Adipor2;Efna3^Epha7;Fgf5^Fgfr3;Tnf^Tnfrsf1b;Fgf15^Fgfr3;Fgf4^Fgfr3;Fgf20^Fgfr3;Flt3l^Flt3;Pdgfa^Pdgfra;Fgf8^Fgfr3;Fgf6^Fgfr3;Fgf23^Fgfr3;Ntf5^Ntrk2;Epgn^Egfr;Gdf15^Tgfbr2;Fgf17^Fgfr3;Thbs4^Cd36;Fgf16^Fgfr3;Efna1^Epha7;Fgf2^Fgfr1;Fgf2^F…
prerank	GOBP_REGULATION_OF_PROTEIN_MODIFICATION_PROCESS	0.3257155895776555	0.7410479820507724	1.0	1.0	1.0	42/77	59.45%	Sema4d^Plxnb2;Thbs1^Sdc4;Hgf^Met;App^Cd74;Efna1^Epha4;Wnt5a^Fzd5;Thbs1^Cd36;Efna5^Epha4;Pdgfc^Pdgfra;Agrn^Dag1;Fn1^Cd44;Tnf^Tnfrsf1a;Fgf10^Fgfr1;Adipoq^Adipor2;Fgf5^Fgfr3;Fgf15^Fgfr3;Fgf4^Fgfr3;Fgf20^Fgfr3;Flt3l^Flt3;Pdgfa^Pdgfra;Fgf8^Fgfr3;Fgf6^Fgfr3;Fgf23^Fgfr3;Ntf5^Ntrk2;Epgn^Egfr;Gdf15^Tgfbr2;Fgf17^Fgfr3;Thbs4^Cd36;Fgf16^Fgfr3;Efna1^Epha7;Fgf2^Fgfr1;Fgf2^Fgfr3;Efna1^Epha1;Ins2^Insr;Cx3cl1^Cx3…
prerank	GOBP_POSITIVE_REGULATION_OF_PHOSPHORYLATION	0.32123335470122943	0.7407871414946353	1.0	1.0	1.0	61/115	60.27%	Efna1^Epha2;Efna5^Epha2;Thbs1^Sdc4;Hgf^Met;App^Cd74;Efna1^Epha4;Wnt5a^Fzd5;Thbs1^Cd36;Efna5^Epha4;Pdgfc^Pdgfra;Igf1^Igf1r;Agrn^Dag1;Gas6^Mertk;Igf2^Igf1r;Tnf^Tnfrsf1a;Gas6^Axl;Efna1^Epha5;Fgf10^Fgfr1;Fgf8^Fgfr2;Fgf16^Fgfr2;Adipoq^Adipor2;Fgf20^Fgfr2;Fgf5^Fgfr3;Fgf9^Fgfr2;Fgf15^Fgfr3;Fgf4^Fgfr3;Fgf20^Fgfr3;Flt3l^Flt3;Pdgfa^Pdgfra;Fgf8^Fgfr3;Fgf17^Fgfr2;Fgf6^Fgfr3;Fgf23^Fgfr3;Ntf5^Ntrk2;Fgf5^Fgfr2;…
prerank	GOBP_POSITIVE_REGULATION_OF_PHOSPHORUS_METABOLIC_PROCESS	0.32089702010869137	0.7405461278844747	1.0	1.0	1.0	61/117	60.27%	Efna1^Epha2;Efna5^Epha2;Thbs1^Sdc4;Hgf^Met;App^Cd74;Efna1^Epha4;Wnt5a^Fzd5;Thbs1^Cd36;Efna5^Epha4;Pdgfc^Pdgfra;Igf1^Igf1r;Agrn^Dag1;Gas6^Mertk;Igf2^Igf1r;Tnf^Tnfrsf1a;Gas6^Axl;Efna1^Epha5;Fgf10^Fgfr1;Fgf8^Fgfr2;Fgf16^Fgfr2;Adipoq^Adipor2;Fgf20^Fgfr2;Fgf5^Fgfr3;Fgf9^Fgfr2;Fgf15^Fgfr3;Fgf4^Fgfr3;Fgf20^Fgfr3;Flt3l^Flt3;Pdgfa^Pdgfra;Fgf8^Fgfr3;Fgf17^Fgfr2;Fgf6^Fgfr3;Fgf23^Fgfr3;Ntf5^Ntrk2;Fgf5^Fgfr2;…
prerank	GOMF_CALCIUM_ION_BINDING	0.34952062423276864	0.7384933740773842	0.972972972972973	1.0	1.0	22/27	64.35%	Hspg2^Dag1;Agrn^Dag1;Jag1^Notch2;Jag2^Notch2;Jag1^Notch1;Dll1^Notch2;Dll4^Notch2;Jag2^Notch4;Dll3^Notch2;Dll4^Notch4;Jag1^Notch4;Jag2^Notch1;Jag1^Notch3;Dll3^Notch1;Dll1^Notch1;Dll4^Notch1;Dll1^Notch4;Dlk1^Notch2;Jag2^Notch3;Dlk1^Notch1;Dsg2^Dsc3;Dll1^Notch3
prerank	GOBP_POSITIVE_REGULATION_OF_RNA_METABOLIC_PROCESS	0.3399022597902676	0.7384570386635084	0.993993993993994	1.0	1.0	14/37	41.82%	Wnt11^Fzd5;App^Cd74;Wnt5a^Fzd5;Igf1^Igf1r;Igf2^Igf1r;Nampt^Insr;Tnf^Tnfrsf1a;Fgf10^Fgfr1;Wnt11^Fzd2;Wnt11^Fzd4;Fgf9^Fgfr2;Mdk^Ncl;Tnf^Tnfrsf1b;Jag1^Notch1
prerank	FUKUSHIMA_TNFSF11_TARGETS	0.3579865333805051	0.7371573399742792	0.9589178356713427	1.0	1.0	15/20	57.73%	Jag1^Notch2;Jag2^Notch2;Jag1^Notch1;Dll1^Notch2;Dll4^Notch2;Jag2^Notch4;Dll3^Notch2;Dll4^Notch4;Jag1^Notch4;Jag2^Notch1;Jag1^Notch3;Dll3^Notch1;Dll1^Notch1;Dll4^Notch1;Dll1^Notch4
prerank	WP_NOTCH_SIGNALING_PATHWAY	0.3579865333805051	0.7371573399742792	0.9589178356713427	1.0	1.0	15/20	57.73%	Jag1^Notch2;Jag2^Notch2;Jag1^Notch1;Dll1^Notch2;Dll4^Notch2;Jag2^Notch4;Dll3^Notch2;Dll4^Notch4;Jag1^Notch4;Jag2^Notch1;Jag1^Notch3;Dll3^Notch1;Dll1^Notch1;Dll4^Notch1;Dll1^Notch4
prerank	GOBP_IMMUNE_EFFECTOR_PROCESS	0.34486804592158493	0.735818465944013	0.9719719719719719	1.0	1.0	10/27	42.57%	App^Cd74;Wnt5a^Fzd5;Cd86^Cd28;H2-K1^Cd8a;H2-T23^Cd8a;Jag1^Notch2;Icosl^Cd28;Tnf^Tnfrsf1b;Dll1^Notch2;F2^F2rl1
prerank	REACTOME_CHEMOKINE_RECEPTORS_BIND_CHEMOKINES	0.3435045930175085	0.7352764094625074	0.987987987987988	1.0	1.0	11/33	41.40%	Ccl25^Ccr9;Cxcl2^Cxcr2;Ccl5^Ccr4;Ccl25^Ackr4;Cxcl13^Cxcr5;Ccl4^Ackr2;Ccl1^Ackr4;Ccl5^Ackr2;Cxcl16^Cxcr6;Cxcl2^Cxcr1;Cxcl12^Ackr3
prerank	GOBP_RENAL_SYSTEM_DEVELOPMENT	0.34802870662192453	0.7345667874526364	0.984984984984985	1.0	1.0	20/26	60.19%	Efnb2^Epha4;Col4a1^Cd44;Spp1^Cd44;Angpt2^Tek;Fgf10^Fgfr1;Fgf8^Fgfr2;Jag1^Notch2;Lama5^Cd44;Jag1^Notch1;Dll1^Notch2;Pdgfa^Pdgfra;Jag1^Notch3;Fgf2^Fgfr1;Fgf2^Fgfr2;Dll1^Notch1;Angpt1^Tek;Agt^Agtr1a;Fgf10^Fgfr2;Fgf1^Fgfr2;Lamb2^Cd44
prerank	GOBP_EPIDERMIS_DEVELOPMENT	0.3646511708445801	0.7308984620869355	0.9647887323943662	1.0	1.0	13/15	61.44%	Wnt5a^Fzd6;Wnt5a^Fzd3;Fgf10^Fgfr1;Fgf20^Fgfr2;Jag1^Notch1;Fgf20^Fgfr3;Jag2^Notch1;Fgf2^Fgfr1;Fgf2^Fgfr2;Fgf2^Fgfr3;Dll1^Notch1;Fgf10^Fgfr2;Fgf7^Fgfr1
prerank	GOBP_RESPONSE_TO_GROWTH_FACTOR	0.32230805694115205	0.7292760291330118	1.0	1.0	1.0	38/73	61.44%	Col4a2^Cd44;Col1a2^Cd44;Fgf10^Fgfr1;Fgf8^Fgfr2;Fgf16^Fgfr2;Fgf20^Fgfr2;Fgf5^Fgfr3;Fgf9^Fgfr2;Fgf15^Fgfr3;Fgf4^Fgfr3;Fgf20^Fgfr3;Dll1^Notch2;Dll4^Notch2;Fgf8^Fgfr3;Fgf17^Fgfr2;Fgf6^Fgfr3;Fgf23^Fgfr3;Ntf5^Ntrk2;Fgf5^Fgfr2;Fgf17^Fgfr3;Fgf16^Fgfr3;Fgf2^Fgfr1;Fgf4^Fgfr2;Fgf2^Fgfr2;Fgf15^Fgfr2;Fgf2^Fgfr3;Fgf22^Fgfr2;Fgf1^Fgfr3;Dll1^Notch1;Dll4^Notch1;Ngf^Ngfr;Fgf6^Fgfr2;Ntf3^Ntrk1;Angpt1^Tek;Fgf10^Fgfr…
prerank	GOBP_STRIATED_MUSCLE_TISSUE_DEVELOPMENT	0.3590730588966718	0.7277815618808523	0.958876629889669	1.0	1.0	10/16	59.95%	Epo^Epor;Fgf8^Fgfr2;Fgf20^Fgfr2;Fgf9^Fgfr2;Fgf2^Fgfr1;Fgf2^Fgfr2;Ncam1^Fgfr1;Dll1^Notch1;Dll4^Notch1;Fgf1^Fgfr2
prerank	GOBP_NEGATIVE_REGULATION_OF_GENE_EXPRESSION	0.3453655932343063	0.7271967055039353	0.9819819819819819	1.0	1.0	19/27	60.27%	Hgf^Met;Thbs1^Cd36;Gas6^Mertk;Tnf^Tnfrsf1a;Gas6^Axl;Adipoq^Adipor2;Fgf15^Fgfr3;Dll1^Notch2;F2^F2rl1;Dll4^Notch2;Pomc^Oprd1;Ins2^Insr;Nmb^Nmbr;Tnfsf4^Tnfrsf4;Cx3cl1^Cx3cr1;Dll1^Notch1;Dll4^Notch1;Cd200^Cd200r1;Apln^Aplnr
prerank	GOBP_CYTOKINE_PRODUCTION	0.3322151778294514	0.7229749931524841	0.994994994994995	1.0	1.0	26/39	60.51%	Wnt11^Fzd5;Hgf^Met;App^Cd74;Wnt5a^Fzd5;Thbs1^Cd36;Thbs1^Cd47;Gas6^Mertk;Tnf^Tnfrsf1a;Gas6^Axl;Icosl^Cd28;Mdk^Ncl;Tnf^Tnfrsf1b;Dll1^Notch2;F2^F2rl1;Ccl2^Ccr2;Lta^Tnfrsf1a;Ccl4^Ccr5;Nmb^Nmbr;Tnfsf4^Tnfrsf4;Cx3cl1^Cx3cr1;Dll1^Notch1;Angpt1^Tek;Agt^Agtr1a;Cd200^Cd200r1;Dlk1^Notch2;Ccl5^Ccr5
prerank	GOBP_NEGATIVE_REGULATION_OF_BIOSYNTHETIC_PROCESS	0.36181633063626434	0.7229263963355138	0.9599198396793587	1.0	1.0	11/16	63.11%	Entpd1^Adora2b;Epo^Epor;Fgf9^Fgfr2;Fgf15^Fgfr3;Dll4^Notch2;Dll4^Notch4;Fgf15^Fgfr2;Tnfsf4^Tnfrsf4;Dll4^Notch1;Fgf9^Fgfr3;Edn1^Ednrb
prerank	GOBP_REGULATION_OF_BODY_FLUID_LEVELS	0.34713025003363696	0.7212914608218653	0.974974974974975	1.0	1.0	10/21	46.65%	Thbs1^Cd36;Pros1^Tyro3;Gas6^Mertk;Pros1^Axl;Entpd1^Adora1;Gas6^Axl;Entpd1^Adora2a;F2^F2rl1;Pdgfa^Pdgfra;Tac1^Tacr1
prerank	WP_DELTANOTCH_SIGNALING_PATHWAY	0.3558800787601327	0.7179637953865158	0.9568273092369478	1.0	1.0	13/16	57.73%	Jag1^Notch2;Jag2^Notch2;Jag1^Notch1;Dll1^Notch2;Dll4^Notch2;Jag2^Notch4;Dll4^Notch4;Jag1^Notch4;Jag2^Notch1;Jag1^Notch3;Dll1^Notch1;Dll4^Notch1;Dll1^Notch4
prerank	GOBP_POSITIVE_REGULATION_OF_PROTEIN_MODIFICATION_PROCESS	0.3151458815657065	0.7152379916642647	1.0	1.0	1.0	38/72	59.45%	Thbs1^Sdc4;Hgf^Met;App^Cd74;Efna1^Epha4;Wnt5a^Fzd5;Thbs1^Cd36;Efna5^Epha4;Pdgfc^Pdgfra;Agrn^Dag1;Tnf^Tnfrsf1a;Fgf10^Fgfr1;Adipoq^Adipor2;Fgf5^Fgfr3;Fgf15^Fgfr3;Fgf4^Fgfr3;Fgf20^Fgfr3;Flt3l^Flt3;Pdgfa^Pdgfra;Fgf8^Fgfr3;Fgf6^Fgfr3;Fgf23^Fgfr3;Ntf5^Ntrk2;Epgn^Egfr;Gdf15^Tgfbr2;Fgf17^Fgfr3;Thbs4^Cd36;Fgf16^Fgfr3;Efna1^Epha7;Fgf2^Fgfr1;Fgf2^Fgfr3;Ins2^Insr;Cx3cl1^Cx3cr1;Fgf1^Fgfr3;Tnfsf11^Tnfrsf11a;Ef…
prerank	GOBP_MULTICELLULAR_ORGANISMAL_LEVEL_HOMEOSTASIS	0.3365494393525656	0.7140124607795129	0.986986986986987	1.0	1.0	16/26	62.31%	Lama4^Cd44;Spp1^Cd44;Adipoq^Adipor1;Ccl5^Ccr4;Adipoq^Adipor2;Flt3l^Flt3;Tnfsf11^Tnfrsf11b;Ccl2^Ccr2;Comp^Cd36;Tnfsf4^Tnfrsf4;Dll1^Notch1;Tnfsf11^Tnfrsf11a;Ccl5^Ccr5;Tnfsf13b^Tnfrsf13c;Dlk1^Notch1;Iapp^Calcr
prerank	GOCC_CELL_BODY	0.33687527854067784	0.7132198503579319	0.97997997997998	1.0	1.0	13/24	56.64%	Efna2^Epha4;Igf1^Igf1r;Entpd1^Adora1;Nrxn1^Nlgn3;Penk^Oprm1;Entpd1^Adora2a;Tnf^Tnfrsf1b;Efna2^Epha5;Tac1^Tacr1;Ccl2^Ccr2;Calca^Calcr;Cx3cl1^Cx3cr1;Efna2^Epha7
prerank	GOMF_GLYCOSAMINOGLYCAN_BINDING	0.3463247809145251	0.711498152491119	0.968937875751503	1.0	1.0	12/18	61.44%	Mdk^Alk;Ptn^Alk;Fn1^Cd44;Fgf10^Fgfr1;Fgf9^Fgfr2;Fgf2^Fgfr1;Fgf2^Fgfr2;Ncam1^Fgfr1;Fgf10^Fgfr2;Fgf1^Fgfr2;Lamc2^Cd44;Fgf7^Fgfr1
prerank	GOBP_PEPTIDYL_AMINO_ACID_MODIFICATION	0.3238175950223592	0.708904986221989	0.997997997997998	1.0	1.0	24/39	59.63%	Hgf^Met;App^Cd74;Efna1^Epha4;Efna5^Epha4;Pdgfc^Pdgfra;Igf1^Igf1r;Igf2^Igf1r;Tnf^Tnfrsf1a;Fgf10^Fgfr1;Fgf8^Fgfr2;Pdgfa^Pdgfra;Fgf8^Fgfr3;Ntf5^Ntrk2;Epgn^Egfr;Thbs4^Cd36;Efna1^Epha7;Efna1^Epha1;Ins2^Insr;Efna5^Ephb2;Efna5^Epha7;Ntf3^Ntrk1;Angpt1^Tek;Agt^Agtr1a;Fgf10^Fgfr2
prerank	GOBP_CYTOKINE_MEDIATED_SIGNALING_PATHWAY	0.3444257661065281	0.7071267255097633	0.9739478957915831	1.0	1.0	14/20	61.12%	Cxcl2^Cxcr2;Adipoq^Adipor1;Tnf^Tnfrsf1a;Gas6^Axl;Epo^Epor;Adipoq^Adipor2;Cxcl12^Ackr3;Ccl2^Ccr2;Thpo^Mpl;Ccl5^Ccr1;Cx3cl1^Cx3cr1;Tnfsf11^Tnfrsf11a;Cxcl1^Cxcr2;Tnfsf13b^Tnfrsf13c
prerank	GOBP_MYELOID_LEUKOCYTE_MIGRATION	0.3340087512388699	0.7011678312424156	0.987987987987988	1.0	1.0	11/26	60.03%	App^Cd74;Thbs1^Cd47;Cxcl2^Cxcr2;Cxcl2^Cxcr1;Ccl2^Ccr2;Ccl5^Ccr1;Cx3cl1^Cx3cr1;Thbs4^Cd47;Cxcl1^Cxcr2;Ccl5^Ccr3;Cd200^Cd200r1
prerank	GOBP_POSITIVE_REGULATION_OF_RESPONSE_TO_EXTERNAL_STIMULUS	0.32700698275687745	0.6999187486934725	0.997997997997998	1.0	1.0	18/33	61.89%	App^Cd74;Thbs1^Cd36;Thbs1^Cd47;Cd86^Cd28;Ccl5^Ccr4;Tnf^Tnfrsf1a;Fgf10^Fgfr1;Ccl2^Ccr2;Lta^Tnfrsf1a;Thbs4^Cd36;Ccl5^Ccr1;Fgf2^Fgfr1;Cx3cl1^Cx3cr1;Thbs4^Cd47;Tnfsf11^Tnfrsf11a;Cxcl1^Cxcr2;Ccl5^Ccr5;Pomc^Oprm1
prerank	GOBP_NEURON_DEATH	0.3322902052103774	0.6991370130056179	0.992992992992993	1.0	1.0	16/24	60.51%	Mdk^Ptprz1;Fasl^Fas;Tnf^Tnfrsf1a;Epo^Epor;Efnb2^Ephb1;Tnf^Tnfrsf1b;Fgf20^Fgfr3;Fgf8^Fgfr3;Ntf5^Ntrk2;Cx3cl1^Cx3cr1;Nppc^Npr2;Ngf^Ngfr;Ntf3^Ntrk1;Agt^Agtr1a;Cd200^Cd200r1;Ccl5^Ccr5
prerank	GOBP_LEUKOCYTE_MIGRATION	0.32233055996261806	0.6967040450424832	0.996996996996997	1.0	1.0	6/38	28.92%	App^Cd74;Thbs1^Cd47;Selplg^Selp;Selplg^Sell;Cxcl2^Cxcr2;Cxcl13^Cxcr5
prerank	GOBP_REGULATION_OF_CELLULAR_LOCALIZATION	0.3391883013220987	0.6966825830729602	0.975975975975976	1.0	1.0	4/18	31.43%	Efna5^Epha2;Nrxn1^Nlgn3;Tnf^Tnfrsf1a;Nrxn1^Nlgn1
prerank	GOBP_HOMEOSTATIC_PROCESS	0.308304073278564	0.6959892721000638	1.0	1.0	1.0	37/69	63.11%	App^Cd74;Lama4^Cd44;Spp1^Cd44;Igf1^Igf1r;Gas6^Mertk;Adipoq^Adipor1;Ccl5^Ccr4;Fasl^Fas;Gas6^Axl;Adipoq^Adipor2;Adm^Calcr;Flt3l^Flt3;Tnfsf11^Tnfrsf11b;Fgf23^Fgfr3;Tac1^Tacr1;Ccl2^Ccr2;Ccl5^Ccr1;Comp^Cd36;Fgf2^Fgfr1;Calca^Calcr;Fgf2^Fgfr3;Ins2^Insr;Tnfsf4^Tnfrsf4;Cx3cl1^Cx3cr1;Dll1^Notch1;Ngf^Ngfr;Tnfsf11^Tnfrsf11a;Agt^Agtr1a;Angptl4^Cdh5;Apln^Aplnr;Ccl5^Ccr5;Tnfsf13b^Tnfrsf13c;Fgf7^Fgfr1;Hcrt^Hcrtr…
prerank	GOMF_SULFUR_COMPOUND_BINDING	0.34046254032528644	0.6943566673729317	0.9859719438877755	1.0	1.0	11/17	61.44%	Mdk^Alk;Ptn^Alk;Fgf10^Fgfr1;Fgf9^Fgfr2;Fgf2^Fgfr1;Fgf2^Fgfr2;Ncam1^Fgfr1;Cd34^Selp;Fgf10^Fgfr2;Fgf1^Fgfr2;Fgf7^Fgfr1
prerank	GOBP_OSSIFICATION	0.32987804796542264	0.6862841307706513	0.991991991991992	1.0	1.0	1/22	0.19%	Sema4d^Plxnb1
prerank	GOBP_CELL_CHEMOTAXIS	0.3175283438301604	0.685668705440487	0.997997997997998	1.0	1.0	11/35	59.42%	Hgf^Met;App^Cd74;Cxcl2^Cxcr2;Cxcl13^Cxcr5;Cxcl2^Cxcr1;Ccl2^Ccr2;Ccl5^Ccr1;Fgf2^Fgfr1;Cx3cl1^Cx3cr1;Cxcl1^Cxcr2;Ccl5^Ccr3
prerank	GOBP_TRANSMEMBRANE_TRANSPORT	0.331658486097601	0.6846336642664642	0.9899799599198397	1.0	1.0	11/18	65.41%	Thbs1^Cd36;Nrxn1^Nlgn3;Nrxn1^Nlgn1;Adipoq^Adipor2;Ccl2^Ccr2;Nrxn1^Nlgn2;Ins2^Insr;Agt^Agtr1a;Iapp^Calcr;Edn1^Ednrb;Edn3^Ednrb
prerank	GOMF_HEPARIN_BINDING	0.3377909858987545	0.6836016860636489	0.9899799599198397	1.0	1.0	10/16	61.44%	Mdk^Alk;Ptn^Alk;Fgf10^Fgfr1;Fgf9^Fgfr2;Fgf2^Fgfr1;Fgf2^Fgfr2;Ncam1^Fgfr1;Fgf10^Fgfr2;Fgf1^Fgfr2;Fgf7^Fgfr1
prerank	GOBP_REGULATION_OF_TRANSPORT	0.30041086380618964	0.6822187912289374	0.998998998998999	1.0	1.0	21/80	42.91%	Thbs1^Sdc1;Thbs1^Sdc4;App^Cd74;Thbs1^Cd36;Entpd1^Adora2b;Thbs1^Cd47;Gas6^Mertk;Pros1^Axl;Entpd1^Adora1;Nrxn1^Nlgn3;Tnf^Tnfrsf1a;Cck^Cckar;Nrxn1^Nlgn1;Gas6^Axl;Fgf10^Fgfr1;Adipoq^Adipor2;Entpd1^Adora2a;Retn^Tlr4;Tnf^Tnfrsf1b;F2^F2rl1;Efnb2^Ephb2
prerank	GOBP_CELL_DIVISION	0.334014146462	0.6808413060542197	0.9839518555667001	1.0	1.0	11/18	61.44%	Igf2^Igf1r;Fgf8^Fgfr2;Fgf9^Fgfr2;Fgf5^Fgfr2;Fgf2^Fgfr1;Fgf4^Fgfr2;Fgf2^Fgfr2;Dll1^Notch1;Fgf6^Fgfr2;Fgf1^Fgfr2;Fgf7^Fgfr1
prerank	GOBP_POSITIVE_REGULATION_OF_CYTOSOLIC_CALCIUM_ION_CONCENTRATION	0.3318138928964255	0.6791880179436396	0.984984984984985	1.0	1.0	9/19	63.11%	Cxcl2^Cxcr2;Epo^Epor;Adm^Calcr;Kng2^Bdkrb2;Tac1^Tacr1;Kng1^Bdkrb2;Cxcl1^Cxcr2;Agt^Agtr1a;Edn1^Ednrb
prerank	EED_TARGET_GENES	0.33436926531356004	0.6770084538305438	0.9879759519038076	1.0	1.0	8/17	60.91%	Nrxn1^Nlgn1;Wnt11^Fzd8;Fgf5^Fgfr3;Fgf20^Fgfr3;Fgf16^Fgfr3;Nrxn2^Nlgn1;Efna5^Epha7;Fgf9^Fgfr3
prerank	GOBP_POSITIVE_REGULATION_OF_TRANSCRIPTION_BY_RNA_POLYMERASE_II	0.33119171915526036	0.6759078562259974	0.9889779559118237	1.0	1.0	11/18	59.95%	Wnt5a^Fzd5;Tnf^Tnfrsf1a;Fgf10^Fgfr1;Jag1^Notch1;Jag1^Notch3;Fgf2^Fgfr1;Fgf4^Fgfr2;Fgf2^Fgfr2;Dll1^Notch1;Fgf10^Fgfr2;Fgf1^Fgfr2
prerank	GOBP_CHEMICAL_HOMEOSTASIS	0.30820601112485946	0.672798764315504	0.997997997997998	1.0	1.0	18/37	65.41%	Igf1^Igf1r;Adipoq^Adipor1;Adipoq^Adipor2;Fgf23^Fgfr3;Tac1^Tacr1;Ccl2^Ccr2;Ccl5^Ccr1;Fgf2^Fgfr1;Fgf2^Fgfr3;Ins2^Insr;Ngf^Ngfr;Agt^Agtr1a;Angptl4^Cdh5;Ccl5^Ccr5;Fgf7^Fgfr1;Edn1^Ednrb;Efna5^Epha5;Edn3^Ednrb
prerank	GOBP_NEURON_APOPTOTIC_PROCESS	0.33105912237790514	0.6701958782969116	0.9809428284854563	1.0	1.0	11/16	59.45%	Mdk^Ptprz1;Fasl^Fas;Tnf^Tnfrsf1a;Fgf20^Fgfr3;Fgf8^Fgfr3;Ntf5^Ntrk2;Cx3cl1^Cx3cr1;Nppc^Npr2;Ngf^Ngfr;Ntf3^Ntrk1;Agt^Agtr1a
prerank	GOBP_RESPIRATORY_SYSTEM_DEVELOPMENT	0.3148727113831552	0.66931190752671	0.998998998998999	1.0	1.0	15/28	61.44%	Lama1^Dag1;Lama5^Dag1;Fgf10^Fgfr1;Fgf8^Fgfr2;Fgf9^Fgfr2;Pdgfa^Pdgfra;Fgf8^Fgfr3;Fgf2^Fgfr1;Fgf2^Fgfr2;Fgf2^Fgfr3;Fgf1^Fgfr3;Fgf10^Fgfr2;Fgf1^Fgfr2;Fgf9^Fgfr3;Fgf7^Fgfr1
prerank	GOBP_LEUKOCYTE_MEDIATED_IMMUNITY	0.32724384644383464	0.662004195582401	0.9889779559118237	1.0	1.0	6/16	47.04%	H2-K1^Cd8a;H2-T23^Cd8a;Icosl^Cd28;Tnf^Tnfrsf1b;F2^F2rl1;Ccl2^Ccr2
prerank	GOBP_LEUKOCYTE_CHEMOTAXIS	0.30971251830008967	0.6539605648874547	0.995995995995996	1.0	1.0	11/27	65.41%	App^Cd74;Cxcl2^Cxcr2;Cxcl13^Cxcr5;Cxcl2^Cxcr1;Ccl2^Ccr2;Ccl5^Ccr1;Cx3cl1^Cx3cr1;Cxcl1^Cxcr2;Ccl5^Ccr3;Edn1^Ednrb;Edn3^Ednrb
prerank	GOBP_POSITIVE_REGULATION_OF_TRANSPORT	0.2940830983248887	0.6473721863998426	1.0	1.0	1.0	19/45	63.11%	Gas6^Mertk;Pros1^Axl;Tnf^Tnfrsf1a;Cck^Cckar;Gas6^Axl;Adipoq^Adipor2;Retn^Tlr4;F2^F2rl1;Tac1^Tacr1;Ccl2^Ccr2;Ccl5^Ccr1;Ins2^Insr;Tnfsf11^Tnfrsf11a;Angpt1^Tek;Agt^Agtr1a;Apln^Aplnr;Cck^Cckbr;Iapp^Calcr;Edn1^Ednrb
prerank	GOBP_SYNAPTIC_SIGNALING	0.2982305793939821	0.6471141119035564	1.0	1.0	1.0	18/33	60.77%	Lama2^Dag1;Efnb3^Epha4;Igf1^Igf1r;Agrn^Dag1;Nrxn1^Nlgn3;Nrxn1^Nlgn1;Efnb3^Ephb1;Penk^Oprm1;Efnb3^Ephb2;Tac1^Tacr1;Ccl2^Ccr2;Nrxn2^Nlgn1;Nrxn1^Nlgn2;Nrxn2^Nlgn3;Cx3cl1^Cx3cr1;Ngf^Ngfr;Ntf3^Ntrk1;Cck^Cckbr
prerank	GOBP_REGULATION_OF_TRANS_SYNAPTIC_SIGNALING	0.2999094485802208	0.6442468614952338	0.998998998998999	1.0	1.0	14/28	59.32%	Efnb3^Epha4;Igf1^Igf1r;Nrxn1^Nlgn3;Nrxn1^Nlgn1;Efnb3^Ephb1;Penk^Oprm1;Efnb3^Ephb2;Tac1^Tacr1;Ccl2^Ccr2;Nrxn2^Nlgn1;Nrxn1^Nlgn2;Nrxn2^Nlgn3;Ngf^Ngfr;Ntf3^Ntrk1
prerank	GOBP_CELLULAR_RESPONSE_TO_HORMONE_STIMULUS	0.31073805096679497	0.6281808084230872	0.9949849548645938	1.0	1.0	7/17	54.84%	Igf1^Igf1r;Igf2^Igf1r;Adipoq^Adipor1;Adipoq^Adipor2;Cga^Tshr;Cga^Fshr;Ins2^Insr
prerank	GOBP_DEVELOPMENTAL_PROCESS_INVOLVED_IN_REPRODUCTION	0.29634141240884504	0.6185596353832239	0.9969909729187563	1.0	1.0	14/22	69.89%	Wnt5a^Fzd5;Igf1^Igf1r;Fgf8^Fgfr2;Fgf9^Fgfr2;Insl3^Rxfp2;Cga^Fshr;Jag2^Notch1;Nppc^Npr2;Fgf10^Fgfr2;Wnt5a^Fzd4;Fgf7^Fgfr2;Rln1^Rxfp2;Agt^Mas1;Ghrl^Ghsr
prerank	GOBP_BEHAVIOR	0.2731013596630999	0.6135492156530262	1.0	1.0	1.0	23/60	62.02%	Efnb3^Epha4;Mdk^Alk;Mdk^Ptprz1;Ptn^Alk;Ptn^Ptprz1;Nrxn1^Nlgn3;Cck^Cckar;Psap^Gpr37;Nrxn1^Nlgn1;Penk^Oprm1;Penk^Oprd1;Efnb3^Ephb2;Tac1^Tacr1;Ntf5^Ntrk2;Nrxn2^Nlgn1;Nrxn1^Nlgn2;Ins2^Insr;Nrxn2^Nlgn3;Nps^Npsr1;Ntf3^Ntrk1;Agt^Agtr1a;Cck^Cckbr;Hcrt^Hcrtr2
prerank	GOBP_ESTABLISHMENT_OF_PROTEIN_LOCALIZATION	0.3000766506910185	0.603432922857798	0.9949799196787149	1.0	1.0	8/15	59.45%	App^Cd74;Tnf^Tnfrsf1a;Nrxn1^Nlgn1;F2^F2rl1;Comp^Cd36;Nrxn1^Nlgn2;Angpt1^Tek;Agt^Agtr1a
prerank	GOBP_SECOND_MESSENGER_MEDIATED_SIGNALING	0.293549962306918	0.6030562980382963	0.9979939819458375	1.0	1.0	1/18	10.47%	Thbs1^Cd36
prerank	GOBP_REPRODUCTION	0.27759848910002816	0.5989105881537303	1.0	1.0	1.0	12/36	50.94%	Wnt5a^Fzd5;Igf1^Igf1r;Lamb1^Cd44;Epo^Epor;Fgf8^Fgfr2;Fgf9^Fgfr2;Jag1^Notch1;Insl3^Rxfp1;Tac1^Tacr1;Insl3^Rxfp2;Cga^Fshr;Jag2^Notch1
prerank	GOBP_REGULATION_OF_DEFENSE_RESPONSE	0.2919038181155147	0.5936209574800727	0.998997995991984	1.0	1.0	11/18	60.77%	App^Cd74;Cd86^Cd28;Tnf^Tnfrsf1a;Tnf^Tnfrsf1b;Lta^Tnfrsf1a;Ccl5^Ccr1;Cx3cl1^Cx3cr1;Tnfsf11^Tnfrsf11a;Cd200^Cd200r1;Ccl5^Ccr5;Cck^Cckbr
prerank	GOBP_REGULATION_OF_SYSTEM_PROCESS	0.2721628953218407	0.5933306477463447	1.0	1.0	1.0	18/41	63.11%	Agrn^Dag1;Nrxn1^Nlgn3;Tnf^Tnfrsf1a;Nrxn1^Nlgn1;Fgf10^Fgfr1;Retn^Tlr4;Tnf^Tnfrsf1b;Tac1^Tacr1;Pomc^Oprd1;Nrxn2^Nlgn1;Nrxn1^Nlgn2;Ncam1^Fgfr1;Nrxn2^Nlgn3;Agt^Agtr1a;Cck^Cckbr;Calca^Calcrl;Pomc^Oprm1;Edn1^Ednrb
prerank	GOBP_RESPONSE_TO_HORMONE	0.2831041470385873	0.5915877926854222	1.0	1.0	1.0	12/23	65.57%	Igf1^Igf1r;Igf2^Igf1r;Adipoq^Adipor1;Adipoq^Adipor2;Cga^Tshr;Tac1^Tacr1;Cga^Fshr;Ins2^Insr;Agt^Agtr1a;Edn1^Ednrb;Efna5^Epha5;Efna5^Epha3
prerank	GOBP_MULTICELLULAR_ORGANISM_REPRODUCTION	0.29030477524899173	0.584307971700622	0.9969879518072289	1.0	1.0	8/15	69.89%	Igf1^Igf1r;Insl3^Rxfp2;Jag2^Notch1;Nppc^Npr2;Edn1^Ednrb;Rln1^Rxfp2;Agt^Mas1;Ghrl^Ghsr
prerank	REACTOME_CYTOKINE_SIGNALING_IN_IMMUNE_SYSTEM	0.2775321613657995	0.5838990392104392	1.0	1.0	1.0	20/23	69.26%	Tnfsf12^Tnfrsf12a;Tnfsf14^Ltbr;Tnf^Tnfrsf1a;Tnf^Tnfrsf1b;Tnfsf11^Tnfrsf11b;Lta^Tnfrsf1a;Tnfsf15^Tnfrsf25;Tnfsf4^Tnfrsf4;Tnfsf8^Tnfrsf8;Prl^Prlr;Tnfsf11^Tnfrsf11a;Tnfsf13^Tnfrsf13b;Tnfsf13b^Tnfrsf13c;Tnfsf14^Tnfrsf14;Il16^Cd4;Tnfsf13^Tnfrsf17;Cd40lg^Cd40;Tnfsf13b^Tnfrsf17;Tnfsf18^Tnfrsf18;Lta^Tnfrsf14
prerank	GOBP_COGNITION	0.2884012992588772	0.5824349354215204	0.9989949748743718	1.0	1.0	5/15	46.67%	Mdk^Ptprz1;Ptn^Ptprz1;Nrxn1^Nlgn3;Tac1^Tacr1;Ntf5^Ntrk2
prerank	REACTOME_TNFR2_NON_CANONICAL_NF_KB_PATHWAY	0.275477324813919	0.5760519711230663	0.998998998998999	1.0	1.0	18/21	69.26%	Tnfsf12^Tnfrsf12a;Tnfsf14^Ltbr;Tnf^Tnfrsf1a;Tnf^Tnfrsf1b;Tnfsf11^Tnfrsf11b;Lta^Tnfrsf1a;Tnfsf15^Tnfrsf25;Tnfsf4^Tnfrsf4;Tnfsf8^Tnfrsf8;Tnfsf11^Tnfrsf11a;Tnfsf13^Tnfrsf13b;Tnfsf13b^Tnfrsf13c;Tnfsf14^Tnfrsf14;Tnfsf13^Tnfrsf17;Cd40lg^Cd40;Tnfsf13b^Tnfrsf17;Tnfsf18^Tnfrsf18;Lta^Tnfrsf14
prerank	GOBP_EXPORT_FROM_CELL	0.2538457766312831	0.5610037789715153	1.0	1.0	1.0	24/50	65.41%	Comp^Sdc1;Entpd1^Adora2b;Entpd1^Adora1;Tnf^Tnfrsf1a;Cck^Cckar;Nrxn1^Nlgn1;Fgf10^Fgfr1;Entpd1^Adora2a;Retn^Tlr4;Tnf^Tnfrsf1b;F2^F2rl1;Tac1^Tacr1;Ccl5^Ccr1;Nrxn2^Nlgn1;Nrxn1^Nlgn2;Ncam1^Fgfr1;Tnfsf11^Tnfrsf11a;Agt^Agtr1a;Cck^Cckbr;Fgf7^Fgfr1;Pomc^Oprm1;Edn1^Ednrb;Efna5^Epha5;Edn3^Ednrb
prerank	GOBP_G_PROTEIN_COUPLED_RECEPTOR_SIGNALING_PATHWAY	0.23941472944963632	0.5536854963923924	1.0	1.0	1.0	86/132	74.29%	Entpd1^Adora2b;Ccl25^Ccr9;Psap^Gpr37l1;Entpd1^Adora1;Ccl5^Ccr4;Ccl25^Ackr4;Cck^Cckar;Psap^Gpr37;Ccl4^Ackr2;Ccl1^Ackr4;Penk^Oprm1;Entpd1^Adora2a;Ccl2^Ackr2;Ccl5^Ackr2;Tshb^Tshr;Penk^Oprd1;Npff^Npffr2;F2^F2rl1;Adm^Calcr;Npff^Npffr1;Insl3^Rxfp1;Cga^Tshr;Tac1^Tacr1;Anxa1^Fpr1;Ccl2^Ccr2;Pomc^Oprd1;Ccl5^Ccr1;Insl3^Rxfp2;Cga^Fshr;Pdyn^Oprd1;Calca^Calcr;Ccl4^Ccr5;Ccl17^Ccr4;Ins2^Insr;Nmu^Nmur1;Nmb^Nmbr;C…
prerank	GOBP_SECRETION	0.24633815878920318	0.5497116983026461	1.0	1.0	1.0	25/59	65.41%	Comp^Sdc1;Entpd1^Adora2b;Entpd1^Adora1;Tnf^Tnfrsf1a;Cck^Cckar;Nrxn1^Nlgn1;Fgf10^Fgfr1;Entpd1^Adora2a;Retn^Tlr4;Tnf^Tnfrsf1b;F2^F2rl1;Tac1^Tacr1;Ccl5^Ccr1;Nrxn2^Nlgn1;Nrxn1^Nlgn2;Ncam1^Fgfr1;Prl^Prlr;Tnfsf11^Tnfrsf11a;Agt^Agtr1a;Cck^Cckbr;Fgf7^Fgfr1;Pomc^Oprm1;Edn1^Ednrb;Efna5^Epha5;Edn3^Ednrb
prerank	GOBP_REGULATION_OF_SECRETION	0.25091070343868915	0.5492382183604383	1.0	1.0	1.0	10/44	46.65%	Entpd1^Adora2b;Entpd1^Adora1;Tnf^Tnfrsf1a;Cck^Cckar;Fgf10^Fgfr1;Entpd1^Adora2a;Retn^Tlr4;Tnf^Tnfrsf1b;F2^F2rl1;Tac1^Tacr1
prerank	REACTOME_G_ALPHA_I_SIGNALLING_EVENTS	0.24311328296997362	0.5472430582277314	1.0	1.0	1.0	27/70	63.64%	Ccl25^Ccr9;Cxcl2^Cxcr2;Psap^Gpr37l1;Ccl5^Ccr4;Cxcl13^Cxcr5;Psap^Gpr37;Penk^Oprm1;Cxcl16^Cxcr6;Cxcl2^Cxcr1;Penk^Oprd1;Cxcl12^Ackr3;Kng2^Bdkrb2;Anxa1^Fpr1;Pomc^Oprd1;Ccl5^Ccr1;Kng2^Bdkrb1;Pdyn^Oprd1;Ccl4^Ccr5;Nmu^Nmur1;Cx3cl1^Cx3cr1;Cxcl1^Cxcr2;Ccl5^Ccr3;Apln^Aplnr;Ccl5^Ccr5;Pomc^Oprm1;Pdyn^Oprm1;Nms^Nmur1
prerank	REACTOME_PEPTIDE_LIGAND_BINDING_RECEPTORS	0.23625099058698434	0.5456338847099947	1.0	1.0	1.0	79/128	73.84%	Ccl25^Ccr9;Cxcl2^Cxcr2;Psap^Gpr37l1;Ccl5^Ccr4;Ccl25^Ackr4;Cxcl13^Cxcr5;Cck^Cckar;Psap^Gpr37;Ccl4^Ackr2;Ccl1^Ackr4;Penk^Oprm1;Ccl5^Ackr2;Cxcl16^Cxcr6;Cxcl2^Cxcr1;Penk^Oprd1;Cxcl12^Ackr3;Npff^Npffr2;F2^F2rl1;Npff^Npffr1;Insl3^Rxfp1;Kng2^Bdkrb2;Tac1^Tacr1;Anxa1^Fpr1;Pomc^Oprd1;Kng2^Bdkrb1;Insl3^Rxfp2;Pdyn^Oprd1;Ccl4^Ccr5;Ccl17^Ccr4;Nmu^Nmur1;Nmb^Nmbr;Cx3cl1^Cx3cr1;Nps^Npsr1;Cxcl1^Cxcr2;Ccl5^Ccr3;Agt…
prerank	REACTOME_CLASS_A_1_RHODOPSIN_LIKE_RECEPTORS	0.23546590202710374	0.5445414987746506	1.0	1.0	1.0	82/134	73.84%	Ccl25^Ccr9;Cxcl2^Cxcr2;Psap^Gpr37l1;Ccl5^Ccr4;Ccl25^Ackr4;Cxcl13^Cxcr5;Cck^Cckar;Psap^Gpr37;Ccl4^Ackr2;Ccl1^Ackr4;Penk^Oprm1;Ccl5^Ackr2;Tshb^Tshr;Cxcl16^Cxcr6;Cxcl2^Cxcr1;Penk^Oprd1;Cxcl12^Ackr3;Npff^Npffr2;F2^F2rl1;Npff^Npffr1;Insl3^Rxfp1;Kng2^Bdkrb2;Cga^Tshr;Tac1^Tacr1;Anxa1^Fpr1;Pomc^Oprd1;Kng2^Bdkrb1;Insl3^Rxfp2;Cga^Fshr;Pdyn^Oprd1;Ccl4^Ccr5;Ccl17^Ccr4;Nmu^Nmur1;Nmb^Nmbr;Cx3cl1^Cx3cr1;Nps^Nps…
prerank	REACTOME_GPCR_LIGAND_BINDING	0.2292087442613391	0.5326970999051162	1.0	1.0	1.0	91/154	73.84%	Ccl25^Ccr9;Cxcl2^Cxcr2;Psap^Gpr37l1;Ccl5^Ccr4;Ccl25^Ackr4;Cxcl13^Cxcr5;Cck^Cckar;Psap^Gpr37;Ccl4^Ackr2;Ccl1^Ackr4;Penk^Oprm1;Ccl5^Ackr2;Tshb^Tshr;Cxcl16^Cxcr6;Cxcl2^Cxcr1;Penk^Oprd1;Cxcl12^Ackr3;Npff^Npffr2;F2^F2rl1;Adm^Calcr;Npff^Npffr1;Insl3^Rxfp1;Kng2^Bdkrb2;Cga^Tshr;Tac1^Tacr1;Anxa1^Fpr1;Pomc^Oprd1;Kng2^Bdkrb1;Insl3^Rxfp2;Cga^Fshr;Pdyn^Oprd1;Calca^Calcr;Ccl4^Ccr5;Ccl17^Ccr4;Nmu^Nmur1;Nmb^Nmbr…
prerank	REACTOME_SIGNALING_BY_GPCR	0.2287310699779274	0.5318613302971401	1.0	1.0	1.0	93/159	73.84%	Ccl25^Ccr9;Cxcl2^Cxcr2;Psap^Gpr37l1;Ccl5^Ccr4;Ccl25^Ackr4;Cxcl13^Cxcr5;Cck^Cckar;Psap^Gpr37;Ccl4^Ackr2;Ccl1^Ackr4;Penk^Oprm1;Ccl5^Ackr2;Tshb^Tshr;Cxcl16^Cxcr6;Cxcl2^Cxcr1;Penk^Oprd1;Cxcl12^Ackr3;Npff^Npffr2;F2^F2rl1;Adm^Calcr;Npff^Npffr1;Insl3^Rxfp1;Kng2^Bdkrb2;Cga^Tshr;Tac1^Tacr1;Anxa1^Fpr1;Pomc^Oprd1;Ccl5^Ccr1;Kng2^Bdkrb1;Insl3^Rxfp2;Cga^Fshr;Pdyn^Oprd1;Calca^Calcr;Ccl4^Ccr5;Ccl17^Ccr4;Nmu^Nmur…
prerank	GOBP_ADENYLATE_CYCLASE_MODULATING_G_PROTEIN_COUPLED_RECEPTOR_SIGNALING_PATHWAY	0.24740251644345101	0.526609991892402	1.0	1.0	1.0	16/27	73.84%	Psap^Gpr37l1;Psap^Gpr37;Adm^Calcr;Insl3^Rxfp1;Insl3^Rxfp2;Calca^Calcr;Calca^Calcrl;Iapp^Calcr;Cort^Sstr2;Rln1^Rxfp2;Ucn2^Crhr2;Rln1^Rxfp1;Gip^Gipr;Ghrh^Vipr1;Ucn2^Crhr1;Cort^Sstr4
prerank	GOBP_SIGNAL_RELEASE	0.23285766955215753	0.5057316620246782	1.0	1.0	1.0	24/37	74.29%	Entpd1^Adora2b;Entpd1^Adora1;Nrxn1^Nlgn1;Entpd1^Adora2a;F2^F2rl1;Tac1^Tacr1;Nrxn2^Nlgn1;Nrxn1^Nlgn2;Tnfsf11^Tnfrsf11a;Agt^Agtr1a;Pomc^Oprm1;Edn1^Ednrb;Efna5^Epha5;Edn3^Ednrb;Npy^Npy2r;Ghrl^Ghsr;Ucn2^Crhr2;Gip^Gipr;F2^F2rl2;Ucn^Crhr1;Npy^Npy1r;Tac1^Tacr2;Ucn2^Crhr1;Ucn^Crhr2
prerank	GOBP_REGULATION_OF_HORMONE_LEVELS	0.23228229880846685	0.4933495462471975	1.0	1.0	1.0	17/28	74.29%	Igf1^Igf1r;Igf2^Igf1r;F2^F2rl1;Tac1^Tacr1;Cga^Fshr;Agt^Agtr1a;Edn1^Ednrb;Efna5^Epha5;Edn3^Ednrb;Ghrl^Ghsr;Ucn2^Crhr2;Gip^Gipr;F2^F2rl2;Ucn^Crhr1;Tac1^Tacr2;Ucn2^Crhr1;Ucn^Crhr2
prerank	GOBP_CELLULAR_HOMEOSTASIS	0.23233162935049553	0.48171779577071017	1.0	1.0	1.0	8/19	70.34%	Igf1^Igf1r;Ccl2^Ccr2;Ccl5^Ccr1;Ngf^Ngfr;Ccl5^Ccr5;Efna5^Epha5;Gas6^Tyro3;Plg^F2rl3
