# Supplementary material for: Epithelial Yap/Taz are required for functional alveolar regeneration following acute lung injury
Source: JCI Insight. 2023 Sep 7;8(19):e173374. doi: 10.1172/jci.insight.173374 (PMC10629815; doi:10.1172/jci.insight.173374)
Supplement: Supplemental GSEA [file jciinsight-8-173374-s056.zip › GSEA/Factor 6/gseapy.gene_set.prerank.report.csv]

Name	Term	ES	NES	NOM p-val	FDR q-val	FWER p-val	Tag %	Gene %	Lead_genes
prerank	GOBP_SECOND_MESSENGER_MEDIATED_SIGNALING	0.8305973616114668	1.5559963568247432	0.001004016064257028	0.02262343794043033	0.016016016016016016	4/18	11.29%	Thbs1^Cd36;Edn3^Ednrb;Edn1^Ednrb;Edn2^Ednrb
prerank	WP_DELTANOTCH_SIGNALING_PATHWAY	0.7386012136198044	1.3608041683889638	0.012012012012012012	0.6703423024523161	0.5405405405405406	14/16	20.41%	Jag2^Notch1;Dll4^Notch1;Jag2^Notch3;Dll1^Notch1;Jag1^Notch3;Jag1^Notch1;Dll4^Notch3;Dll1^Notch3;Jag1^Notch4;Jag2^Notch4;Dll4^Notch4;Dll1^Notch4;Jag1^Notch2;Jag2^Notch2
prerank	FUKUSHIMA_TNFSF11_TARGETS	0.7129159926114863	1.3401880908792168	0.012012012012012012	0.4859121018509819	0.6656656656656657	17/20	22.87%	Jag2^Notch1;Dll4^Notch1;Jag2^Notch3;Dll1^Notch1;Jag1^Notch3;Jag1^Notch1;Dll4^Notch3;Dll1^Notch3;Dll3^Notch1;Dll3^Notch3;Jag1^Notch4;Jag2^Notch4;Dll4^Notch4;Dll1^Notch4;Jag1^Notch2;Jag2^Notch2;Dll3^Notch4
prerank	WP_NOTCH_SIGNALING_PATHWAY	0.7129159926114863	1.3401880908792168	0.012012012012012012	0.4859121018509819	0.6656656656656657	17/20	22.87%	Jag2^Notch1;Dll4^Notch1;Jag2^Notch3;Dll1^Notch1;Jag1^Notch3;Jag1^Notch1;Dll4^Notch3;Dll1^Notch3;Dll3^Notch1;Dll3^Notch3;Jag1^Notch4;Jag2^Notch4;Dll4^Notch4;Dll1^Notch4;Jag1^Notch2;Jag2^Notch2;Dll3^Notch4
prerank	GOBP_POSITIVE_REGULATION_OF_SECRETION	0.7007967873131523	1.3299668534911562	0.018018018018018018	0.46722317485671333	0.7247247247247247	4/21	21.07%	Edn3^Ednrb;Edn1^Ednrb;Edn2^Ednrb;Tnfsf11^Tnfrsf11a
prerank	GOMF_CALCIUM_ION_BINDING	0.6733035342890226	1.297534864694983	0.012012012012012012	0.6554239484481192	0.8528528528528528	23/27	29.98%	Jag2^Notch1;Dll4^Notch1;Jag2^Notch3;Dll1^Notch1;Jag1^Notch3;Jag1^Notch1;Dll4^Notch3;Dll1^Notch3;Dll3^Notch1;Dll3^Notch3;Jag1^Notch4;Jag2^Notch4;Dlk1^Notch3;Dll4^Notch4;Dll1^Notch4;Jag1^Notch2;Jag2^Notch2;Dll3^Notch4;Agrn^Dag1;Hspg2^Dag1;Dll1^Notch2;Dll4^Notch2;Dlk1^Notch4
prerank	GOBP_NOTCH_SIGNALING_PATHWAY	0.6761793577353221	1.291821033022114	0.016016016016016016	0.6205285835089461	0.8718718718718719	16/24	16.78%	Jag2^Notch1;Dll4^Notch1;Jag2^Notch3;Dll1^Notch1;Jag1^Notch3;Jag1^Notch1;Dll4^Notch3;Dll1^Notch3;Dll3^Notch1;Dll3^Notch3;Jag1^Notch4;Jag2^Notch4;Dlk1^Notch3;Dll4^Notch4;Dll1^Notch4;Jag1^Notch2
prerank	GOBP_LEUKOCYTE_MEDIATED_IMMUNITY	-0.491615650785201	-1.2770223553814242	0.0	0.0	0.0	16/16	51.07%	Tnf^Tnfrsf1b;H2-M3^Cd8a;Gm7030^Cd8a;Lta^Tnfrsf1b;Ccl20^Ccr6;Gm11127^Cd8a;F2^F2rl1;Fcer2a^Cr2;H2-K1^Cd8a;Icam1^Spn;C3^Cr2;C4b^Cr2;Ccl2^Ccr2;Icosl^Cd28;H2-T23^Cd8a;Cd40lg^Cd40
prerank	WP_NEURAL_CREST_DIFFERENTIATION	0.6623700750135821	1.2553035511273007	0.04004004004004004	0.9723160175702339	0.9629629629629629	16/21	29.90%	Dll4^Notch1;Dll1^Notch1;Dll4^Notch3;Dll1^Notch3;Dll3^Notch1;Dll3^Notch3;Fgf8^Fgfr3;Fgf8^Fgfr2;Dll4^Notch4;Dll1^Notch4;Fgf2^Fgfr3;Dll3^Notch4;Fgf2^Fgfr2;Dll1^Notch2;Dll4^Notch2;Fgf15^Fgfr2
prerank	GOBP_STRIATED_MUSCLE_TISSUE_DEVELOPMENT	0.6703731787829919	1.2505395559520298	0.06913827655310621	0.9288724592063641	0.9669669669669669	9/16	27.67%	Dll4^Notch1;Dll1^Notch1;Fgf9^Fgfr2;Fgf8^Fgfr2;Fgf1^Fgfr2;Edn1^Ednra;Fgf20^Fgfr2;Wnt5a^Fzd7;Fgf2^Fgfr2
prerank	GOBP_EAR_DEVELOPMENT	0.653475327932475	1.2357329952026959	0.056056056056056056	1.0	0.978978978978979	11/21	22.40%	Jag2^Notch1;Dll1^Notch1;Jag1^Notch1;Fgf9^Fgfr3;Fgf9^Fgfr2;Fgf8^Fgfr3;Fgf8^Fgfr2;Edn1^Ednra;Fgf20^Fgfr2;Fgf20^Fgfr3;Fgf2^Fgfr3
prerank	GOBP_CIRCULATORY_SYSTEM_PROCESS	0.6491774160374354	1.2334633068756078	0.04704704704704705	0.9759375560547692	0.980980980980981	6/21	18.58%	Edn3^Ednrb;Edn1^Ednrb;Edn2^Ednrb;Comp^Cd36;Edn1^Ednra;Edn3^Ednra
prerank	GOBP_MUSCLE_TISSUE_DEVELOPMENT	0.6564288209385243	1.2301840874881569	0.07114228456913828	0.939774333286354	0.986986986986987	9/17	27.67%	Dll4^Notch1;Dll1^Notch1;Fgf9^Fgfr2;Fgf8^Fgfr2;Fgf1^Fgfr2;Edn1^Ednra;Fgf20^Fgfr2;Wnt5a^Fzd7;Fgf2^Fgfr2
prerank	GOBP_CELL_CHEMOTAXIS	0.6257761011174969	1.2284206729690827	0.01901901901901902	0.8895021285207324	0.986986986986987	7/35	18.58%	Edn3^Ednrb;Edn1^Ednrb;Edn2^Ednrb;Edn1^Ednra;Hgf^Met;App^Cd74;Edn3^Ednra
prerank	GOBP_CELL_FATE_COMMITMENT	0.6432758674955041	1.227721383994977	0.04604604604604605	0.8330624337257218	0.986986986986987	18/24	29.37%	Jag2^Notch1;Dll4^Notch1;Jag2^Notch3;Dll1^Notch1;Dll4^Notch3;Dll1^Notch3;Dll3^Notch1;Dll3^Notch3;Fgf8^Fgfr3;Fgf8^Fgfr2;Wnt11^Fzd7;Edn1^Ednra;Jag2^Notch2;Fgf2^Fgfr3;Wnt5a^Fzd7;Fgf2^Fgfr2;Dll1^Notch2;Dll4^Notch2
prerank	GOBP_EPITHELIAL_CELL_DIFFERENTIATION	0.6284178571805096	1.2213855254327253	0.03203203203203203	0.8488707366344077	0.990990990990991	18/31	28.23%	Jag2^Notch1;Dll1^Notch1;Jag1^Notch1;Jag1^Notch4;Jag2^Notch4;Fgf8^Fgfr3;Fgf8^Fgfr2;Wnt11^Fzd7;Dll1^Notch4;Jag1^Notch2;Fgf20^Fgfr2;Fgf20^Fgfr3;Jag2^Notch2;Fgf2^Fgfr3;Wnt5a^Fzd7;Wnt5a^Fzd1;Fgf2^Fgfr2;Dll1^Notch2
prerank	GOBP_AMEBOIDAL_TYPE_CELL_MIGRATION	0.6330675047311201	1.2153472422744944	0.056056056056056056	0.8688506750328855	0.993993993993994	12/26	19.48%	Dll4^Notch1;Edn3^Ednrb;Edn1^Ednrb;Edn2^Ednrb;Sema3e^Plxnd1;Efna1^Epha2;Kitl^Kit;Thbs1^Sdc4;Edn1^Ednra;Efnb2^Ephb4;Edn3^Ednra;Efnb1^Ephb4
prerank	GOBP_LEUKOCYTE_CHEMOTAXIS	0.6231922581068573	1.202354601223135	0.05805805805805806	0.9800403883248311	0.998998998998999	6/27	18.58%	Edn3^Ednrb;Edn1^Ednrb;Edn2^Ednrb;Edn1^Ednra;App^Cd74;Edn3^Ednra
prerank	GOBP_HEART_DEVELOPMENT	0.6049808421730957	1.1935834136677783	0.05105105105105105	1.0	0.998998998998999	18/33	30.82%	Dll4^Notch1;Dll1^Notch1;Jag1^Notch1;Fgf9^Fgfr2;Fgf8^Fgfr2;Fgf1^Fgfr2;Wnt11^Fzd7;Jag1^Notch2;Edn1^Ednra;Efnb2^Ephb4;Fgf20^Fgfr2;Wnt5a^Fzd7;Wnt5a^Fzd1;Fgf2^Fgfr2;Dll1^Notch2;Dll4^Notch2;Fgf15^Fgfr2;Agt^Agtr1a
prerank	GOBP_REGULATION_OF_DEVELOPMENTAL_GROWTH	0.6167286977625278	1.1919786973146087	0.08108108108108109	1.0	0.998998998998999	14/26	31.96%	Dll1^Notch1;Fgf9^Fgfr3;Fgf9^Fgfr2;Fgf8^Fgfr3;Fgf8^Fgfr2;Fgf20^Fgfr2;Fgf20^Fgfr3;Fgf2^Fgfr3;Sema6a^Plxna4;Sema6b^Plxna4;Fgf2^Fgfr2;Cxcl12^Cxcr4;Efna5^Epha7;Igf1^Igf1r
prerank	GOBP_OSSIFICATION	0.6238137462666553	1.190860036707046	0.09509509509509509	0.979053867565536	0.998998998998999	11/22	29.53%	Jag1^Notch1;Sema4d^Plxnb1;Fgf9^Fgfr3;Fgf18^Fgfr2;Fgf9^Fgfr2;Fgf18^Fgfr3;Tnfsf11^Tnfrsf11a;Fgf2^Fgfr3;Wnt5a^Fzd1;Fgf2^Fgfr2;Fgf23^Fgfr3
prerank	GOBP_EPITHELIAL_CELL_PROLIFERATION	0.6126476519332681	1.1906059447408444	0.05805805805805806	0.8931339847787277	0.998998998998999	16/30	34.72%	Dll4^Notch1;Jag1^Notch1;Fgf9^Fgfr3;Fgf18^Fgfr2;Fgf9^Fgfr2;Fgf18^Fgfr3;Fgf1^Fgfr3;Fgf1^Fgfr2;Jag1^Notch2;Fgf2^Fgfr3;Wnt5a^Fzd7;Fgf2^Fgfr2;Dll4^Notch2;Fgf7^Fgfr2;Dlk1^Notch1;Fgf10^Fgfr2
prerank	GOBP_REGULATION_OF_EPITHELIAL_CELL_PROLIFERATION	0.6126476519332681	1.1906059447408444	0.05805805805805806	0.8931339847787277	0.998998998998999	16/30	34.72%	Dll4^Notch1;Jag1^Notch1;Fgf9^Fgfr3;Fgf18^Fgfr2;Fgf9^Fgfr2;Fgf18^Fgfr3;Fgf1^Fgfr3;Fgf1^Fgfr2;Jag1^Notch2;Fgf2^Fgfr3;Wnt5a^Fzd7;Fgf2^Fgfr2;Dll4^Notch2;Fgf7^Fgfr2;Dlk1^Notch1;Fgf10^Fgfr2
prerank	GOBP_MESENCHYME_DEVELOPMENT	0.6272080685118012	1.1904129001611345	0.0980980980980981	0.856782524950059	0.998998998998999	15/20	34.72%	Jag1^Notch1;Dll3^Notch1;Jag1^Notch4;Edn3^Ednrb;Edn1^Ednrb;Fgf9^Fgfr2;Fgf8^Fgfr2;Edn1^Ednra;Edn3^Ednra;Dll3^Notch4;Efna1^Epha4;Fgf15^Fgfr2;Efnb1^Epha4;Lama5^Dag1;Fgf10^Fgfr2
prerank	GOBP_REGULATION_OF_GROWTH	0.6071999950654452	1.1842976035739186	0.07207207207207207	0.8897732566788813	0.998998998998999	15/29	32.81%	Dll1^Notch1;Fgf9^Fgfr3;Fgf9^Fgfr2;Fgf8^Fgfr3;Fgf8^Fgfr2;Fgf20^Fgfr2;Fgf20^Fgfr3;Fgf2^Fgfr3;Sema6a^Plxna4;Sema6b^Plxna4;Fgf2^Fgfr2;Cxcl12^Cxcr4;Efna5^Epha7;Igf1^Igf1r;Fn1^Cd44
prerank	GOBP_NEGATIVE_REGULATION_OF_CELL_DIFFERENTIATION	0.6060549480367714	1.1767116176887629	0.07007007007007007	0.9484925537912243	1.0	17/28	29.98%	Dll1^Notch1;Jag1^Notch3;Jag1^Notch1;Dll1^Notch3;Dll3^Notch1;Dll3^Notch3;Jag1^Notch4;Fgf9^Fgfr3;Efna1^Epha7;Dlk1^Notch3;Dll1^Notch4;App^Cd74;Dll3^Notch4;Efna1^Epha4;Wnt5a^Fzd7;Fgf23^Fgfr3;Dlk1^Notch4
prerank	GOBP_REGULATION_OF_BLOOD_PRESSURE	0.631053856049274	1.1752211761555516	0.11611611611611612	0.9303983432592026	1.0	5/17	18.58%	Edn3^Ednrb;Edn1^Ednrb;Edn2^Ednrb;Edn1^Ednra;Edn3^Ednra
prerank	LAZARO_GENETIC_MOUSE_MODEL_HIGH_GRADE_SMALL_CELL_NEUROENDOCRINE_LUNG_CARCINOMA_DN	0.5987526053024027	1.1723322868725425	0.07907907907907907	0.9307668533656273	1.0	16/32	24.36%	Jag1^Notch3;Dll3^Notch3;Jag1^Notch4;Edn1^Ednrb;Sema6a^Plxna2;Efna1^Epha7;Efna1^Epha2;Efna1^Epha1;Jag1^Notch2;Efnb2^Ephb4;Entpd1^Adora2b;Efnb1^Ephb4;Dll3^Notch4;Ccl5^Ackr2;Gzma^F2r;Angpt2^Tek
prerank	GOMF_MOLECULAR_FUNCTION_ACTIVATOR_ACTIVITY	0.6120149679007456	1.164352772615625	0.14514514514514515	0.9970823587938415	1.0	7/20	17.25%	Jag2^Notch1;Dll4^Notch1;Dll1^Notch1;Jag1^Notch1;Nampt^Insr;Efna5^Epha2;Hgf^Met
prerank	REACTOME_EXTRACELLULAR_MATRIX_ORGANIZATION	0.5787111379516696	1.1617746259740707	0.05905905905905906	0.9959400423461106	1.0	34/46	35.52%	Col9a3^Sdc1;Col2a1^Sdc1;Tnr^Sdc1;Thbs1^Sdc4;Col9a1^Sdc1;Col1a2^Sdc1;Col4a5^Sdc1;Col6a6^Sdc1;Col9a2^Sdc1;Col4a2^Sdc1;Col6a5^Sdc1;Col1a1^Sdc1;Fn1^Sdc1;Col4a6^Sdc1;Col4a1^Sdc1;Tnxb^Sdc1;Col4a4^Sdc1;Tnn^Sdc1;Thbs1^Sdc1;Col6a3^Sdc1;Col4a5^Cd44;Comp^Sdc1;Lama4^Cd44;Col6a2^Sdc1;Col1a2^Cd44;Col6a1^Sdc1;Col1a1^Cd44;Fn1^Cd44;Col4a2^Cd44;Tnc^Sdc1;Col4a1^Cd44;Thbs1^Cd47;Col6a3^Cd44;Tnc^Sdc4
prerank	GOBP_SENSORY_ORGAN_MORPHOGENESIS	0.610015375900679	1.153589043329325	0.13927855711422846	1.0	1.0	12/21	28.23%	Dll1^Notch1;Jag1^Notch1;Fgf9^Fgfr3;Fgf9^Fgfr2;Fgf8^Fgfr3;Fgf8^Fgfr2;Jag1^Notch2;Edn1^Ednra;Fgf2^Fgfr3;Bdnf^Ntrk2;Fgf2^Fgfr2;Dll1^Notch2
prerank	GOBP_MESENCHYMAL_CELL_DIFFERENTIATION	0.6190943019056677	1.1535756861419468	0.16916916916916916	1.0	1.0	12/16	34.72%	Jag1^Notch1;Jag1^Notch4;Edn3^Ednrb;Edn1^Ednrb;Fgf8^Fgfr2;Edn1^Ednra;Edn3^Ednra;Efna1^Epha4;Fgf15^Fgfr2;Efnb1^Epha4;Lama5^Dag1;Fgf10^Fgfr2
prerank	GOCC_EXTERNAL_ENCAPSULATING_STRUCTURE	0.6188616508275424	1.152030444583533	0.16216216216216217	1.0	1.0	16/17	34.72%	Fgf9^Fgfr2;Lama2^Dag1;Fgf1^Fgfr2;Lama4^Dag1;Lamc1^Dag1;Agrn^Dag1;Hspg2^Dag1;Lamb3^Dag1;Ptn^Ptprz1;Lama3^Dag1;Lamc3^Dag1;Lama5^Dag1;Lama1^Dag1;Lamb2^Dag1;Lamc2^Dag1;Fgf10^Fgfr2
prerank	GOBP_POSITIVE_REGULATION_OF_TRANSCRIPTION_BY_RNA_POLYMERASE_II	0.6215577716318741	1.15135389241386	0.16032064128256512	0.9989484837095942	1.0	4/18	4.56%	Dll1^Notch1;Jag1^Notch3;Jag1^Notch1;Dll1^Notch3
prerank	GOBP_SENSORY_ORGAN_DEVELOPMENT	0.5898409004603492	1.145793375556941	0.12612612612612611	1.0	1.0	18/31	29.37%	Jag2^Notch1;Dll4^Notch1;Dll1^Notch1;Jag1^Notch1;Fgf9^Fgfr3;Fgf9^Fgfr2;Fgf8^Fgfr3;Fgf8^Fgfr2;Jag1^Notch2;Edn1^Ednra;Fgf20^Fgfr2;Fgf20^Fgfr3;Jag2^Notch2;Fgf2^Fgfr3;Bdnf^Ntrk2;Fgf2^Fgfr2;Dll1^Notch2;Dll4^Notch2
prerank	GOBP_POSITIVE_REGULATION_OF_EPITHELIAL_CELL_PROLIFERATION	0.5974783645062567	1.1433936325528171	0.13013013013013014	1.0	1.0	11/24	34.72%	Fgf9^Fgfr3;Fgf18^Fgfr2;Fgf9^Fgfr2;Fgf18^Fgfr3;Fgf1^Fgfr3;Fgf1^Fgfr2;Fgf2^Fgfr3;Wnt5a^Fzd7;Fgf2^Fgfr2;Fgf7^Fgfr2;Fgf10^Fgfr2
prerank	GOBP_MYELOID_LEUKOCYTE_MIGRATION	0.5921918126330794	1.1428434790684179	0.14214214214214213	1.0	1.0	7/26	18.58%	Edn3^Ednrb;Edn1^Ednrb;Edn2^Ednrb;Kitl^Kit;Edn1^Ednra;App^Cd74;Edn3^Ednra
prerank	GOCC_COLLAGEN_CONTAINING_EXTRACELLULAR_MATRIX	0.6154133409168876	1.1412903916074035	0.1871871871871872	1.0	1.0	15/16	34.72%	Fgf9^Fgfr2;Lama2^Dag1;Lama4^Dag1;Lamc1^Dag1;Agrn^Dag1;Hspg2^Dag1;Lamb3^Dag1;Ptn^Ptprz1;Lama3^Dag1;Lamc3^Dag1;Lama5^Dag1;Lama1^Dag1;Lamb2^Dag1;Lamc2^Dag1;Fgf10^Fgfr2
prerank	GOBP_MONOATOMIC_ION_HOMEOSTASIS	0.5932497449767841	1.1386056479351951	0.16016016016016016	1.0	1.0	10/24	35.44%	Edn3^Ednrb;Edn1^Ednrb;Edn2^Ednrb;Edn1^Ednra;Edn3^Ednra;Fgf2^Fgfr3;Fgf23^Fgfr3;F2^F2r;Agt^Agtr1a;Edn2^Ednra
prerank	GOBP_EPITHELIAL_TUBE_MORPHOGENESIS	0.58679873292891	1.1379177105137381	0.13613613613613615	1.0	1.0	22/28	35.52%	Dll4^Notch1;Dll1^Notch1;Sema3e^Plxnd1;Fgf8^Fgfr2;Fgf1^Fgfr2;Dll4^Notch4;Dll1^Notch4;Edn1^Ednra;Wnt5a^Fzd1;Fgf2^Fgfr2;Sema4c^Plxnb2;Dll1^Notch2;Dll4^Notch2;Efnb2^Epha4;Cxcl12^Cxcr4;Agt^Agtr1a;Lama5^Dag1;Mdk^Sdc4;Lama1^Dag1;Col4a1^Cd44;Fgf10^Fgfr2;Tnc^Sdc4
prerank	HALLMARK_EPITHELIAL_MESENCHYMAL_TRANSITION	0.585841734872415	1.1330538290001053	0.15815815815815815	1.0	1.0	24/27	40.84%	Thbs1^Sdc4;Col1a2^Sdc1;Col4a2^Sdc1;Col1a1^Sdc1;Fn1^Sdc1;Col4a1^Sdc1;Lama2^Cd44;Thbs1^Sdc1;Col6a3^Sdc1;Thbs2^Sdc1;Comp^Sdc1;Col6a2^Sdc1;Col1a2^Cd44;Col1a1^Cd44;Fn1^Cd44;Col4a2^Cd44;Tnc^Sdc1;Lamc1^Cd44;Col4a1^Cd44;Col6a3^Cd44;Tnc^Sdc4;Wnt5a^Fzd8;Spp1^Cd44;Col6a2^Cd44
prerank	GOBP_EMBRYO_DEVELOPMENT_ENDING_IN_BIRTH_OR_EGG_HATCHING	0.5925565090086801	1.1303279912491555	0.19519519519519518	1.0	1.0	11/21	28.23%	Jag2^Notch1;Dll1^Notch1;Dll3^Notch1;Fgf9^Fgfr2;Fgf8^Fgfr2;Edn1^Ednra;Jag2^Notch2;Wnt5a^Fzd1;Fgf2^Fgfr2;Sema4c^Plxnb2;Dll1^Notch2
prerank	GOBP_REGULATION_OF_ANATOMICAL_STRUCTURE_SIZE	0.6053031228448068	1.1247342537462017	0.21385542168674698	1.0	1.0	10/16	35.44%	Edn3^Ednrb;Edn1^Ednrb;Edn2^Ednrb;Edn1^Ednra;Edn3^Ednra;Sema6a^Plxna4;Sema6b^Plxna4;Efna5^Epha7;Agt^Agtr1a;Edn2^Ednra
prerank	GOBP_MUSCLE_STRUCTURE_DEVELOPMENT	0.5927958052141419	1.1217606470073098	0.1961961961961962	1.0	1.0	18/20	39.97%	Dll4^Notch1;Dll1^Notch1;Edn1^Ednrb;Fgf9^Fgfr2;Lama2^Dag1;Fgf8^Fgfr2;Edn1^Ednra;Lamc1^Dag1;Wnt5a^Fzd7;Wnt5a^Fzd1;Comp^Sdc1;Lama5^Dag1;Lama1^Dag1;Lamb2^Dag1;Fgf10^Fgfr2;Fgf6^Fgfr2;Epo^Epor;Lamb1^Dag1
prerank	GOBP_MORPHOGENESIS_OF_AN_EPITHELIUM	0.5563395037675248	1.1215191224459677	0.0990990990990991	1.0	1.0	37/56	35.52%	Jag2^Notch1;Dll4^Notch1;Dll1^Notch1;Jag1^Notch1;Jag1^Notch4;Jag2^Notch4;Fgf8^Fgfr3;Fgf1^Fgfr3;Sema3e^Plxnd1;Fgf8^Fgfr2;Fgf1^Fgfr2;Dll4^Notch4;Dll1^Notch4;Jag1^Notch2;Edn1^Ednra;Hgf^Met;Jag2^Notch2;Fgf2^Fgfr3;Lamc1^Dag1;Wnt5a^Fzd1;Fgf2^Fgfr2;Sema4c^Plxnb2;Dll1^Notch2;Dll4^Notch2;Efnb2^Epha4;Cxcl12^Cxcr4;Fgf7^Fgfr2;Agt^Agtr1a;Lama3^Dag1;Igf1^Igf1r;Lama5^Dag1;Mdk^Sdc4;Lama1^Dag1;Lamc1^Cd44;Col4a1^Cd…
prerank	GOBP_MULTICELLULAR_ORGANISM_REPRODUCTION	0.6082203014511458	1.121184619131797	0.23293172690763053	1.0	1.0	8/15	35.44%	Jag2^Notch1;Edn1^Ednrb;Edn2^Ednrb;Kitl^Kit;Edn1^Ednra;Cxcl12^Cxcr4;Igf1^Igf1r;Edn2^Ednra
prerank	GOBP_MONOATOMIC_CATION_TRANSPORT	0.5953275209934333	1.1201820538503222	0.21921921921921922	1.0	1.0	8/19	35.22%	Edn3^Ednrb;Edn1^Ednrb;Edn1^Ednra;Edn3^Ednra;F2^F2r;Cxcl12^Cxcr4;Agt^Agtr1a;Iapp^Calcrl
prerank	GOBP_EMBRYO_DEVELOPMENT	0.558340214775511	1.1194064802849588	0.12612612612612611	1.0	1.0	29/48	34.72%	Jag2^Notch1;Dll4^Notch1;Dll1^Notch1;Jag1^Notch1;Dll3^Notch1;Fgf9^Fgfr2;Lama2^Dag1;Pdgfa^Pdgfrb;Efna1^Epha2;Fgf8^Fgfr2;Kitl^Kit;Wnt11^Fzd7;Lama4^Dag1;Jag1^Notch2;Edn1^Ednra;Jag2^Notch2;Wnt5a^Fzd7;Hspg2^Dag1;Wnt5a^Fzd1;Fgf2^Fgfr2;Sema4c^Plxnb2;Dll1^Notch2;Dll4^Notch2;Lama3^Dag1;Fgf4^Fgfr2;Lama5^Dag1;Lama1^Dag1;Dlk1^Notch1;Fgf10^Fgfr2
prerank	GOBP_POSITIVE_REGULATION_OF_GROWTH	0.5945767703032012	1.112878013204486	0.24172517552657974	1.0	1.0	7/15	38.06%	Dll1^Notch1;Fgf9^Fgfr2;Fgf8^Fgfr2;Fgf2^Fgfr2;Cxcl12^Cxcr4;Igf1^Igf1r;Igf2^Igf1r
prerank	GOBP_NEGATIVE_REGULATION_OF_DEVELOPMENTAL_PROCESS	0.5559915077998172	1.1103117374598261	0.15015015015015015	1.0	1.0	24/46	30.77%	Dll1^Notch1;Jag1^Notch3;Jag1^Notch1;Dll1^Notch3;Dll3^Notch1;Dll3^Notch3;Jag1^Notch4;Fgf9^Fgfr3;Efna1^Epha7;Fgf8^Fgfr3;Dlk1^Notch3;Efna1^Epha2;Wnt11^Fzd7;Dll1^Notch4;App^Cd74;Efna3^Epha7;Dll3^Notch4;Angpt2^Tek;Efna1^Epha4;Wnt5a^Fzd7;Ptn^Ptprz1;Fgf23^Fgfr3;Dlk1^Notch4;Mdk^Ptprz1
prerank	GOBP_CELL_DIVISION	0.5930284100154339	1.109159008443097	0.24624624624624625	1.0	1.0	10/18	38.06%	Dll1^Notch1;Fgf9^Fgfr2;Fgf8^Fgfr2;Fgf1^Fgfr2;Fgf5^Fgfr2;Fgf2^Fgfr2;Fgf7^Fgfr2;Fgf4^Fgfr2;Fgf6^Fgfr2;Igf2^Igf1r
prerank	GOBP_NEGATIVE_REGULATION_OF_CELL_DEATH	0.5503253874224228	1.1061007704663646	0.12312312312312312	1.0	1.0	26/57	39.46%	Dll1^Notch1;Edn1^Ednrb;Sema3e^Plxnd1;Fgf8^Fgfr2;Kitl^Kit;Angptl4^Cdh5;Edn1^Ednra;Hgf^Met;App^Cd74;Fgf20^Fgfr2;Gas6^Tyro3;Gas6^Mertk;Bdnf^Ntrk2;Wnt5a^Fzd1;Fgf2^Fgfr2;Ntf3^Ntrk2;Mdk^Ptprz1;Agt^Agtr1a;Fgf4^Fgfr2;Igf1^Igf1r;Fn1^Cd44;Fgf10^Fgfr2;Ntf3^Ntrk3;Ntf5^Ntrk2;Spp1^Cd44;Epo^Epor
prerank	GOBP_REGULATION_OF_NEUROGENESIS	0.5586420863959247	1.106007043316602	0.15815815815815815	1.0	1.0	25/40	38.70%	Dll4^Notch1;Dll1^Notch1;Sema6b^Plxna2;Dll3^Notch1;Sema4d^Plxnb1;Sema4a^Plxnb1;Sema6a^Plxna2;Sema3e^Plxnd1;Fgf2^Fgfr3;Sema6a^Plxna4;Bdnf^Ntrk2;Sema6b^Plxna4;Sema4c^Plxnb2;Ptn^Ptprz1;Ntf3^Ntrk2;Sema4d^Plxnb2;Cxcl12^Cxcr4;Efna5^Epha7;Mdk^Ptprz1;Sema4g^Plxnb2;Sema4a^Plxnb2;Ntf3^Ntrk3;Sema5b^Plxna1;Efnb3^Epha4;Efna5^Epha4
prerank	GOBP_TRANSMEMBRANE_TRANSPORT	0.5903625941631189	1.1048578342647728	0.23795180722891565	1.0	1.0	8/18	30.82%	Thbs1^Cd36;Edn3^Ednrb;Edn1^Ednrb;Edn1^Ednra;Edn3^Ednra;Ins2^Insr;F2^F2r;Agt^Agtr1a
prerank	GOBP_REGULATION_OF_VASCULATURE_DEVELOPMENT	0.5900919588505784	1.104499855323275	0.25325325325325326	1.0	1.0	8/17	38.54%	Sema3e^Plxnd1;Efna1^Epha2;Efna1^Epha1;Dll1^Notch4;Angpt2^Tek;Agt^Agtr1a;Efna3^Epha1;Efna3^Epha2
prerank	GOBP_MONOATOMIC_ION_TRANSPORT	0.5829212386035361	1.1033005961314382	0.23823823823823823	1.0	1.0	8/20	35.22%	Edn3^Ednrb;Edn1^Ednrb;Edn1^Ednra;Edn3^Ednra;F2^F2r;Cxcl12^Cxcr4;Agt^Agtr1a;Iapp^Calcrl
prerank	GOBP_NEGATIVE_REGULATION_OF_BIOSYNTHETIC_PROCESS	0.5935631729420082	1.102687164745728	0.2469879518072289	1.0	1.0	10/16	29.90%	Dll4^Notch1;Dll4^Notch3;Edn1^Ednrb;Fgf9^Fgfr3;Fgf9^Fgfr2;Dll4^Notch4;Entpd1^Adora2b;Wnt5a^Fzd1;Dll4^Notch2;Fgf15^Fgfr2
prerank	GOBP_DEVELOPMENTAL_GROWTH	0.550383188113172	1.1022980062635899	0.15015015015015015	1.0	1.0	27/49	38.06%	Dll1^Notch1;Fgf9^Fgfr3;Fgf9^Fgfr2;Fgf8^Fgfr3;Fgf1^Fgfr3;Fgf8^Fgfr2;Fgf1^Fgfr2;Wnt11^Fzd7;Edn1^Ednra;Edn3^Ednra;Fgf20^Fgfr2;Fgf20^Fgfr3;Fgf2^Fgfr3;Sema6a^Plxna4;Wnt5a^Fzd7;Sema6b^Plxna4;Fgf2^Fgfr2;Dll1^Notch2;Cxcl12^Cxcr4;Efna5^Epha7;Fgf7^Fgfr2;Igf1^Igf1r;Dlk1^Notch1;Fgf10^Fgfr2;Edn2^Ednra;Sema5b^Plxna1;Igf2^Igf1r
prerank	GOBP_TISSUE_MORPHOGENESIS	0.5451089733528334	1.1004035761698523	0.13113113113113112	1.0	1.0	37/57	35.52%	Jag2^Notch1;Dll4^Notch1;Dll1^Notch1;Jag1^Notch1;Jag1^Notch4;Jag2^Notch4;Fgf8^Fgfr3;Fgf1^Fgfr3;Sema3e^Plxnd1;Fgf8^Fgfr2;Fgf1^Fgfr2;Dll4^Notch4;Dll1^Notch4;Jag1^Notch2;Edn1^Ednra;Hgf^Met;Jag2^Notch2;Fgf2^Fgfr3;Lamc1^Dag1;Wnt5a^Fzd1;Fgf2^Fgfr2;Sema4c^Plxnb2;Dll1^Notch2;Dll4^Notch2;Efnb2^Epha4;Cxcl12^Cxcr4;Fgf7^Fgfr2;Agt^Agtr1a;Lama3^Dag1;Igf1^Igf1r;Lama5^Dag1;Mdk^Sdc4;Lama1^Dag1;Lamc1^Cd44;Col4a1^Cd…
prerank	GOBP_SENSORY_PERCEPTION	0.5863113424669684	1.0983837307500712	0.23547094188376755	1.0	1.0	3/19	30.24%	Edn1^Ednrb;Edn1^Ednra;Cxcl12^Cxcr4
prerank	GOBP_REGULATION_OF_CELL_DIFFERENTIATION	0.5281880322156827	1.0968852209162199	0.07507507507507508	1.0	1.0	63/122	34.72%	Dll4^Notch1;Dll1^Notch1;Jag1^Notch3;Jag1^Notch1;Dll4^Notch3;Dll1^Notch3;Sema6b^Plxna2;Dll3^Notch1;Dll3^Notch3;Sema4d^Plxnb1;Jag1^Notch4;Edn3^Ednrb;Sema4a^Plxnb1;Edn1^Ednrb;Fgf9^Fgfr3;Fgf18^Fgfr2;Sema6a^Plxna2;Efna1^Epha7;Fgf9^Fgfr2;Fgf18^Fgfr3;Lama2^Dag1;Dlk1^Notch3;Sema3e^Plxnd1;Kitl^Kit;Dll4^Notch4;Dll1^Notch4;Jag1^Notch2;App^Cd74;Efna3^Epha7;Fgf20^Fgfr2;Fgf20^Fgfr3;Fgf2^Fgfr3;Lamc1^Dag1;Dll3^N…
prerank	GOBP_POSITIVE_REGULATION_OF_RNA_METABOLIC_PROCESS	0.5552118588491827	1.0934876014722645	0.21021021021021022	1.0	1.0	16/37	34.72%	Dll1^Notch1;Jag1^Notch3;Jag1^Notch1;Dll1^Notch3;Nampt^Insr;Fgf9^Fgfr2;Fgf1^Fgfr2;Wnt11^Fzd7;App^Cd74;Wnt5a^Fzd7;Wnt5a^Fzd1;Fgf2^Fgfr2;Fgf7^Fgfr2;Fgf4^Fgfr2;Igf1^Igf1r;Fgf10^Fgfr2
prerank	GOBP_GROWTH	0.5426735083684698	1.0932226621610166	0.15715715715715717	1.0	1.0	28/55	38.06%	Dll1^Notch1;Fgf9^Fgfr3;Fgf9^Fgfr2;Fgf8^Fgfr3;Fgf1^Fgfr3;Fgf8^Fgfr2;Fgf1^Fgfr2;Wnt11^Fzd7;Edn1^Ednra;Edn3^Ednra;Fgf20^Fgfr2;Fgf20^Fgfr3;Fgf2^Fgfr3;Sema6a^Plxna4;Wnt5a^Fzd7;Sema6b^Plxna4;Fgf2^Fgfr2;Dll1^Notch2;Cxcl12^Cxcr4;Efna5^Epha7;Fgf7^Fgfr2;Igf1^Igf1r;Fn1^Cd44;Dlk1^Notch1;Fgf10^Fgfr2;Edn2^Ednra;Sema5b^Plxna1;Igf2^Igf1r
prerank	GOBP_HEAD_DEVELOPMENT	0.5605530390783764	1.09001331736408	0.22722722722722724	1.0	1.0	14/28	34.72%	Dll1^Notch1;Dll1^Notch3;Sema6b^Plxna2;Fgf8^Fgfr3;Fgf8^Fgfr2;Fgf2^Fgfr3;Sema6b^Plxna4;Fgf2^Fgfr2;Sema4c^Plxnb2;Ntf3^Ntrk2;Cxcl12^Cxcr4;Efna5^Epha7;Igf1^Igf1r;Fgf10^Fgfr2
prerank	GOBP_TISSUE_MIGRATION	0.5867537370432727	1.0897740631177906	0.26706827309236947	1.0	1.0	6/16	30.24%	Dll4^Notch1;Efna1^Epha2;Kitl^Kit;Efnb2^Ephb4;Angpt2^Tek;Cxcl12^Cxcr4
prerank	GOBP_PEPTIDYL_AMINO_ACID_MODIFICATION	0.547426925625771	1.0893113689551461	0.1941941941941942	1.0	1.0	25/39	40.23%	Thbs4^Cd36;Efna1^Epha7;Fgf8^Fgfr3;Pdgfa^Pdgfrb;Fgf8^Fgfr2;Kitl^Kit;Efna1^Epha1;Hgf^Met;App^Cd74;Efna1^Epha4;Bdnf^Ntrk2;Ins2^Insr;Ntf3^Ntrk2;Efna5^Epha7;Fgf7^Fgfr2;Agt^Agtr1a;Fgf8^Fgfr4;Igf1^Igf1r;Fgf10^Fgfr2;Ntf3^Ntrk3;Igf2^Igf1r;Ntf5^Ntrk2;Efna5^Epha4;Efna5^Epha1;Pdgfa^Pdgfra
prerank	GOBP_BRANCHING_MORPHOGENESIS_OF_AN_EPITHELIAL_TUBE	0.5902361255739164	1.0880134817939724	0.2782782782782783	1.0	1.0	13/16	34.72%	Dll4^Notch1;Sema3e^Plxnd1;Fgf8^Fgfr2;Fgf1^Fgfr2;Dll4^Notch4;Edn1^Ednra;Fgf2^Fgfr2;Cxcl12^Cxcr4;Agt^Agtr1a;Lama5^Dag1;Lama1^Dag1;Col4a1^Cd44;Fgf10^Fgfr2
prerank	GOBP_EPITHELIUM_DEVELOPMENT	0.5321446196366226	1.0862113326935001	0.13513513513513514	1.0	1.0	47/77	35.52%	Jag2^Notch1;Dll4^Notch1;Dll1^Notch1;Jag1^Notch1;Dll3^Notch1;Jag1^Notch4;Edn1^Ednrb;Jag2^Notch4;Fgf8^Fgfr3;Fgf1^Fgfr3;Sema3e^Plxnd1;Fgf8^Fgfr2;Fgf1^Fgfr2;Wnt11^Fzd7;Dll4^Notch4;Dll1^Notch4;Jag1^Notch2;Edn1^Ednra;Hgf^Met;Fgf20^Fgfr2;Fgf20^Fgfr3;Jag2^Notch2;Fgf2^Fgfr3;Lamc1^Dag1;Dll3^Notch4;Wnt5a^Fzd7;Wnt5a^Fzd1;Fgf2^Fgfr2;Sema4c^Plxnb2;Dll1^Notch2;Dll4^Notch2;Efnb2^Epha4;Cxcl12^Cxcr4;Fgf7^Fgfr2;Agt…
prerank	GOBP_RESPIRATORY_SYSTEM_DEVELOPMENT	0.5609811688498916	1.0860003919906156	0.22822822822822822	1.0	1.0	20/28	40.23%	Fgf9^Fgfr3;Fgf18^Fgfr2;Fgf9^Fgfr2;Fgf18^Fgfr3;Fgf8^Fgfr3;Fgf1^Fgfr3;Pdgfa^Pdgfrb;Fgf8^Fgfr2;Fgf1^Fgfr2;Fgf2^Fgfr3;Fgf2^Fgfr2;Fgf7^Fgfr2;Fgf8^Fgfr4;Fgf1^Fgfr4;Lama5^Dag1;Lama1^Dag1;Fgf10^Fgfr2;Fgf9^Fgfr4;Fgf18^Fgfr4;Pdgfa^Pdgfra
prerank	GOBP_EMBRYONIC_MORPHOGENESIS	0.5545540309399076	1.0828712384456827	0.24224224224224225	1.0	1.0	18/31	34.72%	Jag2^Notch1;Dll4^Notch1;Dll1^Notch1;Fgf9^Fgfr2;Efna1^Epha2;Fgf8^Fgfr2;Wnt11^Fzd7;Edn1^Ednra;Jag2^Notch2;Wnt5a^Fzd7;Hspg2^Dag1;Wnt5a^Fzd1;Sema4c^Plxnb2;Dll1^Notch2;Dll4^Notch2;Fgf4^Fgfr2;Lama5^Dag1;Fgf10^Fgfr2
prerank	GOBP_SEMAPHORIN_PLEXIN_SIGNALING_PATHWAY	0.5730979316743402	1.0815977281772897	0.2782782782782783	1.0	1.0	12/20	32.20%	Sema6b^Plxna2;Sema4d^Plxnb1;Sema4a^Plxnb1;Sema6a^Plxna2;Sema3e^Plxnd1;Edn1^Ednra;Sema6a^Plxna4;Sema6b^Plxna4;Sema4c^Plxnb2;Sema4d^Plxnb2;Sema4g^Plxnb2;Sema4a^Plxnb2
prerank	GOBP_NEGATIVE_REGULATION_OF_GENE_EXPRESSION	0.5565897670800067	1.0809555969783526	0.2682682682682683	1.0	1.0	8/27	29.37%	Dll4^Notch1;Dll1^Notch1;Thbs1^Cd36;Hgf^Met;Gas6^Mertk;Ins2^Insr;Dll1^Notch2;Dll4^Notch2
prerank	GOBP_EPIDERMIS_DEVELOPMENT	0.5882384809234784	1.0750162738707985	0.3159478435305918	1.0	1.0	9/15	34.72%	Jag2^Notch1;Dll1^Notch1;Jag1^Notch1;Fgf20^Fgfr2;Fgf20^Fgfr3;Fgf2^Fgfr3;Fgf2^Fgfr2;Fgf7^Fgfr2;Fgf10^Fgfr2
prerank	GOBP_REGULATION_OF_LOCOMOTION	0.5170916071416154	1.0731643875455656	0.14014014014014015	1.0	1.0	50/104	40.23%	Dll4^Notch1;Jag1^Notch1;Wnt5a^Mcam;Sema6b^Plxna2;Sema4d^Plxnb1;Sema4a^Plxnb1;Sema6a^Plxna2;Lama2^Dag1;Pdgfa^Pdgfrb;Ptn^Sdc3;Sema3e^Plxnd1;Efna1^Epha2;Kitl^Kit;Efna1^Epha1;Lama4^Dag1;Thbs1^Sdc4;Edn1^Ednra;Hgf^Met;App^Cd74;Edn3^Ednra;Sema6a^Plxna4;Agrn^Dag1;Angpt2^Tek;Efna1^Epha4;Sema6b^Plxna4;Sema4c^Plxnb2;Ptn^Ptprz1;Sema4d^Plxnb2;Efnb2^Epha4;Cxcl12^Cxcr4;Mdk^Ptprz1;Lama3^Dag1;Sema4g^Plxnb2;Igf1^I…
prerank	GOBP_WOUND_HEALING	0.5590298951295494	1.0708464019821258	0.2895791583166333	1.0	1.0	15/26	32.81%	Thbs1^Cd36;Plg^Pard3;Comp^Cd36;Thbs1^Sdc4;Pros1^Tyro3;Col1a1^Sdc1;Fn1^Sdc1;Gas6^Tyro3;Wnt5a^Fzd7;Gas6^Mertk;Thbs1^Sdc1;F2^F2r;Comp^Sdc1;Col1a1^Cd44;Fn1^Cd44
prerank	GOBP_REGULATION_OF_MULTICELLULAR_ORGANISMAL_DEVELOPMENT	0.5128542140904697	1.0698218647678186	0.13513513513513514	1.0	1.0	70/135	38.99%	Dll4^Notch1;Dll1^Notch1;Jag1^Notch1;Sema6b^Plxna2;Plg^Pard3;Dll3^Notch1;Sema4d^Plxnb1;Jag1^Notch4;Sema4a^Plxnb1;Fgf9^Fgfr3;Fgf18^Fgfr2;Sema6a^Plxna2;Efna1^Epha7;Fgf9^Fgfr2;Fgf18^Fgfr3;Fgf1^Fgfr3;Lama2^Dag1;Sema3e^Plxnd1;Efna1^Epha2;Fgf1^Fgfr2;Kitl^Kit;Dll4^Notch4;Efna1^Epha1;Dll1^Notch4;Lama4^Dag1;Efna5^Epha2;Jag1^Notch2;Hgf^Met;Efna3^Epha7;Fgf20^Fgfr2;Fgf20^Fgfr3;Fgf2^Fgfr3;Dll3^Notch4;Sema6a^Pl…
prerank	GOBP_REGULATION_OF_MONOATOMIC_ION_TRANSPORT	0.57801513131912	1.0680027780226875	0.33733733733733734	1.0	1.0	5/15	30.82%	Edn1^Ednra;Edn3^Ednra;F2^F2r;Cxcl12^Cxcr4;Agt^Agtr1a
prerank	WP_FOCAL_ADHESION_PI3KAKTMTOR_SIGNALING_PATHWAY	0.5252583273413619	1.065262658310641	0.22022022022022023	1.0	1.0	42/67	40.23%	Fgf9^Fgfr3;Fgf16^Fgfr3;Fgf18^Fgfr2;Fgf9^Fgfr2;Fgf18^Fgfr3;Fgf8^Fgfr3;Fgf1^Fgfr3;Pdgfa^Pdgfrb;Efna1^Epha2;Fgf16^Fgfr2;Fgf8^Fgfr2;Fgf1^Fgfr2;Kitl^Kit;Efna2^Epha2;Efna5^Epha2;Fgf17^Fgfr2;Fgf17^Fgfr3;Hgf^Met;Fgf20^Fgfr2;Fgf20^Fgfr3;Fgf2^Fgfr3;Angpt2^Tek;Efna4^Epha2;Ins2^Insr;Fgf2^Fgfr2;Fgf15^Fgfr2;Fgf22^Fgfr2;Fgf7^Fgfr2;Fgf4^Fgfr2;Fgf8^Fgfr4;Fgf1^Fgfr4;Igf1^Igf1r;Fgf16^Fgfr4;Fgf10^Fgfr2;Fgf6^Fgfr2;Fg…
prerank	GOBP_REGULATION_OF_ANATOMICAL_STRUCTURE_MORPHOGENESIS	0.5140066692931611	1.0629700171085448	0.1931931931931932	1.0	1.0	56/97	41.82%	Dll1^Notch1;Jag1^Notch1;Sema6b^Plxna2;Sema4d^Plxnb1;Jag1^Notch4;Sema4a^Plxnb1;Fgf18^Fgfr2;Sema6a^Plxna2;Efna1^Epha7;Sema3e^Plxnd1;Efna1^Epha2;Fgf8^Fgfr2;Fgf1^Fgfr2;Efna1^Epha1;Dll1^Notch4;Efna5^Epha2;Edn1^Ednra;Efnb2^Ephb4;Hgf^Met;Efna3^Epha7;Sema6a^Plxna4;Angpt2^Tek;Efna1^Epha4;Efnb3^Ephb4;Bdnf^Ntrk2;Sema6b^Plxna4;Wnt5a^Fzd1;Fgf2^Fgfr2;Sema4c^Plxnb2;Ptn^Ptprz1;Sema4d^Plxnb2;Efnb2^Epha4;Cxcl12^Cx…
prerank	GOBP_POSITIVE_REGULATION_OF_CELLULAR_BIOSYNTHETIC_PROCESS	0.5300330906849486	1.0616959236368892	0.25325325325325326	1.0	1.0	22/50	38.06%	Dll1^Notch1;Jag1^Notch3;Jag1^Notch1;Dll1^Notch3;Thbs1^Cd36;Nampt^Insr;Fgf9^Fgfr2;Fgf1^Fgfr2;Wnt11^Fzd7;Hgf^Met;App^Cd74;Wnt5a^Fzd7;Wnt5a^Fzd1;Ins2^Insr;Fgf2^Fgfr2;Fgf7^Fgfr2;Fgf4^Fgfr2;Fgf1^Fgfr4;Igf1^Igf1r;Fgf10^Fgfr2;Fgf9^Fgfr4;Igf2^Igf1r
prerank	GOBP_GENERATION_OF_NEURONS	0.5087085329695474	1.0606626643525385	0.16116116116116116	1.0	1.0	78/145	40.29%	Jag2^Notch1;Dll4^Notch1;Jag2^Notch3;Dll1^Notch1;Jag1^Notch3;Jag1^Notch1;Dll4^Notch3;Dll1^Notch3;Sema6b^Plxna2;Sema4d^Plxnb1;Edn3^Ednrb;Sema4a^Plxnb1;Edn1^Ednrb;Edn2^Ednrb;Sema6a^Plxna2;Efna1^Epha7;Fgf8^Fgfr3;Lama2^Dag1;Sema3e^Plxnd1;Efna1^Epha2;Fgf8^Fgfr2;Efna2^Epha2;Efna4^Epha7;Efna2^Epha7;Efna5^Epha2;Edn1^Ednra;Hgf^Met;Edn3^Ednra;Efna3^Epha7;Fgf20^Fgfr2;Fgf20^Fgfr3;Fgf2^Fgfr3;Lamc1^Dag1;Gas6^Ty…
prerank	GOBP_CENTRAL_NERVOUS_SYSTEM_DEVELOPMENT	0.5319317933521298	1.0605378388184563	0.2752752752752753	1.0	1.0	27/45	41.61%	Dll4^Notch1;Dll1^Notch1;Dll4^Notch3;Dll1^Notch3;Sema6b^Plxna2;Dll3^Notch1;Dll3^Notch3;Fgf8^Fgfr3;Fgf8^Fgfr2;Fgf2^Fgfr3;Hspg2^Dag1;Sema6b^Plxna4;Fgf2^Fgfr2;Sema4c^Plxnb2;Ptn^Ptprz1;Ntf3^Ntrk2;Cxcl12^Cxcr4;Efna5^Epha7;Mdk^Ptprz1;Lamc3^Dag1;Igf1^Igf1r;Lamb2^Dag1;Fgf10^Fgfr2;Ntf3^Ntrk3;Efna5^Epha4;Lamb1^Dag1;Wnt5a^Fzd6
prerank	GOBP_TUBE_DEVELOPMENT	0.5092487779939637	1.0603979531590695	0.1781781781781782	1.0	1.0	77/127	42.70%	Dll4^Notch1;Dll1^Notch1;Jag1^Notch3;Jag1^Notch1;Dll4^Notch3;Dll1^Notch3;Wnt5a^Mcam;Jag1^Notch4;Edn1^Ednrb;Fgf9^Fgfr3;Fgf18^Fgfr2;Edn2^Ednrb;Sema6a^Plxna2;Efna1^Epha7;Fgf9^Fgfr2;Fgf18^Fgfr3;Fgf8^Fgfr3;Fgf1^Fgfr3;Pdgfa^Pdgfrb;Sema3e^Plxnd1;Efna1^Epha2;Fgf8^Fgfr2;Fgf1^Fgfr2;Dll4^Notch4;Efna1^Epha1;Dll1^Notch4;Angptl4^Cdh5;Thbs1^Sdc4;Jag1^Notch2;Edn1^Ednra;Efnb2^Ephb4;Hgf^Met;Efna3^Epha7;Fgf2^Fgfr3;S…
prerank	GOBP_NEUROGENESIS	0.5068982362258275	1.0595170108777066	0.15015015015015015	1.0	1.0	85/159	40.29%	Jag2^Notch1;Dll4^Notch1;Jag2^Notch3;Dll1^Notch1;Jag1^Notch3;Jag1^Notch1;Dll4^Notch3;Dll1^Notch3;Sema6b^Plxna2;Dll3^Notch1;Dll3^Notch3;Sema4d^Plxnb1;Edn3^Ednrb;Sema4a^Plxnb1;Edn1^Ednrb;Edn2^Ednrb;Sema6a^Plxna2;Efna1^Epha7;Fgf8^Fgfr3;Lama2^Dag1;Sema3e^Plxnd1;Efna1^Epha2;Fgf8^Fgfr2;Efna2^Epha2;Efna4^Epha7;Efna2^Epha7;Efna5^Epha2;Edn1^Ednra;Hgf^Met;Edn3^Ednra;Efna3^Epha7;Fgf20^Fgfr2;Fgf20^Fgfr3;Fgf2^…
prerank	GOBP_CALCIUM_ION_TRANSPORT	0.5719045477300372	1.0579689309081377	0.362086258776329	1.0	1.0	6/15	35.22%	Edn1^Ednrb;Edn1^Ednra;F2^F2r;Cxcl12^Cxcr4;Agt^Agtr1a;Iapp^Calcrl
prerank	GOBP_PEPTIDYL_TYROSINE_MODIFICATION	0.5364274502795331	1.0578312964832006	0.3113113113113113	1.0	1.0	20/32	40.23%	Thbs4^Cd36;Efna1^Epha7;Fgf8^Fgfr3;Pdgfa^Pdgfrb;Fgf8^Fgfr2;Kitl^Kit;Efna1^Epha1;App^Cd74;Efna1^Epha4;Ins2^Insr;Efna5^Epha7;Fgf7^Fgfr2;Agt^Agtr1a;Fgf8^Fgfr4;Igf1^Igf1r;Fgf10^Fgfr2;Igf2^Igf1r;Efna5^Epha4;Efna5^Epha1;Pdgfa^Pdgfra
prerank	GOBP_REGULATION_OF_PHOSPHORUS_METABOLIC_PROCESS	0.50819985717908	1.05601302396746	0.1971971971971972	1.0	1.0	71/123	40.23%	Thbs1^Cd36;Thbs4^Cd36;Edn3^Ednrb;Edn1^Ednrb;Fgf9^Fgfr3;Entpd1^Adora1;Fgf16^Fgfr3;Fgf18^Fgfr2;Efna1^Epha7;Fgf9^Fgfr2;Fgf18^Fgfr3;Fgf8^Fgfr3;Fgf1^Fgfr3;Pdgfa^Pdgfrb;Efna1^Epha2;Fgf16^Fgfr2;Fgf8^Fgfr2;Fgf1^Fgfr2;Kitl^Kit;Efna1^Epha1;Thbs1^Sdc4;Efna5^Epha2;Fgf17^Fgfr2;Fgf17^Fgfr3;Edn1^Ednra;Hgf^Met;App^Cd74;Entpd1^Adora2b;Edn3^Ednra;Fgf20^Fgfr2;Fgf20^Fgfr3;Tnfsf11^Tnfrsf11a;Fgf2^Fgfr3;Gas6^Tyro3;Agrn…
prerank	GOBP_GLAND_MORPHOGENESIS	0.5646245466014127	1.0551884272048166	0.34934934934934936	1.0	1.0	9/17	34.72%	Fgf18^Fgfr2;Fgf8^Fgfr2;Fgf1^Fgfr2;Hgf^Met;Fgf7^Fgfr2;Igf1^Igf1r;Lama5^Dag1;Lama1^Dag1;Fgf10^Fgfr2
prerank	GOBP_LEUKOCYTE_MIGRATION	0.5332878917731481	1.0550835359855424	0.3083083083083083	1.0	1.0	7/38	18.58%	Edn3^Ednrb;Edn1^Ednrb;Edn2^Ednrb;Kitl^Kit;Edn1^Ednra;App^Cd74;Edn3^Ednra
prerank	GOBP_REGULATION_OF_PHOSPHORYLATION	0.5078739105383171	1.054403821194326	0.2072072072072072	1.0	1.0	69/118	40.23%	Thbs1^Cd36;Thbs4^Cd36;Edn3^Ednrb;Edn1^Ednrb;Fgf9^Fgfr3;Fgf16^Fgfr3;Fgf18^Fgfr2;Efna1^Epha7;Fgf9^Fgfr2;Fgf18^Fgfr3;Fgf8^Fgfr3;Fgf1^Fgfr3;Pdgfa^Pdgfrb;Efna1^Epha2;Fgf16^Fgfr2;Fgf8^Fgfr2;Fgf1^Fgfr2;Kitl^Kit;Efna1^Epha1;Thbs1^Sdc4;Efna5^Epha2;Fgf17^Fgfr2;Fgf17^Fgfr3;Edn1^Ednra;Hgf^Met;App^Cd74;Edn3^Ednra;Fgf20^Fgfr2;Fgf20^Fgfr3;Tnfsf11^Tnfrsf11a;Fgf2^Fgfr3;Gas6^Tyro3;Agrn^Dag1;Fgf5^Fgfr2;Efna1^Epha4;…
prerank	GOBP_VASCULATURE_DEVELOPMENT	0.5155372146888033	1.0537390003601228	0.25625625625625625	1.0	1.0	22/76	16.94%	Dll4^Notch1;Dll1^Notch1;Jag1^Notch3;Jag1^Notch1;Dll4^Notch3;Dll1^Notch3;Wnt5a^Mcam;Jag1^Notch4;Fgf18^Fgfr2;Fgf9^Fgfr2;Pdgfa^Pdgfrb;Sema3e^Plxnd1;Efna1^Epha2;Fgf8^Fgfr2;Fgf1^Fgfr2;Dll4^Notch4;Efna1^Epha1;Dll1^Notch4;Angptl4^Cdh5;Jag1^Notch2;Edn1^Ednra;Efnb2^Ephb4
prerank	GOBP_CELLULAR_HOMEOSTASIS	0.5597688168414	1.0535437183033645	0.35035035035035034	1.0	1.0	6/19	35.44%	Edn1^Ednra;Edn3^Ednra;Gas6^Tyro3;F2^F2r;Igf1^Igf1r;Edn2^Ednra
prerank	GOBP_BLOOD_VESSEL_MORPHOGENESIS	0.5156283202705081	1.052737214464424	0.26226226226226224	1.0	1.0	22/74	16.94%	Dll4^Notch1;Dll1^Notch1;Jag1^Notch3;Jag1^Notch1;Dll4^Notch3;Dll1^Notch3;Wnt5a^Mcam;Jag1^Notch4;Fgf18^Fgfr2;Fgf9^Fgfr2;Pdgfa^Pdgfrb;Sema3e^Plxnd1;Efna1^Epha2;Fgf8^Fgfr2;Fgf1^Fgfr2;Dll4^Notch4;Efna1^Epha1;Dll1^Notch4;Angptl4^Cdh5;Jag1^Notch2;Edn1^Ednra;Efnb2^Ephb4
prerank	GOBP_GLIOGENESIS	0.5684017553279006	1.052561219912586	0.35971943887775554	1.0	1.0	11/16	39.97%	Dll1^Notch1;Dll3^Notch1;Fgf2^Fgfr3;Ptn^Ptprz1;Ntf3^Ntrk2;Mdk^Ptprz1;Lamc3^Dag1;Fgf5^Fgfr3;Lamb2^Dag1;Ntf3^Ntrk3;Lamb1^Dag1
prerank	GOBP_TUBE_MORPHOGENESIS	0.5061200402947101	1.051104743099283	0.22922922922922923	1.0	1.0	66/110	42.70%	Dll4^Notch1;Dll1^Notch1;Jag1^Notch3;Jag1^Notch1;Dll4^Notch3;Dll1^Notch3;Wnt5a^Mcam;Jag1^Notch4;Fgf9^Fgfr3;Fgf18^Fgfr2;Efna1^Epha7;Fgf9^Fgfr2;Fgf18^Fgfr3;Fgf8^Fgfr3;Fgf1^Fgfr3;Pdgfa^Pdgfrb;Sema3e^Plxnd1;Efna1^Epha2;Fgf8^Fgfr2;Fgf1^Fgfr2;Dll4^Notch4;Efna1^Epha1;Dll1^Notch4;Angptl4^Cdh5;Thbs1^Sdc4;Jag1^Notch2;Edn1^Ednra;Efnb2^Ephb4;Hgf^Met;Efna3^Epha7;Fgf2^Fgfr3;Angpt2^Tek;Efna1^Epha4;Hspg2^Dag1;Wnt…
prerank	GOBP_RESPONSE_TO_WOUNDING	0.5341987544795773	1.0504698461284359	0.33433433433433435	1.0	1.0	25/39	37.32%	Thbs1^Cd36;Plg^Pard3;Comp^Cd36;Fgf1^Fgfr3;Tnr^Sdc1;Thbs1^Sdc4;Ptn^Sdc1;Pros1^Tyro3;Col1a1^Sdc1;Fn1^Sdc1;Fgf2^Fgfr3;Gas6^Tyro3;Mdk^Sdc1;Wnt5a^Fzd7;Gas6^Mertk;Thbs1^Sdc1;F2^F2r;Comp^Sdc1;Col1a1^Cd44;Igf1^Igf1r;Fn1^Cd44;Mdk^Sdc4;Tnc^Sdc1;Tnc^Sdc4;Ptn^Sdc4
prerank	GOBP_POSITIVE_REGULATION_OF_PHOSPHORYLATION	0.506393533500002	1.0501910397025331	0.23923923923923923	1.0	1.0	67/115	40.23%	Thbs1^Cd36;Thbs4^Cd36;Edn3^Ednrb;Edn1^Ednrb;Fgf9^Fgfr3;Fgf16^Fgfr3;Fgf18^Fgfr2;Efna1^Epha7;Fgf9^Fgfr2;Fgf18^Fgfr3;Fgf8^Fgfr3;Fgf1^Fgfr3;Pdgfa^Pdgfrb;Efna1^Epha2;Fgf16^Fgfr2;Fgf8^Fgfr2;Fgf1^Fgfr2;Kitl^Kit;Efna1^Epha1;Thbs1^Sdc4;Efna5^Epha2;Fgf17^Fgfr2;Fgf17^Fgfr3;Edn1^Ednra;Hgf^Met;App^Cd74;Edn3^Ednra;Fgf20^Fgfr2;Fgf20^Fgfr3;Tnfsf11^Tnfrsf11a;Fgf2^Fgfr3;Gas6^Tyro3;Agrn^Dag1;Fgf5^Fgfr2;Efna1^Epha4;…
prerank	GOBP_POSITIVE_REGULATION_OF_PHOSPHORUS_METABOLIC_PROCESS	0.5061757451592701	1.0499132547261578	0.23723723723723725	1.0	1.0	67/117	40.23%	Thbs1^Cd36;Thbs4^Cd36;Edn3^Ednrb;Edn1^Ednrb;Fgf9^Fgfr3;Fgf16^Fgfr3;Fgf18^Fgfr2;Efna1^Epha7;Fgf9^Fgfr2;Fgf18^Fgfr3;Fgf8^Fgfr3;Fgf1^Fgfr3;Pdgfa^Pdgfrb;Efna1^Epha2;Fgf16^Fgfr2;Fgf8^Fgfr2;Fgf1^Fgfr2;Kitl^Kit;Efna1^Epha1;Thbs1^Sdc4;Efna5^Epha2;Fgf17^Fgfr2;Fgf17^Fgfr3;Edn1^Ednra;Hgf^Met;App^Cd74;Edn3^Ednra;Fgf20^Fgfr2;Fgf20^Fgfr3;Tnfsf11^Tnfrsf11a;Fgf2^Fgfr3;Gas6^Tyro3;Agrn^Dag1;Fgf5^Fgfr2;Efna1^Epha4;…
prerank	REACTOME_EPHA_MEDIATED_GROWTH_CONE_COLLAPSE	0.5443288030080342	1.0467743812787647	0.3663663663663664	1.0	1.0	19/25	39.92%	Efna1^Epha7;Efna1^Epha2;Efna2^Epha2;Efna4^Epha7;Efna2^Epha7;Efna1^Epha1;Efna5^Epha2;Efna3^Epha7;Efna1^Epha4;Efna4^Epha2;Efna2^Epha1;Efna4^Epha1;Efna5^Epha7;Efna2^Epha4;Efna4^Epha4;Efna3^Epha1;Efna3^Epha2;Efna5^Epha4;Efna5^Epha1
prerank	GOBP_REGULATION_OF_NERVOUS_SYSTEM_DEVELOPMENT	0.5209465094720399	1.0443161657934796	0.3303303303303303	1.0	1.0	28/52	38.99%	Dll4^Notch1;Dll1^Notch1;Sema6b^Plxna2;Dll3^Notch1;Sema4d^Plxnb1;Sema4a^Plxnb1;Sema6a^Plxna2;Sema3e^Plxnd1;Hgf^Met;Fgf2^Fgfr3;Sema6a^Plxna4;Agrn^Dag1;Bdnf^Ntrk2;Sema6b^Plxna4;Sema4c^Plxnb2;Ptn^Ptprz1;Ntf3^Ntrk2;Sema4d^Plxnb2;Cxcl12^Cxcr4;Efna5^Epha7;Mdk^Ptprz1;Sema4g^Plxnb2;Sema4a^Plxnb2;Ntf3^Ntrk3;Sema5b^Plxna1;Efnb3^Epha4;Efna5^Epha4;Nrxn1^Nlgn2
prerank	GOBP_POSITIVE_REGULATION_OF_NUCLEOBASE_CONTAINING_COMPOUND_METABOLIC_PROCESS	0.5242628363407762	1.0438450636179049	0.32232232232232233	1.0	1.0	21/46	38.06%	Dll1^Notch1;Jag1^Notch3;Jag1^Notch1;Dll1^Notch3;Nampt^Insr;Fgf9^Fgfr2;Fgf1^Fgfr2;Wnt11^Fzd7;Hgf^Met;App^Cd74;Wnt5a^Fzd7;Wnt5a^Fzd1;Ins2^Insr;Fgf2^Fgfr2;Fgf7^Fgfr2;Fgf4^Fgfr2;Fgf1^Fgfr4;Igf1^Igf1r;Fgf10^Fgfr2;Fgf9^Fgfr4;Igf2^Igf1r
prerank	GOBP_POSITIVE_REGULATION_OF_PROTEIN_MODIFICATION_PROCESS	0.5108633256445982	1.0431575941246958	0.2822822822822823	1.0	1.0	30/72	30.82%	Thbs1^Cd36;Thbs4^Cd36;Edn3^Ednrb;Edn1^Ednrb;Fgf9^Fgfr3;Fgf16^Fgfr3;Efna1^Epha7;Fgf18^Fgfr3;Fgf8^Fgfr3;Fgf1^Fgfr3;Pdgfa^Pdgfrb;Kitl^Kit;Thbs1^Sdc4;Fgf17^Fgfr3;Edn1^Ednra;Hgf^Met;App^Cd74;Edn3^Ednra;Fgf20^Fgfr3;Tnfsf11^Tnfrsf11a;Fgf2^Fgfr3;Agrn^Dag1;Efna1^Epha4;Bdnf^Ntrk2;Wnt5a^Fzd1;Ins2^Insr;Ntf3^Ntrk2;Fgf23^Fgfr3;Efna5^Epha7;Agt^Agtr1a
prerank	GOBP_PHOSPHORYLATION	0.5013522257855146	1.0430890730453015	0.24424424424424424	1.0	1.0	72/127	40.23%	Thbs1^Cd36;Thbs4^Cd36;Edn3^Ednrb;Edn1^Ednrb;Fgf9^Fgfr3;Fgf16^Fgfr3;Fgf18^Fgfr2;Efna1^Epha7;Fgf9^Fgfr2;Fgf18^Fgfr3;Fgf8^Fgfr3;Fgf1^Fgfr3;Pdgfa^Pdgfrb;Efna1^Epha2;Fgf16^Fgfr2;Fgf8^Fgfr2;Fgf1^Fgfr2;Kitl^Kit;Wnt11^Fzd7;Efna1^Epha1;Thbs1^Sdc4;Efna5^Epha2;Fgf17^Fgfr2;Fgf17^Fgfr3;Edn1^Ednra;Hgf^Met;App^Cd74;Edn3^Ednra;Fgf20^Fgfr2;Fgf20^Fgfr3;Tnfsf11^Tnfrsf11a;Fgf2^Fgfr3;Gas6^Tyro3;Agrn^Dag1;Fgf5^Fgfr2;E…
prerank	GOBP_CELL_CYCLE	0.5570547395674326	1.0430452643425525	0.39178356713426854	1.0	1.0	10/17	38.06%	Fgf8^Fgfr3;Fgf8^Fgfr2;Edn1^Ednra;Edn3^Ednra;Fgf2^Fgfr3;Ins2^Insr;Fgf2^Fgfr2;Igf1^Igf1r;Fgf10^Fgfr2;Igf2^Igf1r
prerank	GOBP_NEGATIVE_REGULATION_OF_CELL_COMMUNICATION	0.5294167199862936	1.0417982327117805	0.34934934934934936	1.0	1.0	16/36	35.38%	Dll4^Notch1;Dll3^Notch1;Fgf9^Fgfr3;Efna1^Epha2;Dll4^Notch4;Hgf^Met;App^Cd74;Dll3^Notch4;Gas6^Tyro3;Efna1^Epha4;Wnt5a^Fzd1;Fgf23^Fgfr3;Dlk1^Notch4;Igf1^Igf1r;Dlk1^Notch1;Thbs1^Cd47
prerank	GOBP_CELL_SUBSTRATE_ADHESION	0.5444621316382751	1.0417561099051051	0.3633633633633634	1.0	1.0	19/25	39.97%	Jag1^Notch1;Thbs1^Cd36;Efna1^Epha1;Thbs1^Sdc4;Lamc1^Dag1;Gas6^Tyro3;Angpt2^Tek;Gas6^Mertk;Lamb3^Dag1;Ptn^Ptprz1;Mdk^Ptprz1;Lamc3^Dag1;Lama5^Dag1;Mdk^Sdc4;Lamb2^Dag1;Lamc2^Dag1;Ptn^Sdc4;Efna5^Epha1;Lamb1^Dag1
prerank	GOBP_REGULATION_OF_PROTEIN_MODIFICATION_PROCESS	0.5080742432980864	1.0416673829247005	0.28928928928928926	1.0	1.0	41/77	41.29%	Thbs1^Cd36;Thbs4^Cd36;Edn3^Ednrb;Edn1^Ednrb;Fgf9^Fgfr3;Fgf16^Fgfr3;Efna1^Epha7;Fgf18^Fgfr3;Fgf8^Fgfr3;Fgf1^Fgfr3;Pdgfa^Pdgfrb;Kitl^Kit;Efna1^Epha1;Thbs1^Sdc4;Fgf17^Fgfr3;Edn1^Ednra;Hgf^Met;App^Cd74;Edn3^Ednra;Fgf20^Fgfr3;Tnfsf11^Tnfrsf11a;Fgf2^Fgfr3;Agrn^Dag1;Efna1^Epha4;Bdnf^Ntrk2;Wnt5a^Fzd1;Ins2^Insr;Ntf3^Ntrk2;Fgf23^Fgfr3;Sema4d^Plxnb2;Efna5^Epha7;Agt^Agtr1a;Fn1^Cd44;Fgf5^Fgfr3;Ntf3^Ntrk3;Wnt5…
prerank	MIR_466L_3P	0.5373048219834906	1.0413933687666146	0.3663663663663664	1.0	1.0	18/31	33.58%	Dll4^Notch1;Jag1^Notch3;Jag1^Notch1;Dll4^Notch3;Dll3^Notch1;Dll3^Notch3;Fgf9^Fgfr3;Fgf16^Fgfr3;Wnt11^Fzd7;Fgf20^Fgfr3;Wnt5a^Fzd7;Bdnf^Ntrk2;Wnt5a^Fzd1;Ntf3^Ntrk2;Fgf23^Fgfr3;Efnb2^Epha4;Wnt11^Fzd8;Lamc1^Cd44
prerank	GOBP_RESPONSE_TO_GROWTH_FACTOR	0.5123108381244521	1.0407889251239104	0.3003003003003003	1.0	1.0	42/73	38.62%	Dll4^Notch1;Dll1^Notch1;Fgf9^Fgfr3;Fgf16^Fgfr3;Fgf18^Fgfr2;Fgf9^Fgfr2;Fgf18^Fgfr3;Fgf8^Fgfr3;Fgf1^Fgfr3;Fgf16^Fgfr2;Fgf8^Fgfr2;Fgf1^Fgfr2;Fgf17^Fgfr2;Fgf17^Fgfr3;Fgf20^Fgfr2;Fgf20^Fgfr3;Fgf2^Fgfr3;Fgf5^Fgfr2;Bdnf^Ntrk2;Wnt5a^Fzd1;Fgf2^Fgfr2;Dll1^Notch2;Ntf3^Ntrk2;Dll4^Notch2;Fgf23^Fgfr3;Fgf15^Fgfr2;Fgf22^Fgfr2;Fgf7^Fgfr2;Col1a2^Cd44;Fgf4^Fgfr2;Fgf8^Fgfr4;Fgf1^Fgfr4;Col4a2^Cd44;Fgf5^Fgfr3;Fgf16^Fg…
prerank	GOBP_REGULATION_OF_TRANSFERASE_ACTIVITY	0.5212713455028815	1.039848043315652	0.33233233233233234	1.0	1.0	28/43	40.23%	Fgf18^Fgfr2;Fgf18^Fgfr3;Fgf1^Fgfr3;Pdgfa^Pdgfrb;Efna1^Epha2;Fgf1^Fgfr2;Kitl^Kit;Efna1^Epha1;Thbs1^Sdc4;Hgf^Met;App^Cd74;Tnfsf11^Tnfrsf11a;Fgf2^Fgfr3;Gas6^Tyro3;Agrn^Dag1;Efna1^Epha4;Gas6^Mertk;Ins2^Insr;Fgf2^Fgfr2;Ntf3^Ntrk2;Agt^Agtr1a;Fgf1^Fgfr4;Igf1^Igf1r;Ntf3^Ntrk3;Igf2^Igf1r;Wnt5a^Fzd8;Fgf18^Fgfr4;Pdgfa^Pdgfra
prerank	GOBP_POSITIVE_REGULATION_OF_PROTEIN_KINASE_ACTIVITY	0.5509173596791721	1.039064508960783	0.3863863863863864	1.0	1.0	10/18	38.11%	Pdgfa^Pdgfrb;Kitl^Kit;Thbs1^Sdc4;Tnfsf11^Tnfrsf11a;Agrn^Dag1;Efna1^Epha4;Ins2^Insr;Agt^Agtr1a;Ntf3^Ntrk3;Wnt5a^Fzd8
prerank	MIR_6951_3P	0.5664976790462899	1.0386470729874389	0.41783567134268534	1.0	1.0	8/15	38.70%	Sema6a^Plxna2;Sema6a^Plxna4;Bdnf^Ntrk2;Efnb1^Epha4;Col1a2^Cd44;Efna2^Epha4;Col4a1^Cd44;Efna5^Epha4
prerank	GOBP_REGULATION_OF_KINASE_ACTIVITY	0.5218680008379164	1.0386188157256993	0.3333333333333333	1.0	1.0	23/42	31.96%	Fgf18^Fgfr2;Fgf18^Fgfr3;Fgf1^Fgfr3;Pdgfa^Pdgfrb;Efna1^Epha2;Fgf1^Fgfr2;Kitl^Kit;Efna1^Epha1;Thbs1^Sdc4;Hgf^Met;App^Cd74;Tnfsf11^Tnfrsf11a;Fgf2^Fgfr3;Gas6^Tyro3;Agrn^Dag1;Efna1^Epha4;Gas6^Mertk;Ins2^Insr;Fgf2^Fgfr2;Ntf3^Ntrk2;Agt^Agtr1a;Fgf1^Fgfr4;Igf1^Igf1r
prerank	GOBP_DEVELOPMENTAL_PROCESS_INVOLVED_IN_REPRODUCTION	0.5448634531039571	1.0358969301867622	0.3787575150300601	1.0	1.0	10/22	35.44%	Jag2^Notch1;Fgf9^Fgfr2;Fgf8^Fgfr2;Kitl^Kit;Edn1^Ednra;Cxcl12^Cxcr4;Fgf7^Fgfr2;Igf1^Igf1r;Fgf10^Fgfr2;Edn2^Ednra
prerank	GOBP_POSITIVE_REGULATION_OF_DEVELOPMENTAL_PROCESS	0.49708884491255206	1.035135588727094	0.2922922922922923	1.0	1.0	57/118	40.05%	Dll1^Notch1;Jag1^Notch1;Thbs1^Cd36;Thbs2^Cd36;Dll3^Notch1;Sema4d^Plxnb1;Jag1^Notch4;Sema4a^Plxnb1;Fgf9^Fgfr3;Fgf18^Fgfr2;Fgf9^Fgfr2;Fgf18^Fgfr3;Fgf8^Fgfr3;Fgf1^Fgfr3;Lama2^Dag1;Fgf8^Fgfr2;Fgf1^Fgfr2;Kitl^Kit;Dll1^Notch4;Jag1^Notch2;Edn1^Ednra;Efnb2^Ephb4;Hgf^Met;App^Cd74;Edn3^Ednra;Fgf2^Fgfr3;Lamc1^Dag1;Dll3^Notch4;Agrn^Dag1;Angpt2^Tek;Bdnf^Ntrk2;Fgf2^Fgfr2;Dll1^Notch2;Ptn^Ptprz1;Ntf3^Ntrk2;Sema4…
prerank	GOBP_CALCIUM_ION_HOMEOSTASIS	0.5573355434550149	1.0346443408976458	0.40380761523046094	1.0	1.0	6/17	35.44%	Edn1^Ednra;Edn3^Ednra;Fgf2^Fgfr3;Fgf23^Fgfr3;F2^F2r;Edn2^Ednra
prerank	GOBP_REGULATION_OF_AXONOGENESIS	0.5346557757657027	1.0344106846950951	0.3943943943943944	1.0	1.0	18/28	38.70%	Sema6b^Plxna2;Sema4d^Plxnb1;Sema4a^Plxnb1;Sema6a^Plxna2;Efna1^Epha7;Sema3e^Plxnd1;Sema6a^Plxna4;Efna1^Epha4;Bdnf^Ntrk2;Sema6b^Plxna4;Sema4c^Plxnb2;Sema4d^Plxnb2;Efna5^Epha7;Sema4g^Plxnb2;Sema4a^Plxnb2;Sema5b^Plxna1;Efnb3^Epha4;Efna5^Epha4
prerank	GOBP_CELL_MORPHOGENESIS_INVOLVED_IN_DIFFERENTIATION	0.5026679543137472	1.033275550592033	0.3353353353353353	1.0	1.0	47/88	38.70%	Sema6b^Plxna2;Sema4d^Plxnb1;Sema4a^Plxnb1;Sema6a^Plxna2;Efna1^Epha7;Fgf8^Fgfr3;Lama2^Dag1;Sema3e^Plxnd1;Efna1^Epha2;Fgf8^Fgfr2;Efna2^Epha2;Efna4^Epha7;Efna2^Epha7;Efna5^Epha2;Edn1^Ednra;Edn3^Ednra;Efna3^Epha7;Sema6a^Plxna4;Agrn^Dag1;Efna1^Epha4;Efna4^Epha2;Bdnf^Ntrk2;Sema6b^Plxna4;Sema4c^Plxnb2;Ptn^Ptprz1;Ntf3^Ntrk2;Sema4d^Plxnb2;Efnb2^Epha4;Cxcl12^Cxcr4;Efnb1^Epha4;Efna5^Epha7;Lama3^Dag1;Lamc3^D…
prerank	GOMF_SIGNALING_RECEPTOR_BINDING	0.49501767162613824	1.0331028870538117	0.3053053053053053	1.0	1.0	52/126	39.09%	Jag2^Notch1;Dll4^Notch1;Dll1^Notch1;Jag1^Notch1;Thbs1^Cd36;Dll3^Notch1;Thbs4^Cd36;Jag1^Notch4;Edn3^Ednrb;Edn1^Ednrb;Jag2^Notch4;Edn2^Ednrb;Nampt^Insr;Efna1^Epha7;Comp^Cd36;Pdgfa^Pdgfrb;Wnt11^Fzd7;Efna4^Epha7;Efna2^Epha7;Dll4^Notch4;Dll1^Notch4;App^Cd74;Efna3^Epha7;Dll3^Notch4;Efna1^Epha4;Wnt5a^Fzd7;Lama2^Cd44;Bdnf^Ntrk2;Wnt5a^Fzd1;Ins2^Insr;Ptn^Ptprz1;Ntf3^Ntrk2;F2^F2r;Efnb2^Epha4;Lama4^Cd44;Efnb…
prerank	GOBP_POSITIVE_REGULATION_OF_TRANSFERASE_ACTIVITY	0.5179826927929324	1.0315257372871536	0.36436436436436437	1.0	1.0	27/42	40.23%	Fgf18^Fgfr2;Fgf18^Fgfr3;Fgf1^Fgfr3;Pdgfa^Pdgfrb;Efna1^Epha2;Fgf1^Fgfr2;Kitl^Kit;Efna1^Epha1;Thbs1^Sdc4;App^Cd74;Tnfsf11^Tnfrsf11a;Fgf2^Fgfr3;Gas6^Tyro3;Agrn^Dag1;Efna1^Epha4;Gas6^Mertk;Ins2^Insr;Fgf2^Fgfr2;Ntf3^Ntrk2;Agt^Agtr1a;Fgf1^Fgfr4;Igf1^Igf1r;Ntf3^Ntrk3;Igf2^Igf1r;Wnt5a^Fzd8;Fgf18^Fgfr4;Pdgfa^Pdgfra
prerank	GOBP_POSITIVE_REGULATION_OF_CELL_POPULATION_PROLIFERATION	0.49450382235168827	1.0297981463458792	0.3283283283283283	1.0	1.0	62/128	40.23%	Dll4^Notch1;Dll1^Notch1;Dll4^Notch3;Dll1^Notch3;Edn3^Ednrb;Edn1^Ednrb;Fgf9^Fgfr3;Fgf16^Fgfr3;Fgf18^Fgfr2;Edn2^Ednrb;Nampt^Insr;Fgf9^Fgfr2;Fgf18^Fgfr3;Fgf8^Fgfr3;Fgf1^Fgfr3;Pdgfa^Pdgfrb;Fgf16^Fgfr2;Fgf8^Fgfr2;Fgf1^Fgfr2;Kitl^Kit;Fgf17^Fgfr2;Fgf17^Fgfr3;Edn1^Ednra;Edn3^Ednra;Fgf20^Fgfr2;Fgf20^Fgfr3;Fgf2^Fgfr3;Fgf5^Fgfr2;Wnt5a^Fzd7;Ins2^Insr;Fgf2^Fgfr2;Dll1^Notch2;Ptn^Ptprz1;Ntf3^Ntrk2;Dll4^Notch2;F…
prerank	GOBP_REGULATION_OF_CELL_DEVELOPMENT	0.5076104792101803	1.0292129726656731	0.3743743743743744	1.0	1.0	32/62	38.70%	Dll4^Notch1;Dll1^Notch1;Jag1^Notch1;Sema6b^Plxna2;Dll3^Notch1;Sema4d^Plxnb1;Sema4a^Plxnb1;Sema6a^Plxna2;Sema3e^Plxnd1;Kitl^Kit;Jag1^Notch2;Fgf2^Fgfr3;Sema6a^Plxna4;Bdnf^Ntrk2;Sema6b^Plxna4;Sema4c^Plxnb2;Dll1^Notch2;Ptn^Ptprz1;Ntf3^Ntrk2;Dll4^Notch2;Sema4d^Plxnb2;Cxcl12^Cxcr4;Efna5^Epha7;Mdk^Ptprz1;Sema4g^Plxnb2;Sema4a^Plxnb2;Fn1^Cd44;Dlk1^Notch1;Ntf3^Ntrk3;Sema5b^Plxna1;Efnb3^Epha4;Efna5^Epha4
prerank	GOBP_REGULATION_OF_ORGANELLE_ORGANIZATION	0.5475716562818556	1.0283595249153858	0.40681362725450904	1.0	1.0	10/17	39.92%	Fgf8^Fgfr3;Fgf8^Fgfr2;Hgf^Met;Mdk^Sdc1;Ins2^Insr;Igf1^Igf1r;Mdk^Sdc4;Ntf3^Ntrk3;Igf2^Igf1r;Efna5^Epha1
prerank	GOBP_RESPONSE_TO_NITROGEN_COMPOUND	0.5494968642247221	1.0282408279643176	0.4198396793587174	1.0	1.0	8/17	31.96%	Jag1^Notch1;Thbs1^Cd36;Edn1^Ednrb;Edn1^Ednra;Bdnf^Ntrk2;Ins2^Insr;Agt^Agtr1a;Igf1^Igf1r
prerank	EED_TARGET_GENES	0.5542664080126067	1.0281351877799068	0.4144144144144144	1.0	1.0	13/17	43.07%	Fgf9^Fgfr3;Fgf16^Fgfr3;Fgf18^Fgfr3;Fgf20^Fgfr3;Bdnf^Ntrk2;Efna5^Epha7;Wnt11^Fzd8;Fgf5^Fgfr3;Fgf16^Fgfr4;Fgf9^Fgfr4;Fgf20^Fgfr4;Fgf18^Fgfr4;Fgf5^Fgfr4
prerank	GOBP_LEUKOCYTE_DIFFERENTIATION	0.5447571764261641	1.0280785579365324	0.4134134134134134	1.0	1.0	9/20	29.37%	Kitl^Kit;Efna2^Epha2;App^Cd74;Jag2^Notch2;Tnfsf11^Tnfrsf11a;Gas6^Tyro3;Gas6^Mertk;Dll1^Notch2;Dll4^Notch2
prerank	GOBP_CIRCULATORY_SYSTEM_DEVELOPMENT	0.49953439339842737	1.02791069935027	0.35035035035035034	1.0	1.0	44/92	40.23%	Dll4^Notch1;Dll1^Notch1;Jag1^Notch3;Jag1^Notch1;Dll4^Notch3;Dll1^Notch3;Wnt5a^Mcam;Jag1^Notch4;Fgf18^Fgfr2;Fgf9^Fgfr2;Pdgfa^Pdgfrb;Sema3e^Plxnd1;Efna1^Epha2;Fgf8^Fgfr2;Fgf1^Fgfr2;Wnt11^Fzd7;Dll4^Notch4;Efna1^Epha1;Dll1^Notch4;Angptl4^Cdh5;Jag1^Notch2;Edn1^Ednra;Efnb2^Ephb4;Hgf^Met;Fgf20^Fgfr2;Sema6a^Plxna4;Angpt2^Tek;Wnt5a^Fzd7;Wnt5a^Fzd1;Fgf2^Fgfr2;Dll1^Notch2;Dll4^Notch2;Fgf15^Fgfr2;Cxcl12^Cxcr…
prerank	GOBP_REGULATION_OF_BODY_FLUID_LEVELS	0.5412757369482942	1.0271256081948208	0.4198396793587174	1.0	1.0	8/21	29.66%	Thbs1^Cd36;Edn1^Ednrb;Entpd1^Adora1;Comp^Cd36;Pros1^Tyro3;Gas6^Tyro3;Gas6^Mertk;F2^F2r
prerank	GOBP_POSITIVE_REGULATION_OF_KINASE_ACTIVITY	0.5160402138058702	1.025253948225947	0.3743743743743744	1.0	1.0	26/41	40.23%	Fgf18^Fgfr2;Fgf18^Fgfr3;Fgf1^Fgfr3;Pdgfa^Pdgfrb;Efna1^Epha2;Fgf1^Fgfr2;Kitl^Kit;Efna1^Epha1;Thbs1^Sdc4;App^Cd74;Tnfsf11^Tnfrsf11a;Fgf2^Fgfr3;Gas6^Tyro3;Agrn^Dag1;Efna1^Epha4;Gas6^Mertk;Ins2^Insr;Fgf2^Fgfr2;Ntf3^Ntrk2;Agt^Agtr1a;Fgf1^Fgfr4;Igf1^Igf1r;Ntf3^Ntrk3;Wnt5a^Fzd8;Fgf18^Fgfr4;Pdgfa^Pdgfra
prerank	GOBP_ANGIOGENESIS	0.5036439311130579	1.0232135149761359	0.3923923923923924	1.0	1.0	18/63	16.94%	Dll4^Notch1;Dll1^Notch1;Dll4^Notch3;Dll1^Notch3;Wnt5a^Mcam;Fgf18^Fgfr2;Fgf9^Fgfr2;Pdgfa^Pdgfrb;Sema3e^Plxnd1;Efna1^Epha2;Fgf8^Fgfr2;Fgf1^Fgfr2;Dll4^Notch4;Efna1^Epha1;Dll1^Notch4;Angptl4^Cdh5;Edn1^Ednra;Efnb2^Ephb4
prerank	GOBP_INORGANIC_ION_HOMEOSTASIS	0.5334570124884436	1.0227250416582547	0.4004004004004004	1.0	1.0	8/25	29.66%	Edn3^Ednrb;Edn1^Ednrb;Edn2^Ednrb;Edn1^Ednra;Edn3^Ednra;Fgf2^Fgfr3;Fgf23^Fgfr3;F2^F2r
prerank	GOBP_ANIMAL_ORGAN_MORPHOGENESIS	0.49459977613174705	1.0206344701373955	0.35735735735735735	1.0	1.0	65/103	43.97%	Jag2^Notch1;Dll4^Notch1;Dll1^Notch1;Jag1^Notch1;Fgf9^Fgfr3;Fgf16^Fgfr3;Fgf18^Fgfr2;Fgf9^Fgfr2;Fgf18^Fgfr3;Fgf8^Fgfr3;Fgf1^Fgfr3;Pdgfa^Pdgfrb;Efna1^Epha2;Fgf16^Fgfr2;Fgf8^Fgfr2;Fgf1^Fgfr2;Fgf17^Fgfr2;Fgf17^Fgfr3;Jag1^Notch2;Edn1^Ednra;Efnb2^Ephb4;Hgf^Met;Fgf20^Fgfr2;Fgf20^Fgfr3;Jag2^Notch2;Fgf2^Fgfr3;Fgf5^Fgfr2;Hspg2^Dag1;Bdnf^Ntrk2;Wnt5a^Fzd1;Fgf2^Fgfr2;Dll1^Notch2;Dll4^Notch2;Fgf23^Fgfr3;Fgf15^F…
prerank	GOBP_LOCOMOTION	0.4840658058029667	1.0185307963864367	0.36736736736736736	1.0	1.0	81/188	40.23%	Dll4^Notch1;Jag1^Notch3;Jag1^Notch1;Dll4^Notch3;Wnt5a^Mcam;Sema6b^Plxna2;Sema4d^Plxnb1;Edn3^Ednrb;Sema4a^Plxnb1;Edn1^Ednrb;Edn2^Ednrb;Sema6a^Plxna2;Efna1^Epha7;Lama2^Dag1;Pdgfa^Pdgfrb;Ptn^Sdc3;Sema3e^Plxnd1;Efna1^Epha2;Kitl^Kit;Efna2^Epha2;Efna4^Epha7;Efna2^Epha7;Efna1^Epha1;Lama4^Dag1;Thbs1^Sdc4;Efna5^Epha2;Edn1^Ednra;Hgf^Met;App^Cd74;Edn3^Ednra;Efna3^Epha7;Sema6a^Plxna4;Agrn^Dag1;Ccl5^Ackr2;Ang…
prerank	GOBP_RESPONSE_TO_ENDOGENOUS_STIMULUS	0.4917521816412106	1.0179541830844065	0.3813813813813814	1.0	1.0	62/111	43.97%	Dll4^Notch1;Dll1^Notch1;Thbs1^Cd36;Edn1^Ednrb;Fgf9^Fgfr3;Fgf16^Fgfr3;Fgf18^Fgfr2;Comp^Cd36;Fgf9^Fgfr2;Fgf18^Fgfr3;Fgf8^Fgfr3;Fgf1^Fgfr3;Fgf16^Fgfr2;Fgf8^Fgfr2;Fgf1^Fgfr2;Efna5^Epha2;Fgf17^Fgfr2;Fgf17^Fgfr3;Edn1^Ednra;Fgf20^Fgfr2;Fgf20^Fgfr3;Fgf2^Fgfr3;Fgf5^Fgfr2;Bdnf^Ntrk2;Wnt5a^Fzd1;Ins2^Insr;Fgf2^Fgfr2;Dll1^Notch2;Ntf3^Ntrk2;Dll4^Notch2;Fgf23^Fgfr3;Fgf15^Fgfr2;Fgf22^Fgfr2;Fgf7^Fgfr2;Agt^Agtr1a;…
prerank	GOBP_GLAND_DEVELOPMENT	0.5228419621027047	1.0179532950195143	0.4394394394394394	1.0	1.0	16/28	42.49%	Fgf18^Fgfr2;Pdgfa^Pdgfrb;Fgf8^Fgfr2;Fgf1^Fgfr2;Edn1^Ednra;Hgf^Met;Tnfsf11^Tnfrsf11a;Fgf2^Fgfr2;Fgf7^Fgfr2;Igf1^Igf1r;Lama5^Dag1;Lama1^Dag1;Fgf10^Fgfr2;Igf2^Igf1r;Pdgfa^Pdgfra;Lama5^Cd44
prerank	GOBP_REGULATION_OF_SECRETION	0.5115042213747073	1.0172520412349513	0.4344344344344344	1.0	1.0	8/44	30.82%	Edn3^Ednrb;Edn1^Ednrb;Entpd1^Adora1;Edn2^Ednrb;Entpd1^Adora2b;Tnfsf11^Tnfrsf11a;F2^F2r;Agt^Agtr1a
prerank	GOBP_HEMOPOIESIS	0.5153484231946667	1.0168567329020661	0.4194194194194194	1.0	1.0	18/38	30.77%	Jag2^Notch1;Dll4^Notch1;Dll1^Notch1;Jag1^Notch1;Kitl^Kit;Efna2^Epha2;Jag1^Notch2;App^Cd74;Jag2^Notch2;Tnfsf11^Tnfrsf11a;Gas6^Tyro3;Angpt2^Tek;Wnt5a^Fzd7;Gas6^Mertk;Dll1^Notch2;Ptn^Ptprz1;Dll4^Notch2;Mdk^Ptprz1
prerank	GOBP_ANATOMICAL_STRUCTURE_FORMATION_INVOLVED_IN_MORPHOGENESIS	0.4910901598372115	1.016648837897256	0.4194194194194194	1.0	1.0	60/107	42.70%	Dll4^Notch1;Dll1^Notch1;Dll4^Notch3;Dll1^Notch3;Wnt5a^Mcam;Thbs1^Cd36;Thbs2^Cd36;Dll3^Notch1;Dll3^Notch3;Fgf18^Fgfr2;Sema6a^Plxna2;Fgf9^Fgfr2;Pdgfa^Pdgfrb;Sema3e^Plxnd1;Efna1^Epha2;Fgf8^Fgfr2;Fgf1^Fgfr2;Wnt11^Fzd7;Dll4^Notch4;Efna1^Epha1;Dll1^Notch4;Angptl4^Cdh5;Thbs1^Sdc4;Edn1^Ednra;Efnb2^Ephb4;Dll3^Notch4;Angpt2^Tek;Wnt5a^Fzd7;Hspg2^Dag1;Wnt5a^Fzd1;Fgf2^Fgfr2;Sema4c^Plxnb2;Dll1^Notch2;Dll4^Notc…
prerank	GOBP_EMBRYONIC_ORGAN_DEVELOPMENT	0.5295633007121847	1.0146929466650176	0.45545545545545546	1.0	1.0	7/22	16.83%	Dll1^Notch1;Fgf9^Fgfr2;Pdgfa^Pdgfrb;Efna1^Epha2;Fgf8^Fgfr2;Kitl^Kit;Edn1^Ednra
prerank	GOBP_MAPK_CASCADE	0.4934277671369008	1.0121772520736563	0.42742742742742745	1.0	1.0	43/82	41.29%	Thbs1^Cd36;Fgf9^Fgfr3;Fgf18^Fgfr2;Efna1^Epha7;Fgf9^Fgfr2;Fgf18^Fgfr3;Fgf8^Fgfr3;Fgf1^Fgfr3;Pdgfa^Pdgfrb;Efna1^Epha2;Fgf8^Fgfr2;Fgf1^Fgfr2;Kitl^Kit;Edn1^Ednra;Hgf^Met;App^Cd74;Edn3^Ednra;Fgf20^Fgfr2;Fgf20^Fgfr3;Tnfsf11^Tnfrsf11a;Fgf2^Fgfr3;Efna1^Epha4;Ins2^Insr;Fgf2^Fgfr2;Ntf3^Ntrk2;Fgf23^Fgfr3;Fgf15^Fgfr2;Cxcl12^Cxcr4;Fgf4^Fgfr2;Fgf8^Fgfr4;Fgf1^Fgfr4;Igf1^Igf1r;Fn1^Cd44;Fgf10^Fgfr2;Ntf3^Ntrk3;Fgf…
prerank	GOBP_SIGNAL_RELEASE	0.5122784728917983	1.0112450060595197	0.4494494494494494	1.0	1.0	11/37	41.29%	Edn3^Ednrb;Edn1^Ednrb;Entpd1^Adora1;Edn2^Ednrb;Entpd1^Adora2b;Tnfsf11^Tnfrsf11a;F2^F2r;Agt^Agtr1a;Nrxn2^Nlgn2;Nrxn1^Nlgn2;Lep^Lepr
prerank	GOBP_FOREBRAIN_DEVELOPMENT	0.5459580679830136	1.0107534742009228	0.46285140562248994	1.0	1.0	7/15	34.72%	Fgf8^Fgfr3;Fgf8^Fgfr2;Fgf2^Fgfr3;Sema6b^Plxna4;Fgf2^Fgfr2;Cxcl12^Cxcr4;Fgf10^Fgfr2
prerank	REACTOME_HEMOSTASIS	0.5259581167004336	1.010523657215294	0.4644644644644645	1.0	1.0	14/25	35.38%	Thbs1^Cd36;Thbs1^Sdc4;App^Cd74;Col1a2^Sdc1;Col1a1^Sdc1;Fn1^Sdc1;Angpt2^Tek;Gas6^Mertk;Thbs1^Sdc1;F2^F2r;Col1a2^Cd44;Col1a1^Cd44;Fn1^Cd44;Thbs1^Cd47
prerank	GOBP_PATTERN_SPECIFICATION_PROCESS	0.5368880976720232	1.0098533682874622	0.4624624624624625	1.0	1.0	12/20	34.72%	Dll4^Notch1;Dll1^Notch1;Dll3^Notch1;Fgf8^Fgfr2;Fgf1^Fgfr2;Edn1^Ednra;Fgf2^Fgfr2;Dll1^Notch2;Dll4^Notch2;Fgf8^Fgfr4;Fgf1^Fgfr4;Fgf10^Fgfr2
prerank	REACTOME_INTEGRIN_CELL_SURFACE_INTERACTIONS	0.5302034676566069	1.00984445379572	0.4774774774774775	1.0	1.0	12/20	43.60%	Col4a5^Cd44;Col1a2^Cd44;Col1a1^Cd44;Fn1^Cd44;Col4a2^Cd44;Col4a1^Cd44;Thbs1^Cd47;Col6a3^Cd44;Spp1^Cd44;Col6a2^Cd44;Col6a1^Cd44;Col4a6^Cd44
prerank	GOBP_REGULATION_OF_CELL_DEATH	0.4920591631089971	1.008338699438821	0.44844844844844844	1.0	1.0	36/86	39.46%	Dll1^Notch1;Thbs1^Cd36;Edn1^Ednrb;Efna1^Epha7;Comp^Cd36;Fgf8^Fgfr3;Sema3e^Plxnd1;Fgf8^Fgfr2;Kitl^Kit;Angptl4^Cdh5;Edn1^Ednra;Hgf^Met;App^Cd74;Fgf20^Fgfr2;Fgf20^Fgfr3;Fgf2^Fgfr3;Gas6^Tyro3;Gzma^F2r;Gas6^Mertk;Bdnf^Ntrk2;Wnt5a^Fzd1;Fgf2^Fgfr2;Dll1^Notch2;Ptn^Ptprz1;Ntf3^Ntrk2;Cxcl12^Cxcr4;Mdk^Ptprz1;Agt^Agtr1a;Fgf4^Fgfr2;Igf1^Igf1r;Fn1^Cd44;Fgf10^Fgfr2;Ntf3^Ntrk3;Ntf5^Ntrk2;Spp1^Cd44;Epo^Epor
prerank	WP_REGULATION_OF_ACTIN_CYTOSKELETON	0.5011877307267244	1.0081986442072923	0.43343343343343343	1.0	1.0	35/59	40.23%	Fgf9^Fgfr3;Fgf16^Fgfr3;Fgf18^Fgfr2;Fgf9^Fgfr2;Fgf18^Fgfr3;Fgf8^Fgfr3;Fgf1^Fgfr3;Pdgfa^Pdgfrb;Fgf16^Fgfr2;Fgf8^Fgfr2;Fgf1^Fgfr2;Fgf17^Fgfr2;Fgf17^Fgfr3;Fgf20^Fgfr2;Fgf20^Fgfr3;Fgf2^Fgfr3;Fgf5^Fgfr2;Fgf2^Fgfr2;Fgf23^Fgfr3;F2^F2r;Fgf15^Fgfr2;Fgf22^Fgfr2;Fgf7^Fgfr2;Fgf4^Fgfr2;Fgf8^Fgfr4;Fgf1^Fgfr4;Fgf5^Fgfr3;Fgf16^Fgfr4;Fgf10^Fgfr2;Fgf6^Fgfr2;Fgf17^Fgfr4;Fgf9^Fgfr4;Fgf20^Fgfr4;Fgf18^Fgfr4;Pdgfa^Pdgfra
prerank	GOBP_CELL_PROJECTION_ORGANIZATION	0.4835955832145792	1.0045296011400304	0.45845845845845845	1.0	1.0	63/117	40.29%	Sema6b^Plxna2;Sema4d^Plxnb1;Sema4a^Plxnb1;Sema6a^Plxna2;Efna1^Epha7;Fgf8^Fgfr3;Lama2^Dag1;Pdgfa^Pdgfrb;Sema3e^Plxnd1;Efna1^Epha2;Fgf8^Fgfr2;Efna2^Epha2;Efna4^Epha7;Efna2^Epha7;Efna5^Epha2;Edn1^Ednra;Hgf^Met;Edn3^Ednra;Efna3^Epha7;Lamc1^Dag1;Sema6a^Plxna4;Agrn^Dag1;Efna1^Epha4;Lama2^Cd44;Efna4^Epha2;Bdnf^Ntrk2;Sema6b^Plxna4;Wnt5a^Fzd1;Ins2^Insr;Sema4c^Plxnb2;Ptn^Ptprz1;Ntf3^Ntrk2;Sema4d^Plxnb2;Efn…
prerank	GOBP_CELL_CELL_SIGNALING	0.4839758000724457	1.0016102330860888	0.4934934934934935	1.0	1.0	49/115	41.82%	Dll1^Notch1;Edn3^Ednrb;Edn1^Ednrb;Fgf9^Fgfr3;Entpd1^Adora1;Edn2^Ednrb;Fgf9^Fgfr2;Lama2^Dag1;Wnt11^Fzd7;Tnr^Sdc1;Edn1^Ednra;Hgf^Met;Entpd1^Adora2b;Edn3^Ednra;Tnfsf11^Tnfrsf11a;Ptn^Sdc1;Col1a1^Sdc1;Fgf2^Fgfr3;Agrn^Dag1;Mdk^Sdc1;Wnt5a^Fzd7;Lama2^Cd44;Tnn^Sdc1;Bdnf^Ntrk2;Wnt5a^Fzd1;Fgf2^Fgfr2;Ntf3^Ntrk2;Fgf23^Fgfr3;F2^F2r;Efna5^Epha7;Fgf7^Fgfr2;Agt^Agtr1a;Col1a1^Cd44;Igf1^Igf1r;Wnt11^Fzd8;Tnc^Sdc1;Fg…
prerank	GOBP_CELL_MOTILITY	0.4758571252190265	1.0012780365948204	0.47847847847847846	1.0	1.0	87/186	40.29%	Dll4^Notch1;Jag1^Notch1;Wnt5a^Mcam;Sema6b^Plxna2;Plg^Pard3;Sema4d^Plxnb1;Edn3^Ednrb;Sema4a^Plxnb1;Edn1^Ednrb;Edn2^Ednrb;Sema6a^Plxna2;Lama2^Dag1;Pdgfa^Pdgfrb;Ptn^Sdc3;Sema3e^Plxnd1;Efna1^Epha2;Kitl^Kit;Efna1^Epha1;Lama4^Dag1;Tnr^Sdc1;Thbs1^Sdc4;Edn1^Ednra;Efnb2^Ephb4;Hgf^Met;App^Cd74;Edn3^Ednra;Efnb1^Ephb4;Ptn^Sdc1;Col1a1^Sdc1;Fn1^Sdc1;Lamc1^Dag1;Gas6^Tyro3;Sema6a^Plxna4;Angpt2^Tek;Mdk^Sdc1;Efna1…
prerank	GOBP_ADAPTIVE_IMMUNE_RESPONSE_BASED_ON_SOMATIC_RECOMBINATION_OF_IMMUNE_RECEPTORS_BUILT_FROM_IMMUNOGLOBULIN_SUPERFAMILY_DOMAINS	0.5224953230293209	1.0005286808254523	0.49498997995991983	1.0	1.0	1/24	4.16%	Jag1^Notch1
prerank	REACTOME_G_ALPHA_I_SIGNALLING_EVENTS	-0.30785849311369157	-1.0	1.0	0.9939759036144579	0.36507936507936506	70/70	69.81%	Pdyn^Oprm1;Pomc^Oprm1;Kng2^Bdkrb1;Cxcl1^Cxcr1;Nmu^Nmur1;Gal^Galr2;Nms^Nmur1;Cxcl2^Cxcr1;Ccl28^Ccr10;Psap^Gpr37;Cxcl13^Cxcr5;Npy^Npy2r;Pomc^Oprd1;Pf4^Cxcr3;Pdyn^Oprd1;Sst^Sstr4;Nms^Nmur2;Ccl4^Ccr5;Pyy^Npy2r;Ccl20^Ccr6;Ccl11^Ccr3;Hc^C5ar1;Sst^Sstr2;Cort^Sstr4;Gal^Galr1;Sst^Sstr3;Nmu^Nmur2;Cxcl5^Cxcr1;Ccl28^Ccr3;Insl5^Rxfp4;Cxcl10^Cxcr3;Cort^Sstr3;Penk^Oprl1;Pomc^Oprl1;Psap^Gpr37l1;Cort^Sstr2;Pyy^Np…
prerank	GOBP_NEUROPEPTIDE_SIGNALING_PATHWAY	-0.5491035590045491	-1.0	1.0	0.9939759036144579	0.36507936507936506	36/36	45.64%	Pdyn^Oprm1;Pomc^Oprm1;Hcrt^Hcrtr2;Nmu^Nmur1;Gal^Galr2;Nms^Nmur1;Galp^Galr2;Nps^Npsr1;Nts^Ntsr1;Pomc^Oprd1;Pdyn^Oprd1;Nms^Nmur2;Hcrt^Hcrtr1;Cort^Sstr4;Gal^Galr1;Ucn^Crhr1;Nmu^Nmur2;Cort^Sstr3;Penk^Oprl1;Pomc^Oprl1;Cort^Sstr2;Pyy^Gpr83;Cort^Sstr1;Gal^Galr3;Penk^Oprd1;Pdyn^Oprl1;Cort^Sstr5;Nts^Ntsr2;Penk^Oprk1;Pmch^Mchr1;Pdyn^Oprk1;Pomc^Oprk1;Npy^Gpr83;Galp^Galr1;Penk^Oprm1;Grp^Grpr
prerank	REACTOME_ADAPTIVE_IMMUNE_SYSTEM	-0.49319092122830444	-1.0	1.0	0.9939759036144579	0.36507936507936506	28/28	51.07%	H2-M3^Cd8b1;H2-M3^Cd8a;Gm7030^Cd8b1;H2-Ab1^Cd4;Gm7030^Cd8a;Pdcd1lg2^Pdcd1;Cd22^Ptprc;H2-Eb1^Cd4;Gm11127^Cd8a;H2-Aa^Cd4;H2-K1^Cd8b1;H2-Ob^Cd4;H2-DMb1^Cd4;H2-T23^Cd8b1;Gm11127^Cd8b1;Cd86^Cd28;H2-K1^Cd8a;Cd80^Cd28;Cd86^Ctla4;Cd274^Pdcd1;Cd80^Ctla4;Icosl^Cd28;H2-T23^Cd8a;Cd200^Cd200r2;H2-DMa^Cd4;Icosl^Ctla4;Icosl^Icos;Cd40lg^Cd40
prerank	GOBP_CELL_CELL_SIGNALING_BY_WNT	0.5114237358854529	0.9998716492369256	0.4874874874874875	1.0	1.0	18/32	41.82%	Edn1^Ednrb;Fgf9^Fgfr3;Fgf9^Fgfr2;Wnt11^Fzd7;Edn1^Ednra;Col1a1^Sdc1;Fgf2^Fgfr3;Mdk^Sdc1;Wnt5a^Fzd7;Tnn^Sdc1;Wnt5a^Fzd1;Fgf2^Fgfr2;Col1a1^Cd44;Wnt11^Fzd8;Fgf10^Fgfr2;Wnt5a^Fzd8;Wnt5a^Fzd6;Wnt11^Fzd6
prerank	GOBP_REGULATION_OF_CELL_CYCLE	0.5389083793030254	0.9994205342683748	0.48697394789579157	1.0	1.0	8/15	38.06%	Fgf8^Fgfr3;Fgf8^Fgfr2;Fgf2^Fgfr3;Ins2^Insr;Fgf2^Fgfr2;Igf1^Igf1r;Fgf10^Fgfr2;Igf2^Igf1r
prerank	GOBP_AXON_DEVELOPMENT	0.48825021082405606	0.9993258803249471	0.4924924924924925	1.0	1.0	40/80	38.70%	Sema6b^Plxna2;Sema4d^Plxnb1;Sema4a^Plxnb1;Sema6a^Plxna2;Efna1^Epha7;Fgf8^Fgfr3;Lama2^Dag1;Sema3e^Plxnd1;Fgf8^Fgfr2;Efna4^Epha7;Efna2^Epha7;Edn1^Ednra;Edn3^Ednra;Efna3^Epha7;Sema6a^Plxna4;Agrn^Dag1;Efna1^Epha4;Bdnf^Ntrk2;Sema6b^Plxna4;Sema4c^Plxnb2;Ptn^Ptprz1;Ntf3^Ntrk2;Sema4d^Plxnb2;Efnb2^Epha4;Cxcl12^Cxcr4;Efnb1^Epha4;Efna5^Epha7;Lama3^Dag1;Sema4g^Plxnb2;Lama5^Dag1;Sema4a^Plxnb2;Efna2^Epha4;Lama…
prerank	GOBP_ORGAN_GROWTH	0.5331913429756	0.9992520361559335	0.4924924924924925	1.0	1.0	8/18	34.72%	Dll1^Notch1;Fgf9^Fgfr2;Fgf8^Fgfr2;Fgf1^Fgfr2;Fgf20^Fgfr2;Fgf2^Fgfr2;Fgf7^Fgfr2;Fgf10^Fgfr2
prerank	GOBP_POSITIVE_REGULATION_OF_MAPK_CASCADE	0.4874692267487287	0.9965751980449524	0.4904904904904905	1.0	1.0	45/75	46.25%	Thbs1^Cd36;Fgf9^Fgfr3;Fgf18^Fgfr2;Fgf9^Fgfr2;Fgf18^Fgfr3;Fgf8^Fgfr3;Fgf1^Fgfr3;Pdgfa^Pdgfrb;Fgf8^Fgfr2;Fgf1^Fgfr2;Kitl^Kit;Edn1^Ednra;Hgf^Met;App^Cd74;Edn3^Ednra;Fgf20^Fgfr2;Fgf20^Fgfr3;Tnfsf11^Tnfrsf11a;Fgf2^Fgfr3;Efna1^Epha4;Ins2^Insr;Fgf2^Fgfr2;Ntf3^Ntrk2;Fgf23^Fgfr3;Fgf15^Fgfr2;Cxcl12^Cxcr4;Fgf4^Fgfr2;Fgf8^Fgfr4;Fgf1^Fgfr4;Igf1^Igf1r;Fgf10^Fgfr2;Ntf3^Ntrk3;Fgf9^Fgfr4;Igf2^Igf1r;Wnt5a^Fzd8;Fgf…
prerank	GOBP_FIBROBLAST_GROWTH_FACTOR_RECEPTOR_SIGNALING_PATHWAY	0.4958377066225486	0.9955585147877999	0.4964964964964965	1.0	1.0	35/56	43.97%	Fgf9^Fgfr3;Fgf16^Fgfr3;Fgf18^Fgfr2;Fgf9^Fgfr2;Fgf18^Fgfr3;Fgf8^Fgfr3;Fgf1^Fgfr3;Fgf16^Fgfr2;Fgf8^Fgfr2;Fgf1^Fgfr2;Fgf17^Fgfr2;Fgf17^Fgfr3;Fgf20^Fgfr2;Fgf20^Fgfr3;Fgf2^Fgfr3;Fgf5^Fgfr2;Fgf2^Fgfr2;Fgf23^Fgfr3;Fgf15^Fgfr2;Fgf22^Fgfr2;Fgf7^Fgfr2;Fgf4^Fgfr2;Fgf8^Fgfr4;Fgf1^Fgfr4;Fgf5^Fgfr3;Fgf16^Fgfr4;Fgf10^Fgfr2;Fgf6^Fgfr2;Fgf17^Fgfr4;Fgf9^Fgfr4;Fgf20^Fgfr4;Fgf18^Fgfr4;Fgf5^Fgfr4;Fgf15^Fgfr3;Fgf4^Fgf…
prerank	GOBP_RESPONSE_TO_FIBROBLAST_GROWTH_FACTOR	0.4958377066225486	0.9955585147877999	0.4964964964964965	1.0	1.0	35/56	43.97%	Fgf9^Fgfr3;Fgf16^Fgfr3;Fgf18^Fgfr2;Fgf9^Fgfr2;Fgf18^Fgfr3;Fgf8^Fgfr3;Fgf1^Fgfr3;Fgf16^Fgfr2;Fgf8^Fgfr2;Fgf1^Fgfr2;Fgf17^Fgfr2;Fgf17^Fgfr3;Fgf20^Fgfr2;Fgf20^Fgfr3;Fgf2^Fgfr3;Fgf5^Fgfr2;Fgf2^Fgfr2;Fgf23^Fgfr3;Fgf15^Fgfr2;Fgf22^Fgfr2;Fgf7^Fgfr2;Fgf4^Fgfr2;Fgf8^Fgfr4;Fgf1^Fgfr4;Fgf5^Fgfr3;Fgf16^Fgfr4;Fgf10^Fgfr2;Fgf6^Fgfr2;Fgf17^Fgfr4;Fgf9^Fgfr4;Fgf20^Fgfr4;Fgf18^Fgfr4;Fgf5^Fgfr4;Fgf15^Fgfr3;Fgf4^Fgf…
prerank	GOBP_CELL_MORPHOGENESIS	0.4822910125995033	0.9954838241681796	0.5235235235235235	1.0	1.0	52/102	38.70%	Sema6b^Plxna2;Sema4d^Plxnb1;Sema4a^Plxnb1;Sema6a^Plxna2;Efna1^Epha7;Fgf8^Fgfr3;Lama2^Dag1;Sema3e^Plxnd1;Efna1^Epha2;Fgf8^Fgfr2;Efna2^Epha2;Efna4^Epha7;Efna2^Epha7;Efna5^Epha2;Edn1^Ednra;Hgf^Met;Edn3^Ednra;Efna3^Epha7;Sema6a^Plxna4;Agrn^Dag1;Efna1^Epha4;Lama2^Cd44;Efna4^Epha2;Bdnf^Ntrk2;Sema6b^Plxna4;Sema4c^Plxnb2;Ptn^Ptprz1;Ntf3^Ntrk2;Sema4d^Plxnb2;Efnb2^Epha4;Cxcl12^Cxcr4;Efnb1^Epha4;Efna5^Epha7…
prerank	GOBP_REGULATION_OF_CELL_PROJECTION_ORGANIZATION	0.49433434398435044	0.994670874841899	0.5245245245245245	1.0	1.0	29/52	40.29%	Sema6b^Plxna2;Sema4d^Plxnb1;Sema4a^Plxnb1;Sema6a^Plxna2;Efna1^Epha7;Sema3e^Plxnd1;Efna1^Epha2;Efna5^Epha2;Hgf^Met;Sema6a^Plxna4;Efna1^Epha4;Bdnf^Ntrk2;Sema6b^Plxna4;Wnt5a^Fzd1;Sema4c^Plxnb2;Ptn^Ptprz1;Sema4d^Plxnb2;Efnb2^Epha4;Efna5^Epha7;Mdk^Ptprz1;Sema4g^Plxnb2;Sema4a^Plxnb2;Fn1^Cd44;Sema5b^Plxna1;Ptn^Sdc2;Efnb3^Epha4;Efna5^Epha4;Epo^Epor;Mdk^Sdc2
prerank	GOBP_RENAL_SYSTEM_DEVELOPMENT	0.5137002589878918	0.9929378854982779	0.5045045045045045	1.0	1.0	15/26	34.72%	Dll1^Notch1;Jag1^Notch3;Jag1^Notch1;Dll1^Notch3;Pdgfa^Pdgfrb;Fgf8^Fgfr2;Fgf1^Fgfr2;Jag1^Notch2;Angpt2^Tek;Fgf2^Fgfr2;Dll1^Notch2;Efnb2^Epha4;Agt^Agtr1a;Col4a1^Cd44;Fgf10^Fgfr2
prerank	GOBP_POSITIVE_REGULATION_OF_CATALYTIC_ACTIVITY	0.4895491202363137	0.992730408046613	0.5175175175175175	1.0	1.0	34/63	40.23%	Sema4d^Plxnb1;Fgf18^Fgfr2;Fgf18^Fgfr3;Fgf1^Fgfr3;Pdgfa^Pdgfrb;Efna1^Epha2;Fgf1^Fgfr2;Kitl^Kit;Efna1^Epha1;Thbs1^Sdc4;App^Cd74;Tnfsf11^Tnfrsf11a;Fgf2^Fgfr3;Gas6^Tyro3;Agrn^Dag1;Efna1^Epha4;Gas6^Mertk;Ins2^Insr;Fgf2^Fgfr2;Ntf3^Ntrk2;Fgf23^Fgfr3;F2^F2r;Agt^Agtr1a;Fgf1^Fgfr4;Igf1^Igf1r;Wnt11^Fzd8;Efna3^Epha1;Ntf3^Ntrk3;Igf2^Igf1r;Wnt5a^Fzd8;Efna3^Epha2;Sele^Ceacam1;Fgf18^Fgfr4;Pdgfa^Pdgfra
prerank	GOBP_CHEMICAL_HOMEOSTASIS	0.5036232256762555	0.991550320210993	0.5155155155155156	1.0	1.0	13/37	35.44%	Edn3^Ednrb;Edn1^Ednrb;Edn2^Ednrb;Angptl4^Cdh5;Edn1^Ednra;Edn3^Ednra;Fgf2^Fgfr3;Ins2^Insr;Fgf23^Fgfr3;F2^F2r;Agt^Agtr1a;Igf1^Igf1r;Edn2^Ednra
prerank	GOBP_POSITIVE_REGULATION_OF_HYDROLASE_ACTIVITY	0.5270342510396775	0.9912339279529402	0.5170340681362725	1.0	1.0	10/19	38.54%	Sema4d^Plxnb1;Efna1^Epha2;Efna1^Epha1;Fgf2^Fgfr3;Efna1^Epha4;Fgf2^Fgfr2;Agt^Agtr1a;Efna3^Epha1;Ntf3^Ntrk3;Efna3^Epha2
prerank	GOBP_NEURON_DEVELOPMENT	0.4778566586856984	0.9910739509982319	0.5425425425425425	1.0	1.0	59/113	40.29%	Sema6b^Plxna2;Sema4d^Plxnb1;Edn3^Ednrb;Sema4a^Plxnb1;Edn1^Ednrb;Edn2^Ednrb;Sema6a^Plxna2;Efna1^Epha7;Fgf8^Fgfr3;Lama2^Dag1;Sema3e^Plxnd1;Fgf8^Fgfr2;Efna4^Epha7;Efna2^Epha7;Edn1^Ednra;Hgf^Met;Edn3^Ednra;Efna3^Epha7;Lamc1^Dag1;Sema6a^Plxna4;Agrn^Dag1;Efna1^Epha4;Lama2^Cd44;Bdnf^Ntrk2;Sema6b^Plxna4;Wnt5a^Fzd1;Sema4c^Plxnb2;Ptn^Ptprz1;Ntf3^Ntrk2;Sema4d^Plxnb2;Efnb2^Epha4;Cxcl12^Cxcr4;Efnb1^Epha4;Efna…
prerank	GOBP_REGULATION_OF_CELL_ADHESION	0.4795371047740134	0.9907637837179765	0.5525525525525525	1.0	1.0	52/102	39.97%	Jag2^Notch1;Dll1^Notch1;Jag1^Notch1;Thbs1^Cd36;Sema4d^Plxnb1;Jag1^Notch4;Jag2^Notch4;Sema6a^Plxna2;Efna1^Epha7;Lama2^Dag1;Sema3e^Plxnd1;Efna1^Epha2;Efna1^Epha1;Dll1^Notch4;Lama4^Dag1;Thbs1^Sdc4;Efna5^Epha2;Efnb2^Ephb4;Efnb1^Ephb4;Lamc1^Dag1;Sema6a^Plxna4;Angpt2^Tek;Efna1^Epha4;Wnt5a^Fzd7;Lama2^Cd44;Hspg2^Dag1;Efnb3^Ephb4;Ptn^Ptprz1;Sema4d^Plxnb2;Efnb2^Epha4;Lama4^Cd44;Cxcl12^Cxcr4;Efnb1^Epha4;Efn…
prerank	GOBP_CANONICAL_WNT_SIGNALING_PATHWAY	0.5084446278103593	0.9906215290250352	0.5115115115115115	1.0	1.0	17/30	41.82%	Edn1^Ednrb;Fgf9^Fgfr3;Fgf9^Fgfr2;Wnt11^Fzd7;Edn1^Ednra;Col1a1^Sdc1;Fgf2^Fgfr3;Mdk^Sdc1;Wnt5a^Fzd7;Tnn^Sdc1;Wnt5a^Fzd1;Fgf2^Fgfr2;Wnt11^Fzd8;Fgf10^Fgfr2;Wnt5a^Fzd8;Wnt5a^Fzd6;Wnt11^Fzd6
prerank	GOBP_POSITIVE_REGULATION_OF_GENE_EXPRESSION	0.48772189181932246	0.9874005263228143	0.5395395395395396	1.0	1.0	31/61	40.05%	Dll4^Notch1;Dll1^Notch1;Jag1^Notch1;Thbs1^Cd36;Fgf18^Fgfr2;Fgf9^Fgfr2;Fgf16^Fgfr2;Fgf8^Fgfr2;Fgf1^Fgfr2;Fgf17^Fgfr2;Hgf^Met;App^Cd74;Fgf20^Fgfr2;Fgf5^Fgfr2;Fgf2^Fgfr2;Fgf15^Fgfr2;Fgf22^Fgfr2;Fgf7^Fgfr2;Agt^Agtr1a;Fgf4^Fgfr2;Fgf8^Fgfr4;Fgf1^Fgfr4;Fn1^Cd44;Fgf16^Fgfr4;Dlk1^Notch1;Fgf10^Fgfr2;Fgf6^Fgfr2;Fgf17^Fgfr4;Fgf9^Fgfr4;Fgf20^Fgfr4;Fgf18^Fgfr4
prerank	GOBP_POSITIVE_REGULATION_OF_SIGNAL_TRANSDUCTION	0.4722323589095569	0.9830161060403987	0.5945945945945946	1.0	1.0	57/129	40.23%	Jag2^Notch1;Dll4^Notch1;Dll1^Notch1;Jag1^Notch1;Thbs1^Cd36;Sema4d^Plxnb1;Fgf9^Fgfr3;Fgf18^Fgfr2;Fgf9^Fgfr2;Fgf18^Fgfr3;Fgf8^Fgfr3;Fgf1^Fgfr3;Pdgfa^Pdgfrb;Fgf8^Fgfr2;Fgf1^Fgfr2;Kitl^Kit;Jag1^Notch2;Edn1^Ednra;Hgf^Met;App^Cd74;Edn3^Ednra;Fgf20^Fgfr2;Fgf20^Fgfr3;Jag2^Notch2;Tnfsf11^Tnfrsf11a;Fgf2^Fgfr3;Efna1^Epha4;Lama2^Cd44;Bdnf^Ntrk2;Ins2^Insr;Fgf2^Fgfr2;Dll1^Notch2;Ntf3^Ntrk2;Dll4^Notch2;Fgf23^Fg…
prerank	GOBP_REPRODUCTION	0.4985296899040399	0.9829573467884614	0.5455455455455456	1.0	1.0	13/36	35.44%	Jag2^Notch1;Jag1^Notch1;Edn1^Ednrb;Edn2^Ednrb;Fgf9^Fgfr2;Fgf8^Fgfr2;Kitl^Kit;Edn1^Ednra;Cxcl12^Cxcr4;Fgf7^Fgfr2;Igf1^Igf1r;Fgf10^Fgfr2;Edn2^Ednra
prerank	GOBP_ERK1_AND_ERK2_CASCADE	0.4952508098576945	0.9828498899597936	0.5535535535535535	1.0	1.0	30/43	46.25%	Fgf18^Fgfr2;Fgf18^Fgfr3;Fgf8^Fgfr3;Fgf1^Fgfr3;Pdgfa^Pdgfrb;Fgf8^Fgfr2;Fgf1^Fgfr2;Edn1^Ednra;App^Cd74;Fgf20^Fgfr2;Fgf20^Fgfr3;Tnfsf11^Tnfrsf11a;Fgf2^Fgfr3;Fgf2^Fgfr2;Fgf23^Fgfr3;Fgf15^Fgfr2;Cxcl12^Cxcr4;Fgf4^Fgfr2;Fgf8^Fgfr4;Fgf1^Fgfr4;Fn1^Cd44;Fgf10^Fgfr2;Fgf20^Fgfr4;Epo^Epor;Fgf18^Fgfr4;Pdgfa^Pdgfra;Fgf15^Fgfr3;Fgf4^Fgfr3;Angpt1^Tek;Fgf2^Fgfr4
prerank	GOBP_MORPHOGENESIS_OF_A_BRANCHING_STRUCTURE	0.5102320521016059	0.9824112410977397	0.5505505505505506	1.0	1.0	15/26	34.72%	Dll4^Notch1;Sema3e^Plxnd1;Fgf8^Fgfr2;Fgf1^Fgfr2;Dll4^Notch4;Edn1^Ednra;Hgf^Met;Fgf2^Fgfr2;Cxcl12^Cxcr4;Fgf7^Fgfr2;Agt^Agtr1a;Lama5^Dag1;Lama1^Dag1;Col4a1^Cd44;Fgf10^Fgfr2
prerank	GOBP_REGULATION_OF_CELL_POPULATION_PROLIFERATION	0.46699940256690137	0.9823397652317889	0.5955955955955956	1.0	1.0	79/184	40.23%	Jag2^Notch1;Dll4^Notch1;Jag2^Notch3;Dll1^Notch1;Jag1^Notch3;Jag1^Notch1;Dll4^Notch3;Dll1^Notch3;Edn3^Ednrb;Edn1^Ednrb;Fgf9^Fgfr3;Fgf16^Fgfr3;Fgf18^Fgfr2;Edn2^Ednrb;Nampt^Insr;Fgf9^Fgfr2;Fgf18^Fgfr3;Fgf8^Fgfr3;Fgf1^Fgfr3;Pdgfa^Pdgfrb;Dlk1^Notch3;Fgf16^Fgfr2;Fgf8^Fgfr2;Fgf1^Fgfr2;Kitl^Kit;Wnt11^Fzd7;Thbs1^Sdc4;Fgf17^Fgfr2;Fgf17^Fgfr3;Jag1^Notch2;Edn1^Ednra;App^Cd74;Edn3^Ednra;Fgf20^Fgfr2;Fgf20^Fgfr…
prerank	GOBP_POSITIVE_REGULATION_OF_MOLECULAR_FUNCTION	0.4789627920712121	0.9819024224296794	0.5885885885885885	1.0	1.0	41/81	40.23%	Thbs1^Cd36;Sema4d^Plxnb1;Fgf18^Fgfr2;Fgf18^Fgfr3;Fgf1^Fgfr3;Pdgfa^Pdgfrb;Efna1^Epha2;Fgf1^Fgfr2;Kitl^Kit;Efna1^Epha1;Thbs1^Sdc4;Edn1^Ednra;App^Cd74;Edn3^Ednra;Tnfsf11^Tnfrsf11a;Fgf2^Fgfr3;Gas6^Tyro3;Agrn^Dag1;Efna1^Epha4;Gas6^Mertk;Bdnf^Ntrk2;Wnt5a^Fzd1;Ins2^Insr;Fgf2^Fgfr2;Ntf3^Ntrk2;Fgf23^Fgfr3;F2^F2r;Agt^Agtr1a;Fgf1^Fgfr4;Igf1^Igf1r;Wnt11^Fzd8;Fgf10^Fgfr2;Edn2^Ednra;Efna3^Epha1;Ntf3^Ntrk3;Igf2…
prerank	GOBP_POSITIVE_REGULATION_OF_PROTEIN_METABOLIC_PROCESS	0.4763023064974833	0.9814646777544263	0.6036036036036037	1.0	1.0	54/93	46.25%	Thbs1^Cd36;Thbs4^Cd36;Edn3^Ednrb;Edn1^Ednrb;Fgf9^Fgfr3;Fgf16^Fgfr3;Efna1^Epha7;Fgf18^Fgfr3;Fgf8^Fgfr3;Fgf1^Fgfr3;Pdgfa^Pdgfrb;Kitl^Kit;Thbs1^Sdc4;Fgf17^Fgfr3;Edn1^Ednra;Hgf^Met;App^Cd74;Edn3^Ednra;Efna3^Epha7;Fgf20^Fgfr3;Tnfsf11^Tnfrsf11a;Fgf2^Fgfr3;Agrn^Dag1;Efna1^Epha4;Bdnf^Ntrk2;Wnt5a^Fzd1;Ins2^Insr;Ntf3^Ntrk2;Fgf23^Fgfr3;F2^F2r;Sema4d^Plxnb2;Efna5^Epha7;Agt^Agtr1a;Fgf8^Fgfr4;Fgf1^Fgfr4;Fgf5^F…
prerank	GOBP_REGULATION_OF_HORMONE_LEVELS	0.5038300280512205	0.9792087936397208	0.5625625625625625	1.0	1.0	7/28	41.29%	Edn3^Ednrb;Edn1^Ednrb;Edn2^Ednrb;Agt^Agtr1a;Igf1^Igf1r;Igf2^Igf1r;Lep^Lepr
prerank	GOBP_POSITIVE_REGULATION_OF_LEUKOCYTE_MIGRATION	0.5283751383082044	0.97776225721296	0.5421686746987951	1.0	1.0	5/15	35.44%	Edn1^Ednra;App^Cd74;Edn3^Ednra;Thbs1^Cd47;Edn2^Ednra
prerank	GOBP_CELL_SURFACE_RECEPTOR_SIGNALING_PATHWAY_INVOLVED_IN_CELL_CELL_SIGNALING	0.4979669622027228	0.9770871010980351	0.5705705705705706	1.0	1.0	22/35	47.71%	Edn1^Ednrb;Fgf9^Fgfr3;Fgf9^Fgfr2;Wnt11^Fzd7;Edn1^Ednra;Col1a1^Sdc1;Fgf2^Fgfr3;Mdk^Sdc1;Wnt5a^Fzd7;Tnn^Sdc1;Wnt5a^Fzd1;Fgf2^Fgfr2;Col1a1^Cd44;Wnt11^Fzd8;Fgf10^Fgfr2;Wnt5a^Fzd8;Nrxn1^Nlgn2;Wnt5a^Fzd6;Wnt11^Fzd6;Wnt5a^Fzd5;Nrxn1^Nlgn3;Wnt11^Fzd5
prerank	WP_ESC_PLURIPOTENCY_PATHWAYS	0.4790482547847329	0.9763747843023389	0.6036036036036037	1.0	1.0	48/76	47.71%	Fgf9^Fgfr3;Fgf16^Fgfr3;Fgf18^Fgfr2;Fgf9^Fgfr2;Fgf18^Fgfr3;Fgf8^Fgfr3;Fgf1^Fgfr3;Pdgfa^Pdgfrb;Fgf16^Fgfr2;Fgf8^Fgfr2;Fgf1^Fgfr2;Wnt11^Fzd7;Fgf17^Fgfr2;Fgf17^Fgfr3;Fgf20^Fgfr2;Fgf20^Fgfr3;Fgf2^Fgfr3;Fgf5^Fgfr2;Wnt5a^Fzd7;Wnt5a^Fzd1;Fgf2^Fgfr2;Fgf23^Fgfr3;Fgf15^Fgfr2;Fgf22^Fgfr2;Fgf7^Fgfr2;Fgf4^Fgfr2;Fgf8^Fgfr4;Fgf1^Fgfr4;Wnt11^Fzd8;Fgf5^Fgfr3;Fgf16^Fgfr4;Fgf10^Fgfr2;Fgf6^Fgfr2;Fgf17^Fgfr4;Fgf9^Fgfr…
prerank	GOBP_TRANSMEMBRANE_RECEPTOR_PROTEIN_TYROSINE_KINASE_SIGNALING_PATHWAY	0.46801742627605736	0.9752414986398442	0.6436436436436437	1.0	1.0	69/134	40.23%	Dll1^Notch1;Fgf9^Fgfr3;Fgf16^Fgfr3;Fgf18^Fgfr2;Efna1^Epha7;Fgf9^Fgfr2;Fgf18^Fgfr3;Fgf8^Fgfr3;Fgf1^Fgfr3;Pdgfa^Pdgfrb;Efna1^Epha2;Fgf16^Fgfr2;Fgf8^Fgfr2;Fgf1^Fgfr2;Efna2^Epha2;Efna4^Epha7;Efna2^Epha7;Efna1^Epha1;Efna5^Epha2;Fgf17^Fgfr2;Fgf17^Fgfr3;Efnb2^Ephb4;Hgf^Met;Efna3^Epha7;Efnb1^Ephb4;Fgf20^Fgfr2;Fgf20^Fgfr3;Fgf2^Fgfr3;Fgf5^Fgfr2;Angpt2^Tek;Efna1^Epha4;Efna4^Epha2;Efnb3^Ephb4;Efna2^Epha1;Bdn…
prerank	GOBP_ENZYME_LINKED_RECEPTOR_PROTEIN_SIGNALING_PATHWAY	0.46720862517290157	0.9750004766630409	0.6536536536536537	1.0	1.0	73/142	40.23%	Dll1^Notch1;Fgf9^Fgfr3;Fgf16^Fgfr3;Fgf18^Fgfr2;Efna1^Epha7;Fgf9^Fgfr2;Fgf18^Fgfr3;Fgf8^Fgfr3;Fgf1^Fgfr3;Pdgfa^Pdgfrb;Efna1^Epha2;Fgf16^Fgfr2;Fgf8^Fgfr2;Fgf1^Fgfr2;Efna2^Epha2;Efna4^Epha7;Efna2^Epha7;Efna1^Epha1;Efna5^Epha2;Fgf17^Fgfr2;Fgf17^Fgfr3;Efnb2^Ephb4;Hgf^Met;Efna3^Epha7;Efnb1^Ephb4;Fgf20^Fgfr2;Fgf20^Fgfr3;Fgf2^Fgfr3;Gas6^Tyro3;Fgf5^Fgfr2;Angpt2^Tek;Efna1^Epha4;Efna4^Epha2;Efnb3^Ephb4;Efna…
prerank	GOBP_POSITIVE_REGULATION_OF_ERK1_AND_ERK2_CASCADE	0.4923068142753994	0.970686288686923	0.5855855855855856	1.0	1.0	28/38	46.25%	Fgf18^Fgfr2;Fgf18^Fgfr3;Fgf8^Fgfr3;Fgf1^Fgfr3;Pdgfa^Pdgfrb;Fgf8^Fgfr2;Fgf1^Fgfr2;App^Cd74;Fgf20^Fgfr2;Fgf20^Fgfr3;Tnfsf11^Tnfrsf11a;Fgf2^Fgfr3;Fgf2^Fgfr2;Fgf23^Fgfr3;Fgf15^Fgfr2;Cxcl12^Cxcr4;Fgf4^Fgfr2;Fgf8^Fgfr4;Fgf1^Fgfr4;Fgf10^Fgfr2;Fgf20^Fgfr4;Epo^Epor;Fgf18^Fgfr4;Pdgfa^Pdgfra;Fgf15^Fgfr3;Fgf4^Fgfr3;Angpt1^Tek;Fgf2^Fgfr4
prerank	GOBP_REGULATION_OF_RESPONSE_TO_EXTERNAL_STIMULUS	0.47789670582570687	0.9696650671774402	0.6526526526526526	1.0	1.0	26/63	40.23%	Thbs1^Cd36;Thbs4^Cd36;Edn3^Ednrb;Edn1^Ednrb;Edn2^Ednrb;Pdgfa^Pdgfrb;Edn1^Ednra;Hgf^Met;App^Cd74;Edn3^Ednra;Tnfsf11^Tnfrsf11a;Pros1^Tyro3;Gas6^Tyro3;Sema6a^Plxna4;Sema6b^Plxna4;F2^F2r;Efnb2^Epha4;Cxcl12^Cxcr4;Igf1^Igf1r;Fn1^Cd44;Thbs1^Cd47;Edn2^Ednra;Ntf3^Ntrk3;Igf2^Igf1r;Ccl5^Ccr4;Pdgfa^Pdgfra
prerank	BMI1_TARGET_GENES	0.5169182677867171	0.9690591178928913	0.5765765765765766	1.0	1.0	13/19	46.46%	Fgf9^Fgfr3;Fgf9^Fgfr2;Wnt11^Fzd7;Fgf5^Fgfr2;Wnt5a^Fzd7;Mdk^Ptprz1;Fgf4^Fgfr2;Fgf5^Fgfr3;Ntf3^Ntrk3;Wnt5a^Fzd6;Wnt11^Fzd6;Fgf4^Fgfr3;Mpz^Mpzl1
prerank	WP_WNT_SIGNALING_PATHWAY_WP403	0.5195318061470466	0.9687959087654809	0.5435435435435435	1.0	1.0	9/17	47.71%	Wnt11^Fzd7;Wnt5a^Fzd7;Wnt5a^Fzd1;Wnt11^Fzd8;Wnt5a^Fzd8;Wnt5a^Fzd6;Wnt11^Fzd6;Wnt5a^Fzd5;Wnt11^Fzd5
prerank	GOBP_POSITIVE_REGULATION_OF_CELL_DIFFERENTIATION	0.4818548559173182	0.9678332510105809	0.6396396396396397	1.0	1.0	24/50	39.97%	Jag1^Notch1;Dll3^Notch1;Sema4d^Plxnb1;Fgf18^Fgfr3;Lama2^Dag1;Kitl^Kit;Jag1^Notch2;App^Cd74;Fgf2^Fgfr3;Lamc1^Dag1;Bdnf^Ntrk2;Ptn^Ptprz1;Ntf3^Ntrk2;Sema4d^Plxnb2;Efnb2^Epha4;Cxcl12^Cxcr4;Mdk^Ptprz1;Agt^Agtr1a;Lama1^Dag1;Lamb2^Dag1;Dlk1^Notch1;Ntf3^Ntrk3;Efna5^Epha4;Lamb1^Dag1
prerank	GOBP_SECRETION	0.4807494440612375	0.9678191121249456	0.6336336336336337	1.0	1.0	16/59	41.29%	Edn3^Ednrb;Edn1^Ednrb;Entpd1^Adora1;Edn2^Ednrb;Edn1^Ednra;Entpd1^Adora2b;Edn3^Ednra;Tnfsf11^Tnfrsf11a;Bdnf^Ntrk2;F2^F2r;Comp^Sdc1;Agt^Agtr1a;Nrxn2^Nlgn2;Edn2^Ednra;Nrxn1^Nlgn2;Lep^Lepr
prerank	GOBP_REGULATION_OF_NEURON_PROJECTION_DEVELOPMENT	0.48205308284644494	0.9675202244197422	0.6236236236236237	1.0	1.0	26/49	40.29%	Sema6b^Plxna2;Sema4d^Plxnb1;Sema4a^Plxnb1;Sema6a^Plxna2;Efna1^Epha7;Sema3e^Plxnd1;Hgf^Met;Sema6a^Plxna4;Efna1^Epha4;Bdnf^Ntrk2;Sema6b^Plxna4;Wnt5a^Fzd1;Sema4c^Plxnb2;Ptn^Ptprz1;Sema4d^Plxnb2;Efnb2^Epha4;Efna5^Epha7;Mdk^Ptprz1;Sema4g^Plxnb2;Sema4a^Plxnb2;Sema5b^Plxna1;Ptn^Sdc2;Efnb3^Epha4;Efna5^Epha4;Epo^Epor;Mdk^Sdc2
prerank	GOCC_AXON	0.5259030869934272	0.9670016183939939	0.5601202404809619	1.0	1.0	3/15	26.21%	Agrn^Dag1;Ncam1^Ncam2;Bdnf^Ntrk2
prerank	GOBP_TAXIS	0.4639720363188666	0.9666369436194752	0.6896896896896897	1.0	1.0	53/136	38.70%	Sema6b^Plxna2;Sema4d^Plxnb1;Edn3^Ednrb;Sema4a^Plxnb1;Edn1^Ednrb;Edn2^Ednrb;Sema6a^Plxna2;Efna1^Epha7;Lama2^Dag1;Pdgfa^Pdgfrb;Sema3e^Plxnd1;Efna1^Epha2;Efna2^Epha2;Efna4^Epha7;Efna2^Epha7;Efna5^Epha2;Edn1^Ednra;Hgf^Met;App^Cd74;Edn3^Ednra;Efna3^Epha7;Sema6a^Plxna4;Agrn^Dag1;Ccl5^Ackr2;Efna1^Epha4;Efna4^Epha2;Sema6b^Plxna4;Sema4c^Plxnb2;Ccl25^Ackr4;Sema4d^Plxnb2;Efnb2^Epha4;Cxcl12^Cxcr4;Ccl2^Ackr2;…
prerank	GOBP_REGULATION_OF_LEUKOCYTE_MIGRATION	0.510549088435886	0.9643982110728403	0.5845845845845846	1.0	1.0	5/19	35.44%	Edn1^Ednra;App^Cd74;Edn3^Ednra;Thbs1^Cd47;Edn2^Ednra
prerank	GOBP_REGULATION_OF_SYSTEM_PROCESS	0.48677127894049094	0.9637429839329968	0.6216216216216216	1.0	1.0	13/41	42.43%	Edn3^Ednrb;Edn1^Ednrb;Edn2^Ednrb;Edn1^Ednra;Edn3^Ednra;Agrn^Dag1;Calca^Calcrl;Agt^Agtr1a;Nrxn2^Nlgn2;Edn2^Ednra;Nrxn1^Nlgn2;Nrxn2^Nlgn3;Adm^Calcrl
prerank	REACTOME_SIGNALING_BY_RECEPTOR_TYROSINE_KINASES	0.477045554370511	0.9636001617919274	0.6466466466466466	1.0	1.0	33/60	43.97%	Fgf9^Fgfr3;Fgf16^Fgfr3;Fgf18^Fgfr3;Fgf8^Fgfr3;Fgf1^Fgfr3;Pdgfa^Pdgfrb;Kitl^Kit;Fgf17^Fgfr3;Hgf^Met;Fgf20^Fgfr3;Fgf2^Fgfr3;Bdnf^Ntrk2;Ins2^Insr;Ptn^Ptprz1;Ntf3^Ntrk2;Fgf23^Fgfr3;Mdk^Ptprz1;Fgf8^Fgfr4;Fgf1^Fgfr4;Igf1^Igf1r;Fgf5^Fgfr3;Fgf16^Fgfr4;Ntf3^Ntrk3;Fgf17^Fgfr4;Fgf9^Fgfr4;Igf2^Igf1r;Ntf5^Ntrk2;Fgf20^Fgfr4;Fgf18^Fgfr4;Pdgfa^Pdgfra;Fgf5^Fgfr4;Fgf15^Fgfr3;Fgf4^Fgfr3
prerank	GOBP_POSITIVE_REGULATION_OF_CELLULAR_COMPONENT_ORGANIZATION	0.47638210295082717	0.9633316457347927	0.6536536536536537	1.0	1.0	30/58	39.92%	Thbs2^Cd36;Sema4d^Plxnb1;Sema4a^Plxnb1;Efna5^Epha2;Hgf^Met;Ptn^Sdc1;Fn1^Sdc1;Tnxb^Sdc1;Agrn^Dag1;Mdk^Sdc1;Tnn^Sdc1;Bdnf^Ntrk2;Wnt5a^Fzd1;Ins2^Insr;Thbs2^Sdc1;Ptn^Ptprz1;Ntf3^Ntrk2;Sema4d^Plxnb2;Mdk^Ptprz1;Igf1^Igf1r;Sema4a^Plxnb2;Mdk^Sdc4;Ntf3^Ntrk3;Ptn^Sdc4;Igf2^Igf1r;Efnb3^Epha4;Efna5^Epha4;Nrxn1^Nlgn2;Epo^Epor;Efna5^Epha1
prerank	GOBP_REGULATION_OF_HYDROLASE_ACTIVITY	0.4851611271769699	0.9605838570032876	0.6586586586586587	1.0	1.0	21/41	39.92%	Sema4d^Plxnb1;Efna1^Epha7;Efna1^Epha2;Efna1^Epha1;Efna5^Epha2;Hgf^Met;Efna3^Epha7;Fgf2^Fgfr3;Gzma^F2r;Efna1^Epha4;Fgf2^Fgfr2;Ntf3^Ntrk2;Sema4d^Plxnb2;Efna5^Epha7;Agt^Agtr1a;Efna3^Epha1;Ntf3^Ntrk3;Gzma^F2rl1;Efna3^Epha2;Efna5^Epha4;Efna5^Epha1
prerank	GOBP_REGULATION_OF_CATALYTIC_ACTIVITY	0.4673461961102705	0.9602047951799146	0.6936936936936937	1.0	1.0	51/86	46.33%	Sema4d^Plxnb1;Fgf18^Fgfr2;Efna1^Epha7;Fgf18^Fgfr3;Fgf1^Fgfr3;Pdgfa^Pdgfrb;Efna1^Epha2;Fgf1^Fgfr2;Kitl^Kit;Efna1^Epha1;Thbs1^Sdc4;Efna5^Epha2;Hgf^Met;App^Cd74;Efna3^Epha7;Tnfsf11^Tnfrsf11a;Fgf2^Fgfr3;Gas6^Tyro3;Agrn^Dag1;Gzma^F2r;Efna1^Epha4;Gas6^Mertk;Ins2^Insr;Fgf2^Fgfr2;Ntf3^Ntrk2;Fgf23^Fgfr3;F2^F2r;Sema4d^Plxnb2;Efna5^Epha7;Agt^Agtr1a;Fgf1^Fgfr4;Igf1^Igf1r;Wnt11^Fzd8;Efna3^Epha1;Ntf3^Ntrk3;Gzm…
prerank	GOBP_POSITIVE_REGULATION_OF_RESPONSE_TO_EXTERNAL_STIMULUS	0.49041569375433935	0.9595119338546458	0.6356356356356356	1.0	1.0	12/33	38.43%	Thbs1^Cd36;Thbs4^Cd36;Edn1^Ednra;App^Cd74;Edn3^Ednra;Tnfsf11^Tnfrsf11a;Gas6^Tyro3;Cxcl12^Cxcr4;Thbs1^Cd47;Edn2^Ednra;Ntf3^Ntrk3;Ccl5^Ccr4
prerank	GOBP_POSITIVE_REGULATION_OF_NEUROGENESIS	0.5035723829367423	0.9585339760117341	0.6236236236236237	1.0	1.0	10/22	38.70%	Dll3^Notch1;Sema4d^Plxnb1;Bdnf^Ntrk2;Ptn^Ptprz1;Ntf3^Ntrk2;Sema4d^Plxnb2;Cxcl12^Cxcr4;Mdk^Ptprz1;Ntf3^Ntrk3;Efna5^Epha4
prerank	GOBP_POSITIVE_REGULATION_OF_CELL_ADHESION	0.48059648034436286	0.9581653291719291	0.6566566566566566	1.0	1.0	21/45	39.97%	Thbs1^Cd36;Lama2^Dag1;Thbs1^Sdc4;Efnb2^Ephb4;Efnb1^Ephb4;Lamc1^Dag1;Lama2^Cd44;Efnb3^Ephb4;Efnb2^Epha4;Efnb1^Epha4;Fn1^Cd44;Mdk^Sdc4;Lama1^Dag1;Lamc1^Cd44;Lamb2^Dag1;Thbs1^Cd47;Ptn^Sdc4;Efnb3^Epha4;Spp1^Cd44;Sele^Ceacam1;Lamb1^Dag1
prerank	GOBP_SKELETAL_SYSTEM_DEVELOPMENT	0.49350958500905057	0.9578006832849922	0.6246246246246246	1.0	1.0	11/30	22.40%	Sema4d^Plxnb1;Fgf9^Fgfr3;Fgf18^Fgfr2;Fgf9^Fgfr2;Fgf18^Fgfr3;Fgf8^Fgfr3;Pdgfa^Pdgfrb;Fgf8^Fgfr2;Edn1^Ednra;Jag2^Notch2;Fgf2^Fgfr3
prerank	GOBP_NEURON_PROJECTION_GUIDANCE	0.47009342209839405	0.9576627523597114	0.6976976976976977	1.0	1.0	33/70	38.70%	Sema6b^Plxna2;Sema4d^Plxnb1;Sema4a^Plxnb1;Sema6a^Plxna2;Efna1^Epha7;Lama2^Dag1;Sema3e^Plxnd1;Efna4^Epha7;Efna2^Epha7;Edn1^Ednra;Edn3^Ednra;Efna3^Epha7;Sema6a^Plxna4;Agrn^Dag1;Efna1^Epha4;Sema6b^Plxna4;Sema4c^Plxnb2;Sema4d^Plxnb2;Efnb2^Epha4;Cxcl12^Cxcr4;Efnb1^Epha4;Efna5^Epha7;Lama3^Dag1;Sema4g^Plxnb2;Lama5^Dag1;Sema4a^Plxnb2;Efna2^Epha4;Lama1^Dag1;Lamb2^Dag1;Efna4^Epha4;Sema5b^Plxna1;Efnb3^Epha4…
prerank	GOBP_POSITIVE_REGULATION_OF_INTRACELLULAR_SIGNAL_TRANSDUCTION	0.4614000127879686	0.9548219120549661	0.7227227227227228	1.0	1.0	50/103	46.25%	Thbs1^Cd36;Sema4d^Plxnb1;Fgf9^Fgfr3;Fgf18^Fgfr2;Fgf9^Fgfr2;Fgf18^Fgfr3;Fgf8^Fgfr3;Fgf1^Fgfr3;Pdgfa^Pdgfrb;Fgf8^Fgfr2;Fgf1^Fgfr2;Kitl^Kit;Edn1^Ednra;Hgf^Met;App^Cd74;Edn3^Ednra;Fgf20^Fgfr2;Fgf20^Fgfr3;Tnfsf11^Tnfrsf11a;Fgf2^Fgfr3;Efna1^Epha4;Ins2^Insr;Fgf2^Fgfr2;Ntf3^Ntrk2;Fgf23^Fgfr3;F2^F2r;Fgf15^Fgfr2;Cxcl12^Cxcr4;Fgf4^Fgfr2;Fgf8^Fgfr4;Fgf1^Fgfr4;Igf1^Igf1r;Wnt11^Fzd8;Fn1^Cd44;Fgf10^Fgfr2;Ntf3^N…
prerank	GOBP_FEEDING_BEHAVIOR	0.5017921138755626	0.9533969664831473	0.6306306306306306	1.0	1.0	4/22	41.29%	Bdnf^Ntrk2;Ins2^Insr;Agt^Agtr1a;Lep^Lepr
prerank	GOBP_NEGATIVE_REGULATION_OF_CELL_ADHESION	0.5016102032901789	0.9525731062375595	0.6386386386386387	1.0	1.0	13/24	38.70%	Jag1^Notch1;Sema4d^Plxnb1;Jag1^Notch4;Sema6a^Plxna2;Sema3e^Plxnd1;Thbs1^Sdc4;Sema6a^Plxna4;Sema4d^Plxnb2;Mdk^Ptprz1;Col1a1^Cd44;Mdk^Sdc4;Tnc^Sdc4;Efna5^Epha4
prerank	REACTOME_EPH_EPHRIN_MEDIATED_REPULSION_OF_CELLS	0.4785899236344587	0.9524250139895025	0.6736736736736737	1.0	1.0	25/42	39.92%	Efna1^Epha7;Efna1^Epha2;Efna2^Epha2;Efna4^Epha7;Efna2^Epha7;Efna1^Epha1;Efna5^Epha2;Efnb2^Ephb4;Efna3^Epha7;Efnb1^Ephb4;Efna1^Epha4;Efna4^Epha2;Efnb3^Ephb4;Efna2^Epha1;Efnb2^Epha4;Efna4^Epha1;Efnb1^Epha4;Efna5^Epha7;Efna2^Epha4;Efna4^Epha4;Efna3^Epha1;Efnb3^Epha4;Efna3^Epha2;Efna5^Epha4;Efna5^Epha1
prerank	REACTOME_EPH_EPHRIN_SIGNALING	0.4785899236344587	0.9524250139895025	0.6736736736736737	1.0	1.0	25/42	39.92%	Efna1^Epha7;Efna1^Epha2;Efna2^Epha2;Efna4^Epha7;Efna2^Epha7;Efna1^Epha1;Efna5^Epha2;Efnb2^Ephb4;Efna3^Epha7;Efnb1^Ephb4;Efna1^Epha4;Efna4^Epha2;Efnb3^Ephb4;Efna2^Epha1;Efnb2^Epha4;Efna4^Epha1;Efnb1^Epha4;Efna5^Epha7;Efna2^Epha4;Efna4^Epha4;Efna3^Epha1;Efnb3^Epha4;Efna3^Epha2;Efna5^Epha4;Efna5^Epha1
prerank	GOBP_CELLULAR_COMPONENT_MORPHOGENESIS	0.4624043805894471	0.9517688022222899	0.7387387387387387	1.0	1.0	45/94	38.70%	Sema6b^Plxna2;Sema4d^Plxnb1;Sema4a^Plxnb1;Sema6a^Plxna2;Efna1^Epha7;Fgf8^Fgfr3;Lama2^Dag1;Sema3e^Plxnd1;Fgf8^Fgfr2;Efna4^Epha7;Efna2^Epha7;Edn1^Ednra;Edn3^Ednra;Efna3^Epha7;Sema6a^Plxna4;Agrn^Dag1;Efna1^Epha4;Lama2^Cd44;Bdnf^Ntrk2;Sema6b^Plxna4;Sema4c^Plxnb2;Ptn^Ptprz1;Ntf3^Ntrk2;Sema4d^Plxnb2;Efnb2^Epha4;Cxcl12^Cxcr4;Efnb1^Epha4;Efna5^Epha7;Mdk^Ptprz1;Lama3^Dag1;Sema4g^Plxnb2;Lama5^Dag1;Sema4a^P…
prerank	GOBP_CELL_PART_MORPHOGENESIS	0.4624043805894471	0.9517688022222899	0.7387387387387387	1.0	1.0	45/94	38.70%	Sema6b^Plxna2;Sema4d^Plxnb1;Sema4a^Plxnb1;Sema6a^Plxna2;Efna1^Epha7;Fgf8^Fgfr3;Lama2^Dag1;Sema3e^Plxnd1;Fgf8^Fgfr2;Efna4^Epha7;Efna2^Epha7;Edn1^Ednra;Edn3^Ednra;Efna3^Epha7;Sema6a^Plxna4;Agrn^Dag1;Efna1^Epha4;Lama2^Cd44;Bdnf^Ntrk2;Sema6b^Plxna4;Sema4c^Plxnb2;Ptn^Ptprz1;Ntf3^Ntrk2;Sema4d^Plxnb2;Efnb2^Epha4;Cxcl12^Cxcr4;Efnb1^Epha4;Efna5^Epha7;Mdk^Ptprz1;Lama3^Dag1;Sema4g^Plxnb2;Lama5^Dag1;Sema4a^P…
prerank	REACTOME_G_ALPHA_Q_SIGNALLING_EVENTS	0.4797647122218956	0.9514662775345311	0.6686686686686687	1.0	1.0	8/44	35.44%	Edn3^Ednrb;Edn1^Ednrb;Edn2^Ednrb;Edn1^Ednra;Edn3^Ednra;F2^F2r;Agt^Agtr1a;Edn2^Ednra
prerank	GOBP_HOMEOSTATIC_PROCESS	0.46608110688741283	0.9487987026797259	0.7227227227227228	1.0	1.0	25/69	39.09%	Dll1^Notch1;Edn3^Ednrb;Edn1^Ednrb;Edn2^Ednrb;Comp^Cd36;Kitl^Kit;Angptl4^Cdh5;Edn1^Ednra;App^Cd74;Edn3^Ednra;Tnfsf11^Tnfrsf11a;Fgf2^Fgfr3;Gas6^Tyro3;Gas6^Mertk;Ins2^Insr;Fgf23^Fgfr3;F2^F2r;Lama4^Cd44;Agt^Agtr1a;Igf1^Igf1r;Dlk1^Notch1;Edn2^Ednra;Ccl5^Ccr4;Tnfsf13b^Tnfrsf17;Spp1^Cd44
prerank	GOBP_NEGATIVE_REGULATION_OF_RESPONSE_TO_STIMULUS	0.4689751644907855	0.9421973472532402	0.7217217217217218	1.0	1.0	23/52	42.43%	Dll4^Notch1;Dll3^Notch1;Fgf9^Fgfr3;Efna1^Epha2;Dll4^Notch4;Hgf^Met;App^Cd74;Pros1^Tyro3;Fgf2^Fgfr3;Dll3^Notch4;Gas6^Tyro3;Efna1^Epha4;Wnt5a^Fzd1;Dlk1^Notch4;Igf1^Igf1r;Dlk1^Notch1;Thbs1^Cd47;Igf2^Igf1r;Epo^Epor;Pdgfa^Pdgfra;Wnt5a^Fzd6;Wnt11^Fzd6;Adm^Calcrl
prerank	GOBP_REGULATION_OF_INTRACELLULAR_SIGNAL_TRANSDUCTION	0.45397541311370493	0.9414178786633263	0.8048048048048048	1.0	1.0	52/111	46.25%	Thbs1^Cd36;Sema4d^Plxnb1;Fgf9^Fgfr3;Fgf18^Fgfr2;Efna1^Epha7;Fgf9^Fgfr2;Fgf18^Fgfr3;Fgf8^Fgfr3;Fgf1^Fgfr3;Pdgfa^Pdgfrb;Efna1^Epha2;Fgf8^Fgfr2;Fgf1^Fgfr2;Kitl^Kit;Edn1^Ednra;Hgf^Met;App^Cd74;Edn3^Ednra;Fgf20^Fgfr2;Fgf20^Fgfr3;Tnfsf11^Tnfrsf11a;Fgf2^Fgfr3;Efna1^Epha4;Ins2^Insr;Fgf2^Fgfr2;Ntf3^Ntrk2;Fgf23^Fgfr3;F2^F2r;Fgf15^Fgfr2;Cxcl12^Cxcr4;Fgf4^Fgfr2;Fgf8^Fgfr4;Fgf1^Fgfr4;Igf1^Igf1r;Wnt11^Fzd8;Fn1…
prerank	GOBP_EMBRYONIC_ORGAN_MORPHOGENESIS	0.4991110956400371	0.9400369994547075	0.6406406406406406	1.0	1.0	5/18	16.83%	Dll1^Notch1;Fgf9^Fgfr2;Efna1^Epha2;Fgf8^Fgfr2;Edn1^Ednra
prerank	REACTOME_DEVELOPMENTAL_BIOLOGY	0.46486456067960247	0.9399131295294749	0.7397397397397397	1.0	1.0	29/54	39.92%	Sema4d^Plxnb1;Sema4a^Plxnb1;Efna1^Epha7;Sema3e^Plxnd1;Efna1^Epha2;Efna2^Epha2;Efna4^Epha7;Efna2^Epha7;Efna1^Epha1;Efna5^Epha2;Efnb2^Ephb4;Efna3^Epha7;Efnb1^Ephb4;Efna1^Epha4;Efna4^Epha2;Efnb3^Ephb4;Efna2^Epha1;Efnb2^Epha4;Cxcl12^Cxcr4;Efna4^Epha1;Efnb1^Epha4;Efna5^Epha7;Efna2^Epha4;Efna4^Epha4;Efna3^Epha1;Efnb3^Epha4;Efna3^Epha2;Efna5^Epha4;Efna5^Epha1
prerank	GOBP_POSITIVE_REGULATION_OF_MULTICELLULAR_ORGANISMAL_PROCESS	0.44730705722206476	0.9396428434341069	0.8598598598598599	1.0	1.0	64/176	40.05%	Dll1^Notch1;Jag1^Notch1;Thbs1^Cd36;Plg^Pard3;Thbs2^Cd36;Dll3^Notch1;Sema4d^Plxnb1;Jag1^Notch4;Edn3^Ednrb;Sema4a^Plxnb1;Edn1^Ednrb;Fgf9^Fgfr3;Fgf18^Fgfr2;Edn2^Ednrb;Fgf9^Fgfr2;Fgf18^Fgfr3;Fgf8^Fgfr3;Fgf1^Fgfr3;Fgf8^Fgfr2;Fgf1^Fgfr2;Kitl^Kit;Dll1^Notch4;Jag1^Notch2;Edn1^Ednra;Efnb2^Ephb4;Hgf^Met;App^Cd74;Edn3^Ednra;Efnb1^Ephb4;Tnfsf11^Tnfrsf11a;Fgf2^Fgfr3;Dll3^Notch4;Agrn^Dag1;Angpt2^Tek;Efnb3^Ephb…
prerank	REACTOME_NERVOUS_SYSTEM_DEVELOPMENT	0.46534292094024443	0.9394128301350618	0.7337337337337337	1.0	1.0	29/53	39.92%	Sema4d^Plxnb1;Sema4a^Plxnb1;Efna1^Epha7;Sema3e^Plxnd1;Efna1^Epha2;Efna2^Epha2;Efna4^Epha7;Efna2^Epha7;Efna1^Epha1;Efna5^Epha2;Efnb2^Ephb4;Efna3^Epha7;Efnb1^Ephb4;Efna1^Epha4;Efna4^Epha2;Efnb3^Ephb4;Efna2^Epha1;Efnb2^Epha4;Cxcl12^Cxcr4;Efna4^Epha1;Efnb1^Epha4;Efna5^Epha7;Efna2^Epha4;Efna4^Epha4;Efna3^Epha1;Efnb3^Epha4;Efna3^Epha2;Efna5^Epha4;Efna5^Epha1
prerank	GOBP_ESTABLISHMENT_OF_PROTEIN_LOCALIZATION	0.5109369283577467	0.9372801040479676	0.643574297188755	1.0	1.0	7/15	45.03%	Comp^Cd36;App^Cd74;F2^F2r;Agt^Agtr1a;Nrxn1^Nlgn2;Lep^Lepr;Angpt1^Tek
prerank	GOBP_POSITIVE_REGULATION_OF_LOCOMOTION	0.46649814771570003	0.9357749530082505	0.7307307307307307	1.0	1.0	17/47	40.23%	Wnt5a^Mcam;Pdgfa^Pdgfrb;Kitl^Kit;Edn1^Ednra;Hgf^Met;App^Cd74;Edn3^Ednra;Ptn^Ptprz1;Cxcl12^Cxcr4;Mdk^Ptprz1;Igf1^Igf1r;Thbs1^Cd47;Edn2^Ednra;Ntf3^Ntrk3;Igf2^Igf1r;Ccl5^Ccr4;Pdgfa^Pdgfra
prerank	GOBP_NEURON_APOPTOTIC_PROCESS	0.5044488057001474	0.935660079023941	0.654308617234469	1.0	1.0	7/16	30.82%	Fgf8^Fgfr3;Sema3e^Plxnd1;Fgf20^Fgfr3;Bdnf^Ntrk2;Ntf3^Ntrk2;Mdk^Ptprz1;Agt^Agtr1a
prerank	GOBP_MULTICELLULAR_ORGANISMAL_LEVEL_HOMEOSTASIS	0.48390477841130153	0.9337676550119369	0.6876876876876877	1.0	1.0	11/26	41.29%	Dll1^Notch1;Edn2^Ednrb;Comp^Cd36;Kitl^Kit;Tnfsf11^Tnfrsf11a;Lama4^Cd44;Dlk1^Notch1;Ccl5^Ccr4;Tnfsf13b^Tnfrsf17;Spp1^Cd44;Lep^Lepr
prerank	GOMF_GLYCOSAMINOGLYCAN_BINDING	0.49855969401097444	0.9331719777421104	0.6680040120361084	1.0	1.0	8/18	37.42%	Fgf9^Fgfr2;Fgf1^Fgfr2;Fgf2^Fgfr2;Fgf7^Fgfr2;Fgf1^Fgfr4;Fn1^Cd44;Fgf10^Fgfr2;Fgf9^Fgfr4
prerank	REACTOME_NEGATIVE_REGULATION_OF_THE_PI3K_AKT_NETWORK	0.46644603374376603	0.9319967050063869	0.7507507507507507	1.0	1.0	25/49	43.97%	Fgf9^Fgfr3;Fgf16^Fgfr3;Fgf18^Fgfr3;Fgf8^Fgfr3;Fgf1^Fgfr3;Pdgfa^Pdgfrb;Kitl^Kit;Fgf17^Fgfr3;Hgf^Met;Fgf20^Fgfr3;Fgf2^Fgfr3;Ins2^Insr;Fgf23^Fgfr3;Fgf8^Fgfr4;Fgf1^Fgfr4;Fgf5^Fgfr3;Fgf16^Fgfr4;Fgf17^Fgfr4;Fgf9^Fgfr4;Fgf20^Fgfr4;Fgf18^Fgfr4;Pdgfa^Pdgfra;Fgf5^Fgfr4;Fgf15^Fgfr3;Fgf4^Fgfr3
prerank	REACTOME_INTRACELLULAR_SIGNALING_BY_SECOND_MESSENGERS	0.46644603374376603	0.9319967050063869	0.7507507507507507	1.0	1.0	25/49	43.97%	Fgf9^Fgfr3;Fgf16^Fgfr3;Fgf18^Fgfr3;Fgf8^Fgfr3;Fgf1^Fgfr3;Pdgfa^Pdgfrb;Kitl^Kit;Fgf17^Fgfr3;Hgf^Met;Fgf20^Fgfr3;Fgf2^Fgfr3;Ins2^Insr;Fgf23^Fgfr3;Fgf8^Fgfr4;Fgf1^Fgfr4;Fgf5^Fgfr3;Fgf16^Fgfr4;Fgf17^Fgfr4;Fgf9^Fgfr4;Fgf20^Fgfr4;Fgf18^Fgfr4;Pdgfa^Pdgfra;Fgf5^Fgfr4;Fgf15^Fgfr3;Fgf4^Fgfr3
prerank	GOBP_CELL_ADHESION	0.44419001030496413	0.9302654191814825	0.8818818818818819	1.0	1.0	68/155	39.97%	Jag2^Notch1;Dll1^Notch1;Jag1^Notch1;Wnt5a^Mcam;Thbs1^Cd36;Plg^Pard3;Thbs2^Cd36;Thbs4^Cd36;Sema4d^Plxnb1;Jag1^Notch4;Jag2^Notch4;Sema6a^Plxna2;Efna1^Epha7;Comp^Cd36;Lama2^Dag1;Ptn^Sdc3;Sema3e^Plxnd1;Efna1^Epha2;Kitl^Kit;Efna1^Epha1;Dll1^Notch4;Lama4^Dag1;Thbs1^Sdc4;Efna5^Epha2;Efnb2^Ephb4;App^Cd74;Efnb1^Ephb4;Lamc1^Dag1;Gas6^Tyro3;Sema6a^Plxna4;Angpt2^Tek;Efna1^Epha4;Wnt5a^Fzd7;Lama2^Cd44;Ncam1^Nc…
prerank	GOBP_NEGATIVE_REGULATION_OF_MULTICELLULAR_ORGANISMAL_PROCESS	0.4515446676727823	0.9283686534310922	0.8118118118118118	1.0	1.0	38/85	45.03%	Dll4^Notch1;Dll1^Notch1;Dll3^Notch1;Efna1^Epha7;Fgf8^Fgfr3;Efna1^Epha2;Wnt11^Fzd7;Thbs1^Sdc4;Hgf^Met;App^Cd74;Efna3^Epha7;Pros1^Tyro3;Fgf2^Fgfr3;Gas6^Tyro3;Angpt2^Tek;Efna1^Epha4;Wnt5a^Fzd7;Gas6^Mertk;Ins2^Insr;Fgf23^Fgfr3;Calca^Calcrl;F2^F2r;Lama4^Cd44;Fgf8^Fgfr4;Fn1^Cd44;Col4a2^Cd44;Mdk^Sdc4;Dlk1^Notch1;Iapp^Calcrl;Ptn^Sdc4;Efnb3^Epha4;Efna3^Epha2;Pdgfa^Pdgfra;Lep^Lepr;Adm^Calcrl;Efna3^Epha4;Bt…
prerank	REACTOME_MAPK_FAMILY_SIGNALING_CASCADES	0.4656267239494914	0.9281737920116395	0.7577577577577578	1.0	1.0	27/47	47.31%	Fgf9^Fgfr3;Fgf16^Fgfr3;Fgf18^Fgfr3;Fgf8^Fgfr3;Fgf1^Fgfr3;Pdgfa^Pdgfrb;Kitl^Kit;Fgf17^Fgfr3;Hgf^Met;Fgf20^Fgfr3;Fgf2^Fgfr3;Fgf23^Fgfr3;Fgf8^Fgfr4;Fgf1^Fgfr4;Fgf5^Fgfr3;Fgf16^Fgfr4;Fgf17^Fgfr4;Fgf9^Fgfr4;Fgf20^Fgfr4;Fgf18^Fgfr4;Pdgfa^Pdgfra;Fgf5^Fgfr4;Fgf15^Fgfr3;Fgf4^Fgfr3;Angpt1^Tek;Fgf2^Fgfr4;Fgf6^Fgfr3
prerank	GOBP_REGULATION_OF_TRANSPORT	0.4523303781708718	0.9258526103892504	0.8238238238238238	1.0	1.0	19/80	30.82%	Dll1^Notch1;Thbs1^Cd36;Edn3^Ednrb;Edn1^Ednrb;Entpd1^Adora1;Edn2^Ednrb;Thbs1^Sdc4;Edn1^Ednra;App^Cd74;Entpd1^Adora2b;Edn3^Ednra;Tnfsf11^Tnfrsf11a;Gas6^Mertk;Thbs1^Sdc1;Ins2^Insr;Ntf3^Ntrk2;F2^F2r;Cxcl12^Cxcr4;Agt^Agtr1a
prerank	GOBP_POSITIVE_REGULATION_OF_CYTOSOLIC_CALCIUM_ION_CONCENTRATION	0.49130047654123427	0.9247100147209152	0.6890672016048145	1.0	1.0	8/19	46.06%	Edn1^Ednrb;Edn2^Ednrb;Edn1^Ednra;Agt^Agtr1a;Edn2^Ednra;Epo^Epor;Kng2^Bdkrb2;Cxcl1^Cxcr2
prerank	GOBP_EXPORT_FROM_CELL	0.46136069476607	0.9236989841578492	0.7837837837837838	1.0	1.0	13/50	41.29%	Edn3^Ednrb;Edn1^Ednrb;Entpd1^Adora1;Edn2^Ednrb;Entpd1^Adora2b;Tnfsf11^Tnfrsf11a;Bdnf^Ntrk2;F2^F2r;Comp^Sdc1;Agt^Agtr1a;Nrxn2^Nlgn2;Nrxn1^Nlgn2;Lep^Lepr
prerank	GOBP_APOPTOTIC_PROCESS	0.4524167520720445	0.9220999994642759	0.8318318318318318	1.0	1.0	31/77	39.46%	Jag2^Notch1;Dll1^Notch1;Edn1^Ednrb;Efna1^Epha7;Fgf8^Fgfr3;Sema3e^Plxnd1;Efna1^Epha2;Fgf8^Fgfr2;Angptl4^Cdh5;Edn1^Ednra;App^Cd74;Fgf20^Fgfr2;Fgf20^Fgfr3;Jag2^Notch2;Gas6^Tyro3;Gzma^F2r;Gas6^Mertk;Bdnf^Ntrk2;Dll1^Notch2;Ptn^Ptprz1;Ntf3^Ntrk2;Mdk^Ptprz1;Agt^Agtr1a;Fgf4^Fgfr2;Igf1^Igf1r;Fn1^Cd44;Fgf10^Fgfr2;Ntf3^Ntrk3;Ntf5^Ntrk2;Spp1^Cd44;Epo^Epor
prerank	GOBP_REGULATION_OF_SYNAPSE_STRUCTURE_OR_ACTIVITY	0.4933381200459	0.9192287941607549	0.7017017017017017	1.0	1.0	12/18	47.42%	Efna1^Epha7;Agrn^Dag1;Efna1^Epha4;Bdnf^Ntrk2;Wnt5a^Fzd1;Efna5^Epha7;Efnb3^Epha4;Efna5^Epha4;Nrxn1^Nlgn2;Lrrc4b^Ptprf;Nrxn1^Nlgn3;Efnb3^Ephb3
prerank	GOBP_RESPONSE_TO_HORMONE	0.47806328529153175	0.9173006328036021	0.7234468937875751	1.0	1.0	8/23	41.29%	Edn1^Ednrb;Edn1^Ednra;Bdnf^Ntrk2;Ins2^Insr;Agt^Agtr1a;Igf1^Igf1r;Igf2^Igf1r;Lep^Lepr
prerank	GOBP_NEURON_DEATH	0.47793852633156353	0.9171884968210134	0.7237237237237237	1.0	1.0	10/24	39.46%	Fgf8^Fgfr3;Sema3e^Plxnd1;Fgf20^Fgfr3;Bdnf^Ntrk2;Wnt5a^Fzd1;Ntf3^Ntrk2;Mdk^Ptprz1;Agt^Agtr1a;Ntf5^Ntrk2;Epo^Epor
prerank	GOBP_POSITIVE_REGULATION_OF_NERVOUS_SYSTEM_DEVELOPMENT	0.4690367369532399	0.9167136469293463	0.7477477477477478	1.0	1.0	14/33	38.99%	Dll3^Notch1;Sema4d^Plxnb1;Sema4a^Plxnb1;Agrn^Dag1;Bdnf^Ntrk2;Ptn^Ptprz1;Ntf3^Ntrk2;Sema4d^Plxnb2;Cxcl12^Cxcr4;Mdk^Ptprz1;Sema4a^Plxnb2;Ntf3^Ntrk3;Efna5^Epha4;Nrxn1^Nlgn2
prerank	GOBP_COGNITION	0.4934655314293464	0.9094867165536127	0.6953907815631263	1.0	1.0	7/15	47.15%	Bdnf^Ntrk2;Ptn^Ptprz1;Ntf3^Ntrk2;Mdk^Ptprz1;Ntf5^Ntrk2;Nrxn2^Nlgn3;Nrxn1^Nlgn3
prerank	GOBP_POSITIVE_REGULATION_OF_TRANSPORT	0.45430492876653067	0.9083191750975282	0.8068068068068068	1.0	1.0	11/45	30.82%	Edn3^Ednrb;Edn1^Ednrb;Edn2^Ednrb;Edn1^Ednra;Edn3^Ednra;Tnfsf11^Tnfrsf11a;Gas6^Mertk;Ins2^Insr;F2^F2r;Cxcl12^Cxcr4;Agt^Agtr1a
prerank	LIU_OVARIAN_CANCER_TUMORS_AND_XENOGRAFTS_XDGS_DN	0.45447909861459684	0.9082047016683856	0.7927927927927928	1.0	1.0	22/45	42.96%	Thbs1^Cd36;Thbs2^Cd36;Edn3^Ednrb;Comp^Cd36;Dll4^Notch4;Edn3^Ednra;Gzma^F2r;Angpt2^Tek;Lama2^Cd44;Wnt5a^Fzd1;Lama4^Cd44;Dlk1^Notch4;Col1a2^Cd44;Col1a1^Cd44;Fn1^Cd44;Col4a1^Cd44;Col6a3^Cd44;Ptn^Sdc2;Spp1^Cd44;Col6a2^Cd44;Adm^Calcrl;Col6a1^Cd44
prerank	GOBP_NON_CANONICAL_WNT_SIGNALING_PATHWAY	0.4799942824330963	0.9075185716406857	0.7217217217217218	1.0	1.0	9/19	47.71%	Wnt11^Fzd7;Wnt5a^Fzd7;Wnt5a^Fzd1;Wnt11^Fzd8;Wnt5a^Fzd8;Wnt5a^Fzd6;Wnt11^Fzd6;Wnt5a^Fzd5;Wnt11^Fzd5
prerank	GOBP_POSITIVE_REGULATION_OF_CHEMOTAXIS	0.4860143092325154	0.9067927491877211	0.7307307307307307	1.0	1.0	7/17	38.43%	Edn1^Ednra;App^Cd74;Edn3^Ednra;Cxcl12^Cxcr4;Edn2^Ednra;Ntf3^Ntrk3;Ccl5^Ccr4
prerank	REACTOME_CELL_SURFACE_INTERACTIONS_AT_THE_VASCULAR_WALL	0.48810667707855987	0.9064777828084079	0.7027027027027027	1.0	1.0	11/16	46.49%	Col1a2^Sdc1;Col1a1^Sdc1;Fn1^Sdc1;Angpt2^Tek;Gas6^Mertk;Col1a2^Cd44;Col1a1^Cd44;Fn1^Cd44;Sele^Ceacam1;Angpt1^Tek;Selplg^Sell
prerank	REACTOME_SIGNALING_BY_TYPE_1_INSULIN_LIKE_GROWTH_FACTOR_1_RECEPTOR_IGF1R	0.4555203031670685	0.9040203132828376	0.8178178178178178	1.0	1.0	24/43	47.31%	Fgf9^Fgfr3;Fgf16^Fgfr3;Fgf18^Fgfr3;Fgf8^Fgfr3;Fgf1^Fgfr3;Fgf17^Fgfr3;Fgf20^Fgfr3;Fgf2^Fgfr3;Fgf23^Fgfr3;Fgf8^Fgfr4;Fgf1^Fgfr4;Igf1^Igf1r;Fgf5^Fgfr3;Fgf16^Fgfr4;Fgf17^Fgfr4;Fgf9^Fgfr4;Igf2^Igf1r;Fgf20^Fgfr4;Fgf18^Fgfr4;Fgf5^Fgfr4;Fgf15^Fgfr3;Fgf4^Fgfr3;Fgf2^Fgfr4;Fgf6^Fgfr3
prerank	GOMF_HEPARIN_BINDING	0.4875749205480133	0.9024348065445057	0.7319277108433735	1.0	1.0	7/16	37.42%	Fgf9^Fgfr2;Fgf1^Fgfr2;Fgf2^Fgfr2;Fgf7^Fgfr2;Fgf1^Fgfr4;Fgf10^Fgfr2;Fgf9^Fgfr4
prerank	GOCC_PRESYNAPSE	0.47123909757904303	0.9008535268907713	0.7667667667667668	1.0	1.0	8/24	38.35%	Entpd1^Adora1;Entpd1^Adora2b;Bdnf^Ntrk2;Ntf3^Ntrk2;Efnb2^Epha4;Efnb1^Epha4;Efnb3^Epha4;Ntf5^Ntrk2
prerank	REACTOME_SIGNALING_BY_INSULIN_RECEPTOR	0.4537422369157422	0.8990550549554353	0.8308308308308309	1.0	1.0	23/42	47.31%	Fgf9^Fgfr3;Fgf16^Fgfr3;Fgf18^Fgfr3;Fgf8^Fgfr3;Fgf1^Fgfr3;Fgf17^Fgfr3;Fgf20^Fgfr3;Fgf2^Fgfr3;Ins2^Insr;Fgf23^Fgfr3;Fgf8^Fgfr4;Fgf1^Fgfr4;Fgf5^Fgfr3;Fgf16^Fgfr4;Fgf17^Fgfr4;Fgf9^Fgfr4;Fgf20^Fgfr4;Fgf18^Fgfr4;Fgf5^Fgfr4;Fgf15^Fgfr3;Fgf4^Fgfr3;Fgf2^Fgfr4;Fgf6^Fgfr3
prerank	REACTOME_INSULIN_RECEPTOR_SIGNALLING_CASCADE	0.4537422369157422	0.8990550549554353	0.8308308308308309	1.0	1.0	23/42	47.31%	Fgf9^Fgfr3;Fgf16^Fgfr3;Fgf18^Fgfr3;Fgf8^Fgfr3;Fgf1^Fgfr3;Fgf17^Fgfr3;Fgf20^Fgfr3;Fgf2^Fgfr3;Ins2^Insr;Fgf23^Fgfr3;Fgf8^Fgfr4;Fgf1^Fgfr4;Fgf5^Fgfr3;Fgf16^Fgfr4;Fgf17^Fgfr4;Fgf9^Fgfr4;Fgf20^Fgfr4;Fgf18^Fgfr4;Fgf5^Fgfr4;Fgf15^Fgfr3;Fgf4^Fgfr3;Fgf2^Fgfr4;Fgf6^Fgfr3
prerank	GOBP_REGULATION_OF_ANIMAL_ORGAN_MORPHOGENESIS	0.47992692992567787	0.8939514917600825	0.7590361445783133	1.0	1.0	9/18	46.25%	Edn1^Ednra;Hgf^Met;Wnt5a^Fzd1;Agt^Agtr1a;Fgf8^Fgfr4;Fgf1^Fgfr4;Wnt5a^Fzd6;Wnt11^Fzd6;Fgf2^Fgfr4
prerank	GOBP_EPHRIN_RECEPTOR_SIGNALING_PATHWAY	0.44410469804447017	0.8916629440240349	0.8788788788788788	1.0	1.0	25/51	39.92%	Efna1^Epha7;Efna1^Epha2;Efna2^Epha2;Efna4^Epha7;Efna2^Epha7;Efna1^Epha1;Efna5^Epha2;Efnb2^Ephb4;Efna3^Epha7;Efnb1^Ephb4;Efna1^Epha4;Efna4^Epha2;Efnb3^Ephb4;Efna2^Epha1;Efnb2^Epha4;Efna4^Epha1;Efnb1^Epha4;Efna5^Epha7;Efna2^Epha4;Efna4^Epha4;Efna3^Epha1;Efnb3^Epha4;Efna3^Epha2;Efna5^Epha4;Efna5^Epha1
prerank	GOBP_REGULATION_OF_CHEMOTAXIS	0.4664747542528478	0.891402547217687	0.7787787787787788	1.0	1.0	9/24	38.43%	Edn1^Ednra;App^Cd74;Edn3^Ednra;Sema6a^Plxna4;Sema6b^Plxna4;Cxcl12^Cxcr4;Edn2^Ednra;Ntf3^Ntrk3;Ccl5^Ccr4
prerank	GOBP_POSITIVE_REGULATION_OF_CELL_PROJECTION_ORGANIZATION	0.4675654604576872	0.8913095005988545	0.8008008008008008	1.0	1.0	9/23	39.46%	Sema4d^Plxnb1;Hgf^Met;Bdnf^Ntrk2;Wnt5a^Fzd1;Ptn^Ptprz1;Sema4d^Plxnb2;Mdk^Ptprz1;Efna5^Epha4;Epo^Epor
prerank	REACTOME_IRS_MEDIATED_SIGNALLING	0.45043136969451186	0.8907870639713301	0.8448448448448449	1.0	1.0	22/41	47.31%	Fgf9^Fgfr3;Fgf16^Fgfr3;Fgf18^Fgfr3;Fgf8^Fgfr3;Fgf1^Fgfr3;Fgf17^Fgfr3;Fgf20^Fgfr3;Fgf2^Fgfr3;Fgf23^Fgfr3;Fgf8^Fgfr4;Fgf1^Fgfr4;Fgf5^Fgfr3;Fgf16^Fgfr4;Fgf17^Fgfr4;Fgf9^Fgfr4;Fgf20^Fgfr4;Fgf18^Fgfr4;Fgf5^Fgfr4;Fgf15^Fgfr3;Fgf4^Fgfr3;Fgf2^Fgfr4;Fgf6^Fgfr3
prerank	REACTOME_SIGNALING_BY_FGFR	0.45043136969451186	0.8907870639713301	0.8448448448448449	1.0	1.0	22/41	47.31%	Fgf9^Fgfr3;Fgf16^Fgfr3;Fgf18^Fgfr3;Fgf8^Fgfr3;Fgf1^Fgfr3;Fgf17^Fgfr3;Fgf20^Fgfr3;Fgf2^Fgfr3;Fgf23^Fgfr3;Fgf8^Fgfr4;Fgf1^Fgfr4;Fgf5^Fgfr3;Fgf16^Fgfr4;Fgf17^Fgfr4;Fgf9^Fgfr4;Fgf20^Fgfr4;Fgf18^Fgfr4;Fgf5^Fgfr4;Fgf15^Fgfr3;Fgf4^Fgfr3;Fgf2^Fgfr4;Fgf6^Fgfr3
prerank	GOMF_PROTEIN_CONTAINING_COMPLEX_BINDING	0.4569018160969891	0.882000158546531	0.8078078078078078	1.0	1.0	12/26	46.22%	Thbs1^Cd36;Thbs4^Cd36;Comp^Cd36;Hgf^Met;App^Cd74;Ins2^Insr;Ptn^Ptprz1;Igf1^Igf1r;Igf2^Igf1r;Pdgfa^Pdgfra;Col4a3^Gp6;Igf2^Igf2r
prerank	GOBP_LIPID_METABOLIC_PROCESS	0.45739237817775286	0.8814557340277639	0.8118118118118118	1.0	1.0	14/27	46.25%	Edn1^Ednrb;Edn2^Ednrb;Fgf1^Fgfr3;Pdgfa^Pdgfrb;App^Cd74;Fgf2^Fgfr3;Fgf23^Fgfr3;Fgf1^Fgfr4;Igf1^Igf1r;Igf2^Igf1r;Pdgfa^Pdgfra;Lep^Lepr;Fgf15^Fgfr3;Fgf2^Fgfr4
prerank	GOBP_CELL_JUNCTION_ORGANIZATION	0.43912309236586056	0.8808627319543161	0.8878878878878879	1.0	1.0	33/52	47.71%	Sema4d^Plxnb1;Sema4a^Plxnb1;Efna1^Epha7;Sema3e^Plxnd1;Efna1^Epha2;Efna5^Epha2;Lamc1^Dag1;Agrn^Dag1;Efna1^Epha4;Bdnf^Ntrk2;Wnt5a^Fzd1;Ins2^Insr;Sema4d^Plxnb2;Efnb2^Epha4;Efnb1^Epha4;Efna5^Epha7;Lama3^Dag1;Lama5^Dag1;Sema4a^Plxnb2;Lamb2^Dag1;Nrxn2^Nlgn2;Tnc^Sdc4;Ptn^Sdc4;Efnb3^Epha4;Efna5^Epha4;Nrxn1^Nlgn2;Nrxn2^Nlgn3;Lrrc4b^Ptprf;Wnt5a^Fzd5;Grn^Sort1;Nrxn1^Nlgn3;Efnb3^Ephb3;Wnt11^Fzd5
prerank	GOBP_NEGATIVE_REGULATION_OF_CELL_POPULATION_PROLIFERATION	0.4650083164237958	0.8800057799342332	0.7917917917917918	1.0	1.0	9/21	37.32%	Dll4^Notch1;Dll1^Notch1;Thbs1^Sdc4;Fgf2^Fgfr3;Fgf2^Fgfr2;Ptn^Ptprz1;Dlk1^Notch1;Fgf10^Fgfr2;Ptn^Sdc4
prerank	GOBP_CELLULAR_RESPONSE_TO_HORMONE_STIMULUS	0.4698048015993761	0.8797277958701546	0.7791164658634538	1.0	1.0	7/17	41.29%	Edn1^Ednra;Bdnf^Ntrk2;Ins2^Insr;Agt^Agtr1a;Igf1^Igf1r;Igf2^Igf1r;Lep^Lepr
prerank	GOCC_SYNAPSE	0.43482087350600185	0.8778681883659716	0.928928928928929	1.0	1.0	29/59	47.15%	Entpd1^Adora1;Lama2^Dag1;Efna2^Epha7;Lama4^Dag1;Entpd1^Adora2b;Lamc1^Dag1;Agrn^Dag1;Bdnf^Ntrk2;Ptn^Ptprz1;Ntf3^Ntrk2;Efnb2^Epha4;Efnb1^Epha4;Efna5^Epha7;Igf1^Igf1r;Lama5^Dag1;Efna2^Epha4;Lamb2^Dag1;Nrxn2^Nlgn2;Ntf3^Ntrk3;Ptn^Sdc2;Efnb3^Epha4;Ntf5^Ntrk2;Efna5^Epha4;Nrxn1^Nlgn2;Nrxn2^Nlgn3;Lrrc4b^Ptprf;Wnt5a^Fzd5;Grn^Sort1;Nrxn1^Nlgn3
prerank	GOBP_SMALL_MOLECULE_METABOLIC_PROCESS	0.4590599758579075	0.8764963611179469	0.8068068068068068	1.0	1.0	7/23	31.86%	Edn1^Ednrb;Edn2^Ednrb;Nampt^Insr;App^Cd74;Entpd1^Adora2b;Ins2^Insr;Fgf1^Fgfr4
prerank	GOCC_CELL_SURFACE	0.4236736815057643	0.8743505532477791	0.954954954954955	1.0	1.0	31/87	40.23%	Wnt5a^Mcam;Thbs1^Cd36;Fgf8^Fgfr3;Pdgfa^Pdgfrb;Dlk1^Notch3;Ptn^Sdc3;Fgf8^Fgfr2;Tnr^Sdc1;Thbs1^Sdc4;Efna5^Epha2;App^Cd74;Entpd1^Adora2b;Ptn^Sdc1;Agrn^Dag1;Tnn^Sdc1;Thbs1^Sdc1;Wnt5a^Fzd1;F2^F2r;Dlk1^Notch4;Fgf22^Fgfr2;Cxcl12^Cxcr4;Dlk1^Notch1;Fgf10^Fgfr2;Thbs1^Cd47;Ptn^Sdc4;Ptn^Sdc2;Efna5^Epha4;Nrxn1^Nlgn2;Sele^Ceacam1;Epo^Epor;Pdgfa^Pdgfra
prerank	GOBP_VESICLE_MEDIATED_TRANSPORT	0.45403527482817857	0.864843697281455	0.8558558558558559	1.0	1.0	15/24	47.15%	Dll1^Notch1;Thbs1^Cd36;Thbs1^Sdc4;Pros1^Tyro3;Gas6^Tyro3;Gas6^Mertk;Thbs1^Sdc1;Ins2^Insr;Thbs1^Cd47;Nrxn1^Nlgn2;Sele^Ceacam1;Lep^Lepr;Adm^Calcrl;Grn^Sort1;Nrxn1^Nlgn3
prerank	GOMF_SULFUR_COMPOUND_BINDING	0.4570751053066683	0.849133397780087	0.8273092369477911	1.0	1.0	7/17	37.42%	Fgf9^Fgfr2;Fgf1^Fgfr2;Fgf2^Fgfr2;Fgf7^Fgfr2;Fgf1^Fgfr4;Fgf10^Fgfr2;Fgf9^Fgfr4
prerank	GOBP_POSITIVE_REGULATION_OF_CELL_DEVELOPMENT	0.43510009243996095	0.8464517410958917	0.8998998998998999	1.0	1.0	12/30	38.70%	Dll3^Notch1;Sema4d^Plxnb1;Kitl^Kit;Bdnf^Ntrk2;Ptn^Ptprz1;Ntf3^Ntrk2;Sema4d^Plxnb2;Cxcl12^Cxcr4;Mdk^Ptprz1;Dlk1^Notch1;Ntf3^Ntrk3;Efna5^Epha4
prerank	GOCC_PLASMA_MEMBRANE_REGION	0.44417038211255766	0.8448511699153195	0.8828828828828829	1.0	1.0	14/22	49.40%	Dll1^Notch1;Jag1^Notch1;Entpd1^Adora1;Efnb2^Epha4;Efnb1^Epha4;Fn1^Cd44;Nrxn2^Nlgn2;Efnb3^Epha4;Nrxn1^Nlgn2;Sele^Ceacam1;Nrxn2^Nlgn3;Lrrc4b^Ptprf;Nrxn1^Nlgn3;Fasl^Fas
prerank	GOBP_REGULATION_OF_CELLULAR_COMPONENT_BIOGENESIS	0.43987361122550855	0.8418316250211405	0.8878878878878879	1.0	1.0	13/24	47.71%	Thbs2^Cd36;Efna5^Epha2;Agrn^Dag1;Bdnf^Ntrk2;Wnt5a^Fzd1;Thbs2^Sdc1;Efna5^Epha7;Nrxn1^Nlgn2;Efna5^Epha1;Wnt5a^Fzd5;Nrxn1^Nlgn3;Efnb3^Ephb3;Wnt11^Fzd5
prerank	WP_WNT_SIGNALING_PATHWAY_AND_PLURIPOTENCY	0.4472985074649229	0.8397302760853698	0.8578578578578578	1.0	1.0	9/18	47.71%	Wnt11^Fzd7;Wnt5a^Fzd7;Wnt5a^Fzd1;Wnt11^Fzd8;Wnt5a^Fzd8;Wnt5a^Fzd6;Wnt11^Fzd6;Wnt5a^Fzd5;Wnt11^Fzd5
prerank	WP_WNT_SIGNALING_IN_KIDNEY_DISEASE	0.4472985074649229	0.8397302760853698	0.8578578578578578	1.0	1.0	9/18	47.71%	Wnt11^Fzd7;Wnt5a^Fzd7;Wnt5a^Fzd1;Wnt11^Fzd8;Wnt5a^Fzd8;Wnt5a^Fzd6;Wnt11^Fzd6;Wnt5a^Fzd5;Wnt11^Fzd5
prerank	GOBP_ADENYLATE_CYCLASE_MODULATING_G_PROTEIN_COUPLED_RECEPTOR_SIGNALING_PATHWAY	0.4339935498476145	0.8371570468346555	0.8888888888888888	1.0	1.0	5/27	44.26%	Edn1^Ednra;Calca^Calcrl;Iapp^Calcrl;Adm^Calcrl;Ghrh^Vipr2
prerank	GOBP_BEHAVIOR	0.41461255855717305	0.8367554683783502	0.9719719719719719	1.0	1.0	13/60	42.09%	Bdnf^Ntrk2;Ins2^Insr;Ptn^Ptprz1;Ntf3^Ntrk2;Mdk^Ptprz1;Agt^Agtr1a;Nrxn2^Nlgn2;Efnb3^Epha4;Ntf5^Ntrk2;Nrxn1^Nlgn2;Nrxn2^Nlgn3;Lep^Lepr;Slurp1^Chrna7
prerank	GOBP_SYNAPSE_ORGANIZATION	0.41972408809297224	0.8354183229752998	0.9579579579579579	1.0	1.0	26/44	47.42%	Sema4d^Plxnb1;Sema4a^Plxnb1;Efna1^Epha7;Sema3e^Plxnd1;Agrn^Dag1;Efna1^Epha4;Bdnf^Ntrk2;Wnt5a^Fzd1;Ins2^Insr;Sema4d^Plxnb2;Efnb2^Epha4;Efnb1^Epha4;Efna5^Epha7;Lama5^Dag1;Sema4a^Plxnb2;Lamb2^Dag1;Nrxn2^Nlgn2;Efnb3^Epha4;Efna5^Epha4;Nrxn1^Nlgn2;Nrxn2^Nlgn3;Lrrc4b^Ptprf;Wnt5a^Fzd5;Grn^Sort1;Nrxn1^Nlgn3;Efnb3^Ephb3
prerank	REACTOME_BETA_CATENIN_INDEPENDENT_WNT_SIGNALING	0.44791762095044413	0.8316803303885528	0.8568568568568569	1.0	1.0	9/16	47.71%	Wnt11^Fzd7;Wnt5a^Fzd7;Wnt5a^Fzd1;Wnt11^Fzd8;Wnt5a^Fzd8;Wnt5a^Fzd6;Wnt11^Fzd6;Wnt5a^Fzd5;Wnt11^Fzd5
prerank	REACTOME_PCP_CE_PATHWAY	0.44791762095044413	0.8316803303885528	0.8568568568568569	1.0	1.0	9/16	47.71%	Wnt11^Fzd7;Wnt5a^Fzd7;Wnt5a^Fzd1;Wnt11^Fzd8;Wnt5a^Fzd8;Wnt5a^Fzd6;Wnt11^Fzd6;Wnt5a^Fzd5;Wnt11^Fzd5
prerank	REACTOME_SIGNALING_BY_WNT	0.44791762095044413	0.8316803303885528	0.8568568568568569	1.0	1.0	9/16	47.71%	Wnt11^Fzd7;Wnt5a^Fzd7;Wnt5a^Fzd1;Wnt11^Fzd8;Wnt5a^Fzd8;Wnt5a^Fzd6;Wnt11^Fzd6;Wnt5a^Fzd5;Wnt11^Fzd5
prerank	GOBP_POSITIVE_REGULATION_OF_CYTOKINE_PRODUCTION	0.43637607313642357	0.8280021830191064	0.8848848848848849	1.0	1.0	7/20	49.59%	Thbs1^Cd36;App^Cd74;Agt^Agtr1a;Wnt5a^Fzd5;Wnt11^Fzd5;Cd40lg^Cd40;Lta^Tnfrsf1a
prerank	GOCC_EXTRACELLULAR_SPACE	0.41762192062751824	0.8269502042399801	0.938938938938939	1.0	1.0	21/39	54.76%	Wnt5a^Mcam;Kitl^Kit;Hgf^Met;App^Cd74;Agrn^Dag1;Gas6^Mertk;Ptn^Ptprz1;Lama5^Dag1;Lama1^Dag1;Lamc2^Dag1;Thbs1^Cd47;Sele^Ceacam1;Lamb1^Dag1;Lep^Lepr;Igf2^Igf2r;Cd40lg^Cd40;Fasl^Fas;Lta^Tnfrsf1a;Gas6^Axl;Lhb^Lhcgr;Pros1^Axl
prerank	GOBP_SYNAPTIC_SIGNALING	0.42105974204973445	0.8237805018157031	0.928928928928929	1.0	1.0	9/33	41.24%	Lama2^Dag1;Agrn^Dag1;Bdnf^Ntrk2;Ntf3^Ntrk2;Igf1^Igf1r;Nrxn2^Nlgn2;Efnb3^Epha4;Nrxn1^Nlgn2;Nrxn2^Nlgn3
prerank	GOBP_POSITIVE_REGULATION_OF_LEUKOCYTE_CELL_CELL_ADHESION	0.4318172701191522	0.8159389096075089	0.8986960882647944	1.0	1.0	3/20	25.52%	Efnb2^Ephb4;Efnb1^Ephb4;Efnb3^Ephb4
prerank	GOBP_REGULATION_OF_CELL_CELL_ADHESION	0.416610219934934	0.8149717225403973	0.954954954954955	1.0	1.0	16/33	53.51%	Jag1^Notch1;Jag1^Notch4;Efnb2^Ephb4;Efnb1^Ephb4;Efnb3^Ephb4;Efna5^Epha7;Mdk^Sdc4;Sele^Ceacam1;Btla^Tnfrsf14;Efnb3^Ephb3;Icosl^Icos;Icosl^Ctla4;H2-DMa^Cd4;Efnb2^Ephb3;Efnb1^Ephb3;H2-DMb2^Cd4
prerank	GOBP_RESPONSE_TO_OXYGEN_CONTAINING_COMPOUND	0.4138734415840521	0.8140517836701509	0.9529529529529529	1.0	1.0	15/37	46.33%	Jag1^Notch1;Thbs1^Cd36;Edn1^Ednrb;Edn1^Ednra;Hgf^Met;Bdnf^Ntrk2;Ins2^Insr;Agt^Agtr1a;Igf1^Igf1r;Igf2^Igf1r;Efna5^Epha4;Lep^Lepr;Adm^Calcrl;Igf2^Igf2r;Grn^Sort1
prerank	GOBP_REGULATION_OF_CELL_JUNCTION_ASSEMBLY	0.44100169774869813	0.8082873930490576	0.8917835671342685	1.0	1.0	8/15	47.42%	Efna5^Epha2;Bdnf^Ntrk2;Wnt5a^Fzd1;Efna5^Epha7;Nrxn1^Nlgn2;Wnt5a^Fzd5;Nrxn1^Nlgn3;Efnb3^Ephb3
prerank	GOBP_CYTOKINE_PRODUCTION	0.4078287110417013	0.8080958594541241	0.9619619619619619	1.0	1.0	10/39	35.38%	Dll1^Notch1;Thbs1^Cd36;Hgf^Met;App^Cd74;Gas6^Mertk;Dll1^Notch2;F2^F2r;Agt^Agtr1a;Dlk1^Notch1;Thbs1^Cd47
prerank	GOBP_CELLULAR_RESPONSE_TO_OXYGEN_CONTAINING_COMPOUND	0.4191017437610086	0.7989752265414332	0.9309309309309309	1.0	1.0	9/23	41.29%	Thbs1^Cd36;Edn1^Ednra;Hgf^Met;Ins2^Insr;Agt^Agtr1a;Igf1^Igf1r;Igf2^Igf1r;Efna5^Epha4;Lep^Lepr
prerank	REACTOME_CHEMOKINE_RECEPTORS_BIND_CHEMOKINES	0.40658486306336744	0.796215844962781	0.968968968968969	1.0	1.0	12/33	55.16%	Ccl5^Ackr2;Ccl25^Ackr4;Cxcl12^Cxcr4;Ccl25^Ccr9;Ccl11^Ackr2;Ccl4^Ackr2;Ccl5^Ccr4;Cxcl1^Cxcr2;Cxcl16^Cxcr6;Ccl17^Ackr2;Ccl22^Ackr2;Cx3cl1^Cx3cr1
prerank	REACTOME_PEPTIDE_LIGAND_BINDING_RECEPTORS	0.3805971229960989	0.788796831450282	1.0	1.0	1.0	19/128	46.89%	Edn3^Ednrb;Edn1^Ednrb;Edn2^Ednrb;Edn1^Ednra;Edn3^Ednra;Ccl5^Ackr2;Ccl25^Ackr4;F2^F2r;Cxcl12^Cxcr4;Agt^Agtr1a;Ccl25^Ccr9;Ccl11^Ackr2;Edn2^Ednra;Ccl4^Ackr2;Ccl5^Ccr4;Npff^Npffr1;Kng2^Bdkrb2;Cxcl1^Cxcr2;Cxcl16^Cxcr6
prerank	GOCC_SOMATODENDRITIC_COMPARTMENT	0.40223215107322813	0.7812533717995762	0.975975975975976	1.0	1.0	7/29	38.99%	Entpd1^Adora1;Efna2^Epha7;Bdnf^Ntrk2;Efnb2^Epha4;Igf1^Igf1r;Efna2^Epha4;Nrxn1^Nlgn2
prerank	GOBP_POSITIVE_REGULATION_OF_IMMUNE_SYSTEM_PROCESS	0.38322814025686924	0.7812379085182446	0.997997997997998	1.0	1.0	10/64	25.52%	Thbs1^Cd36;Thbs4^Cd36;Kitl^Kit;Edn1^Ednra;Efnb2^Ephb4;App^Cd74;Edn3^Ednra;Efnb1^Ephb4;Gas6^Tyro3;Efnb3^Ephb4
prerank	GOBP_INFLAMMATORY_RESPONSE	0.3864181467096338	0.7803650576121127	0.994994994994995	1.0	1.0	16/62	38.43%	Tnfsf11^Tnfrsf11a;Ptn^Sdc1;Fn1^Sdc1;Ccl5^Ackr2;Mdk^Sdc1;Thbs1^Sdc1;Calca^Calcrl;F2^F2r;Ccl2^Ackr2;Agt^Agtr1a;Fn1^Cd44;Ccl11^Ackr2;Tnc^Sdc1;Thbs1^Cd47;Ccl4^Ackr2;Ccl5^Ccr4
prerank	GOBP_DEFENSE_RESPONSE	0.38076645801700154	0.7797530437221059	0.996996996996997	1.0	1.0	32/84	55.84%	Thbs1^Cd36;App^Cd74;Tnfsf11^Tnfrsf11a;Ptn^Sdc1;Fn1^Sdc1;Ccl5^Ackr2;Mdk^Sdc1;Thbs1^Sdc1;Calca^Calcrl;F2^F2r;Ccl2^Ackr2;Agt^Agtr1a;Fn1^Cd44;Ccl11^Ackr2;Tnc^Sdc1;Thbs1^Cd47;Ccl4^Ackr2;Ccl5^Ccr4;Sele^Ceacam1;Adm^Calcrl;Kng2^Bdkrb2;Cxcl1^Cxcr2;Cxcl16^Cxcr6;Cd40lg^Cd40;Lta^Tnfrsf1a;Ccl17^Ackr2;Ccl22^Ackr2;Cd200^Cd200r2;Grp^Grpr;Cd200^Cd200r4;Cx3cl1^Cx3cr1;Ccl24^Ackr2
prerank	GOBP_CELL_ACTIVATION	0.3803907657686775	0.7765493287195492	0.997997997997998	1.0	1.0	40/74	55.79%	Pdgfa^Pdgfrb;Kitl^Kit;Thbs1^Sdc4;Efnb2^Ephb4;App^Cd74;Entpd1^Adora2b;Efnb1^Ephb4;Jag2^Notch2;Gas6^Tyro3;Wnt5a^Fzd7;Efnb3^Ephb4;Gas6^Mertk;Dll1^Notch2;Dll4^Notch2;F2^F2r;Cxcl12^Cxcr4;Fn1^Cd44;Mdk^Sdc4;Thbs1^Cd47;Wnt5a^Fzd8;Pdgfa^Pdgfra;Lep^Lepr;Wnt5a^Fzd6;Tnfsf14^Ltbr;Btla^Tnfrsf14;Wnt5a^Fzd5;Cd40lg^Cd40;Icosl^Icos;Icosl^Ctla4;H2-DMa^Cd4;Nppc^Npr2;Gas6^Axl;Efnb1^Ephb1;Flt3l^Flt3;H2-DMb2^Cd4;Fgf10^…
prerank	GOBP_REGULATION_OF_CELLULAR_LOCALIZATION	0.4171254644145017	0.7757097723468279	0.9329329329329329	1.0	1.0	6/18	47.15%	Efna5^Epha2;F2^F2r;Nrxn1^Nlgn2;Lep^Lepr;Angpt1^Tek;Nrxn1^Nlgn3
prerank	GOBP_T_CELL_ACTIVATION	0.396082766060598	0.7740953383711527	0.972972972972973	1.0	1.0	12/30	53.51%	Kitl^Kit;Efnb2^Ephb4;Efnb1^Ephb4;Efnb3^Ephb4;Cxcl12^Cxcr4;Mdk^Sdc4;Lep^Lepr;Btla^Tnfrsf14;Icosl^Icos;Icosl^Ctla4;H2-DMa^Cd4;H2-DMb2^Cd4
prerank	GOBP_REGULATION_OF_TRANS_SYNAPTIC_SIGNALING	0.3995766989449435	0.7736119365110523	0.96996996996997	1.0	1.0	8/28	47.15%	Bdnf^Ntrk2;Ntf3^Ntrk2;Igf1^Igf1r;Nrxn2^Nlgn2;Efnb3^Epha4;Nrxn1^Nlgn2;Nrxn2^Nlgn3;Nrxn1^Nlgn3
prerank	GOCC_CELL_BODY	0.4016268145518084	0.7717931606170311	0.965965965965966	1.0	1.0	5/24	33.00%	Entpd1^Adora1;Efna2^Epha7;Bdnf^Ntrk2;Igf1^Igf1r;Efna2^Epha4
prerank	REACTOME_CLASS_A_1_RHODOPSIN_LIKE_RECEPTORS	0.37166917043138903	0.7716904864081878	1.0	1.0	1.0	25/134	55.16%	Edn3^Ednrb;Edn1^Ednrb;Edn2^Ednrb;Edn1^Ednra;Edn3^Ednra;Ccl5^Ackr2;Ccl25^Ackr4;F2^F2r;Cxcl12^Cxcr4;Agt^Agtr1a;Ccl25^Ccr9;Ccl11^Ackr2;Edn2^Ednra;Ccl4^Ackr2;Ccl5^Ccr4;Npff^Npffr1;Kng2^Bdkrb2;Cxcl1^Cxcr2;Cxcl16^Cxcr6;Ccl17^Ackr2;Lhb^Lhcgr;Ccl22^Ackr2;Npff^Npffr2;Grp^Grpr;Cx3cl1^Cx3cr1
prerank	GOBP_BIOLOGICAL_PROCESS_INVOLVED_IN_INTERSPECIES_INTERACTION_BETWEEN_ORGANISMS	0.39513397481398405	0.7686334945718996	0.978978978978979	1.0	1.0	11/32	55.16%	App^Cd74;Gas6^Tyro3;Gzma^F2r;Ins2^Insr;F2^F2r;Gzma^F2rl1;Wnt5a^Fzd5;Igf2^Igf2r;Lta^Tnfrsf1a;Gas6^Axl;Cx3cl1^Cx3cr1
prerank	GOBP_SYNAPSE_ASSEMBLY	0.39816900161246216	0.7655710122847428	0.9619619619619619	1.0	1.0	16/26	52.61%	Sema4d^Plxnb1;Sema4a^Plxnb1;Bdnf^Ntrk2;Wnt5a^Fzd1;Sema4d^Plxnb2;Efna5^Epha7;Sema4a^Plxnb2;Nrxn2^Nlgn2;Nrxn1^Nlgn2;Nrxn2^Nlgn3;Wnt5a^Fzd5;Nrxn1^Nlgn3;Efnb3^Ephb3;Efnb2^Ephb3;Efnb1^Ephb1;Efnb1^Ephb3
prerank	GOCC_SYNAPTIC_MEMBRANE	0.41229058545904307	0.7643231003989126	0.943943943943944	1.0	1.0	9/16	47.15%	Entpd1^Adora1;Efnb2^Epha4;Efnb1^Epha4;Nrxn2^Nlgn2;Efnb3^Epha4;Nrxn1^Nlgn2;Nrxn2^Nlgn3;Lrrc4b^Ptprf;Nrxn1^Nlgn3
prerank	GOBP_G_PROTEIN_COUPLED_RECEPTOR_SIGNALING_PATHWAY	0.36696112482220433	0.7623409984746419	1.0	1.0	1.0	21/132	44.26%	Edn1^Ednrb;Entpd1^Adora1;Edn2^Ednrb;Edn1^Ednra;Entpd1^Adora2b;Ccl5^Ackr2;Ins2^Insr;Ccl25^Ackr4;Calca^Calcrl;F2^F2r;Ccl2^Ackr2;Agt^Agtr1a;Ccl25^Ccr9;Ccl11^Ackr2;Iapp^Calcrl;Edn2^Ednra;Ccl4^Ackr2;Ccl5^Ccr4;Adm^Calcrl;Npff^Npffr1;Ghrh^Vipr2
prerank	GOBP_CELL_JUNCTION_ASSEMBLY	0.3933561917177776	0.7613263766760858	0.977977977977978	1.0	1.0	18/29	52.61%	Sema4d^Plxnb1;Sema4a^Plxnb1;Efna5^Epha2;Bdnf^Ntrk2;Wnt5a^Fzd1;Sema4d^Plxnb2;Efna5^Epha7;Sema4a^Plxnb2;Nrxn2^Nlgn2;Nrxn1^Nlgn2;Nrxn2^Nlgn3;Wnt5a^Fzd5;Nrxn1^Nlgn3;Efnb3^Ephb3;Wnt11^Fzd5;Efnb2^Ephb3;Efnb1^Ephb1;Efnb1^Ephb3
prerank	GOBP_REGULATION_OF_RESPONSE_TO_STRESS	0.3790973893961022	0.7564171243329493	0.995995995995996	1.0	1.0	13/47	40.23%	Thbs1^Cd36;Hgf^Met;App^Cd74;Tnfsf11^Tnfrsf11a;Pros1^Tyro3;Wnt5a^Fzd1;F2^F2r;Cxcl12^Cxcr4;Igf1^Igf1r;Thbs1^Cd47;Igf2^Igf1r;Epo^Epor;Pdgfa^Pdgfra
prerank	GOBP_CELL_CELL_ADHESION	0.37343960151910616	0.7537703301412527	0.996996996996997	1.0	1.0	31/57	56.77%	Jag1^Notch1;Wnt5a^Mcam;Jag1^Notch4;Kitl^Kit;Thbs1^Sdc4;Efnb2^Ephb4;Efnb1^Ephb4;Efnb3^Ephb4;Sema4d^Plxnb2;Efna5^Epha7;Mdk^Sdc4;Thbs1^Cd47;Nrxn1^Nlgn2;Sele^Ceacam1;Lama5^Cd44;Lrrc4b^Ptprf;Btla^Tnfrsf14;Selplg^Sell;Nrxn1^Nlgn3;Lamb1^Cd44;Efnb3^Ephb3;Icosl^Icos;Icosl^Ctla4;H2-DMa^Cd4;Efnb2^Ephb3;Efnb1^Ephb3;H2-DMb2^Cd4;Cd34^Selp;Cx3cl1^Cx3cr1;Selplg^Selp;Alcam^Cd6
prerank	REACTOME_GPCR_LIGAND_BINDING	0.36153827004098593	0.7537361068723752	1.0	1.0	1.0	23/154	46.89%	Edn3^Ednrb;Edn1^Ednrb;Edn2^Ednrb;Edn1^Ednra;Edn3^Ednra;Ccl5^Ackr2;Ccl25^Ackr4;Calca^Calcrl;F2^F2r;Cxcl12^Cxcr4;Agt^Agtr1a;Ccl25^Ccr9;Ccl11^Ackr2;Iapp^Calcrl;Edn2^Ednra;Ccl4^Ackr2;Ccl5^Ccr4;Adm^Calcrl;Npff^Npffr1;Ghrh^Vipr2;Kng2^Bdkrb2;Cxcl1^Cxcr2;Cxcl16^Cxcr6
prerank	GOBP_NEGATIVE_REGULATION_OF_CELLULAR_COMPONENT_ORGANIZATION	0.39567367425874034	0.7429763797041244	0.960960960960961	1.0	1.0	5/18	29.79%	Efna1^Epha7;Hgf^Met;Efna1^Epha4;Ptn^Ptprz1;Efnb2^Epha4
prerank	GOCC_SIDE_OF_MEMBRANE	0.3689551640285729	0.7347845047893429	0.995995995995996	1.0	1.0	12/39	54.33%	Thbs1^Cd36;Fgf8^Fgfr3;Thbs1^Sdc1;Cxcl12^Cxcr4;Sele^Ceacam1;Btla^Tnfrsf14;Cd40lg^Cd40;Icosl^Icos;Fasl^Fas;Icosl^Ctla4;Flt3l^Flt3;Cd34^Selp
prerank	GOBP_LEUKOCYTE_CELL_CELL_ADHESION	0.37730036489511215	0.7323831643319411	0.990990990990991	1.0	1.0	14/30	55.79%	Thbs1^Sdc4;Efnb2^Ephb4;Efnb1^Ephb4;Efnb3^Ephb4;Mdk^Sdc4;Thbs1^Cd47;Sele^Ceacam1;Btla^Tnfrsf14;Selplg^Sell;Icosl^Icos;Icosl^Ctla4;H2-DMa^Cd4;H2-DMb2^Cd4;Selplg^Selp
prerank	REACTOME_SIGNALING_BY_GPCR	0.349502283187361	0.7292719467862017	1.0	1.0	1.0	23/159	46.89%	Edn3^Ednrb;Edn1^Ednrb;Edn2^Ednrb;Edn1^Ednra;Edn3^Ednra;Ccl5^Ackr2;Ccl25^Ackr4;Calca^Calcrl;F2^F2r;Cxcl12^Cxcr4;Agt^Agtr1a;Ccl25^Ccr9;Ccl11^Ackr2;Iapp^Calcrl;Edn2^Ednra;Ccl4^Ackr2;Ccl5^Ccr4;Adm^Calcrl;Npff^Npffr1;Ghrh^Vipr2;Kng2^Bdkrb2;Cxcl1^Cxcr2;Cxcl16^Cxcr6
prerank	GOBP_REGULATION_OF_IMMUNE_SYSTEM_PROCESS	0.35322274918902635	0.7292702182958696	1.0	1.0	1.0	33/94	53.51%	Thbs1^Cd36;Thbs4^Cd36;Kitl^Kit;Thbs1^Sdc4;Jag1^Notch2;Edn1^Ednra;Efnb2^Ephb4;App^Cd74;Edn3^Ednra;Efnb1^Ephb4;Gas6^Tyro3;Efnb3^Ephb4;Gas6^Mertk;Dll1^Notch2;Fn1^Cd44;Mdk^Sdc4;Thbs1^Cd47;Edn2^Ednra;Ptn^Sdc4;Sele^Ceacam1;Btla^Tnfrsf14;Angpt1^Tek;Wnt5a^Fzd5;Cxcl1^Cxcr2;Cd40lg^Cd40;Icosl^Icos;Icosl^Ctla4;H2-DMa^Cd4;C4a^C3ar1;Gas6^Axl;Thpo^Mpl;Flt3l^Flt3;H2-DMb2^Cd4
prerank	GOBP_IMMUNE_RESPONSE	0.351290420443561	0.7271112168184533	1.0	1.0	1.0	36/108	55.84%	Dll1^Notch1;Jag1^Notch1;Jag1^Notch2;App^Cd74;Tnfsf11^Tnfrsf11a;Gas6^Tyro3;Ccl5^Ackr2;Ccl25^Ackr4;Dll1^Notch2;Cxcl12^Cxcr4;Ccl2^Ackr2;Ccl25^Ccr9;Ccl11^Ackr2;Ccl4^Ackr2;Igf2^Igf1r;Ccl5^Ccr4;Tnfsf13b^Tnfrsf17;Tnfsf14^Ltbr;Btla^Tnfrsf14;Angpt1^Tek;Kng2^Bdkrb2;Wnt5a^Fzd5;Cxcl1^Cxcr2;Cxcl16^Cxcr6;Cd40lg^Cd40;Fasl^Fas;Icosl^Ctla4;Ccl17^Ackr2;H2-DMa^Cd4;C4a^C3ar1;Gas6^Axl;H2-DMb2^Cd4;Ccl22^Ackr2;Cx3cl1^C…
prerank	GOBP_HORMONE_TRANSPORT	-0.30970149253731344	-0.7230864965774736	1.0	0.9879518072289156	0.9841269841269841	21/21	69.23%	F2^F2rl2;Tac1^Tacr2;Crh^Crhr1;Gip^Gipr;Ucn2^Crhr1;Gal^Galr1;Ucn^Crhr1;F2^F2rl1;Pomc^Oprk1;Fgf23^Fgfr1;Ghrh^Ghrhr;Ucn^Crhr2;Ghrh^Ghsr;Ucn2^Crhr2;Crh^Crhr2;Ghrl^Ghsr;Tac1^Tacr1;Efna5^Epha5;Fgf23^Fgfr4;Lep^Lepr;Agt^Agtr1a
prerank	GOBP_REGULATION_OF_HORMONE_SECRETION	-0.30970149253731344	-0.7230864965774736	1.0	0.9879518072289156	0.9841269841269841	21/21	69.23%	F2^F2rl2;Tac1^Tacr2;Crh^Crhr1;Gip^Gipr;Ucn2^Crhr1;Gal^Galr1;Ucn^Crhr1;F2^F2rl1;Pomc^Oprk1;Fgf23^Fgfr1;Ghrh^Ghrhr;Ucn^Crhr2;Ghrh^Ghsr;Ucn2^Crhr2;Crh^Crhr2;Ghrl^Ghsr;Tac1^Tacr1;Efna5^Epha5;Fgf23^Fgfr4;Lep^Lepr;Agt^Agtr1a
prerank	GOBP_POSITIVE_REGULATION_OF_CELL_CELL_ADHESION	0.3794153904908948	0.7204498281266656	0.9889669007021064	1.0	1.0	7/22	53.51%	Efnb2^Ephb4;Efnb1^Ephb4;Efnb3^Ephb4;Sele^Ceacam1;Icosl^Icos;H2-DMa^Cd4;H2-DMb2^Cd4
prerank	GOBP_REGULATION_OF_BEHAVIOR	0.3854824207473081	0.7185235831283776	0.972972972972973	1.0	1.0	1/17	27.64%	Ins2^Insr
prerank	GOBP_REGULATION_OF_T_CELL_ACTIVATION	0.37398250110839637	0.7173658696516448	0.990990990990991	1.0	1.0	9/24	53.51%	Efnb2^Ephb4;Efnb1^Ephb4;Efnb3^Ephb4;Mdk^Sdc4;Btla^Tnfrsf14;Icosl^Icos;Icosl^Ctla4;H2-DMa^Cd4;H2-DMb2^Cd4
prerank	GOBP_REGULATION_OF_CELL_ACTIVATION	0.3556874391660335	0.7102373375443304	0.998998998998999	1.0	1.0	24/45	59.29%	Pdgfa^Pdgfrb;Thbs1^Sdc4;Efnb2^Ephb4;Efnb1^Ephb4;Gas6^Tyro3;Efnb3^Ephb4;Gas6^Mertk;Fn1^Cd44;Mdk^Sdc4;Thbs1^Cd47;Pdgfa^Pdgfra;Btla^Tnfrsf14;Cd40lg^Cd40;Icosl^Icos;Icosl^Ctla4;H2-DMa^Cd4;Gas6^Axl;Flt3l^Flt3;H2-DMb2^Cd4;Fgf10^Fgfr1;Tnfsf13b^Tnfrsf13b;Efnb1^Ephb2;Il16^Cd4;Efnb2^Ephb2
prerank	GOBP_LYMPHOCYTE_ACTIVATION	0.35431216825269846	0.7100073782373095	0.998998998998999	1.0	1.0	21/49	53.51%	Kitl^Kit;Efnb2^Ephb4;Efnb1^Ephb4;Jag2^Notch2;Gas6^Tyro3;Efnb3^Ephb4;Gas6^Mertk;Dll1^Notch2;Dll4^Notch2;Cxcl12^Cxcr4;Mdk^Sdc4;Lep^Lepr;Btla^Tnfrsf14;Cd40lg^Cd40;Icosl^Icos;Icosl^Ctla4;H2-DMa^Cd4;Gas6^Axl;Efnb1^Ephb1;Flt3l^Flt3;H2-DMb2^Cd4
prerank	GOBP_IMMUNE_EFFECTOR_PROCESS	0.367738019650797	0.7085262186032133	0.993993993993994	1.0	1.0	6/27	48.98%	Jag1^Notch2;App^Cd74;Dll1^Notch2;Angpt1^Tek;Wnt5a^Fzd5;Cd40lg^Cd40
prerank	REACTOME_CLASS_B_2_SECRETIN_FAMILY_RECEPTORS	0.3730369668537329	0.7081358293334342	0.982982982982983	1.0	1.0	4/20	44.26%	Calca^Calcrl;Iapp^Calcrl;Adm^Calcrl;Ghrh^Vipr2
prerank	GOCC_GLUTAMATERGIC_SYNAPSE	0.3719107408635702	0.7078827432061877	0.98998998998999	1.0	1.0	11/22	47.15%	Agrn^Dag1;Bdnf^Ntrk2;Efnb2^Epha4;Efnb1^Epha4;Igf1^Igf1r;Lama5^Dag1;Efnb3^Epha4;Nrxn2^Nlgn3;Wnt5a^Fzd5;Grn^Sort1;Nrxn1^Nlgn3
prerank	GOCC_EXTERNAL_SIDE_OF_PLASMA_MEMBRANE	0.35308425319581493	0.701725378356527	0.998998998998999	1.0	1.0	11/38	54.33%	Thbs1^Cd36;Thbs1^Sdc1;Cxcl12^Cxcr4;Sele^Ceacam1;Btla^Tnfrsf14;Cd40lg^Cd40;Icosl^Icos;Fasl^Fas;Icosl^Ctla4;Flt3l^Flt3;Cd34^Selp
prerank	GOCC_NEURON_PROJECTION	0.3504391387905396	0.6900779233403044	0.998998998998999	1.0	1.0	6/39	29.79%	Entpd1^Adora1;Lama2^Dag1;Agrn^Dag1;Ncam1^Ncam2;Bdnf^Ntrk2;Efnb2^Epha4
prerank	GOBP_ADAPTIVE_IMMUNE_RESPONSE	0.3386794496290658	0.6713184952368471	1.0	1.0	1.0	1/40	4.16%	Jag1^Notch1
prerank	GOBP_DEFENSE_RESPONSE_TO_OTHER_ORGANISM	0.35413728807493705	0.6594844666798905	0.9879759519038076	1.0	1.0	1/16	18.29%	App^Cd74
prerank	GOBP_REGULATION_OF_DEFENSE_RESPONSE	0.35352125823822217	0.6592090437831288	0.992992992992993	1.0	1.0	8/18	59.90%	App^Cd74;Tnfsf11^Tnfrsf11a;Lta^Tnfrsf1a;Cd200^Cd200r2;Grp^Grpr;Cd200^Cd200r4;Cx3cl1^Cx3cr1;Ccl5^Ccr1
prerank	HALLMARK_ALLOGRAFT_REJECTION	0.3559328725683231	0.6572823079630964	0.9899799599198397	1.0	1.0	8/16	59.90%	Gzma^F2r;F2^F2r;Cd40lg^Cd40;Fasl^Fas;H2-DMa^Cd4;H2-DMb2^Cd4;Il16^Cd4;Ccl5^Ccr1
prerank	GOBP_REGULATION_OF_LYMPHOCYTE_ACTIVATION	0.33008688375967904	0.6518710042263461	1.0	1.0	1.0	17/37	59.29%	Efnb2^Ephb4;Efnb1^Ephb4;Gas6^Tyro3;Efnb3^Ephb4;Gas6^Mertk;Mdk^Sdc4;Btla^Tnfrsf14;Cd40lg^Cd40;Icosl^Icos;Icosl^Ctla4;H2-DMa^Cd4;Gas6^Axl;Flt3l^Flt3;H2-DMb2^Cd4;Tnfsf13b^Tnfrsf13b;Efnb1^Ephb2;Efnb2^Ephb2
prerank	GOBP_AMIDE_TRANSPORT	0.34496735150609514	0.6394739091073712	0.9929859719438878	1.0	1.0	2/16	41.29%	Bdnf^Ntrk2;Lep^Lepr
prerank	GOBP_POSITIVE_REGULATION_OF_CELL_ACTIVATION	0.3294567585492732	0.6394409096549678	1.0	1.0	1.0	17/28	65.60%	Efnb2^Ephb4;Efnb1^Ephb4;Efnb3^Ephb4;Thbs1^Cd47;Cd40lg^Cd40;Icosl^Icos;H2-DMa^Cd4;Gas6^Axl;H2-DMb2^Cd4;Fgf10^Fgfr1;Efnb1^Ephb2;Il16^Cd4;Efnb2^Ephb2;Icosl^Cd28;Ccl2^Ccr2;Efnb3^Ephb2;Tnfsf13b^Tnfrsf13c
prerank	GOBP_RESPONSE_TO_CYTOKINE	0.3254236616668388	0.6334524553880172	1.0	1.0	1.0	19/29	65.60%	App^Cd74;Tnfsf11^Tnfrsf11a;Cxcl12^Cxcr4;Tnfsf13b^Tnfrsf17;Sele^Ceacam1;Epo^Epor;Lep^Lepr;Cxcl1^Cxcr2;Cxcl16^Cxcr6;Gas6^Axl;Thpo^Mpl;Adipoq^Adipor1;Cx3cl1^Cx3cr1;Il16^Cd4;Ccl5^Ccr1;Wnt5a^Fzd4;Cxcl5^Cxcr2;Ccl2^Ccr2;Tnfsf13b^Tnfrsf13c
prerank	WP_CHEMOKINE_SIGNALING_PATHWAY	0.32586837360827525	0.6303783234051747	1.0	1.0	1.0	10/28	66.84%	Cxcl12^Cxcr4;Ccl25^Ccr9;Ccl5^Ccr4;Cxcl1^Cxcr2;Cxcl16^Cxcr6;Cx3cl1^Cx3cr1;Ccl5^Ccr1;Cxcl5^Cxcr2;Ccl2^Ccr2;Cxcl2^Cxcr2
prerank	GOBP_POSITIVE_REGULATION_OF_LYMPHOCYTE_ACTIVATION	0.3264259561912543	0.6279625077154479	0.998998998998999	1.0	1.0	14/25	65.60%	Efnb2^Ephb4;Efnb1^Ephb4;Efnb3^Ephb4;Cd40lg^Cd40;Icosl^Icos;H2-DMa^Cd4;Gas6^Axl;H2-DMb2^Cd4;Efnb1^Ephb2;Efnb2^Ephb2;Icosl^Cd28;Ccl2^Ccr2;Efnb3^Ephb2;Tnfsf13b^Tnfrsf13c
prerank	REACTOME_CYTOKINE_SIGNALING_IN_IMMUNE_SYSTEM	0.32637289363992794	0.6265704003120358	1.0	1.0	1.0	8/23	58.97%	Tnfsf11^Tnfrsf11a;Tnfsf13b^Tnfrsf17;Tnfsf14^Ltbr;Cd40lg^Cd40;Lta^Tnfrsf1a;Tnfsf13b^Tnfrsf13b;Il16^Cd4;Tnfsf12^Tnfrsf12a
prerank	REACTOME_IMMUNE_SYSTEM	0.3032125825950573	0.6190893132124148	1.0	1.0	1.0	20/67	58.97%	Col2a1^Sdc1;App^Cd74;Col1a2^Sdc1;Tnfsf11^Tnfrsf11a;Col1a1^Sdc1;Col1a2^Cd44;Col1a1^Cd44;Tnfsf13b^Tnfrsf17;Tnfsf14^Ltbr;Cxcl1^Cxcr2;Cd40lg^Cd40;Icosl^Icos;Lta^Tnfrsf1a;Icosl^Ctla4;H2-DMa^Cd4;Cd200^Cd200r2;Tnfsf13b^Tnfrsf13b;Retn^Tlr4;Il16^Cd4;Tnfsf12^Tnfrsf12a
prerank	REACTOME_TNFR2_NON_CANONICAL_NF_KB_PATHWAY	0.3215572286661523	0.6128397257315441	1.0	1.0	1.0	7/21	58.97%	Tnfsf11^Tnfrsf11a;Tnfsf13b^Tnfrsf17;Tnfsf14^Ltbr;Cd40lg^Cd40;Lta^Tnfrsf1a;Tnfsf13b^Tnfrsf13b;Tnfsf12^Tnfrsf12a
prerank	GOBP_CYTOKINE_MEDIATED_SIGNALING_PATHWAY	0.3224714837243802	0.6101664013558654	0.998998998998999	1.0	1.0	16/20	66.84%	Tnfsf11^Tnfrsf11a;Cxcl12^Cxcr4;Tnfsf13b^Tnfrsf17;Epo^Epor;Lep^Lepr;Cxcl1^Cxcr2;Gas6^Axl;Thpo^Mpl;Adipoq^Adipor1;Cx3cl1^Cx3cr1;Il16^Cd4;Ccl5^Ccr1;Cxcl5^Cxcr2;Ccl2^Ccr2;Tnfsf13b^Tnfrsf13c;Cxcl2^Cxcr2
prerank	GOBP_POSITIVE_REGULATION_OF_IMMUNE_RESPONSE	0.31604282205387724	0.6089990889315292	1.0	1.0	1.0	12/25	65.60%	App^Cd74;Wnt5a^Fzd5;Cd40lg^Cd40;Icosl^Ctla4;H2-DMa^Cd4;C4a^C3ar1;H2-DMb2^Cd4;H2-T23^Cd8a;Icosl^Cd28;C4b^Cr2;C3^Cr2;Tnfsf13b^Tnfrsf13c
prerank	REACTOME_G_ALPHA_S_SIGNALLING_EVENTS	0.31350274221237273	0.607714737888182	1.0	1.0	1.0	4/30	44.26%	Calca^Calcrl;Iapp^Calcrl;Adm^Calcrl;Ghrh^Vipr2
prerank	GOBP_REGULATION_OF_IMMUNE_RESPONSE	0.3011500246637602	0.5958518846688655	1.0	1.0	1.0	13/37	65.60%	App^Cd74;Btla^Tnfrsf14;Wnt5a^Fzd5;Cd40lg^Cd40;Icosl^Ctla4;H2-DMa^Cd4;C4a^C3ar1;H2-DMb2^Cd4;H2-T23^Cd8a;Icosl^Cd28;C4b^Cr2;C3^Cr2;Tnfsf13b^Tnfrsf13c
prerank	GOBP_LEUKOCYTE_PROLIFERATION	0.30962925758802146	0.5941045061403214	1.0	1.0	1.0	9/23	58.28%	Kitl^Kit;Cxcl12^Cxcr4;Btla^Tnfrsf14;Cd40lg^Cd40;Icosl^Ctla4;Flt3l^Flt3;H2-DMb2^Cd4;Tnfsf13b^Tnfrsf13b;Efnb1^Ephb2
prerank	GOBP_REGULATION_OF_LEUKOCYTE_PROLIFERATION	0.29650161660202345	0.5625815712126321	1.0	0.9999383397538288	1.0	12/20	69.49%	Kitl^Kit;Btla^Tnfrsf14;Cd40lg^Cd40;Icosl^Ctla4;H2-DMb2^Cd4;Tnfsf13b^Tnfrsf13b;Efnb1^Ephb2;Icosl^Cd28;Tnfsf13b^Tnfrsf13c;Cd80^Ctla4;Tac1^Tacr1;Cd86^Ctla4
