# Supplementary material for: Epithelial Yap/Taz are required for functional alveolar regeneration following acute lung injury
Source: JCI Insight. 2023 Sep 7;8(19):e173374. doi: 10.1172/jci.insight.173374 (PMC10629815; doi:10.1172/jci.insight.173374)
Supplement: Supporting data values [file jciinsight-8-173374-s057.xlsx]

## Sheet: 1C
	Time-point	Saline	4	7	14	21
		163.333	139.2	119.8	159.333	149.6
		153.667	148	131.4	124.667	135.2
		161.5	140.4	146.889	134.5	138.8
		172.333	108.8	118.4	148.6	131
		158.333	131.8	130.2	143.167	162.5
		161.2	123.2	122.5	147.2	159.8

## Sheet: 1D
	Time-point	Saline	4	7	14	21
		57	56.2	53.6	64.8	66.8889
		66.6667	27.6	48	42.4	60.4
		64	48	63.6667	52.1667	70.2
		51.6667	45.3333	47.4	44.8	56.3333
		60.6667	59.2	44.3333	37.3333	53.5
		57.3	34.6667	60.2	61	52.8889

## Sheet: 1E
	Time-point	Saline	4	7	14	21
	% nuclear Yap+/Sp-C+	1.85	26.09	74.6033	43.3133	5.42
		0.68	15.38	78.1567	42.155	14.545
		1.33333	7.41	66.6233	40.035	16.335
		3.355	18.52	86.0133	35.415	12.5
		6.46	11.54	60.0225	37.385	19.165
		2.335	15	74.84	44.0867	12.45

## Sheet: 1F
	Time-point	Saline	4	7	14	21
	% nuclear Yap+/Hopx+	8.46	9.09	4.5	6.67	14.29
		6.25	0.22	3.03	23.33	2.48
		7.5	18.75	8.57	10.8	2.13
		7.69	17.65	10.86	3.85	9.09
		6.67	16.37	14.29	10.53	5.88
		0.82	8.28	13.33	5.88	5.56

## Sheet: 1G
	Time-point	Saline	4	7	14	21
	% nuclear Taz+/Sp-C+	2.13333	7.14	12.315	40.635	21.495
		1.95618	0	13.48	43.32	21.545
		3.21612	5.72	18.09	36.655	31.5864
		5.00667	3.57	14	52.725	21
		2.56667	0	14.57	27.715	28.72
		2.38333	3.45	4.75	16.8633	16.8267

## Sheet: 1H
	Time-point	Saline	4	7	14	21
	% nuclear Taz+/Hopx+	92.84	96.26	96.15	95.24	92.31
		98.93	100	98.2	80.95	96.5
		92.31	96.82	98.38	88	95.6
		98.28	88.46	98.97	80	94.2
		96.67	84.66	96	88.24	93.6
		100	92.81	86.67	86.67	82.61

## Sheet: 1I
	Time-point	Saline	4	7	14	21
	Axl	0.765323	1.85589	3.66325	0.995534	0.864898
		1.63455	3.08539	4.62515	0.917191	1.14853
		0.899245	2.47903	3.47507	1.1483	1.28822
		1.10375	3.135	4.9123	1.49274	1.31094
		0.92542		4.2341	0.97425	0.93615
		1.23924		4.10985	1.3957	1.24859
						6

## Sheet: 1J
Time-point	Saline	4	7	14	21
Ajuba	1.30962	2.97135	1.852	0.5513	0.926767
	0.809045	3.13776	2.8408	0.474353	0.920592
	0.976017	3.29472	3.05349	1.49273	0.785983
	1.09836	3.49574	2.98574	0.978475	0.891375
	0.974382		2.74639	0.789947	0.719472
	0.97283		2.19848	1.01928	1.09827

## Sheet: 1K
	Time-point	Saline	4	7	14	21
	Ctgf	0.862487	4.98312	6.37358	1.94916	0.156313
		1.00178	3.08539	6.05655	2.34913	0.126777
		1.136	4.83793	4.48733	2.49738	0.202255
		0.937483	6.01986	7.10383	3.42919	0.420938
		1.21402		7.58773	2.89846	0.588724
		0.950824		5.19473	2.47497	1.23845

## Sheet: 2D
Sircol Analysis
	Soluble	WT-Saline	YTdel-Saline	WT-Bleomycin	YTdel-Bleomycin		Insoluble	WT-Saline	YTdel-Saline	WT-Bleomycin	YTdel-Bleomycin		Total	WT-Saline	YTdel-Saline	WT-Bleomycin	YTdel-Bleomycin
		1702.45	1187.02	3174.56	4209.46			1347.3	1318.94	3042.17	3894.12			3275.95	2505.96	5216.73	7006.14
		1741.36	1326.06	3746.4	4114.65			1135.92	1418.19	3787.14	4034.6			2838.38	2744.24	5533.54	6253.48
		1474.51	1168.62	2390.1	3983.1			1025.08	893.616	1297.03	3347.63			2766.44	2062.24	3687.14	5622.31
		1639.21	1507.02	1528.22	2953.44			1505.83	674.507	1256.38	2451.87			2980.34	2181.52	3784.6	5533.64
		819.246	1453.48	2625.83	3101.27			1442.49	773.751	2060.17	4327.18			3081.71	2227.23	4686.01	6658.71
		1550.52	694.342	1936.59	4473.86			1215.92	1245.59	1466.77	3934.8			2035.17	1939.93	3903.36	7687
		1419.14	650.658	2166.98	2796.68			778.957	1161.97	1477.56	3425.01			2027.74	1812.63	3644.54	6690.8
			1387.14	1639.21	2138.83				956.979	1286.05	2745.29				2344.12	4125.26	6173.44
			1065.25	2580.2	1639.21				1024.41	1224.01	3125.61				1973.19	3804.22	6560.77
					2580.2						2013.62						5032.07
					3557.44						2737.2						7884.62
					3213.14						3274.18						6638.15

[truncated: 19 more sheets: 2E, 2F, 2G, 2H, 2I, 3D, 3E, 3F, 3L, 3M, 4C, 4E, 4F, 5B, 5C, S2B, S2C, S5, S6]
